# Supplementary material for: A PGE2-MEF2A axis enables context-dependent control of inflammatory gene expression
Source: Immunity. 2021 Aug 10;54(8):1665–1682.e14. doi: 10.1016/j.immuni.2021.05.016 (PMC8362890; doi:10.1016/j.immuni.2021.05.016)
Supplement: Table S1. Bulk RNA-seq analysis in BMDMs, related to Figures 1, S1, and S4 — List of LPS-induced or IFN-α-induced genes in BMDMs and their classification as sensitive or resistant to costimulation with PGE2, IL-10 or IL-4. PGE2-induced, IL-10-induced or IL-4-induced genes are also reported. List and expression values of PGE2-sensitive and resistant genes in BMDMs treated or not with IFN-β or anti-IL-10R antibody; classification of genes as restored, partially restored or not restored is reported. Effect of BRD2-4 or CBP-p300 inhibition on LPS-induced genes that are sensitive or resistant to costimulation with PGE2, IL-10 or IL-4. Data used for heatmaps shown in Figure 1A and Figure S1I. [file mmc2.xlsx]

## Sheet: LPS-induced genes
Gene	Mean_UT (RPKM)	Mean_PGE2 (RPKM)	Mean_IL10 (RPKM)	Mean_IL4 (RPKM)	Mean_LPS (RPKM)	Mean_LPS_PGE2 (RPKM)	Mean_LPS_IL10 (RPKM)	Mean_LPS_IL4 (RPKM)	logFC (LPS vs UT)	PValue (LPS vs UT)	FDR (LPS vs UT)	logFC (LPS_PGE2 vs LPS)	PValue (LPS_PGE2 vs LPS)	FDR (LPS_PGE2 vs LPS)	logFC (LPS_IL10 vs LPS)	PValue (LPS_IL10 vs LPS)	FDR (LPS_IL10 vs LPS)	logFC (LPS_IL4 vs LPS)	Pvalue (LPS_IL4 vs LPS)	FDR (LPS_IL4 vs LPS)	label_PGE2	label_IL10	label_IL4	label_resistant
U90926	0	0	0	0	16.3794	41.1416	7.33336	0.0636381	9.96223	2.74596e-08	3.622e-07	1.39318	0.000334569	0.00204295	-1.13386	0.00324409	0.0190121	-7.61965	7.13992e-08	3.10296e-06	x	x	IL4 sensitive	x
Cxcl3	0.0734132	0.878699	0.470861	0.298188	78.0084	34.3002	2.51851	154.372	9.78375	5.88216e-14	1.83591e-11	-1.19716	1.89305e-05	0.000187997	-4.95446	3.08164e-12	2.80532e-09	0.987912	9.40776e-05	0.00099295	x	IL10 sensitive	x	x
Il6	0.244309	0.180917	0.14402	0.0862573	174.73	41.2774	4.54195	46.6974	9.33675	8.98054e-15	6.13146e-12	-2.10325	1.47904e-08	5.43464e-07	-5.28725	4.37272e-13	7.17027e-10	-1.95047	3.6556e-08	1.80696e-06	PGE2 sensitive	IL10 sensitive	x	x
Il12a	0	0.0296553	0	0.0716821	3.94079	0.192315	0.100752	18.4313	9.30428	6.55234e-07	5.0945e-06	-4.28167	1.26293e-05	0.000134335	-5.07201	6.43406e-06	0.00014797	2.22122	4.52181e-05	0.000547631	PGE2 sensitive	IL10 sensitive	x	x
Shisa3	0.019908	0.0183295	0.0602089	0	14.4454	3.85912	6.78033	8.87601	9.24202	8.859e-15	6.13146e-12	-1.90393	7.60522e-09	3.17097e-07	-1.09247	5.42617e-06	0.000130558	-0.702789	0.000432735	0.00343206	x	x	x	x
Il12b	0.175605	0.0936203	0.120306	0.09823	75.9418	2.25272	9.04397	1.12098	8.82434	1.70252e-13	3.64674e-11	-5.0664	9.96745e-12	1.64976e-09	-3.05898	2.2138e-09	3.50486e-07	-6.05159	1.9744e-12	1.2449e-09	PGE2 sensitive	IL10 sensitive	IL4 sensitive	x
Cxcl1	0.589798	1.85557	0.786399	0.0691391	210.072	135.559	10.6701	76.615	8.48717	8.58663e-17	8.62425e-13	-0.628545	0.000346292	0.00210864	-4.295	2.11048e-14	7.94839e-11	-1.44763	1.96646e-08	1.16748e-06	x	IL10 sensitive	x	x
Itgb8	0.00957408	0.0485279	0.0383227	0.733866	3.04632	3.58342	0.858379	13.7307	8.04498	6.83996e-09	1.1425e-07	0.24622	0.464349	0.603515	-1.83105	0.000199931	0.00216354	2.16037	3.7802e-06	7.31619e-05	x	x	x	x
Csf3	0.0217471	0.284376	0	0	6.45248	47.5211	5.33622	2.42648	7.94756	2.08199e-09	4.39916e-08	2.88823	1.48254e-08	5.43464e-07	-0.273693	0.328832	0.52425	-1.39704	0.000280297	0.00239614	x	x	x	x
Nos2	0.275955	0.0586696	0.810931	0.0768268	59.5958	17.8326	58.716	29.2543	7.77156	5.74866e-14	1.83591e-11	-1.72479	4.97146e-07	9.61756e-06	-0.00959723	0.963401	0.987075	-1.01265	0.000174423	0.00164258	x	x	x	x
Adamts4	0.0157893	0.0044513	0	0.00780021	2.69782	0.295446	0.213381	1.49763	7.20863	2.05477e-09	4.36699e-08	-3.20769	5.98909e-07	1.12858e-05	-3.67332	2.00327e-07	1.03707e-05	-0.855796	0.0162208	0.0632391	PGE2 sensitive	IL10 sensitive	x	x
Cxcl2	2.72096	8.78364	1.96431	1.7874	359.996	116.313	25.6307	225.189	7.08561	9.19328e-16	1.74602e-12	-1.63249	2.97379e-08	9.62371e-07	-3.80986	5.16887e-13	7.17027e-10	-0.670791	0.000704339	0.0051112	x	IL10 sensitive	x	x
Il27	1.28504	0.350558	0.912997	0.616613	164.838	6.12086	15.0007	105.759	7.06024	3.26832e-14	1.23114e-11	-4.76942	1.0402e-12	3.07112e-10	-3.47553	2.62052e-11	1.36317e-08	-0.643776	0.00327278	0.0177635	PGE2 sensitive	IL10 sensitive	x	x
Tpbg	0.0133861	0.1596	0.0122729	0.006613	1.85692	2.86555	0.3711	0.789699	6.796	6.00995e-10	1.63749e-08	0.62989	0.0334359	0.0837354	-2.31941	3.22209e-06	8.8323e-05	-1.22576	0.000780214	0.00557427	x	IL10 sensitive	x	x
Il1a	3.42458	1.52094	1.84914	12.8349	318.268	97.8452	59.1603	478.208	6.67531	1.59582e-10	5.62346e-09	-1.69073	0.000241588	0.00156716	-2.42842	6.58081e-06	0.000150395	0.566971	0.124142	0.277044	x	IL10 sensitive	x	x
Adora2a	0.357476	0.395273	0.317351	0.198443	34.9563	15.4603	11.6517	25.9658	6.65245	1.42031e-13	3.23239e-11	-1.18108	2.14037e-05	0.000206915	-1.5886	7.33309e-07	2.79117e-05	-0.431459	0.041387	0.126784	x	x	x	x
Gbp5	1.36259	0.380204	2.57149	1.8218	98.979	20.5695	22.0554	61.181	6.18166	8.81917e-11	3.70541e-09	-2.2602	3.44041e-06	4.57771e-05	-2.16018	5.79774e-06	0.000135911	-0.69289	0.0393858	0.122519	PGE2 sensitive	IL10 sensitive	x	x
Nt5c1a	0.0225853	0	0.385095	0.029743	1.67839	2.69095	2.14837	1.85229	5.72646	0.000111767	0.000421013	0.657947	0.242851	0.380672	0.395501	0.484362	0.667526	0.126909	0.822874	0.906688	x	x	x	Resistant
Ccrl2	4.59177	8.10468	3.6412	1.64126	238.227	99.4774	27.9621	64.4666	5.71011	1.78052e-14	8.45669e-12	-1.26433	2.53156e-06	3.57297e-05	-3.09208	2.47128e-11	1.36248e-08	-1.88577	1.55949e-08	9.51727e-07	x	IL10 sensitive	x	x
Cd69	11.745	1.19104	4.12703	3.10371	554.803	42.4138	65.7095	178.752	5.70315	3.16015e-11	1.62072e-09	-3.75679	3.41764e-09	1.72047e-07	-3.04298	4.14044e-08	3.20782e-06	-1.62373	4.99815e-05	0.00059672	PGE2 sensitive	IL10 sensitive	x	x
Ccl3	65.0176	3.41489	45.9234	136.526	3228.9	48.1268	805.382	2041.3	5.66834	3.15791e-16	8.62425e-13	-6.0797	1.56856e-16	8.56749e-13	-1.98551	2.80082e-10	7.84516e-08	-0.666524	0.000223931	0.00200346	PGE2 sensitive	x	x	x
Ccl4	120.402	13.2257	158.29	369.924	5620.16	194.036	2526.28	4856.78	5.57137	1.57237e-13	3.43532e-11	-4.87411	7.58887e-13	2.43826e-10	-1.14142	4.93685e-05	0.000713361	-0.212908	0.316688	0.518606	PGE2 sensitive	x	x	x
Cd40	8.35495	2.62824	21.1172	31.8497	387.027	84.9916	135.887	558.796	5.56703	4.19519e-13	6.75385e-11	-2.19585	3.4518e-08	1.08667e-06	-1.51815	3.26201e-06	8.88634e-05	0.526707	0.0255218	0.0889598	PGE2 sensitive	x	x	x
Nfkbiz	2.23824	1.27541	2.69497	0.241122	104.56	18.7974	37.0818	34.7364	5.5467	3.9654e-14	1.40796e-11	-2.4726	6.46702e-10	4.64774e-08	-1.49848	4.19002e-07	1.80114e-05	-1.59449	1.85606e-07	6.51949e-06	PGE2 sensitive	x	x	x
Lad1	0.290146	0.0962099	0.339446	1.12123	13.3928	3.24635	4.20616	51.9237	5.52524	8.29476e-11	3.53953e-09	-2.05934	1.53038e-06	2.35462e-05	-1.6858	1.25353e-05	0.000245213	1.94634	6.77108e-07	1.87734e-05	PGE2 sensitive	x	x	x
Cxcl10	147.916	10.2541	46.0461	23.9273	5851.14	748.552	699.166	1112.91	5.47201	5.41402e-07	4.33916e-06	-3.04155	0.000132123	0.00094211	-3.08001	0.000117182	0.00142075	-2.41312	0.00089273	0.00621554	PGE2 sensitive	IL10 sensitive	IL4 sensitive	x
Ccl5	103.927	83.161	215.991	102.578	3786.53	1534.13	1256.21	1424.97	5.4064	1.27583e-06	9.00915e-06	-1.35315	0.0397734	0.0956657	-1.60633	0.0178416	0.0705653	-1.4435	0.0298768	0.0997173	x	x	x	x
Hcar2	2.00457	0.253871	6.05427	4.14556	76.6691	9.05593	55.1844	22.7419	5.26403	3.65358e-12	3.1676e-10	-3.09899	1.26969e-09	7.70564e-08	-0.475467	0.0480405	0.144691	-1.75528	1.01888e-06	2.59155e-05	PGE2 sensitive	x	x	x
Serpinb2	0.461678	0.710071	0.814072	1.02581	16.6064	11.0067	15.3234	13.1835	5.24816	2.36855e-11	1.26833e-09	-0.607903	0.0192224	0.0539669	-0.13886	0.554629	0.724819	-0.348926	0.148903	0.314505	x	x	x	Resistant
Tnfsf15	0.391084	0.0944528	0.101079	0.156216	13.8321	1.22175	2.15729	4.50546	5.18713	1.69402e-11	9.58832e-10	-3.52844	1.13039e-09	7.01615e-08	-2.68836	2.40845e-08	2.10518e-06	-1.65593	5.63785e-06	9.94957e-05	PGE2 sensitive	IL10 sensitive	x	x
Inhba	0.065262	0.560751	0.127428	0.196772	2.29056	4.70912	0.76828	4.7216	5.14004	6.90199e-10	1.82119e-08	1.04377	0.00082351	0.00423143	-1.56615	5.75449e-05	0.000804891	1.04046	0.000818928	0.00582041	x	x	x	x
Traf1	2.52934	6.49555	2.96558	1.31826	87.729	100.822	28.5576	56.16	5.12013	3.99549e-14	1.40796e-11	0.200828	0.251942	0.391106	-1.61924	7.42692e-08	5.09707e-06	-0.64347	0.00161036	0.0100586	x	x	x	x
Tnf	41.921	16.3693	49.6849	15.8296	1328.68	66.6679	314.559	837.777	4.98861	6.26191e-15	5.45384e-12	-4.31644	3.75414e-14	4.10102e-11	-2.07872	6.03133e-10	1.31773e-07	-0.662465	0.000570838	0.00432743	PGE2 sensitive	IL10 sensitive	x	x
Lipg	0.232649	0.0296722	0.702895	0.0779755	7.03216	1.53071	4.43328	0.600013	4.95467	1.90379e-10	6.51942e-09	-2.20258	7.2334e-07	1.30608e-05	-0.648044	0.0215783	0.0808927	-3.56023	4.78597e-09	3.78855e-07	PGE2 sensitive	x	IL4 sensitive	x
Ifnb1	0.115486	0	0.0593241	0.0426059	3.6019	0.192759	0.218803	1.43856	4.94347	1.47505e-05	7.38238e-05	-4.10443	8.2817e-05	0.000635318	-4.09027	8.79312e-05	0.00112215	-1.31659	0.0233971	0.083608	PGE2 sensitive	IL10 sensitive	x	x
Mir155	0.456021	0.626411	0	0	16.6704	5.40276	2.96942	13.9345	4.92338	0.000105541	0.00040102	-1.60349	0.0250468	0.0662496	-2.4427	0.00433469	0.023819	-0.26901	0.616997	0.772365	x	IL10 sensitive	x	x
Arhgef37	0.0674742	0.0212767	0.26892	0.0684871	2.06378	0.199048	0.728616	0.106781	4.87944	1.21261e-09	2.86102e-08	-3.3465	5.37047e-08	1.54387e-06	-1.50535	9.07898e-05	0.00114657	-4.23654	6.45384e-09	4.79604e-07	PGE2 sensitive	x	IL4 sensitive	x
Zfp811	0.346912	0.0351598	0.135502	0.0276848	9.50893	1.02233	4.79568	2.4494	4.82144	2.60897e-10	8.45709e-09	-3.23426	1.93602e-08	6.77765e-07	-1.00052	0.00210819	0.0135667	-1.96197	3.56584e-06	6.9934e-05	PGE2 sensitive	x	x	x
Bcl2a1a	1.27362	0.576955	0.696831	2.19478	30.8034	10.4098	12.0831	31.867	4.7099	5.32956e-10	1.49666e-08	-1.60352	3.98183e-05	0.000345492	-1.34538	0.000216815	0.00230847	0.0528521	0.844003	0.919794	x	x	x	x
Mycl	0.128836	0.0758948	0.0124671	0.035815	3.51264	0.653017	0.608095	0.730127	4.70515	8.77649e-08	9.54924e-07	-2.40191	4.20878e-05	0.000361168	-2.52087	2.77724e-05	0.00045417	-2.24746	6.30627e-05	0.000715366	PGE2 sensitive	IL10 sensitive	IL4 sensitive	x
Fzd1	0.183669	0.481173	0.297703	0.129277	4.77454	1.28109	2.12306	1.42801	4.67509	5.63824e-11	2.53077e-09	-1.92434	9.19989e-07	1.57276e-05	-1.1846	0.000145297	0.00169757	-1.75129	2.26508e-06	4.86124e-05	x	x	x	x
Cxcl9	0.395552	0.372679	0.747214	0.335985	9.43127	0.856024	0.890603	1.0076	4.63096	2.19392e-09	4.55634e-08	-3.48577	5.24991e-08	1.52933e-06	-3.43175	5.96874e-08	4.34683e-06	-3.26673	7.51678e-08	3.21243e-06	PGE2 sensitive	IL10 sensitive	IL4 sensitive	x
Mmp25	0.142785	0.320819	0.421029	0.139139	3.49752	2.41383	1.28785	3.88592	4.54586	1.2849e-09	3.00562e-08	-0.535211	0.0634664	0.138191	-1.43967	0.000117777	0.00142638	0.15381	0.560077	0.730105	x	x	x	x
Gm15987	0.105208	0.075262	1.289	0.523081	2.51859	1.81419	6.36094	2.70038	4.52582	1.56661e-06	1.07973e-05	-0.454348	0.279871	0.421754	1.33438	0.00180085	0.0119881	0.0946052	0.806598	0.896737	x	x	x	x
Slco3a1	0.575744	0.515849	0.897373	0.634186	13.1739	9.42993	5.90935	10.382	4.51364	7.36158e-13	1.04439e-10	-0.480578	0.0146669	0.0432796	-1.15829	8.18711e-06	0.000175709	-0.34286	0.0669321	0.180067	x	x	x	x
Cmpk2	27.0044	9.06921	15.1989	14.6477	582.556	219.842	85.6779	167.328	4.50714	3.16231e-07	2.73733e-06	-1.44616	0.00785214	0.0260166	-2.78034	4.1391e-05	0.000618543	-1.81159	0.0016754	0.0103577	x	IL10 sensitive	x	x
Hdc	0.513685	1.83211	0.686219	0.444476	11.836	37.2474	5.08555	52.8379	4.48667	1.51904e-10	5.4052e-09	1.66889	9.43844e-07	1.60851e-05	-1.22265	0.000113094	0.00138038	2.16981	2.86364e-08	1.51834e-06	x	x	x	x
Ppfia3	0.163046	0.127851	0.120086	0.0488919	3.70701	2.96571	0.933387	1.32522	4.47957	7.27866e-11	3.14277e-09	-0.301186	0.203004	0.33408	-1.98063	5.73132e-07	2.26025e-05	-1.452	1.48785e-05	0.000217872	x	x	x	x
Gpr18	1.38868	0.698984	1.43238	0.663709	30.3483	13.8845	15.9824	4.33856	4.46773	2.25888e-12	2.30069e-10	-1.13309	2.2225e-05	0.000214097	-0.930968	0.000164428	0.0018604	-2.80567	4.36045e-10	6.03191e-08	x	x	IL4 sensitive	x
Fam26f	6.7555	1.37195	12.1745	4.07074	139.938	21.6541	48.9359	65.2362	4.44351	1.25074e-11	7.94362e-10	-2.7489	3.73603e-09	1.83015e-07	-1.50866	4.80119e-06	0.000120294	-1.10214	0.000124116	0.00124206	PGE2 sensitive	x	x	x
Irg1	192.502	52.6957	186.774	206.978	4016.28	2169.31	2359.58	3826.71	4.39767	6.90052e-10	1.82119e-08	-0.890038	0.0091066	0.029247	-0.766647	0.0210219	0.0792693	-0.0713057	0.81404	0.900903	x	x	x	Resistant
Ntng2	0.17504	0.409477	0.334544	0.204651	3.62212	3.75675	1.59356	3.07711	4.37088	3.55678e-07	3.01196e-06	0.0628165	0.867319	0.918704	-1.21638	0.00815518	0.0385659	-0.233315	0.539322	0.715288	x	x	x	x
Efna2	0.0884891	0.0131826	0.132789	0.123192	1.91697	0.360375	0.406265	9.19825	4.36815	3.98281e-07	3.33652e-06	-2.3741	7.52614e-05	0.000583227	-2.18637	0.000138262	0.00162756	2.26263	3.21112e-06	6.42942e-05	PGE2 sensitive	IL10 sensitive	x	x
Jdp2	0.0844917	1.11085	0.400539	0.165717	1.85307	5.02288	0.63468	0.711108	4.36302	4.13548e-07	3.44855e-06	1.44709	0.000425671	0.00248134	-1.58637	0.00137766	0.00975978	-1.36865	0.00302168	0.016639	x	x	x	x
Ccl22	1.08704	1.60276	1.34863	2.48208	22.1286	10.3393	4.92038	54.0037	4.35414	6.22008e-10	1.67773e-08	-1.10106	0.000841303	0.00430262	-2.15785	1.27364e-06	4.21613e-05	1.28485	0.0001156	0.00117253	x	IL10 sensitive	x	x
Fpr1	25.36	10.9414	48.0312	5.35677	495.501	200.139	423.141	100.206	4.34889	2.86645e-12	2.65365e-10	-1.3179	8.77237e-06	9.85899e-05	-0.23376	0.265922	0.457693	-2.31675	8.01655e-09	5.55886e-07	x	x	IL4 sensitive	x
Ptges	1.4507	2.18168	1.40282	0.641059	28.6592	72.5028	38.3156	3.74995	4.30095	1.23986e-14	6.77214e-12	1.33126	2.19373e-08	7.45624e-07	0.415795	0.00597092	0.0304369	-2.92253	1.30333e-12	1.01697e-09	x	x	IL4 sensitive	x
Rsad2	65.5013	22.6597	33.3939	30.0408	1178.21	495.741	181.489	321.7	4.28612	2.2963e-06	1.50208e-05	-1.30752	0.0260731	0.0683562	-2.70724	0.000175566	0.00195105	-1.88565	0.00306391	0.0168023	x	IL10 sensitive	x	x
Mx2	4.96157	1.74486	3.17202	2.07422	87.0773	23.9323	12.4354	21.9389	4.20572	2.94821e-09	5.8122e-08	-1.93693	1.63744e-05	0.000167016	-2.82255	2.88231e-07	1.33417e-05	-2.02316	9.76944e-06	0.000155417	x	IL10 sensitive	IL4 sensitive	x
Rnd1	0.252497	0.667379	0.439477	0.182483	4.53222	8.78104	21.2977	3.09063	4.14992	7.31321e-09	1.19954e-07	0.943517	0.00222593	0.00938121	2.21822	1.86385e-07	9.83611e-06	-0.55178	0.0632781	0.173211	x	x	x	x
Cdc42ep2	6.98981	5.2094	11.3993	22.7655	123.339	60.6827	77.1903	278.228	4.14953	9.04235e-14	2.46947e-11	-1.02338	5.28764e-06	6.53419e-05	-0.676891	0.000401767	0.00379663	1.17264	7.61365e-07	2.06862e-05	x	x	x	x
Foxp4	0.204478	0.222946	0.411214	0.234369	3.5431	1.79511	3.63262	3.43009	4.11795	1.38514e-11	8.26844e-10	-0.989379	0.00011362	0.000836376	0.0226649	0.904774	0.958471	-0.0499057	0.791358	0.88783	x	x	x	Resistant
6530402F18Rik	0.189553	0.307256	0.228201	0.254173	3.2551	2.31633	1.75542	3.21225	4.0863	1.5187e-09	3.39965e-08	-0.489795	0.0776208	0.161142	-0.892294	0.00398092	0.0223183	-0.0167517	0.94809	0.977965	x	x	x	Resistant
Tnfsf10	0.969218	0.225811	0.742988	0.396501	15.6103	4.8018	2.45699	2.94036	4.08098	5.67906e-10	1.56267e-08	-1.72929	8.33168e-06	9.47089e-05	-2.67911	7.42972e-08	5.09707e-06	-2.39902	2.09996e-07	7.20841e-06	x	IL10 sensitive	IL4 sensitive	x
Nlrp3	5.85765	10.7048	9.07769	3.48021	94.7755	39.452	23.1205	53.3326	4.0156	1.44559e-11	8.536e-10	-1.26811	2.06081e-05	0.000200823	-2.04299	7.24245e-08	5.03927e-06	-0.830094	0.00117705	0.00778426	x	IL10 sensitive	x	x
Bcl2a1d	5.96204	4.23772	3.71072	5.81186	93.1448	43.4867	29.4505	116.438	3.9892	1.03845e-13	2.63814e-11	-1.09164	1.47275e-06	2.2788e-05	-1.63583	9.30916e-09	1.01693e-06	0.337422	0.0302261	0.100637	x	x	x	x
Fscn1	0.57356	0.350668	1.19382	0.37521	8.65313	1.8729	6.69411	8.24722	3.95967	2.14198e-08	2.93588e-07	-2.1976	1.01803e-05	0.00011222	-0.354167	0.272796	0.464665	-0.0439926	0.887914	0.945378	PGE2 sensitive	x	x	x
Tagap	1.95741	1.06102	2.07286	2.26411	29.5051	2.69996	5.21172	83.2442	3.91488	6.49029e-15	5.45384e-12	-3.45099	4.52069e-14	4.48945e-11	-2.50307	2.11327e-12	2.09866e-09	1.49695	8.54727e-10	1.06103e-07	PGE2 sensitive	IL10 sensitive	x	x
Apol7c	0.803453	0.292013	1.34465	3.05378	10.9247	3.88502	4.26174	91.9779	3.89602	1.12815e-07	1.17036e-06	-1.55122	0.000570086	0.00313103	-1.42029	0.00111423	0.00827452	3.10158	4.1727e-08	2.00804e-06	x	x	x	x
Ifit1	55.8638	12.2485	31.5462	27.4731	782.945	337.182	167.764	255.506	3.8951	1.53409e-06	1.05932e-05	-1.26556	0.0174173	0.0498732	-2.21036	0.000358787	0.00346849	-1.63105	0.00374069	0.0198	x	IL10 sensitive	x	x
Bcl2a1c	0.881373	0.246679	0.606599	0.7944	13.3193	5.66496	3.07561	12.4406	3.8921	1.35633e-08	2.02135e-07	-1.21016	0.000906155	0.00456588	-2.08512	8.13153e-06	0.000175205	-0.076542	0.783186	0.883561	x	IL10 sensitive	x	x
Pnp2	0.916352	0.629209	1.27864	0.603653	13.559	2.59353	3.56506	2.63995	3.88684	1.68737e-10	5.88909e-09	-2.38105	5.0233e-08	1.47117e-06	-1.92433	5.22471e-07	2.12174e-05	-2.36695	4.33854e-08	2.06962e-06	PGE2 sensitive	x	IL4 sensitive	x
Ifi205	15.2799	1.89342	11.2785	12.7886	197.165	78.5221	86.2229	105.526	3.8421	1.4251e-07	1.41783e-06	-1.38728	0.00258511	0.0104863	-1.18952	0.00729756	0.0354147	-0.920105	0.0289097	0.0975021	x	x	x	x
Ccnd2	0.4562	0.544093	0.589743	0.700682	6.49816	6.03663	1.77393	3.29558	3.82983	5.77956e-09	9.91145e-08	-0.130052	0.643107	0.751932	-1.87876	1.25254e-05	0.000245213	-0.984552	0.00310174	0.0169842	x	x	x	x
8430408G22Rik	0.199928	0.13541	0.677924	0.143266	2.83589	0.728507	1.264	2.14015	3.81941	4.6551e-05	0.00019763	-2.0256	0.00365011	0.013903	-1.28065	0.0327956	0.109795	-0.443339	0.387318	0.587566	PGE2 sensitive	x	x	x
Sntb1	0.276522	0.44157	0.208859	0.396274	3.94892	1.32089	1.9308	8.48665	3.81919	3.23857e-09	6.22854e-08	-1.57823	3.25229e-05	0.000292894	-0.988735	0.00177419	0.0118322	1.10917	0.000265847	0.00230303	x	x	x	x
Gm14023	0.228401	0.196368	0.211514	0.474405	3.29444	2.08082	1.11692	4.52604	3.8098	1.99287e-07	1.8717e-06	-0.659219	0.0721791	0.152158	-1.56677	0.000618232	0.00531358	0.393964	0.235903	0.428217	x	x	x	x
Zc3h12c	1.03336	0.530968	1.36988	1.91933	14.3767	1.84357	7.08437	12.9871	3.79987	6.14317e-12	4.66028e-10	-2.96024	1.61962e-10	1.59394e-08	-1.01767	5.18554e-05	0.000741838	-0.148897	0.423953	0.620154	PGE2 sensitive	x	x	x
Cfb	6.89006	6.5932	16.9057	6.25241	91.7268	31.3829	51.0319	13.2242	3.79541	2.28695e-07	2.09952e-06	-1.55973	0.00124509	0.00583749	-0.863377	0.0419238	0.131075	-2.79837	5.61591e-06	9.93182e-05	x	x	IL4 sensitive	x
Oasl1	27.4118	23.5762	29.6524	12.8978	373.735	262.258	93.7605	175.432	3.79479	3.18212e-06	1.98751e-05	-0.51768	0.302593	0.447115	-1.99811	0.0011055	0.0082321	-1.09504	0.0401417	0.124153	x	x	x	x
Batf2	2.33597	1.60316	2.77072	1.96514	31.9039	11.463	8.90371	14.8844	3.79081	2.05034e-09	4.36605e-08	-1.49301	5.52055e-05	0.000450145	-1.85004	6.30028e-06	0.000145506	-1.10605	0.000768959	0.00551188	x	x	x	x
H2-Q5	0.176759	0.33889	0.736399	0.38893	2.62363	2.1407	1.26966	2.36292	3.7736	9.51756e-07	6.9554e-06	-0.296455	0.418545	0.561211	-1.04724	0.0147253	0.0611632	-0.137973	0.696981	0.825794	x	x	x	x
Src	2.23338	3.857	3.77967	3.99488	30.3277	26.9646	20.3885	29.3153	3.76438	2.04204e-13	3.98344e-11	-0.17621	0.244668	0.382642	-0.575359	0.00123065	0.00900447	-0.0482685	0.743934	0.857911	x	x	x	Resistant
Enpp4	0.710938	0.238199	0.536089	0.237587	9.30667	2.95343	1.58965	1.59653	3.73774	8.70262e-09	1.39457e-07	-1.65635	5.27338e-05	0.00043411	-2.5406	6.98886e-07	2.68825e-05	-2.52653	6.37106e-07	1.79838e-05	x	IL10 sensitive	IL4 sensitive	x
Susd2	0.185422	0.0586664	0.153641	0.128518	2.37685	0.347283	0.681417	1.74476	3.73479	1.68335e-05	8.24614e-05	-2.74414	0.000262223	0.00168272	-1.81587	0.00382629	0.0216507	-0.454334	0.358945	0.561232	PGE2 sensitive	x	x	x
Saa3	575.222	698.485	1769.41	604.465	7389.28	3116.8	16427	1566.89	3.72049	4.93007e-09	8.72192e-08	-1.24596	0.000783351	0.00405934	1.16022	0.00139669	0.00986901	-2.23706	2.05876e-06	4.52514e-05	x	x	IL4 sensitive	x
Nod1	2.21577	0.77612	2.20056	1.90447	28.3621	5.46704	5.49427	6.69949	3.69774	1.36071e-12	1.6157e-10	-2.40015	3.61258e-10	2.8597e-08	-2.37994	4.06842e-10	9.66161e-08	-2.10841	1.70271e-09	1.77094e-07	PGE2 sensitive	IL10 sensitive	IL4 sensitive	x
Car2	0.339541	0.181396	0.562469	0.952958	4.39079	3.53279	4.77524	15.4331	3.68126	1.65648e-06	1.13593e-05	-0.311452	0.430395	0.572044	0.1185	0.756457	0.865382	1.82596	0.000103566	0.00107136	x	x	x	x
Dusp2	5.18119	3.47085	7.43015	8.54738	65.2858	52.3949	40.8055	65.2673	3.67224	2.35588e-12	2.33961e-10	-0.321609	0.0728842	0.153319	-0.689059	0.000876369	0.0068905	-0.00210964	0.990023	0.99957	x	x	x	Resistant
Il15ra	3.22387	1.48557	2.6615	2.30547	40.7129	15.0692	8.57206	16.9419	3.66631	1.36122e-11	8.21546e-10	-1.45332	1.19911e-06	1.93202e-05	-2.2528	6.09555e-09	7.48177e-07	-1.27395	5.05339e-06	9.20129e-05	x	IL10 sensitive	x	x
Isg15	49.6485	40.3968	63.0527	43.2569	596.923	349.691	193.329	368.607	3.65285	3.62023e-07	3.05621e-06	-0.797825	0.061805	0.135221	-1.63223	0.000986498	0.00752024	-0.698943	0.096664	0.232846	x	x	x	x
Usp18	28.7777	11.4055	17.7024	41.1054	348.911	127.126	87.7906	222.517	3.63241	8.56754e-08	9.37794e-07	-1.4718	0.000896498	0.00452767	-1.99111	5.73663e-05	0.000803423	-0.652683	0.0847388	0.212362	x	x	x	x
Xkr8	2.47766	2.05969	2.01236	2.26464	30.4744	9.69154	9.32849	9.48236	3.62533	3.58267e-13	6.02109e-11	-1.66472	9.61982e-09	3.78011e-07	-1.71485	6.57426e-09	7.80621e-07	-1.69446	7.04277e-09	5.02844e-07	x	x	x	x
Vcan	0.358956	1.47479	1.22424	0.468526	4.34662	8.8328	3.30341	1.39886	3.5989	2.27458e-12	2.30069e-10	1.022	6.90465e-06	8.11909e-05	-0.397929	0.0247943	0.0895344	-1.6366	4.03131e-08	1.95725e-06	x	x	x	x
Gbp3	11.8752	4.63736	14.405	8.93297	138.305	51.7088	43.3011	55.38	3.59465	5.82205e-08	6.80831e-07	-1.44839	0.000731236	0.00383486	-1.67541	0.000203376	0.00218454	-1.33478	0.00139356	0.00892293	x	x	x	x
Tgtp1	0.382465	0.0679812	0.182048	0.306585	4.43865	0.612833	0.850748	1.31964	3.57638	2.69886e-07	2.41658e-06	-2.8557	3.82178e-06	4.97606e-05	-2.37803	1.89133e-05	0.000341502	-1.73504	0.000232948	0.00207225	PGE2 sensitive	IL10 sensitive	x	x
Atp10a	0.495518	1.0329	0.63576	0.531015	5.90774	1.82963	1.73547	2.48147	3.57415	1.41392e-08	2.08648e-07	-1.69162	4.29748e-05	0.000367049	-1.77299	2.72878e-05	0.000448934	-1.22626	0.000718007	0.00519094	x	x	x	x
Ppp1r15a	6.81842	9.2992	5.86755	5.67159	80.8443	13.7229	15.537	47.2822	3.57052	1.20163e-15	1.74602e-12	-2.56323	1.09298e-13	8.5284e-11	-2.38647	2.86511e-13	6.33925e-10	-0.777596	1.28299e-06	3.06682e-05	PGE2 sensitive	IL10 sensitive	x	x
Cebpd	10.6592	9.24654	18.4426	37.2903	126.383	22.7252	98.4934	43.0592	3.56451	2.50352e-12	2.44182e-10	-2.4756	3.04218e-10	2.53686e-08	-0.360031	0.0498756	0.148176	-1.553	1.26759e-07	4.74219e-06	PGE2 sensitive	x	x	x
Cxcl11	2.00327	0.111181	1.21976	0.3477	20.5587	7.73583	5.08933	2.83159	3.55652	1.52254e-06	1.05267e-05	-1.4879	0.00314817	0.0123049	-2.02628	0.000337459	0.00330323	-2.89456	1.35803e-05	0.000203221	x	IL10 sensitive	IL4 sensitive	x
Igfbp7	0.274781	0.32995	0.19954	0.331361	3.39225	0.97096	1.22519	1.38741	3.55291	2.5826e-06	1.66358e-05	-1.72868	0.00121892	0.00573697	-1.48351	0.00314849	0.0186115	-1.23306	0.0085537	0.0382796	x	x	x	x
Igtp	16.7607	9.04253	15.9248	14.8968	187.77	92.8187	51.0367	75.3053	3.53936	4.35052e-09	7.89049e-08	-1.04844	0.00189939	0.00826978	-1.88511	7.22053e-06	0.000161365	-1.32845	0.000251232	0.00220794	x	x	x	x
AW011738	0.194829	0.144767	0.15301	0.0776902	2.17688	2.10295	0.595032	0.674898	3.53503	4.83089e-07	3.92654e-06	-0.10197	0.764212	0.844965	-1.90475	0.000170033	0.00190507	-1.74287	0.000271731	0.00233731	x	x	x	x
Icosl	2.69079	1.41807	1.9915	0.313454	30.231	5.24474	7.78064	15.2742	3.4933	4.22775e-12	3.59286e-10	-2.56066	2.48803e-10	2.15708e-08	-1.96727	6.86088e-09	8.05895e-07	-0.998261	2.42462e-05	0.000330442	PGE2 sensitive	x	x	x
Dusp16	1.12514	0.777981	1.89971	0.59051	12.2942	7.33716	16.7479	3.08538	3.4563	2.08675e-14	9.20905e-12	-0.744086	1.07691e-05	0.000117878	0.445964	0.00137131	0.00973612	-1.99401	2.7548e-11	7.71627e-09	x	x	x	x
Gadd45b	13.2617	10.0248	28.162	25.3468	143.662	72.9017	65.7957	229.931	3.43666	2.87394e-11	1.48791e-09	-0.976967	0.000118444	0.00086605	-1.12336	2.82592e-05	0.000458018	0.683045	0.002368	0.0136363	x	x	x	x
Gbp2	35.6762	22.9987	50.0297	32.5184	367.498	156.882	131.122	184.403	3.43628	1.32848e-07	1.33385e-06	-1.26212	0.00270002	0.0108358	-1.48726	0.000747374	0.00613397	-1.00217	0.012008	0.0501627	x	x	x	x
Vcam1	1.151	0.902606	0.824389	1.20699	12.2953	8.26108	1.70371	14.4646	3.43422	5.05023e-10	1.43668e-08	-0.576327	0.0206251	0.057069	-2.86215	6.3933e-09	7.76004e-07	0.24105	0.287121	0.487146	x	IL10 sensitive	x	x
Mxd1	3.14495	6.82463	7.59933	2.6697	33.2833	26.9929	20.8846	12.2589	3.43333	9.82761e-11	4.00585e-09	-0.317804	0.143312	0.25735	-0.679006	0.00485186	0.0258797	-1.43902	4.28549e-06	8.0576e-05	x	x	x	x
Cacnb3	0.19077	0.338146	0.374045	0.141466	2.07067	4.44416	1.23486	6.87021	3.43228	1.90412e-07	1.80091e-06	1.10066	0.00143662	0.00656403	-0.755174	0.0309638	0.105341	1.73059	1.38982e-05	0.000207127	x	x	x	x
H2-M2	5.50102	4.0473	6.57338	5.12123	58.8928	11.4681	12.7213	79.708	3.43182	3.84268e-10	1.16281e-08	-2.3859	3.63259e-08	1.1403e-06	-2.22128	8.55767e-08	5.59784e-06	0.44469	0.059763	0.165993	PGE2 sensitive	IL10 sensitive	x	x
Flnb	1.49239	3.04411	1.65786	1.7535	16.3153	8.74482	6.86263	11.8744	3.43036	1.83673e-12	1.98658e-10	-0.89953	3.83273e-05	0.000335487	-1.22567	1.10933e-06	3.76345e-05	-0.443068	0.0128132	0.0526405	x	x	x	x
Tgtp2	3.75825	0.481188	3.07553	2.79904	37.5729	8.40574	11.8164	12.5314	3.4269	7.16576e-07	5.48554e-06	-2.23048	5.89355e-05	0.000475137	-1.67167	0.0007292	0.00601191	-1.56405	0.00113751	0.00758154	PGE2 sensitive	x	x	x
Hivep3	1.65837	0.396183	2.03902	2.99259	17.8188	2.44136	9.40714	9.98523	3.42488	4.33227e-11	2.09258e-09	-2.88011	4.69144e-10	3.53443e-08	-0.923603	0.000256246	0.00263085	-0.836164	0.000610824	0.00453922	PGE2 sensitive	x	x	x
Spint2	0.51987	0.846382	1.0272	1.38771	5.566	3.57782	3.37607	12.9533	3.40661	4.51623e-07	3.70942e-06	-0.639593	0.079903	0.164877	-0.71964	0.0527524	0.153876	1.22006	0.00132515	0.00855046	x	x	x	x
Zhx2	0.289598	1.06583	0.339749	0.236313	3.08444	3.32626	1.43504	2.41027	3.40355	7.49034e-08	8.35938e-07	0.0926729	0.758658	0.840296	-1.10994	0.0028185	0.0170672	-0.368115	0.237044	0.429787	x	x	x	x
Nfkbia	82.7377	91.8876	116.472	84.3148	860.882	461.913	637.092	716.817	3.37949	1.3679e-14	7.11567e-12	-0.898219	1.19233e-06	1.92964e-05	-0.434175	0.00214514	0.0137198	-0.264108	0.0409644	0.125772	x	x	x	Resistant
Icam1	61.6265	23.6847	84.032	51.1406	639.011	159.704	323.186	702.035	3.37418	1.27867e-15	1.74602e-12	-2.00052	1.98329e-12	5.15844e-10	-0.98355	4.90891e-08	3.72396e-06	0.135678	0.203163	0.386444	PGE2 sensitive	x	x	x
Mir761	0.390018	0.739268	1.38162	0.863329	4.76257	3.15607	2.67186	1.41502	3.36791	0.0214924	0.0408888	-0.603189	0.542592	0.672811	-0.869577	0.400457	0.590523	-1.72462	0.139648	0.301188	x	x	x	x
Bcl2a1b	32.6966	17.282	28.8326	54.6818	340.797	152.571	119.948	410.717	3.36386	3.05467e-15	3.45269e-12	-1.16106	8.38955e-09	3.40697e-07	-1.4847	2.74705e-10	7.84516e-08	0.282318	0.0160239	0.0627636	x	x	x	x
Gbp6	3.09913	0.560262	2.55219	2.58637	28.8686	7.37723	8.5704	9.1565	3.36048	2.41794e-06	1.5685e-05	-2.06395	0.000270145	0.00172258	-1.80656	0.000809957	0.00648678	-1.7024	0.00119641	0.00787326	PGE2 sensitive	x	x	x
Gpr84	59.8768	38.7516	69.9398	46.5789	610.622	319.11	467.232	647.07	3.35885	2.59367e-16	8.62425e-13	-0.937722	2.1437e-08	7.34099e-07	-0.386661	0.000667131	0.00561892	0.0826317	0.381837	0.582975	x	x	x	Resistant
Mfsd7a	2.74774	2.27894	4.58057	2.25678	27.6795	14.3319	16.2454	14.3691	3.34802	8.75877e-12	6.20003e-10	-0.956489	4.35025e-05	0.000370687	-0.775851	0.000341317	0.00332906	-0.953228	4.24969e-05	0.000521613	x	x	x	Resistant
Helz2	2.62892	2.76127	3.27499	1.58875	26.4048	23.6228	7.45816	12.9273	3.34095	5.90004e-10	1.6194e-08	-0.159139	0.499272	0.635967	-1.82489	1.04438e-06	3.61778e-05	-1.02887	0.000432286	0.0034319	x	x	x	x
Isg20	6.89591	4.69226	10.4546	5.47848	66.4022	26.1422	16.3959	14.8852	3.33655	7.43167e-07	5.65739e-06	-1.40457	0.00228551	0.00956585	-2.03198	0.00011644	0.00141647	-2.17764	5.57172e-05	0.000648886	x	IL10 sensitive	IL4 sensitive	x
Ppfibp2	4.37624	3.16979	2.71471	1.70234	44.1982	15.4417	20.4776	20.2595	3.33284	1.76633e-13	3.71065e-11	-1.51678	7.5674e-09	3.16729e-07	-1.11019	4.57818e-07	1.90886e-05	-1.12466	3.72315e-07	1.18923e-05	x	x	x	x
Irf1	12.8213	6.92645	12.0835	16.7303	125.614	29.8844	23.3458	145.106	3.31329	4.85529e-11	2.28064e-09	-2.0842	2.02976e-08	7.01681e-07	-2.43122	2.78424e-09	4.16645e-07	0.205992	0.306629	0.50698	PGE2 sensitive	IL10 sensitive	x	x
Hspa1a	0.302599	0.32421	0.286443	0.131928	2.90282	1.7491	1.01678	0.867702	3.2947	7.15509e-07	5.48122e-06	-0.721568	0.0581868	0.129299	-1.50272	0.000973633	0.0074783	-1.74353	0.000267211	0.00231134	x	x	x	x
Spaca6	0.373422	1.42466	0.408053	0.0446707	3.74697	4.64302	3.23661	1.37014	3.29307	1.10005e-05	5.72237e-05	0.353739	0.384939	0.530474	-0.217637	0.601191	0.760029	-1.48491	0.0043288	0.0223689	x	x	x	x
Mx1	30.8404	12.431	33.2722	23.1093	280.676	74.5945	52.3133	73.5417	3.27942	8.67081e-06	4.66831e-05	-1.97476	0.000899448	0.00453837	-2.44652	0.000144209	0.00168774	-1.95666	0.000949908	0.00652629	x	IL10 sensitive	x	x
Ifi47	35.0958	11.7562	41.4118	38.9132	322.275	123.122	97.0857	179.008	3.27907	5.4452e-07	4.35684e-06	-1.42271	0.00182811	0.00802341	-1.73278	0.00036315	0.00349828	-0.855036	0.0372048	0.117975	x	x	x	x
Dcbld2	0.317911	0.191999	0.164336	0.265547	3.05705	0.774808	1.15333	2.00312	3.27761	3.24357e-08	4.15389e-07	-1.98709	8.75835e-06	9.85899e-05	-1.41082	0.000228703	0.00239535	-0.62628	0.0429153	0.129971	x	x	x	x
Heg1	0.401425	0.418649	0.409185	0.374089	3.88264	0.749654	2.14053	3.32332	3.27659	2.73745e-08	3.61595e-07	-2.3583	1.44668e-06	2.24482e-05	-0.883621	0.00690668	0.0340625	-0.246206	0.383996	0.584925	PGE2 sensitive	x	x	x
Gm12250	11.3916	2.42335	7.55841	10.1028	106.697	39.3703	21.9792	53.6401	3.27143	1.29967e-08	1.9529e-07	-1.45913	0.000115429	0.000848551	-2.27932	9.9064e-07	3.49089e-05	-0.99608	0.00290714	0.0161124	x	IL10 sensitive	x	x
Dll1	0.168797	0.0245847	0.0752799	0.0239305	1.51721	0.131149	0.0735501	0.376182	3.2677	2.19842e-05	0.000103739	-3.51723	3.01302e-05	0.000276126	-4.28727	9.7315e-06	0.000202104	-2.04582	0.000931172	0.00643165	PGE2 sensitive	IL10 sensitive	IL4 sensitive	x
Il23r	0.282635	0.0225821	0.373397	0.197802	2.79865	0.861809	0.886973	0.684867	3.26721	1.88023e-07	1.78296e-06	-1.59782	0.000245951	0.00159263	-1.58815	0.000251501	0.00258944	-1.94759	3.48988e-05	0.000441244	x	x	x	x
Fpr2	8.14905	4.91819	14.1952	5.20878	75.0337	28.019	69.3185	17.9805	3.2662	2.35251e-09	4.83668e-08	-1.44988	3.0019e-05	0.000275355	-0.111313	0.65216	0.796623	-2.09495	4.76943e-07	1.44229e-05	x	x	IL4 sensitive	x
Ifit2	75.3791	14.7972	57.5739	51.6899	658.686	178.032	129.803	203.917	3.2627	3.02627e-05	0.000136101	-1.96519	0.00219331	0.00926421	-2.37092	0.000510851	0.00458926	-1.72949	0.00520194	0.025877	x	IL10 sensitive	x	x
Tnfaip3	12.5306	9.36725	11.2953	18.0249	119.372	40.0479	65.5962	107.704	3.2569	2.63604e-13	4.97182e-11	-1.5759	5.62436e-09	2.47744e-07	-0.860518	1.26948e-05	0.00024764	-0.147718	0.300086	0.499645	x	x	x	x
Malt1	7.01934	7.80441	5.15222	6.62706	66.662	52.9881	38.0592	91.5846	3.24619	1.72859e-12	1.92685e-10	-0.328194	0.0493796	0.113467	-0.809564	8.47257e-05	0.00108992	0.457108	0.00893487	0.0396127	x	x	x	Resistant
Mefv	6.20126	12.5714	12.3034	9.17049	58.018	68.4858	36.1866	46.1695	3.24467	3.57992e-11	1.7776e-09	0.23643	0.217984	0.351529	-0.683011	0.00210877	0.0135667	-0.325844	0.0973163	0.233902	x	x	x	Resistant
Lcn2	14.4825	17.6842	26.2799	19.1568	135.995	75.7044	329.324	52.8824	3.23527	6.13195e-14	1.86071e-11	-0.840577	3.72338e-06	4.88286e-05	1.28322	9.99613e-09	1.07057e-06	-1.36179	7.1658e-09	5.08306e-07	x	x	x	x
Sp140	4.69165	4.73026	6.26633	4.18285	43.4778	18.6936	13.0447	19.313	3.22034	1.52279e-13	3.39489e-11	-1.22851	6.32664e-08	1.78124e-06	-1.73464	6.65992e-10	1.38135e-07	-1.18057	9.85236e-08	3.89953e-06	x	x	x	x
Birc3	7.79979	6.89082	9.01381	5.2585	72.2258	52.8855	42.08	48.6575	3.22002	8.16864e-15	6.13146e-12	-0.450664	0.00070973	0.00374003	-0.781442	2.0757e-06	6.38731e-05	-0.57022	7.30063e-05	0.000801528	x	x	x	Resistant
Irgm2	10.8322	5.47272	8.72233	8.7582	96.0511	46.0094	24.6153	41.2713	3.20493	8.94542e-09	1.42241e-07	-1.08912	0.00107251	0.00519332	-1.97863	2.8442e-06	8.09115e-05	-1.22848	0.000374212	0.00304612	x	x	x	x
Oas1b	1.5674	1.23918	1.22911	1.09399	14.1059	8.7803	3.48064	5.4373	3.19958	2.56874e-10	8.35146e-09	-0.701957	0.00299783	0.0118353	-2.02939	7.75206e-08	5.22738e-06	-1.37491	5.39635e-06	9.64807e-05	x	IL10 sensitive	x	x
AW112010	234.021	78.7049	226.259	196.014	1951.24	788.239	721.879	637.674	3.19646	9.27467e-07	6.80832e-06	-1.34578	0.0032352	0.0125859	-1.47818	0.0016216	0.0110596	-1.64819	0.000672572	0.00491779	x	x	x	x
Lmo4	20.3547	11.317	15.9558	16.5863	185.977	74.7753	108.395	166.507	3.19499	1.21884e-12	1.48166e-10	-1.31397	1.9107e-07	4.42214e-06	-0.779577	8.72793e-05	0.00111513	-0.159151	0.300888	0.500366	x	x	x	x
Klrk1	0.224807	0.161689	0.282604	0.0564133	1.93592	0.510129	0.238213	0.309021	3.1883	1.81846e-07	1.73536e-06	-1.92832	3.48087e-05	0.000309399	-3.01289	7.91031e-07	2.95932e-05	-2.6282	1.80792e-06	4.06372e-05	x	IL10 sensitive	IL4 sensitive	x
Bambi-ps1	7.16238	1.97045	6.07301	1.82966	64.8192	7.68265	30.7746	10.4696	3.18639	1.07081e-08	1.66158e-07	-3.08145	2.30716e-08	7.77883e-07	-1.07417	0.00110272	0.00822824	-2.64449	1.06738e-07	4.12093e-06	PGE2 sensitive	x	IL4 sensitive	x
Nupr1	15.4277	9.48677	30.7224	18.017	136.453	38.684	116.429	210.696	3.17633	3.32698e-11	1.67483e-09	-1.83099	4.08871e-08	1.25112e-06	-0.228265	0.216148	0.397003	0.629223	0.00236501	0.0136263	x	x	x	x
Tnfrsf8	0.42465	0.313833	0.649361	0.463518	3.75582	2.09551	2.22218	2.47071	3.16764	3.08714e-07	2.68075e-06	-0.848704	0.0176956	0.0505226	-0.768459	0.0286157	0.0996804	-0.620866	0.0640436	0.174728	x	x	x	Resistant
Plekha4	0.249659	0.0728579	0.307325	0.104852	2.22654	0.505046	0.139676	0.363507	3.16637	2.46997e-06	1.59845e-05	-2.14746	0.000115777	0.000849396	-4.03488	1.06007e-06	3.65306e-05	-2.61045	1.91609e-05	0.000270082	PGE2 sensitive	IL10 sensitive	IL4 sensitive	x
Tsc22d1	1.83027	1.08776	0.931427	1.17504	16.4188	2.63988	1.96385	4.02899	3.16624	1.29148e-13	3.06699e-11	-2.63357	1.86862e-12	5.1032e-10	-3.06079	2.90152e-13	6.33925e-10	-2.02897	5.18582e-11	1.23152e-08	PGE2 sensitive	IL10 sensitive	IL4 sensitive	x
Ifih1	9.64892	4.09608	8.04349	9.0155	83.8124	34.7529	34.2376	56.1305	3.15845	1.6603e-10	5.83188e-09	-1.27951	1.35557e-05	0.000142662	-1.27864	1.37412e-05	0.000263349	-0.569884	0.0132876	0.0542427	x	x	x	x
9330175E14Rik	0.409443	0.152483	0.488322	0.330659	3.76716	1.48224	0.911138	1.56209	3.15778	1.10481e-07	1.15162e-06	-1.32527	0.000528843	0.0029385	-2.03659	1.44074e-05	0.000273716	-1.25862	0.00068341	0.00498613	x	IL10 sensitive	x	x
Gm12216	0.461232	0.488798	0.235854	0.498408	4.28873	0.789427	0.597568	2.2608	3.15722	3.6562e-06	2.24024e-05	-2.43559	6.18516e-05	0.00049211	-2.87178	1.82716e-05	0.000332665	-0.927725	0.0269713	0.0929152	PGE2 sensitive	IL10 sensitive	x	x
Parp14	11.6458	4.69746	9.46989	11.1777	102.324	37.9002	31.69	79.5386	3.15337	4.32101e-09	7.86588e-08	-1.42955	4.89637e-05	0.000407682	-1.68718	8.20663e-06	0.000175783	-0.364235	0.173233	0.348444	x	x	x	x
Olfr56	0.331183	0.142609	0.373771	0.229503	2.91942	1.94662	0.977548	1.23392	3.15201	4.26947e-07	3.54136e-06	-0.577038	0.0839486	0.17122	-1.60241	0.000286914	0.00287019	-1.23886	0.00160644	0.0100508	x	x	x	x
Slc2a6	40.7378	32.1025	47.8651	49.1212	359.166	172.23	164.397	382.035	3.14311	3.21124e-12	2.87538e-10	-1.06199	5.32559e-06	6.56153e-05	-1.12937	2.55848e-06	7.41598e-05	0.0877603	0.585478	0.749357	x	x	x	x
Ppm1k	0.604863	0.502126	0.61255	0.755364	5.12796	2.34491	1.2796	2.52514	3.13107	1.55547e-11	8.94312e-10	-1.13337	4.70653e-06	5.90967e-05	-2.01313	5.03729e-09	6.59745e-07	-1.03022	1.19871e-05	0.000182974	x	IL10 sensitive	x	x
Cd274	18.6356	16.966	18.9985	62.7566	161.159	92.3519	71.4623	214.363	3.13037	6.98187e-10	1.83547e-08	-0.808488	0.0024494	0.0100829	-1.17504	9.06307e-05	0.00114589	0.407728	0.0870734	0.216278	x	x	x	x
Trp53i11	0.231651	0.169167	0.132808	0.194579	1.99516	0.661375	0.483795	1.27446	3.11162	8.65834e-07	6.45623e-06	-1.62783	0.000410967	0.00240719	-2.05435	6.09084e-05	0.00084437	-0.689859	0.0549279	0.156195	x	IL10 sensitive	x	x
Trim30b	0.253769	0.153547	1.09656	0.201305	2.139	1.72633	1.83918	0.442347	3.10943	3.20858e-07	2.7606e-06	-0.315776	0.310811	0.455807	-0.223375	0.466961	0.651923	-2.29538	7.8683e-06	0.000131026	x	x	IL4 sensitive	x
Il7	0.511798	0.230015	0.313957	0.229681	4.39792	2.16511	1.1848	2.74241	3.10608	3.45402e-08	4.36709e-07	-1.00892	0.00233169	0.0097071	-1.88453	9.80539e-06	0.000202484	-0.666214	0.0258315	0.0897245	x	x	x	x
Cp	1.88974	0.932653	2.16151	1.43095	15.248	2.72963	22.5134	11.6277	3.09738	5.38388e-08	6.3789e-07	-2.50274	7.99524e-07	1.41034e-05	0.556213	0.069942	0.186626	-0.393045	0.193007	0.373897	PGE2 sensitive	x	x	x
Ppap2a	2.79245	2.0367	2.45597	4.6801	23.5322	3.19419	24.7142	11.7166	3.08061	1.69045e-09	3.7007e-08	-2.88387	5.94416e-09	2.55646e-07	0.0719378	0.748948	0.861354	-1.00718	0.000414396	0.00331638	PGE2 sensitive	x	x	x
Rab38	0.758043	0.392695	0.803525	0.884342	6.45685	1.68739	1.48857	2.75855	3.06755	8.27558e-08	9.07655e-07	-1.89915	1.64542e-05	0.000167674	-2.12893	5.38914e-06	0.000130375	-1.2153	0.000760931	0.00546151	x	IL10 sensitive	x	x
St3gal3	1.71438	2.9013	2.24001	1.44483	14.3457	5.45083	5.78485	8.41248	3.06526	1.33027e-11	8.11836e-10	-1.40459	3.08364e-07	6.44086e-06	-1.32252	6.45224e-07	2.50834e-05	-0.771174	0.000215378	0.00194285	x	x	x	x
Dram1	11.0309	6.97629	21.1497	11.3941	91.3046	28.6273	101.348	44.8137	3.05062	5.46981e-12	4.2981e-10	-1.67165	1.77868e-08	6.32909e-07	0.146528	0.363254	0.558166	-1.02429	7.85514e-06	0.000131007	x	x	x	x
Slc7a11	5.21021	12.517	4.25438	4.59959	43.0546	54.4229	21.7377	10.631	3.04897	5.74657e-12	4.41751e-10	0.358579	0.0378227	0.0922265	-0.980499	1.46293e-05	0.000275062	-2.01635	1.51278e-09	1.66925e-07	x	x	IL4 sensitive	x
Gpr85	1.58175	0.920663	3.89123	3.03327	12.9367	5.39731	11.308	14.0616	3.04415	3.35384e-13	5.81546e-11	-1.25744	4.61072e-08	1.37241e-06	-0.197595	0.135758	0.292279	0.119392	0.351235	0.554761	x	x	x	x
Parp8	2.66411	6.91654	5.43847	2.26592	21.6858	18.4602	14.402	8.43927	3.02977	2.08715e-12	2.19231e-10	-0.23259	0.119213	0.223319	-0.589656	0.000780057	0.00631678	-1.3575	7.48375e-08	3.21243e-06	x	x	x	x
Arhgef3	3.89272	6.03657	3.3717	3.70211	31.557	7.78318	11.9417	6.96129	3.02716	3.05707e-12	2.78295e-10	-2.01698	7.64065e-10	5.29654e-08	-1.40168	8.94905e-08	5.75988e-06	-2.18254	2.45276e-10	3.94028e-08	PGE2 sensitive	x	IL4 sensitive	x
Acsl1	21.8263	11.6954	25.7513	18.7651	177.868	58.7743	110.151	112.916	3.02552	3.16065e-15	3.45269e-12	-1.59802	2.87632e-11	4.00086e-09	-0.691298	2.84159e-06	8.09115e-05	-0.654727	5.44721e-06	9.69143e-05	x	x	x	x
Ppm1n	1.31103	1.13211	1.14938	0.412355	10.6775	5.13325	4.0502	5.45077	3.02075	1.2329e-05	6.32012e-05	-1.05128	0.0281672	0.0728798	-1.38654	0.00660801	0.0329315	-0.967877	0.0387662	0.121133	x	x	x	x
Nlrc5	3.01359	1.95576	4.28294	2.06687	24.3979	9.03043	6.62678	9.41409	3.02021	2.7572e-08	3.6245e-07	-1.43688	0.000111826	0.000824839	-1.88151	7.08726e-06	0.000159303	-1.38026	0.000157621	0.00151352	x	x	x	x
Rapgef2	1.9913	1.36786	2.30604	1.9366	15.8493	7.94461	7.034	12.8725	3.01831	2.48346e-10	8.0983e-09	-1.00207	0.000125659	0.000907267	-1.18	2.3717e-05	0.000408705	-0.302769	0.140396	0.302275	x	x	x	x
Daxx	17.7248	13.7415	16.4412	16.2405	141.501	57.073	34.9998	62.8409	3.01613	5.47853e-10	1.52284e-08	-1.32262	1.48491e-05	0.000153755	-2.02155	9.41025e-08	5.9766e-06	-1.17163	5.32797e-05	0.000629219	x	IL10 sensitive	x	x
Nfkbie	11.67	44.4723	15.332	8.58314	93.8663	271.058	47.7913	114.942	3.01192	4.05529e-10	1.20708e-08	1.53032	1.55807e-06	2.3905e-05	-0.974053	0.000257797	0.00264429	0.292424	0.173354	0.348531	x	x	x	x
Gbp4	2.55769	0.376289	2.19726	2.82498	19.1568	7.21696	4.61594	7.20667	3.01068	6.98881e-07	5.37268e-06	-1.49558	0.000705347	0.00372053	-2.16091	2.66765e-05	0.000442206	-1.44487	0.000874494	0.00613944	x	IL10 sensitive	x	x
Nfkb2	15.9188	28.435	18.2376	12.4242	127.735	116.674	70.4732	134.128	3.00319	1.15471e-14	6.63895e-12	-0.131725	0.229315	0.36522	-0.856332	4.79034e-07	1.98219e-05	0.0711498	0.508689	0.692105	x	x	x	Resistant
Cdkn1a	70.9938	233.403	89.8124	202.575	565.133	262.459	170.569	990.566	2.99073	1.12338e-13	2.78904e-11	-1.10607	1.18228e-07	3.02465e-06	-1.72706	2.5199e-10	7.64651e-08	0.810419	5.85234e-06	0.00010229	x	x	x	x
Agrn	0.959807	1.40653	1.0129	0.87374	7.59037	6.6107	1.89388	5.8411	2.98529	4.0184e-10	1.19937e-08	-0.200351	0.325643	0.471106	-1.99367	7.19375e-08	5.03747e-06	-0.377447	0.074112	0.193823	x	x	x	x
Sap30	16.7442	5.70976	16.1904	14.1663	132.211	22.3431	74.5294	69.6091	2.98327	3.59299e-12	3.13998e-10	-2.55863	3.34243e-11	4.50774e-09	-0.830212	4.50184e-05	0.000659224	-0.924708	1.32694e-05	0.000199663	PGE2 sensitive	x	x	x
Gm15056	0.849593	0.308602	2.04988	1.72396	6.43255	4.30906	12.2327	7.05835	2.97044	0.000108696	0.000411149	-0.612787	0.212644	0.345519	0.896514	0.0477761	0.144054	0.201202	0.650129	0.796101	x	x	x	Resistant
Gstt1	0.23901	0.621532	0.60754	0.300592	1.90082	1.8089	2.5821	3.78364	2.97029	0.000244975	0.000834717	-0.0715588	0.884041	0.930641	0.441211	0.353059	0.548077	0.990254	0.0381376	0.119889	x	x	x	Resistant
Rassf4	36.5759	19.6671	47.9138	23.8621	286.409	122.761	179.641	188.331	2.96936	1.04967e-14	6.37033e-12	-1.22446	3.28007e-09	1.65887e-07	-0.675637	8.03357e-06	0.000174818	-0.604479	2.85192e-05	0.000374001	x	x	x	x
Gbp7	7.32218	3.87629	10.3383	8.55413	54.6694	28.7348	23.6118	33.2526	2.95578	2.33319e-08	3.16226e-07	-0.942148	0.00324219	0.0125952	-1.20642	0.000450465	0.00414565	-0.723437	0.0167507	0.0649804	x	x	x	x
Mapkapk2	16.5951	17.7342	26.574	15.6429	128.37	33.7119	88.173	87.6053	2.95096	1.13443e-15	1.74602e-12	-1.92607	5.02447e-13	2.03063e-10	-0.540458	1.74109e-05	0.000319658	-0.549191	1.43106e-05	0.000211391	x	x	x	x
Apol9b	0.685431	0.280805	0.821608	0.51423	5.07318	1.66295	1.5207	1.23163	2.94226	0.000127776	0.000474934	-1.60415	0.00905574	0.0291235	-1.73917	0.00590495	0.0301852	-2.03642	0.0020178	0.0119926	x	x	IL4 sensitive	x
Cx3cl1	1.16552	3.93226	0.794634	0.488055	8.90388	3.52709	0.949928	3.49527	2.932	2.66425e-09	5.35005e-08	-1.34299	2.48091e-05	0.000235127	-3.24019	1.60267e-09	2.8238e-07	-1.36176	1.95588e-05	0.000274982	x	IL10 sensitive	x	x
Pim2	0.866438	1.81651	0.819955	0.743543	6.68346	5.13898	5.00831	1.46622	2.92905	1.40553e-08	2.07772e-07	-0.380454	0.136875	0.248376	-0.415928	0.106768	0.249163	-2.1852	4.71336e-07	1.43024e-05	x	x	IL4 sensitive	x
Il1f9	0.460844	0.218283	0.615572	0.174338	3.47977	3.30255	7.16707	1.04677	2.92372	2.72733e-07	2.43717e-06	-0.0881686	0.760325	0.841681	1.0181	0.00171358	0.0115124	-1.7363	5.37182e-05	0.000631666	x	x	x	x
Iigp1	10.1572	0.983307	7.27001	9.36625	67.8719	17.2799	16.909	23.0547	2.91885	3.70554e-05	0.000161982	-2.10861	0.000692569	0.00366907	-2.08555	0.000764895	0.00622069	-1.59345	0.00501885	0.0251726	PGE2 sensitive	IL10 sensitive	x	x
Irak3	16.8865	9.70939	16.2131	6.57594	127.035	69.1133	124.29	38.3914	2.91403	5.49365e-12	4.2981e-10	-0.876926	3.11206e-05	0.000283065	-0.0312361	0.839629	0.917477	-1.72617	6.66392e-09	4.89351e-07	x	x	x	x
Tnfaip2	31.5286	38.3133	27.4523	19.6412	234.7	125.585	95.9042	252.09	2.89659	4.33901e-14	1.48123e-11	-0.902925	5.1141e-07	9.8282e-06	-1.29401	3.98635e-09	5.44336e-07	0.101257	0.37823	0.57933	x	x	x	x
Tap1	23.4192	20.776	31.8734	26.7382	173.33	97.4163	56.0182	98.0887	2.89533	3.07599e-09	5.99464e-08	-0.837322	0.00243243	0.0100461	-1.63123	3.72319e-06	9.84797e-05	-0.823671	0.00271652	0.0152494	x	x	x	x
Lysmd2	0.661151	0.546584	0.523038	1.58591	4.90665	0.912458	1.42247	1.25964	2.89042	5.44805e-07	4.35684e-06	-2.42779	5.73588e-06	6.98537e-05	-1.78328	8.45053e-05	0.00108988	-1.94767	3.20684e-05	0.000410686	PGE2 sensitive	x	x	x
Vnn3	0.644946	0.750667	0.718371	0.905814	4.34868	1.71432	2.45994	0.517027	2.8871	8.35169e-06	4.51876e-05	-1.42988	0.00331983	0.0128466	-0.815822	0.0588988	0.165571	-3.10518	7.73402e-06	0.000129184	x	x	IL4 sensitive	x
Ifit3	52.6439	13.469	33.6367	22.6522	358.152	122.158	71.5938	69.8628	2.87759	5.28035e-05	0.00022126	-1.62467	0.00527875	0.0188386	-2.34413	0.000333589	0.00327415	-2.37682	0.000291826	0.00247124	x	IL10 sensitive	IL4 sensitive	x
Trim21	0.603995	0.226489	0.539231	0.461597	4.42755	1.25408	0.670612	1.26001	2.87662	5.04731e-09	8.89303e-08	-1.80979	1.42177e-06	2.21184e-05	-2.71608	1.99077e-08	1.84298e-06	-1.81723	1.11579e-06	2.73462e-05	x	IL10 sensitive	x	x
Cd200	2.15212	2.39209	1.75191	0.688549	15.5909	11.2391	9.61778	15.1197	2.86143	1.12915e-10	4.40727e-09	-0.469125	0.0165943	0.0479695	-0.71412	0.000967081	0.00743972	-0.0479262	0.784723	0.884509	x	x	x	Resistant
Rnf24	1.00777	0.849927	0.885755	1.0996	7.35313	1.81546	2.89215	2.22356	2.86033	8.7748e-09	1.40345e-07	-2.0027	7.53018e-07	1.34631e-05	-1.33525	5.68639e-05	0.000798433	-1.69687	4.21265e-06	7.97557e-05	PGE2 sensitive	x	x	x
Fam102b	2.43574	3.34659	2.2711	1.5695	17.7461	7.77123	11.5828	8.50256	2.86002	3.19552e-13	5.63031e-11	-1.18819	5.27712e-08	1.53183e-06	-0.61161	0.000133221	0.00157463	-1.07246	1.86714e-07	6.53739e-06	x	x	x	x
Pstpip2	9.34182	8.08419	12.2794	4.22133	66.7867	34.7161	53.2111	22.519	2.83874	1.0382e-12	1.30359e-10	-0.944819	2.52606e-06	3.56982e-05	-0.327557	0.0241661	0.0878798	-1.56861	3.39267e-09	2.94139e-07	x	x	x	x
Il15	18.5365	14.9743	8.98906	11.0878	128.319	64.7335	22.2689	83.3152	2.83652	1.06599e-10	4.26551e-09	-1.01849	3.7402e-05	0.00032844	-2.55602	5.2128e-10	1.18635e-07	-0.626192	0.00291701	0.0161426	x	IL10 sensitive	x	x
Fnbp1l	6.16846	0.80098	6.85363	4.46839	43.8234	6.04259	44.4645	61.722	2.82788	3.22111e-11	1.63742e-09	-2.84745	3.74692e-11	4.93149e-09	0.0317022	0.849972	0.923982	0.49224	0.00852124	0.038197	PGE2 sensitive	x	x	x
Phf11a	4.23628	1.33784	5.9039	2.82288	28.6699	8.64273	8.16639	6.37295	2.81514	4.53568e-07	3.7226e-06	-1.76415	6.90762e-05	0.000542089	-1.8358	4.83586e-05	0.000699694	-2.18081	8.00289e-06	0.00013246	x	x	IL4 sensitive	x
Zc3h12a	2.9728	6.50516	4.00251	7.112	20.6727	21.9489	15.8478	25.3203	2.80385	1.20596e-08	1.83896e-07	0.041271	0.862806	0.915355	-0.400625	0.110911	0.255772	0.276937	0.251413	0.447229	x	x	x	Resistant
Mnda	14.9127	4.81782	15.6898	17.8443	99.3617	48.9338	47.7389	53.23	2.79703	4.25311e-07	3.53047e-06	-1.05635	0.00459729	0.016785	-1.04402	0.00502143	0.0266024	-0.896907	0.0124095	0.0513881	x	x	x	x
Lox	4.31958	3.51238	4.75829	4.21605	29.3047	5.01914	29.9672	7.97417	2.7896	1.46603e-09	3.28849e-08	-2.55041	5.75862e-09	2.48645e-07	0.01686	0.936469	0.973839	-1.89684	1.93075e-07	6.71706e-06	PGE2 sensitive	x	x	x
I830012O16Rik	14.0459	2.40999	5.7034	3.66307	90.7809	22.1657	13.75	9.08017	2.78898	9.46089e-06	5.02434e-05	-2.09951	0.000160493	0.00111034	-2.73109	1.43204e-05	0.000273013	-3.35557	1.74429e-06	3.93691e-05	PGE2 sensitive	IL10 sensitive	IL4 sensitive	x
Mtmr14	13.9253	13.5958	13.3911	12.8783	94.6416	59.0508	54.5848	69.9977	2.77045	6.69937e-13	9.75785e-11	-0.679908	6.468e-05	0.000510892	-0.796859	1.13443e-05	0.000226126	-0.43918	0.00313965	0.0171659	x	x	x	Resistant
Kif3c	0.816951	0.684594	0.768638	0.632378	5.56062	1.32874	2.14194	3.34235	2.76838	1.00631e-09	2.47032e-08	-2.06596	4.94567e-08	1.45624e-06	-1.37802	5.50096e-06	0.000131206	-0.741552	0.00192858	0.011555	PGE2 sensitive	x	x	x
Gpr31b	0.303837	0.24429	1.30327	0.0598126	1.98353	0.688486	2.30581	0.91162	2.76326	0.000503277	0.00156454	-1.51129	0.0201949	0.0562204	0.196455	0.692886	0.823532	-1.13432	0.0545944	0.155553	x	x	x	x
2500002B13Rik	2.92401	2.21541	3.14837	1.919	19.7747	3.12605	15.4405	7.47765	2.75968	1.5511e-08	2.23023e-07	-2.67627	3.84422e-08	1.19302e-06	-0.367333	0.138009	0.295377	-1.40345	3.15581e-05	0.000406055	PGE2 sensitive	x	x	x
Tnfrsf14	12.7176	14.279	16.1941	11.3902	86.3671	47.1538	48.8514	102.731	2.75586	2.12507e-12	2.21088e-10	-0.868444	7.8226e-06	8.97627e-05	-0.821572	1.46737e-05	0.000275422	0.245974	0.0776212	0.200126	x	x	x	Resistant
BC147527	1.46858	0.198296	2.3726	0.841478	9.66972	2.18036	2.02731	3.07967	2.74236	3.4618e-06	2.13292e-05	-2.16302	4.98334e-05	0.000413349	-2.25656	3.49571e-05	0.000542431	-1.64325	0.000432935	0.00343206	PGE2 sensitive	IL10 sensitive	x	x
Mapkbp1	1.06533	1.54092	1.33545	1.14587	7.10593	3.63084	3.11837	2.53959	2.74162	1.31632e-11	8.11836e-10	-0.970029	8.44312e-06	9.58759e-05	-1.18914	7.68036e-07	2.88317e-05	-1.48127	4.50158e-08	2.1288e-06	x	x	x	x
Olr1	0.614059	1.36885	0.176525	1.72151	4.07789	8.50885	1.57926	8.11847	2.74097	3.09643e-08	3.99356e-07	1.05141	0.000299372	0.00187233	-1.37595	6.58037e-05	0.000903065	0.979014	0.000561615	0.00426343	x	x	x	x
Tnfsf9	5.8342	6.00098	9.52896	0.806933	38.9069	14.5123	32.3795	15.2575	2.73951	1.41921e-10	5.15063e-09	-1.43376	5.97663e-07	1.12858e-05	-0.265072	0.144006	0.303889	-1.35177	1.08967e-06	2.68704e-05	x	x	x	x
Marcksl1	116.123	98.8953	126.916	65.5913	763.9	538.521	425.322	549.049	2.7337	4.95422e-11	2.29796e-09	-0.502376	0.00855534	0.0278524	-0.842934	0.000128018	0.00152672	-0.471836	0.0124555	0.0515196	x	x	x	Resistant
Slfn4	1.61382	0.644013	1.80142	0.885605	9.74723	6.15224	3.69899	1.84603	2.7181	7.1326e-06	3.95114e-05	-0.714413	0.076907	0.160118	-1.45423	0.00198116	0.0129439	-2.42033	2.86131e-05	0.000374334	x	x	IL4 sensitive	x
Parp10	10.4394	10.3824	11.6179	9.91327	67.9223	42.4017	23.9635	30.1421	2.71406	5.6127e-09	9.67084e-08	-0.684773	0.00821379	0.0269614	-1.50541	7.54796e-06	0.000166574	-1.17562	0.000100452	0.00104408	x	x	x	x
Gem	0.449739	1.5828	0.398471	0.28711	2.86206	4.68313	0.563523	4.22293	2.70789	2.00729e-06	1.3395e-05	0.70817	0.0326618	0.0822113	-2.33584	1.5382e-05	0.000286256	0.557931	0.0835362	0.210459	x	IL10 sensitive	x	x
St3gal1	6.74437	9.90797	9.73654	21.9523	43.9174	18.4711	19.7927	64.3678	2.70757	1.39947e-09	3.16517e-08	-1.25496	1.84317e-05	0.000183879	-1.16032	4.31701e-05	0.000641619	0.550897	0.015793	0.0622376	x	x	x	x
Ets2	12.7029	20.2745	13.8118	21.8565	82.5246	37.1966	67.6665	62.1996	2.70544	8.86873e-12	6.21039e-10	-1.15309	8.3346e-07	1.45211e-05	-0.284817	0.0702485	0.187124	-0.40494	0.0139625	0.0563868	x	x	x	x
Psd	0.446401	1.19578	0.423785	0.326027	2.88596	4.39933	2.13725	3.73488	2.69239	1.20701e-08	1.83896e-07	0.604086	0.0118882	0.0366029	-0.433883	0.0689042	0.184816	0.369661	0.10182	0.241229	x	x	x	Resistant
Il20rb	0.647975	0.642104	0.545358	2.34697	4.13814	0.992697	5.24752	32.0351	2.69177	1.1045e-08	1.70658e-07	-2.06826	3.87404e-07	7.73675e-06	0.340781	0.118392	0.266918	2.95255	7.65161e-11	1.74138e-08	PGE2 sensitive	x	x	x
Cflar	9.37033	6.71512	10.0781	10.4751	60.0297	19.2628	29.5737	51.9567	2.68594	7.63242e-13	1.05915e-10	-1.63117	8.52297e-10	5.67649e-08	-1.0234	4.60188e-07	1.91144e-05	-0.208359	0.115233	0.263513	x	x	x	x
Cav1	14.1814	11.5617	5.53425	10.7554	90.6801	99.503	20.5115	61.4684	2.67912	4.76632e-13	7.54598e-11	0.133871	0.280277	0.422019	-2.14592	1.15958e-11	7.45135e-09	-0.560746	0.000259364	0.00226118	x	IL10 sensitive	x	x
Chil1	0.810273	0.558769	0.742164	0.869377	5.15407	1.93818	3.59804	2.64764	2.67348	8.10511e-06	4.40718e-05	-1.41917	0.00216615	0.00917773	-0.505006	0.185638	0.358271	-0.95853	0.0201805	0.074958	x	x	x	x
Arid5a	2.22078	5.0204	5.25734	4.08459	13.8505	5.17754	5.24046	6.2726	2.64513	2.30733e-11	1.24779e-09	-1.41738	9.46357e-08	2.49109e-06	-1.39837	1.12534e-07	6.9063e-06	-1.14171	1.2517e-06	3.00517e-05	x	x	x	x
Irgm1	54.2506	29.5065	45.5723	38.7247	332.767	168.929	89.1314	168.265	2.64462	1.35442e-07	1.3574e-06	-0.991334	0.00293209	0.0116178	-1.90011	6.53019e-06	0.000149865	-0.990146	0.00293891	0.0162391	x	x	x	x
Trex1	129.739	97.1305	165.65	105.112	799.208	471.572	354.195	596.132	2.64038	2.94028e-09	5.80826e-08	-0.769784	0.00244598	0.0100829	-1.17872	5.20862e-05	0.000741838	-0.42623	0.063202	0.173124	x	x	x	x
Rras2	0.642728	0.454935	0.457642	0.987946	3.98772	1.02026	2.80806	6.57524	2.63671	4.20134e-08	5.16259e-07	-1.96207	1.77807e-06	2.64988e-05	-0.503643	0.0524442	0.153305	0.716666	0.0060282	0.0290609	x	x	x	x
Clec4e	257.173	162.367	166.177	124.109	1584.64	1505.18	1033.25	757.915	2.62567	7.86351e-11	3.36867e-09	-0.0734789	0.66572	0.771354	-0.618824	0.00194354	0.0127515	-1.06598	9.77134e-06	0.000155417	x	x	x	x
Ehd1	67.9631	135.733	91.7918	45.4198	417.875	330.943	280.475	370.484	2.62088	1.48014e-11	8.58204e-10	-0.336877	0.0382999	0.0930577	-0.575959	0.00139921	0.00987446	-0.173889	0.260707	0.458535	x	x	x	Resistant
Slamf7	27.4022	14.2614	30.3233	30.6949	168.043	56.6444	85.5157	96.4734	2.61414	6.64882e-11	2.90527e-09	-1.56885	6.55281e-08	1.84018e-06	-0.967313	2.40291e-05	0.000410704	-0.803852	0.000164098	0.00156423	x	x	x	x
Tmem67	2.14014	2.09222	2.49282	1.86174	13.0728	7.58206	4.08883	4.49009	2.61051	2.94521e-10	9.40745e-09	-0.785125	0.000379996	0.00226443	-1.68034	1.01012e-07	6.30546e-06	-1.53923	2.44585e-07	8.1708e-06	x	x	x	x
Trafd1	29.7332	24.7422	41.3289	25.8225	180.921	108.803	68.4241	96.6056	2.61037	1.2161e-09	2.86307e-08	-0.740386	0.00188398	0.00821582	-1.40313	3.28346e-06	8.92252e-05	-0.907021	0.000330899	0.00273938	x	x	x	x
Klf7	6.06547	5.89789	10.4247	10.4563	36.7489	18.347	45.2778	20.8833	2.60084	8.32242e-13	1.13643e-10	-0.999083	3.56431e-07	7.21047e-06	0.302145	0.0195514	0.0752569	-0.813488	4.02264e-06	7.70935e-05	x	x	x	Resistant
Cers6	12.2016	8.00767	11.4097	14.9654	73.1437	20.2708	49.0608	45.8225	2.59525	4.32702e-12	3.63603e-10	-1.83695	5.49556e-10	4.02909e-08	-0.572043	0.000677058	0.005685	-0.675654	0.000141207	0.00138469	x	x	x	x
Irf7	89.4509	79.3519	134.602	104.93	509.916	328.195	158.658	205.85	2.59326	2.36617e-05	0.000110368	-0.674816	0.126064	0.233252	-1.71064	0.00103318	0.00782151	-1.31974	0.00656777	0.031167	x	x	x	x
Dyrk2	0.813053	0.726841	1.21785	1.67362	4.90317	1.78224	2.68192	3.5105	2.57459	1.24948e-08	1.89312e-07	-1.45415	1.10174e-05	0.000119317	-0.866897	0.00127143	0.00922861	-0.480104	0.0403136	0.124502	x	x	x	x
Zbp1	15.2781	13.138	31.9498	24.5916	88.6257	50.9598	39.8684	56.4532	2.57369	5.51958e-06	3.17849e-05	-0.817428	0.0392991	0.094769	-1.15089	0.00649626	0.0325373	-0.653547	0.0897324	0.220427	x	x	x	x
Stard5	11.1284	9.71215	13.4816	9.23479	66.0003	32.851	82.5424	20.8438	2.56359	2.9555e-14	1.18709e-11	-1.00773	1.70281e-08	6.09885e-07	0.323985	0.00375185	0.0213021	-1.66346	1.40226e-11	4.67114e-09	x	x	x	x
N4bp1	2.7919	5.17424	4.71088	6.6572	16.4314	18.3966	16.5873	14.0581	2.5546	1.28409e-13	3.06699e-11	0.164302	0.132612	0.242007	0.0164323	0.876407	0.940181	-0.22292	0.0477482	0.140783	x	x	x	Resistant
Fas	7.23169	4.07963	6.3718	8.84985	42.4711	40.5293	36.7135	43.0914	2.55196	7.218e-14	2.07498e-11	-0.0678686	0.505079	0.640525	-0.210363	0.0511979	0.150761	0.0206591	0.837388	0.915312	x	x	x	Resistant
Tma16	13.1781	5.74212	19.5758	17.7241	76.725	40.9636	163.42	106.266	2.55016	9.33765e-14	2.48791e-11	-0.904452	1.6594e-07	4.01047e-06	1.09786	7.00406e-09	8.08815e-07	0.469279	0.00024178	0.00214036	x	x	x	x
Ccdc88b	2.0747	2.68232	3.48682	2.44157	12.1592	6.15141	8.05939	8.6343	2.54918	5.77783e-12	4.41751e-10	-0.982326	1.81947e-06	2.70053e-05	-0.597396	0.000372847	0.00357593	-0.49168	0.00185133	0.0111982	x	x	x	Resistant
Slc25a22	10.1328	8.91653	10.0514	10.3513	59.1076	30.8096	17.8552	25.5718	2.54718	5.76074e-11	2.55814e-09	-0.940649	2.02844e-05	0.000197961	-1.72655	1.17075e-08	1.22974e-06	-1.20867	1.03766e-06	2.61184e-05	x	x	x	x
Herc6	8.12498	3.61347	6.54753	7.34938	46.197	30.8102	18.4575	22.0359	2.5434	3.22179e-08	4.13085e-07	-0.597818	0.025605	0.0673023	-1.32675	6.33089e-05	0.000871016	-1.06954	0.00047694	0.00371884	x	x	x	x
Ddx58	14.6855	7.91544	13.6051	12.341	82.3746	45.3614	25.4997	39.3631	2.54064	1.08504e-06	7.80827e-06	-0.870573	0.0146108	0.043149	-1.69407	8.60933e-05	0.00110385	-1.0762	0.00386941	0.0203557	x	x	x	x
Sh3bp4	1.70476	1.73415	2.02974	0.52261	9.80957	4.60998	9.79205	4.43294	2.53582	1.26721e-08	1.91201e-07	-1.09164	0.000181678	0.00122737	-0.00542921	0.980346	0.996266	-1.14984	0.000102409	0.00106342	x	x	x	x
Oasl2	26.4789	23.0459	33.3144	22.6193	147.967	103.273	54.8001	80.7949	2.52512	6.36092e-06	3.57815e-05	-0.531383	0.162579	0.282534	-1.43761	0.00131173	0.0094521	-0.882699	0.0277415	0.0947323	x	x	x	x
Parp12	16.0895	9.8731	23.1082	21.5751	91.9972	38.2188	46.372	58.7991	2.52469	6.32226e-08	7.29297e-07	-1.2722	0.000147708	0.00103387	-0.989882	0.00134506	0.00960937	-0.648547	0.0210058	0.0771837	x	x	x	x
Sod2	83.6961	76.0173	139.948	76.264	480.417	395.706	525.209	298.172	2.5228	9.78259e-13	1.28412e-10	-0.281547	0.0334451	0.0837392	0.127328	0.308261	0.504863	-0.689856	3.3147e-05	0.000423011	x	x	x	Resistant
Slfn8	17.6529	6.13632	13.9433	13.7035	97.1971	60.4672	31.1882	53.9824	2.52244	6.73771e-08	7.70709e-07	-0.71779	0.0126902	0.0385612	-1.64903	1.05671e-05	0.000213373	-0.866143	0.00379999	0.0200536	x	x	x	x
Irak2	14.2291	16.0587	12.784	4.94941	81.3642	28.6832	29.4849	37.7335	2.51527	1.22136e-12	1.48166e-10	-1.50526	1.70377e-09	9.9e-08	-1.46257	2.55121e-09	3.87075e-07	-1.1073	1.05483e-07	4.11434e-06	x	x	x	x
Lacc1	14.3948	5.58597	13.3284	16.2527	82.4345	28.9088	41.3645	47.113	2.51485	9.87424e-13	1.28412e-10	-1.52234	1.18534e-09	7.31562e-08	-0.986205	4.03147e-07	1.74761e-05	-0.810722	4.34649e-06	8.15825e-05	x	x	x	x
Phf11c	0.520599	0.67296	0.541378	0.443687	2.95363	1.863	1.03917	1.44337	2.51002	7.23011e-06	4.0011e-05	-0.66125	0.068918	0.14688	-1.47368	0.000986485	0.00752024	-1.0386	0.00826401	0.0372418	x	x	x	x
Cd38	3.99521	1.68441	8.94464	2.18057	21.8091	19.6751	37.2448	4.65681	2.50766	3.14155e-08	4.0422e-07	-0.163622	0.491124	0.628433	0.735767	0.00541696	0.0281517	-2.20942	1.79804e-07	6.39798e-06	x	x	IL4 sensitive	x
Tnip1	24.1444	19.6581	26.9578	8.97786	137.018	104.833	154.634	69.505	2.5044	1.92961e-13	3.90354e-11	-0.38651	0.00245766	0.0101082	0.173966	0.125181	0.276985	-0.979119	1.07841e-07	4.13351e-06	x	x	x	Resistant
Il10	2.26191	1.13978	4.48699	1.80881	12.7756	10.436	5.97901	3.33096	2.50273	2.80547e-07	2.48556e-06	-0.26765	0.329631	0.475114	-1.08739	0.00123014	0.00900447	-1.89959	7.03731e-06	0.000119341	x	x	x	x
Batf	12.5276	15.2997	28.8423	26.7234	70.902	63.8666	118.826	92.3653	2.50096	6.63683e-12	5.00005e-10	-0.158286	0.241878	0.379583	0.745934	2.53307e-05	0.000426367	0.379808	0.00916296	0.0404102	x	x	x	Resistant
Mllt6	1.08045	1.02132	1.64085	1.49257	6.1578	4.52572	3.14802	7.56487	2.49962	3.82276e-09	7.12625e-08	-0.448123	0.0397011	0.0955907	-0.97132	0.000215604	0.00230006	0.288795	0.15949	0.329322	x	x	x	Resistant
Rel	6.95933	8.66586	7.70865	13.9137	39.7004	16.5229	12.6926	60.9669	2.499	8.86775e-11	3.71154e-09	-1.25725	7.64553e-07	1.36026e-05	-1.64209	2.68015e-08	2.32365e-06	0.617834	0.0010242	0.00697531	x	x	x	x
Nfkbib	14.246	16.8705	15.1487	12.5371	80.5182	73.3856	42.5553	58.8086	2.49894	2.43556e-14	1.02331e-11	-0.135156	0.165256	0.286231	-0.917735	3.78112e-08	3.04515e-06	-0.45367	0.000166923	0.00158563	x	x	x	Resistant
Rbpms	2.11157	2.02561	2.30692	2.23737	11.6855	5.38306	6.9896	5.52509	2.4955	4.73891e-11	2.24103e-09	-1.13975	1.35491e-06	2.13808e-05	-0.755544	0.000124675	0.00149664	-1.09367	1.99516e-06	4.40306e-05	x	x	x	x
Xaf1	14.8598	9.27691	16.9103	14.6243	81.0246	51.6141	31.1525	43.1508	2.48742	5.81432e-08	6.80831e-07	-0.66687	0.0162365	0.0470844	-1.37305	5.67026e-05	0.00079822	-0.917737	0.00200286	0.0119168	x	x	x	x
Ikzf1	10.6913	5.346	11.8198	20.085	59.7151	15.4107	29.3876	33.6591	2.48327	2.63974e-13	4.97182e-11	-1.95396	8.44124e-12	1.44081e-09	-1.02277	7.12863e-08	5.02407e-06	-0.827158	1.10205e-06	2.71144e-05	x	x	x	x
Gca	2.2247	1.14764	2.45703	1.80371	12.3721	2.78775	6.15348	6.1552	2.47873	3.41033e-11	1.70892e-09	-2.16209	3.06587e-10	2.53724e-08	-1.02482	3.44567e-06	9.24827e-05	-1.01805	3.37183e-06	6.67281e-05	PGE2 sensitive	x	x	x
Phf11b	23.2794	11.4704	27.3981	18.2524	123.199	50.2901	45.6151	46.399	2.46976	5.23766e-06	3.04112e-05	-1.34883	0.0015852	0.00710575	-1.44585	0.000928569	0.00723515	-1.41749	0.00103271	0.00701578	x	x	x	x
Triobp	2.24635	2.56827	2.50086	2.54171	12.4318	6.90332	7.77771	8.71651	2.46729	6.486e-13	9.7059e-11	-0.846765	1.3814e-06	2.16505e-05	-0.677994	1.88538e-05	0.000341093	-0.511043	0.000325467	0.00270991	x	x	x	Resistant
Gpd2	8.40781	17.0526	9.77288	7.32754	46.5611	30.7069	36.6632	33.6785	2.46299	1.32622e-11	8.11836e-10	-0.599792	0.000539779	0.00298862	-0.343108	0.0250807	0.0899775	-0.467482	0.0039085	0.0205272	x	x	x	Resistant
Rnf31	7.33617	7.28757	7.34118	6.65744	40.3383	19.2723	14.8917	20.5299	2.46201	9.13219e-11	3.79507e-09	-1.06501	4.90073e-06	6.11836e-05	-1.43912	1.24049e-07	7.48678e-06	-0.974549	1.29161e-05	0.000195423	x	x	x	x
Vegfc	0.409215	0.217975	0.426086	1.2822	2.28325	2.52571	1.25507	2.94391	2.45987	8.50507e-06	4.59038e-05	0.188795	0.563983	0.690847	-0.817141	0.0310836	0.105584	0.380884	0.242242	0.436316	x	x	x	Resistant
Tlr2	85.6074	75.4811	67.6718	17.1962	465.371	246.154	344.429	155.963	2.44803	1.90505e-11	1.06177e-09	-0.919318	8.52132e-06	9.66634e-05	-0.427042	0.00863087	0.04044	-1.57515	8.5551e-09	5.80471e-07	x	x	x	x
Myd88	40.8717	37.1354	94.3844	34.4396	218.76	122.166	153.548	128.252	2.4305	8.3556e-14	2.34042e-11	-0.846582	2.55644e-07	5.56306e-06	-0.51517	9.14644e-05	0.00115337	-0.77261	8.19977e-07	2.17942e-05	x	x	x	Resistant
Ifi35	29.7912	27.8772	39.4613	34.2404	157.788	94.6477	65.8812	92.4723	2.41145	9.26933e-09	1.46539e-07	-0.745571	0.00291404	0.0115546	-1.26138	2.43289e-05	0.000413226	-0.770802	0.00223155	0.0130221	x	x	x	x
Tet2	2.08816	2.96451	2.8117	4.11616	11.159	3.57228	8.73027	5.62713	2.41042	2.41199e-10	7.98442e-09	-1.64085	4.50262e-08	1.34759e-06	-0.35224	0.0458187	0.139538	-0.990818	1.77556e-05	0.000253877	x	x	x	x
Csf1	3.68618	3.0099	5.71063	14.7172	19.5555	5.74645	1.49239	51.9082	2.40234	2.74866e-08	3.622e-07	-1.76556	1.37722e-06	2.16471e-05	-3.72211	3.73118e-10	9.47894e-08	1.40861	8.69622e-06	0.000141999	x	IL10 sensitive	x	x
Gm6904	1.01413	0.0766246	0.35079	0.575402	5.10128	2.06012	2.414	1.97733	2.40088	6.96953e-05	0.000279806	-1.32491	0.00710193	0.0239597	-1.08802	0.0201466	0.0770053	-1.38581	0.00483591	0.0244232	x	x	x	x
Mthfr	6.2194	5.77373	7.87729	4.19543	32.4133	18.2661	11.9269	14.5814	2.39998	1.33572e-08	1.99609e-07	-0.836383	0.00141997	0.00651207	-1.44922	6.73928e-06	0.000152738	-1.16104	7.00127e-05	0.000777255	x	x	x	x
Aldh1b1	8.89101	8.08769	11.2061	16.5698	46.8576	16.2284	15.2333	17.8295	2.39937	7.03836e-12	5.23041e-10	-1.53089	3.81461e-09	1.84088e-07	-1.62186	1.77504e-09	2.98316e-07	-1.39407	1.21613e-08	7.72381e-07	x	x	x	x
Tmem2	2.97883	5.23774	6.58776	7.30228	15.6577	13.39	17.472	17.4312	2.39489	8.45041e-12	6.07318e-10	-0.224053	0.102136	0.198141	0.157351	0.238147	0.424599	0.156587	0.239166	0.432559	x	x	x	Resistant
Junb	39.084	113.298	91.8462	50.8343	205.024	150.428	145.363	234.478	2.39076	1.65666e-09	3.65311e-08	-0.446964	0.0297673	0.0761186	-0.496165	0.0175963	0.0698991	0.194264	0.313339	0.514852	x	x	x	Resistant
Stat2	17.6511	14.4515	20.2072	17.69	90.3276	69.8555	31.5156	45.8874	2.38861	1.51703e-08	2.19282e-07	-0.385922	0.0959413	0.189113	-1.51942	4.15328e-06	0.000107259	-0.986341	0.000371615	0.00302817	x	x	x	x
Apobec3	10.8933	7.89198	23.7447	10.3481	56.8532	31.283	42.6657	38.7904	2.38747	1.34996e-13	3.13764e-11	-0.864568	2.10168e-07	4.72402e-06	-0.413958	0.000743898	0.00611463	-0.551788	4.40675e-05	0.000536073	x	x	x	Resistant
Tex12	0.563208	0.521294	0.340367	0.0797847	3.06767	1.24467	1.38687	0.626312	2.38201	0.000747541	0.00220706	-1.34392	0.0242366	0.0646863	-1.18632	0.0395591	0.12566	-2.33736	0.00121922	0.00800404	x	x	IL4 sensitive	x
Mov10	4.85214	4.06612	6.10784	4.88023	24.9339	11.9553	8.63196	10.7158	2.38113	3.18938e-09	6.15561e-08	-1.07974	4.61779e-05	0.00038924	-1.53089	9.66757e-07	3.42885e-05	-1.21992	1.17111e-05	0.000179389	x	x	x	x
Dtx3l	13.0243	5.10186	10.7336	11.8171	65.6812	35.8832	23.9165	44.7892	2.37997	6.97497e-09	1.1615e-07	-0.892535	0.000539514	0.00298862	-1.46465	3.14161e-06	8.73257e-05	-0.554904	0.0158518	0.0623792	x	x	x	x
Gch1	20.3339	21.8335	19.6717	15.3048	105.111	54.221	48.3235	66.2646	2.37589	2.61034e-12	2.50135e-10	-0.956868	7.12894e-07	1.29148e-05	-1.12039	9.26958e-08	5.92169e-06	-0.666642	4.84704e-05	0.000583783	x	x	x	x
Oaf	3.02447	6.19353	2.84794	1.82052	15.6326	27.4457	8.69691	10.9919	2.37295	3.13977e-09	6.103e-08	0.805425	0.00044536	0.00256795	-0.85056	0.000411742	0.00386133	-0.509103	0.0153222	0.0608432	x	x	x	Resistant
Lrrc8c	5.84935	9.93829	7.67562	8.53082	30.1746	12.9271	23.1446	23.8213	2.36606	1.50048e-10	5.38308e-09	-1.22391	8.94766e-07	1.5402e-05	-0.382374	0.0249031	0.089694	-0.341971	0.0408959	0.125596	x	x	x	x
Tpst1	7.82986	6.12348	11.1201	6.63281	39.9509	25.7196	15.2617	13.5989	2.36366	2.36216e-09	4.83668e-08	-0.651085	0.00310417	0.0121628	-1.3892	2.1135e-06	6.42985e-05	-1.55494	5.00094e-07	1.49672e-05	x	x	x	x
Hp	9.73716	11.3352	23.2122	9.86174	50.2462	13.6636	263.787	15.6903	2.36236	1.68282e-09	3.69454e-08	-1.87467	4.23666e-08	1.28917e-06	2.39659	4.00362e-10	9.66161e-08	-1.67557	1.44283e-07	5.2714e-06	x	x	x	x
Pou2f2	2.24772	0.843569	3.52576	0.584896	11.6011	6.62543	19.0511	6.11308	2.3603	6.11903e-10	1.66279e-08	-0.807082	0.000222403	0.00146181	0.724582	0.000422389	0.00394038	-0.922951	5.51389e-05	0.000643523	x	x	x	Resistant
Htra1	1.22314	1.72787	2.77795	1.19481	6.2411	5.68363	4.07315	2.53658	2.35435	1.46505e-06	1.01614e-05	-0.131054	0.650654	0.759131	-0.61041	0.0520632	0.152573	-1.29611	0.000528194	0.00405155	x	x	x	x
Pnp	60.8941	40.62	77.3275	67.0858	306.378	110.869	135.63	120.889	2.35342	1.65541e-09	3.65311e-08	-1.4893	6.50216e-07	1.20076e-05	-1.17741	1.07113e-05	0.000215489	-1.3513	2.11296e-06	4.60719e-05	x	x	x	x
Nfkb1	6.67977	5.96384	8.00901	13.8243	34.1348	30.7693	17.3517	36.7183	2.35289	7.30572e-12	5.39241e-10	-0.148839	0.257358	0.397087	-0.977076	1.09071e-06	3.71428e-05	0.105574	0.414722	0.612108	x	x	x	Resistant
Slfn5	21.2481	11.3542	27.1888	17.6677	105.919	61.7685	38.2723	54.9738	2.3513	1.81533e-06	1.22791e-05	-0.783915	0.022036	0.0601203	-1.46679	0.000253914	0.00261182	-0.950024	0.0073803	0.0342379	x	x	x	x
Exoc3l4	2.63298	2.36195	3.42093	2.42017	13.4392	6.31484	7.16447	11.612	2.34977	1.19216e-10	4.5856e-09	-1.08206	2.89311e-06	3.98039e-05	-0.905209	2.17367e-05	0.000381755	-0.209661	0.178849	0.356249	x	x	x	x
Gm14446	24.704	5.90391	16.3047	10.5227	110.743	53.818	32.4809	13.3658	2.33761	0.00125518	0.00344081	-1.14794	0.0632413	0.137756	-1.82005	0.0069252	0.0341385	-3.06761	0.000148746	0.00144693	x	x	IL4 sensitive	x
Pigv	2.10248	2.14292	2.65454	1.97753	10.5667	7.36016	5.76964	4.50445	2.33616	1.10844e-09	2.66533e-08	-0.523083	0.00818653	0.0269042	-0.875195	0.00013884	0.00163261	-1.23054	3.36858e-06	6.67281e-05	x	x	x	x
Snn	1.73581	0.597484	1.21262	4.80855	8.68425	2.27337	4.37862	42.7891	2.33605	4.72093e-07	3.85725e-06	-1.93866	5.63896e-06	6.875e-05	-0.994531	0.00211085	0.0135685	2.30615	8.9589e-08	3.65176e-06	x	x	x	x
Acpp	0.41607	0.947023	0.517752	0.495702	2.08952	5.50655	1.1651	0.87706	2.33467	1.92774e-07	1.81697e-06	1.38667	1.72658e-05	0.000173516	-0.860902	0.003366	0.0195482	-1.27322	0.000128427	0.00127772	x	x	x	x
Akap2	1.41738	1.36331	0.957354	0.238847	7.09082	1.33398	1.67234	2.29705	2.33097	7.09178e-08	8.02804e-07	-2.45048	5.5134e-08	1.56845e-06	-2.09162	3.36687e-07	1.50736e-05	-1.61308	5.81669e-06	0.000102157	PGE2 sensitive	IL10 sensitive	x	x
Ticam2	4.18707	6.73294	3.13304	2.31965	20.9452	11.1813	5.88131	12.1884	2.32779	5.30137e-12	4.22716e-10	-0.904902	1.80128e-06	2.67717e-05	-1.83251	1.85175e-10	6.32143e-08	-0.777059	1.0176e-05	0.000159717	x	x	x	x
Usp12	2.70816	1.86333	3.44145	2.88662	13.5415	4.82495	6.57511	9.53111	2.32413	1.80201e-11	1.0147e-09	-1.48679	9.20467e-09	3.66978e-07	-1.04167	8.47705e-07	3.12849e-05	-0.505049	0.00140652	0.00898525	x	x	x	x
H2-T10	0.744634	0.596189	0.577676	0.515358	3.71001	2.39825	0.961624	1.28739	2.31924	8.15518e-07	6.11862e-06	-0.625418	0.036626	0.0899852	-1.92853	9.08838e-06	0.000191663	-1.5262	7.16139e-05	0.000789415	x	x	x	x
Pik3r6	5.20468	5.14275	5.95147	4.53934	25.7373	14.4683	21.3921	19.1113	2.3052	6.39406e-13	9.70121e-11	-0.832328	8.01663e-07	1.41034e-05	-0.264769	0.0234706	0.0861383	-0.430234	0.00088381	0.00617706	x	x	x	Resistant
Slfn9	5.8036	3.32025	3.27097	3.85055	28.4351	12.3358	6.33889	18.6054	2.30281	3.02537e-10	9.6073e-09	-1.22306	1.24142e-06	1.98846e-05	-2.18048	8.40188e-10	1.57497e-07	-0.608924	0.00147758	0.00934089	x	IL10 sensitive	x	x
Oas1g	8.27642	7.89732	11.5758	8.09551	39.8513	25.9939	14.3673	17.6896	2.29824	6.81701e-07	5.27401e-06	-0.624107	0.0371845	0.0910747	-1.47966	8.85193e-05	0.00112834	-1.17577	0.000652107	0.00480352	x	x	x	x
Txlnb	0.333164	0.241987	0.218687	0.336815	1.6868	0.669666	0.566485	0.791482	2.2949	4.20055e-06	2.50474e-05	-1.33529	0.000807668	0.00416178	-1.57733	0.000221121	0.00234379	-1.0886	0.00320672	0.0174714	x	x	x	x
Rrad	2.07901	2.42791	2.65545	0.953111	10.1889	10.2543	10.1908	8.44774	2.28821	1.56176e-09	3.48177e-08	0.0101107	0.952854	0.974805	-0.00303292	0.98586	0.998195	-0.268366	0.131746	0.289371	x	x	x	Resistant
Dtx2	4.75295	9.42992	12.1331	3.087	23.1525	53.8392	49.5798	10.5154	2.28269	3.85305e-13	6.37738e-11	1.2172	1.22904e-09	7.54273e-08	1.09834	5.45745e-09	6.85255e-07	-1.13941	6.38406e-09	4.77668e-07	x	x	x	x
Tnfrsf1b	118.663	121.124	142.413	109.812	576.261	517.777	518.169	377.071	2.28077	1.082e-11	7.12031e-10	-0.155115	0.246886	0.385118	-0.154356	0.249132	0.437274	-0.612339	0.000221327	0.00198341	x	x	x	Resistant
Pml	5.64547	4.72764	6.31578	6.17692	27.1348	19.3297	8.26684	10.8662	2.27978	4.5531e-11	2.17197e-09	-0.498158	0.00258043	0.0104713	-1.72065	2.46566e-09	3.79364e-07	-1.32372	7.32521e-08	3.16287e-06	x	x	x	x
Trim12a	5.09891	3.56102	5.91021	4.10417	24.4057	10.825	8.03875	13.8212	2.27714	3.99893e-10	1.19683e-08	-1.17468	2.10742e-06	3.05324e-05	-1.6022	5.02011e-08	3.78204e-06	-0.818631	9.81095e-05	0.00102462	x	x	x	x
Zfp800	6.69861	3.41084	5.14831	6.74971	32.211	11.5818	11.3021	14.3167	2.27084	8.33407e-12	6.02923e-10	-1.47552	3.69834e-09	1.81985e-07	-1.49588	3.16147e-09	4.48519e-07	-1.17819	6.92812e-08	3.03947e-06	x	x	x	x
Parp9	19.6983	9.70821	18.9156	20.4123	93.3291	53.1915	42.4398	65.2208	2.26955	2.94093e-07	2.58046e-06	-0.820395	0.0060708	0.0211	-1.13815	0.000493114	0.00445556	-0.521797	0.0602378	0.167015	x	x	x	x
Znfx1	17.7093	11.7656	20.5438	16.7996	84.8869	49.7149	33.4586	45.833	2.26742	7.88182e-09	1.27746e-07	-0.774001	0.00135465	0.00626778	-1.34344	5.59891e-06	0.000132674	-0.89018	0.000404853	0.00325671	x	x	x	x
Eva1b	7.40446	24.7752	8.51164	8.22081	35.4862	77.6803	23.2336	31.9833	2.26597	4.34363e-11	2.09258e-09	1.11805	2.35679e-07	5.20113e-06	-0.619803	0.00033844	0.0033069	-0.156205	0.259764	0.457466	x	x	x	x
H2-T24	4.90286	3.63416	5.11675	6.28159	23.2708	9.22133	9.13867	12.1195	2.26483	1.11965e-07	1.16375e-06	-1.34612	4.6558e-05	0.000391504	-1.35323	4.48597e-05	0.000658666	-0.95281	0.0010028	0.0068397	x	x	x	x
E230013L22Rik	1.26389	2.63156	1.55821	1.12701	6.04048	4.26818	3.12888	7.25268	2.25903	2.71928e-07	2.43288e-06	-0.501431	0.0573458	0.127977	-0.955709	0.0016186	0.011051	0.258061	0.287203	0.487146	x	x	x	Resistant
Cd300e	2.85046	1.44821	3.5929	1.32084	13.5908	4.55802	13.6766	3.12126	2.25869	1.13521e-07	1.17657e-06	-1.57585	8.96713e-06	0.000100469	0.00852433	0.970847	0.990644	-2.1145	3.11129e-07	1.01268e-05	x	x	IL4 sensitive	x
Plagl2	7.27148	7.05782	10.2025	6.47958	34.7151	18.5457	38.5192	21.9291	2.2553	2.10753e-14	9.20905e-12	-0.904757	1.15846e-08	4.48761e-07	0.148735	0.096203	0.232145	-0.663428	7.07281e-07	1.94336e-05	x	x	x	Resistant
Rasgef1b	28.0403	3.73867	21.6809	49.5819	134.074	4.18097	20.4042	128.604	2.25353	9.59358e-12	6.4932e-10	-5.00989	5.35006e-16	1.94814e-12	-2.70362	9.16071e-13	1.11191e-09	-0.064515	0.614773	0.770777	PGE2 sensitive	IL10 sensitive	x	x
Peli3	0.658834	0.492278	0.350063	0.910589	3.12778	1.65309	2.09315	2.08201	2.25297	4.24058e-06	2.52569e-05	-0.901799	0.0101801	0.0322526	-0.577185	0.074181	0.194656	-0.608904	0.0585692	0.163712	x	x	x	Resistant
Ptgs2os2	0.470923	1.27955	0.455212	0.338465	2.16803	3.92606	1.80362	1.53758	2.24495	0.000156336	0.000565877	0.858355	0.0343344	0.0854955	-0.26378	0.517567	0.693314	-0.484175	0.243632	0.437967	x	x	x	Resistant
Clic4	71.1207	68.0464	93.753	180.815	336.15	225.83	208.734	492.495	2.24365	1.8548e-10	6.39174e-09	-0.57567	0.00173518	0.00766791	-0.688797	0.000373257	0.00357672	0.551392	0.00240065	0.0138024	x	x	x	Resistant
Zfp36	23.2599	51.4545	57.969	42.4726	106.24	98.6712	112.56	122.187	2.23793	4.43788e-08	5.40461e-07	-0.136396	0.543923	0.673827	0.0540108	0.808869	0.897771	0.19974	0.375156	0.575914	x	x	x	Resistant
Cst7	8.75005	9.20216	9.83055	19.1181	40.8051	19.1271	22.5739	100.416	2.23206	4.24275e-12	3.59286e-10	-1.09785	7.56931e-08	2.07757e-06	-0.857613	1.67227e-06	5.3415e-05	1.29269	2.87225e-09	2.61384e-07	x	x	x	x
Rhbdf2	17.085	12.7433	22.1346	25.9288	80.1986	37.2404	55.2037	70.7469	2.22981	2.22585e-11	1.20971e-09	-1.1074	3.28486e-07	6.75778e-06	-0.53799	0.00087043	0.0068555	-0.180702	0.187841	0.366883	x	x	x	x
Lcp2	31.3732	13.4833	40.2472	47.6452	146.033	50.2934	130.994	160.246	2.22881	4.03923e-12	3.47438e-10	-1.53765	8.07238e-10	5.47347e-08	-0.161561	0.189942	0.363365	0.135649	0.266613	0.464882	x	x	x	x
D730005E14Rik	0.762154	0.621736	1.13039	0.397986	3.58816	1.72282	1.86328	2.99237	2.22825	1.19605e-08	1.82992e-07	-1.05649	7.45293e-05	0.000578648	-0.939429	0.000225415	0.00237315	-0.260574	0.188005	0.367138	x	x	x	x
Pilrb1	7.82586	6.46253	10.3805	4.36682	36.3102	12.8269	22.6111	8.21026	2.22607	2.96977e-09	5.81727e-08	-1.50602	5.11923e-07	9.8282e-06	-0.686969	0.00153195	0.0105451	-2.14152	6.23685e-09	4.73134e-07	x	x	IL4 sensitive	x
Gtpbp2	5.18856	5.73032	5.84318	3.44604	24.3251	9.99053	9.75218	10.9683	2.22524	4.85099e-09	8.63066e-08	-1.28265	5.07107e-06	6.28077e-05	-1.31338	3.89394e-06	0.000101764	-1.14886	1.58413e-05	0.000230426	x	x	x	x
Hivep1	1.07908	1.68247	1.3265	2.70366	5.06	2.87872	2.831	7.64343	2.22468	1.42381e-08	2.09102e-07	-0.816161	0.000916059	0.00460729	-0.845119	0.000692712	0.00577648	0.593639	0.00701812	0.032918	x	x	x	Resistant
Gm12185	0.410882	0.0669238	0.176614	0.179949	1.80749	0.346655	0.380892	0.45193	2.22436	0.0009247	0.00265478	-2.39363	0.000949313	0.00474827	-2.25157	0.00142175	0.0100072	-1.9937	0.0025375	0.0144449	PGE2 sensitive	IL10 sensitive	x	x
Reps1	1.7871	2.91911	2.20618	1.49464	8.40468	4.16633	6.22068	6.59605	2.22432	2.25439e-08	3.0707e-07	-1.01007	0.000183861	0.00123828	-0.430893	0.0504672	0.149243	-0.351671	0.099954	0.23851	x	x	x	x
Wfdc21	6.7833	4.74176	5.22809	7.22955	31.4443	8.93755	66.3626	13.8583	2.22429	1.12154e-06	8.06037e-06	-1.83622	1.32965e-05	0.000140643	1.08304	0.000663382	0.00560463	-1.18895	0.000602919	0.00448657	x	x	x	x
Slc31a2	65.3435	52.8488	80.5462	109.916	303.804	198.917	231.766	248.587	2.22315	8.40013e-11	3.57055e-09	-0.612646	0.000607408	0.00331435	-0.392583	0.0148594	0.0615331	-0.287737	0.0624968	0.171752	x	x	x	Resistant
Spic	6.69083	8.10206	6.82294	1.89343	32.0827	63.051	48.4652	9.06548	2.2229	6.68677e-09	1.12552e-07	0.992154	5.0951e-05	0.000421339	0.637276	0.00299977	0.0179343	-1.81795	9.79829e-08	3.89224e-06	x	x	x	x
Pydc4	4.33878	0.975055	3.28428	3.04509	18.7426	6.66696	5.95084	4.94748	2.22227	0.000273919	0.000919854	-1.52615	0.00525674	0.0187785	-1.69371	0.0027211	0.0165786	-1.95933	0.000883014	0.00617706	x	x	x	x
Fabp3	8.02724	9.27925	10.847	7.49787	37.2296	16.6598	16.0466	26.0066	2.21134	1.80456e-09	3.91132e-08	-1.15795	6.38106e-06	7.61735e-05	-1.2099	3.97109e-06	0.000103041	-0.521221	0.00720604	0.0336261	x	x	x	x
Themis2	44.2907	12.7875	59.8935	55.7148	200.025	49.6187	83.501	112.651	2.20938	8.17999e-08	8.98495e-07	-2.05087	2.18674e-07	4.88507e-06	-1.27334	5.19749e-05	0.000741838	-0.838795	0.00222841	0.0130108	PGE2 sensitive	x	x	x
Rab20	26.5248	46.5588	22.4141	23.688	122.889	96.5394	62.7235	118.519	2.20795	4.86441e-11	2.28064e-09	-0.348223	0.0202732	0.056381	-0.97479	2.56613e-06	7.41598e-05	-0.0491632	0.718364	0.840045	x	x	x	Resistant
Usb1	33.3622	38.8123	45.48	26.376	153.856	95.8986	62.5082	70.1802	2.20704	2.80279e-12	2.63945e-10	-0.68276	1.91921e-05	0.000189561	-1.29969	5.22646e-09	6.63882e-07	-1.13252	3.32001e-08	1.67191e-06	x	x	x	x
Lztfl1	3.70013	2.74302	2.46119	3.57064	17.2276	17.9777	13.1836	24.3219	2.20289	2.03524e-13	3.98344e-11	0.0702075	0.467716	0.607025	-0.37882	0.00105685	0.00796762	0.498365	6.78974e-05	0.000759173	x	x	x	Resistant
Stx11	6.82602	11.0737	9.43958	3.20786	31.2941	26.6088	19.3713	19.4142	2.20208	8.86289e-10	2.25159e-08	-0.234465	0.168597	0.290406	-0.693196	0.00066698	0.00561892	-0.689667	0.000661929	0.00485296	x	x	x	Resistant
Golga3	3.91828	4.28415	4.60921	4.02913	17.9792	6.22181	7.80498	9.82209	2.19913	9.20078e-12	6.36135e-10	-1.53391	1.62237e-09	9.52835e-08	-1.2059	3.97683e-08	3.14803e-06	-0.872768	2.20357e-06	4.77157e-05	x	x	x	x
H2-Q4	0.675341	0.29997	0.939653	0.681616	3.18111	1.43219	1.04351	1.42964	2.19801	2.27689e-05	0.000106958	-1.16199	0.00486911	0.0176127	-1.60872	0.000534551	0.004763	-1.1501	0.00472	0.0239597	x	x	x	x
Samsn1	12.2864	11.527	10.0674	7.90519	55.7749	29.5156	67.9099	19.0253	2.19264	1.03315e-12	1.30359e-10	-0.914409	2.10063e-07	4.72402e-06	0.287766	0.0136379	0.0576995	-1.5513	1.47185e-10	2.63582e-08	x	x	x	x
Relb	18.0125	16.7159	21.461	14.5045	82.3787	72.9505	65.7608	84.7781	2.19176	2.15233e-11	1.18151e-09	-0.17748	0.185379	0.312079	-0.324492	0.0224526	0.0834261	0.0410819	0.751945	0.862526	x	x	x	Resistant
F10	4.71901	5.75485	7.42176	13.8439	21.5307	14.0095	17.6443	39.7024	2.1901	4.42969e-09	7.98514e-08	-0.619963	0.00355677	0.0136139	-0.28603	0.131031	0.285939	0.885689	0.000117577	0.00118597	x	x	x	Resistant
Lphn2	5.54076	8.55042	5.01116	3.19078	25.0323	31.6233	13.7876	19.1685	2.17971	9.05097e-10	2.28872e-08	0.331411	0.0581194	0.129228	-0.865631	8.1853e-05	0.00107	-0.387878	0.0303911	0.101026	x	x	x	Resistant
Rab3ip	1.06042	2.54658	1.00983	0.753232	4.77528	3.13603	1.89631	1.98738	2.17292	1.75744e-06	1.19615e-05	-0.612959	0.0416327	0.0992353	-1.36623	0.000247501	0.00255967	-1.25995	0.000434072	0.00343858	x	x	x	x
Sh3bgrl2	17.6861	42.7009	14.3208	13.3026	79.5973	106.563	40.566	54.9777	2.17106	1.47012e-11	8.58204e-10	0.434392	0.00300208	0.0118478	-0.956249	1.08668e-06	3.71428e-05	-0.516358	0.000779779	0.00557427	x	x	x	Resistant
Setd8	3.4895	2.72057	4.6148	4.8554	15.6646	7.77059	20.5693	8.03985	2.16576	3.42629e-12	3.01845e-10	-1.00905	1.35666e-07	3.43855e-06	0.392871	0.0023493	0.0147154	-0.96241	2.23919e-07	7.54965e-06	x	x	x	x
Siglece	7.10398	4.38973	9.00862	6.48581	31.695	13.0438	30.3139	23.6909	2.16449	3.03785e-08	3.93193e-07	-1.27354	1.90286e-05	0.000188628	-0.0680104	0.742932	0.856729	-0.41451	0.0597476	0.165993	x	x	x	x
Prdx5	229.314	386.583	346.289	223.512	1023.08	755.943	646.236	499.787	2.15992	9.80315e-10	2.43385e-08	-0.442176	0.0166165	0.0480208	-0.649499	0.00121913	0.00894818	-1.0296	1.2947e-05	0.000195619	x	x	x	x
1600014C10Rik	6.90135	8.47135	10.252	11.655	30.4442	19.581	13.9137	14.9316	2.15308	6.39386e-10	1.71193e-08	-0.655741	0.000768852	0.00399189	-1.13344	2.7818e-06	7.95507e-05	-1.02936	7.8875e-06	0.000131146	x	x	x	x
Dcp2	1.41654	1.27577	1.38738	1.33913	6.19207	3.14083	2.17769	3.43231	2.14766	1.63766e-09	3.64075e-08	-0.984229	2.6876e-05	0.000251364	-1.50751	2.03476e-07	1.03707e-05	-0.860847	9.89262e-05	0.00103117	x	x	x	x
Trim30d	9.59806	4.15343	7.78345	6.76199	40.6915	27.7665	15.7876	19.4492	2.14716	1.79126e-07	1.71497e-06	-0.565582	0.0287926	0.0741643	-1.38247	3.1288e-05	0.000493203	-1.06469	0.000379482	0.00307733	x	x	x	x
Tap2	22.7132	23.8474	30.274	26.0354	100.581	55.8155	43.6925	63.5144	2.14614	9.29092e-11	3.83171e-09	-0.848435	1.70101e-05	0.000172214	-1.20321	2.48577e-07	1.20687e-05	-0.662613	0.000219868	0.00197358	x	x	x	x
Mocs1	9.49355	9.96288	11.2134	7.41205	41.9531	25.7091	28.1689	25.9932	2.14361	1.44156e-12	1.65764e-10	-0.709989	4.98429e-06	6.19435e-05	-0.571246	5.69916e-05	0.0007992	-0.690029	6.65259e-06	0.000113907	x	x	x	Resistant
F11r	1.59306	2.17272	2.6777	0.558559	7.04706	5.77988	4.82237	1.40261	2.14214	4.93422e-09	8.72192e-08	-0.281164	0.128156	0.23598	-0.545057	0.00727407	0.0353321	-2.32445	2.79686e-09	2.56747e-07	x	x	IL4 sensitive	x
Calcrl	9.66744	2.00653	6.75372	6.15233	42.3879	9.55471	47.7103	28.0774	2.14191	1.30612e-09	3.02289e-08	-2.13937	1.60824e-09	9.49642e-08	0.165969	0.329188	0.524638	-0.593213	0.00253073	0.0144138	PGE2 sensitive	x	x	x
Crlf3	19.5165	14.7835	21.2291	24.4617	85.4733	46.817	36.2055	72.0311	2.13335	2.04282e-11	1.13278e-09	-0.869908	3.60809e-06	4.77177e-05	-1.23788	4.10802e-08	3.20543e-06	-0.246624	0.0657445	0.178035	x	x	x	x
Sema4a	7.51144	8.10691	13.414	9.18527	32.8345	27.0085	33.8262	27.7357	2.12863	1.58544e-10	5.60496e-09	-0.281756	0.0642688	0.139411	0.0446668	0.755724	0.865293	-0.243287	0.104372	0.245091	x	x	x	Resistant
Samhd1	31.5636	23.4738	39.0793	30.6789	136.579	63.0154	52.976	69.8298	2.12741	1.31704e-08	1.97357e-07	-1.13434	2.92061e-05	0.000269453	-1.36305	3.65597e-06	9.70222e-05	-0.978775	0.000133391	0.0013187	x	x	x	x
Ikbke	35.09	26.8581	41.9345	25.4437	152.88	131.798	125.039	130.232	2.12682	1.33594e-10	4.94807e-09	-0.214806	0.150399	0.266153	-0.29166	0.0571059	0.162117	-0.231777	0.12245	0.274389	x	x	x	Resistant
Ifi44	8.23609	2.75335	8.33349	6.70991	32.7027	14.9214	12.2085	8.76998	2.12566	0.000531322	0.00164238	-1.18659	0.0247343	0.0655979	-1.47113	0.0080125	0.0380394	-1.88705	0.0014971	0.0094479	x	x	x	x
Pcgf5	8.12326	8.63999	6.57437	7.58875	35.5365	19.2052	11.8977	16.2965	2.12308	9.98026e-12	6.64783e-10	-0.88827	1.32367e-06	2.09561e-05	-1.5774	8.07666e-10	1.57497e-07	-1.13451	5.42676e-08	2.52039e-06	x	x	x	x
Tor3a	45.153	18.548	36.3197	62.786	195.685	100.582	61.2259	129.534	2.12307	3.91458e-09	7.26026e-08	-0.967883	6.16204e-05	0.000490628	-1.67785	8.96357e-08	5.75988e-06	-0.597667	0.00415489	0.0216031	x	x	x	x
Ncoa7	3.70367	1.72495	2.07444	1.91468	15.4473	7.12373	4.55195	5.92332	2.1225	6.78874e-08	7.74114e-07	-1.13824	9.32124e-05	0.000703213	-1.76048	8.68411e-07	3.17275e-05	-1.38813	1.10663e-05	0.000171716	x	x	x	x
Zfp658	0.71946	0.802864	0.550952	0.713293	3.17206	1.67718	1.64233	1.17138	2.12227	4.86939e-06	2.85065e-05	-0.919122	0.00752672	0.0251013	-0.947858	0.00621425	0.0313989	-1.44463	0.000242588	0.00214404	x	x	x	x
Sell	1.80859	0.807652	2.16669	2.02142	7.35446	1.90345	3.83094	6.75188	2.10922	0.000275152	0.00092343	-1.97653	0.000663523	0.00354615	-0.988814	0.0372464	0.120343	-0.110696	0.79266	0.888652	x	x	x	x
Arhgef12	0.770934	0.860711	0.854574	0.76529	3.26874	1.81509	1.57841	1.85535	2.10711	6.58297e-09	1.11319e-07	-0.846436	0.00026554	0.00170222	-1.05072	3.19257e-05	0.000501807	-0.813407	0.000351319	0.00287907	x	x	x	x
Slfn2	166.262	105.883	216.481	199.831	711.31	463.884	455.658	577.748	2.10544	1.93249e-10	6.57648e-09	-0.623179	0.000555046	0.00306383	-0.635173	0.00046817	0.00427919	-0.299888	0.0548785	0.156118	x	x	x	Resistant
Prdm1	2.83922	3.7073	3.41594	6.9676	12.1898	7.62056	5.42778	7.49793	2.10383	5.48895e-11	2.47774e-09	-0.678049	9.30659e-05	0.000703079	-1.17162	1.67663e-07	9.06707e-06	-0.70245	6.12984e-05	0.000700443	x	x	x	x
Rnd3	5.6227	2.42618	6.71617	4.51771	23.622	6.33808	16.6273	24.8498	2.10255	7.22638e-09	1.19246e-07	-1.89103	3.83179e-08	1.19255e-06	-0.513707	0.0122533	0.0533886	0.0687644	0.70579	0.832146	x	x	x	x
Peli1	26.3651	15.3374	23.4965	13.9883	112.827	55.1172	53.2346	77.5303	2.09964	4.63121e-09	8.29366e-08	-1.03185	3.14012e-05	0.000284495	-1.08618	1.79151e-05	0.000326718	-0.539185	0.00819057	0.0371106	x	x	x	x
Orai2	7.23656	9.40698	9.86774	4.64189	31.0313	30.8248	28.4347	27.9052	2.09919	5.63148e-13	8.66455e-11	-0.00932207	0.924409	0.957089	-0.121881	0.226397	0.409804	-0.152964	0.132994	0.291089	x	x	x	Resistant
C3	33.2421	38.2074	55.9622	35.5127	139.632	62.3658	64.6704	105.38	2.08912	5.58394e-06	3.20878e-05	-1.16733	0.00153305	0.00693174	-1.11779	0.00214334	0.0137164	-0.410519	0.193633	0.374843	x	x	x	x
Pglyrp1	0.668638	0.849579	0.995701	1.1443	2.76929	1.26828	2.09378	1.63042	2.08739	0.000416444	0.00132438	-1.12197	0.0240524	0.0642416	-0.415787	0.332764	0.527669	-0.765554	0.088759	0.218971	x	x	x	x
Gbgt1	10.4105	9.26891	14.7012	10.4704	44.1813	18.3265	25.4854	24.7485	2.08499	3.15657e-10	9.88035e-09	-1.26723	2.68639e-07	5.7669e-06	-0.789759	6.26468e-05	0.000864082	-0.842382	2.91946e-05	0.000381029	x	x	x	x
Papd7	1.41912	0.899768	1.1418	1.14723	5.98009	1.94155	1.89282	2.86953	2.08172	1.16459e-07	1.19343e-06	-1.62279	2.97119e-06	4.07243e-05	-1.66979	2.23432e-06	6.7088e-05	-1.06586	0.000192563	0.00177516	x	x	x	x
Traf2	7.07893	7.31773	7.59578	6.83008	29.8581	22.0652	21.9647	23.8532	2.07711	1.34744e-10	4.95947e-09	-0.435774	0.00588348	0.0205077	-0.442786	0.00529837	0.0276935	-0.324076	0.0303983	0.101026	x	x	x	Resistant
Syk	37.772	62.6282	47.1292	25.0309	158.96	84.8913	120.627	137.315	2.07286	2.03975e-12	2.16332e-10	-0.909237	2.28186e-07	5.06646e-06	-0.398892	0.00168642	0.0114	-0.210216	0.06446	0.175514	x	x	x	Resistant
H2-K2	2.76061	2.37372	1.60183	1.96391	11.574	4.41852	1.82348	8.96965	2.07265	1.77837e-07	1.70561e-06	-1.39323	2.10955e-05	0.000204479	-2.65118	2.37008e-08	2.10494e-06	-0.362877	0.116852	0.266213	x	IL10 sensitive	x	x
Gm5431	5.0722	1.56586	4.34735	4.71542	20.4802	9.41774	5.43193	11.108	2.07206	8.86778e-06	4.75327e-05	-1.13139	0.00244966	0.0100829	-1.90732	2.97564e-05	0.000476626	-0.892584	0.0107197	0.0457788	x	x	x	x
Gas7	20.0987	19.3077	27.4663	14.0316	84.2804	62.8641	100.513	48.9918	2.06611	2.80423e-10	9.00981e-09	-0.421953	0.0105452	0.0332084	0.257144	0.0962946	0.232212	-0.781538	6.50629e-05	0.000731583	x	x	x	Resistant
Osbpl3	4.63308	2.12376	3.69254	13.3532	19.4467	3.75581	7.33974	12.2266	2.06608	1.09568e-09	2.65393e-08	-2.37212	2.32748e-10	2.06711e-08	-1.40507	1.97403e-07	1.02687e-05	-0.66682	0.000658746	0.00483517	PGE2 sensitive	x	x	x
Whamm	1.15315	1.09913	0.941759	1.15462	4.88724	2.02624	1.75074	1.57305	2.06537	5.80382e-07	4.60094e-06	-1.27316	0.000127895	0.000916148	-1.48215	2.97498e-05	0.000476626	-1.64935	8.69502e-06	0.000141999	x	x	x	x
Camp	3.41551	6.36966	4.58944	3.76618	14.1326	8.4324	9.51967	6.26864	2.06357	8.69822e-07	6.47862e-06	-0.76486	0.00790568	0.0261544	-0.567482	0.0366997	0.11907	-1.18079	0.000293395	0.00248069	x	x	x	x
Itga5	56.9608	53.2986	72.7788	42.0881	237.644	125.788	133.943	139.696	2.061	1.37182e-11	8.23391e-10	-0.917846	9.53846e-07	1.61798e-05	-0.826627	3.48455e-06	9.30691e-05	-0.766537	8.51143e-06	0.000140028	x	x	x	Resistant
Tnfsf4	1.46888	0.771537	1.24989	0.871824	6.02652	4.15866	2.2882	3.6008	2.05691	9.26612e-07	6.80721e-06	-0.532106	0.0484392	0.111777	-1.38915	7.91999e-05	0.00104238	-0.73892	0.00908858	0.0401308	x	x	x	x
Adar	8.2188	9.73422	8.83974	9.27586	34.0987	25.1992	15.7985	20.8978	2.05661	2.94363e-10	9.40745e-09	-0.437036	0.00811821	0.0267279	-1.1104	1.11918e-06	3.78513e-05	-0.706646	0.000168111	0.00159276	x	x	x	x
Gdap10	4.1278	2.34801	3.73636	4.02953	17.273	6.89741	3.90908	8.56259	2.0562	2.65095e-07	2.37759e-06	-1.32209	4.56476e-05	0.000385359	-2.14037	2.44271e-07	1.19126e-05	-1.01238	0.000513994	0.00395413	x	IL10 sensitive	x	x
4933412E12Rik	0.936857	1.25925	1.10699	0.77557	3.83141	2.29029	1.61333	2.34437	2.04647	6.93681e-06	3.85441e-05	-0.73431	0.0234566	0.063013	-1.23626	0.000959955	0.00740576	-0.696686	0.0281616	0.095867	x	x	x	x
Arl5c	26.2675	22.9297	31.0875	20.1312	108.148	259.167	49.2895	62.0946	2.04634	2.8739e-08	3.75083e-07	1.25617	8.66522e-06	9.77881e-05	-1.13334	3.6275e-05	0.000555442	-0.799564	0.000955411	0.00655173	x	x	x	x
Mmp14	59.7618	37.0309	110.699	60.774	244.681	117.333	218.921	237.549	2.04175	9.11352e-10	2.29922e-08	-1.066	4.44367e-06	5.62487e-05	-0.161759	0.315505	0.512454	-0.0413176	0.794528	0.889558	x	x	x	x
Ppap2b	2.6592	3.16955	2.0542	0.983211	10.9589	13.7362	1.99781	1.54969	2.0407	9.02591e-08	9.76229e-07	0.330779	0.128309	0.236088	-2.46008	1.63583e-08	1.5409e-06	-2.81828	2.90881e-09	2.61384e-07	x	IL10 sensitive	IL4 sensitive	x
Map3k8	5.52332	1.3673	5.16499	19.0403	22.6615	5.44658	22.5791	24.5716	2.04023	5.66467e-10	1.56265e-08	-2.05769	7.90758e-10	5.3989e-08	-0.00937243	0.949642	0.980473	0.116905	0.432057	0.626891	PGE2 sensitive	x	x	x
Ptprj	5.08998	3.67349	6.92866	8.60639	20.921	10.6013	17.622	19.4327	2.03754	9.29515e-11	3.83171e-09	-0.981861	1.71322e-06	2.56725e-05	-0.247679	0.0796404	0.204032	-0.106603	0.430711	0.626137	x	x	x	Resistant
Hck	68.8162	55.8025	106.262	38.3375	282.066	149.471	338.322	121.513	2.03689	1.90007e-11	1.06177e-09	-0.917231	1.09045e-06	1.80486e-05	0.261682	0.0447225	0.137349	-1.21623	2.6614e-08	1.443e-06	x	x	x	x
Mesdc1	5.63291	4.29938	7.33461	6.37143	23.2458	4.74878	24.2015	11.4866	2.03468	6.57019e-10	1.75484e-08	-2.30245	1.82288e-10	1.74676e-08	0.0556934	0.712479	0.837345	-1.0139	5.18461e-06	9.36021e-05	PGE2 sensitive	x	x	x
Gm16675	0.589788	0.467352	0.977786	1.34945	2.38059	0.679683	0.626786	1.12679	2.03203	0.000190282	0.000670098	-1.80658	0.000835053	0.00427666	-1.94185	0.000517989	0.00464157	-1.074	0.0157008	0.0619139	x	x	x	x
Phf11d	8.5226	2.73262	8.70643	6.95022	33.473	16.0089	12.8282	14.2486	2.02257	2.55362e-05	0.00011798	-1.08647	0.00537686	0.0191014	-1.38805	0.000935879	0.00727654	-1.23586	0.0021204	0.0124869	x	x	x	x
Trim56	0.821067	0.978416	1.18126	0.651803	3.3774	2.75344	1.85344	2.17687	2.02101	3.45582e-07	2.94006e-06	-0.287447	0.219796	0.353719	-0.858962	0.00200014	0.0130318	-0.622981	0.0143178	0.0575026	x	x	x	Resistant
Uba7	18.2648	18.4552	24.0537	18.945	73.4297	52.2911	27.8386	32.9979	2.01775	9.01334e-08	9.75835e-07	-0.500762	0.031428	0.0796566	-1.40603	7.60054e-06	0.000167376	-1.16157	5.79973e-05	0.000670051	x	x	x	x
Nfkbil1	4.3662	6.87361	4.33427	3.90067	17.6855	4.93458	8.27134	10.283	2.01746	2.18357e-09	4.54349e-08	-1.84506	1.0498e-08	4.10903e-07	-1.10101	5.17483e-06	0.000126687	-0.779582	0.000177357	0.0016602	x	x	x	x
Sp110	8.47211	5.94185	10.6277	7.44939	33.7464	17.7983	13.1402	17.7868	2.01519	3.42734e-07	2.92502e-06	-0.939004	0.00103565	0.00505744	-1.36244	3.46187e-05	0.000538132	-0.920707	0.00114902	0.00762691	x	x	x	x
Tdrd7	6.78783	4.36731	6.39099	5.77524	27.3236	14.1969	11.463	12.8447	2.00946	1.65756e-08	2.34549e-07	-0.942295	0.000129221	0.000925042	-1.25448	6.26708e-06	0.000145046	-1.08873	2.78492e-05	0.000367865	x	x	x	x
Scarf1	8.52081	9.17165	9.91186	9.99464	34.2855	17.5098	19.1251	15.5275	2.00798	4.42378e-10	1.28525e-08	-0.971786	5.78e-06	7.02344e-05	-0.844633	2.79225e-05	0.000454935	-1.1442	7.66679e-07	2.07307e-05	x	x	x	x
Gpr126	0.938006	0.505796	1.14854	0.839804	3.84797	1.40165	1.43795	2.30816	2.00275	1.81969e-07	1.73536e-06	-1.43703	1.09242e-05	0.000118506	-1.40073	1.44952e-05	0.000273954	-0.724979	0.00430393	0.0222854	x	x	x	x

## Sheet: IFNa-induced
Gene	Mean_UT (RPKM)	Mean_PGE2 (RPKM)	Mean_IL-10 (RPKM)	Mean_IFNa (RPKM)	Mean_IFNa_PGE2 (RPKM)	Mean_IFNa_IL-10 (RPKM)	logFC (IFNa vs UT)	PValue (IFNa vs UT)	FDR (IFNa vs UT)	logFC (IFNa_PGE2 vs IFNa)	PValue (IFNa_PGE2 vs IFNa)	FDR (IFNa_PGE2 vs IFNa)	logFC (IFNa_IL-10 vs IFNa)	PValue (IFNa_IL-10 vs IFNa)	FDR (IFNa_IL-10 vs IFNa)	label_PGE2	label_IL-10	label_resistant
Lipg	0.229479	0.0299404	0.699903	16.219	6.69998	36.3257	6.20189	1.00821e-11	1.80372e-09	-1.239	0.00120676	0.00686855	1.33893	5.66154e-41	2.26627e-38	x	x	x
Serpina3f	0.757071	0.191018	1.37811	45.5326	10.1045	27.999	5.98788	1.60039e-12	5.85714e-10	-2.24572	5.68334e-07	1.29711e-05	-0.530873	1.73316e-07	4.71686e-06	PGE2 sensitive	x	x
Cmpk2	26.6535	9.05443	15.136	1401.34	2112.94	1042.51	5.87848	2.65581e-08	5.34632e-07	0.518565	0.367783	0.527151	-0.262737	0.00591443	0.0435094	x	x	Resistant
Hap1	0.0393472	0.0622978	0.0734731	1.89853	2.46169	1.57502	5.6252	1.68673e-07	2.39455e-06	0.363379	0.435903	0.590214	-0.105583	0.673432	0.868061	x	x	Resistant
Rsad2	64.6266	22.6365	33.2564	2565.28	4206.71	2154.09	5.52441	3.56942e-07	4.37965e-06	0.641119	0.323198	0.481585	-0.0893155	0.382703	0.676823	x	x	Resistant
Serpina3g	7.59813	2.70081	14.6577	288.207	69.5343	179.841	5.36861	4.67397e-09	1.32254e-07	-2.1455	0.000252436	0.00195942	-0.513724	3.75119e-09	1.37549e-07	PGE2 sensitive	x	x
Tnfsf10	0.956147	0.226096	0.739683	36.2368	44.4842	28.5876	5.36021	1.74156e-09	6.19148e-08	0.286989	0.500173	0.650241	-0.166202	0.0694485	0.255433	x	x	Resistant
Gbp11	0.0522302	0.12564	0.128244	2.08212	1.76041	1.4679	5.29307	4.28032e-07	5.1197e-06	-0.306945	0.522862	0.671285	-0.316028	0.261748	0.552835	x	x	Resistant
Cxcl10	145.862	10.2326	45.8601	4858.48	4237.07	3832.26	5.28388	3.17444e-07	4.00578e-06	-0.219971	0.720071	0.828873	-0.162256	0.0932457	0.305113	x	x	Resistant
Gbp5	1.3475	0.379425	2.56094	49.6852	48.4318	40.3204	5.18799	6.31276e-09	1.70783e-07	0.00116688	0.997855	1	-0.139756	0.139489	0.383629	x	x	Resistant
Sectm1a	0.198641	0.0501621	0.175978	6.43067	3.79093	8.27066	5.12714	3.43273e-07	4.23149e-06	-0.779991	0.120921	0.239552	0.548426	0.00506174	0.0387476	x	x	Resistant
Arhgef37	0.0667245	0.02129	0.267921	2.40806	1.52796	2.16278	5.10452	4.48702e-10	2.42781e-08	-0.650752	0.0610486	0.143317	0.0181597	0.938823	0.981545	x	x	Resistant
Klrk1	0.221514	0.162285	0.281534	6.78369	9.2716	8.10301	5.02979	3.41424e-09	1.04327e-07	0.467161	0.226652	0.376552	0.433991	0.00236988	0.021278	x	x	Resistant
Olfr56	0.32712	0.142698	0.372226	10.0242	12.0635	7.77675	4.96472	1.64035e-10	1.13717e-08	0.262652	0.41542	0.57148	-0.179757	0.28248	0.577401	x	x	Resistant
Gm14446	24.3584	5.89049	16.2424	657.541	1391.58	803.032	5.07891	1.68645e-05	0.000111015	1.04317	0.194497	0.337614	0.463463	3.04796e-07	7.76704e-06	x	x	x
Apol9a	0.171477	0.0437711	0.180677	5.22931	5.33239	4.3674	4.8913	1.17438e-06	1.16514e-05	0.0359054	0.943599	0.978717	-0.111997	0.633797	0.847162	x	x	Resistant
Cd69	11.5813	1.19252	4.1119	308.852	438.105	312.34	4.91032	6.69109e-12	1.32531e-09	0.422926	0.183369	0.323257	0.180134	0.0379443	0.169786	x	x	Resistant
Tnfaip8l3	0.330949	0.0691641	0.230581	9.40272	7.79093	3.63881	4.87703	1.09781e-08	2.65872e-07	-0.143964	0.720352	0.829111	-1.16534	5.70225e-10	2.41328e-08	x	x	x
Ifit1	55.1372	12.2322	31.4197	1351.09	2380.54	1638.64	4.77872	8.09185e-07	8.49951e-06	0.741328	0.229834	0.380301	0.447101	2.88616e-06	6.14949e-05	x	x	Resistant
Iigp1	10.0188	0.983043	7.24462	212.906	256.614	229.083	4.69636	5.66525e-07	6.45826e-06	0.136278	0.813004	0.895338	0.284478	0.00109914	0.0114156	x	x	Resistant
Kmo	0.0980589	0.322663	1.11002	2.50945	1.9742	4.31156	4.63244	3.29593e-07	4.12159e-06	-0.323106	0.473064	0.623853	0.942187	3.39534e-05	0.000583242	x	x	Resistant
Tgtp2	3.70741	0.480398	3.06353	81.4337	82.6296	79.9174	4.66477	1.0897e-07	1.67409e-06	-0.0957601	0.848585	0.918891	0.135328	0.128753	0.367043	x	x	Resistant
Misp	0.088911	0.0116795	0.154499	2.18582	2.3945	2.00066	4.56649	8.41443e-08	1.37659e-06	0.123536	0.756828	0.855383	0.0477658	0.861362	0.951928	x	x	Resistant
Fam26f	6.66787	1.3774	12.1306	138.207	71.8565	109.671	4.47299	2.19623e-12	6.2463e-10	-1.003	0.00107423	0.0062845	-0.171485	0.0673235	0.250267	x	x	x
Tgtp1	0.377373	0.0677713	0.181269	7.71538	7.70132	4.28069	4.45717	3.95915e-07	4.78898e-06	-0.0196499	0.967351	0.990494	-0.677021	7.20921e-05	0.00113539	x	x	Resistant
Socs1	4.08564	6.44259	4.66495	85.277	181.729	108.891	4.43049	3.9635e-11	4.18696e-09	1.0138	0.00252386	0.0121399	0.507706	7.17142e-08	2.08775e-06	x	x	x
Ifit2	74.374	14.7805	57.3448	1379.6	1939.11	1399.67	4.41811	2.89974e-06	2.51494e-05	0.411166	0.510016	0.65949	0.197405	0.0436781	0.186247	x	x	Resistant
I830012O16Rik	13.8589	2.40446	5.67855	258.742	265.962	146.258	4.38362	3.08731e-07	3.92711e-06	0.000318545	0.99954	1	-0.648397	1.08891e-13	6.83735e-12	x	x	Resistant
Ccnd2	0.450977	0.544597	0.587563	8.86282	9.42002	5.501	4.34609	2.71477e-08	5.4294e-07	0.0498095	0.903369	0.952216	-0.514826	3.50345e-05	0.000599959	x	x	Resistant
Il27	1.26783	0.350442	0.909893	24.6761	9.08072	20.2044	4.31782	3.39707e-08	6.59901e-07	-1.40693	0.00263629	0.0125678	-0.103361	0.551701	0.800996	x	x	x
Hsh2d	0.28569	0.033066	0.109565	5.43515	3.21168	3.62203	4.31854	1.25013e-05	8.60735e-05	-0.738051	0.215889	0.36321	-0.39268	0.142513	0.388298	x	x	Resistant
Il15ra	3.18732	1.48697	2.64926	62.3516	69.5774	51.6506	4.31202	1.09242e-10	8.56964e-09	0.123104	0.693862	0.809968	-0.0988833	0.300109	0.595739	x	x	Resistant
Klrg2	0.247261	0.370954	0.36756	4.89701	6.65577	5.89048	4.28427	1.74161e-12	5.85714e-10	0.451367	0.0531615	0.128917	0.445675	0.0208544	0.111677	x	x	Resistant
Ccl12	49.7074	3.89136	90.826	949.59	147.577	996.048	4.29155	1.22167e-11	1.97043e-09	-2.65449	1.92109e-08	7.83409e-07	0.246055	0.00458895	0.0359007	PGE2 sensitive	x	x
Igtp	16.5491	9.04329	15.8581	304.486	408.355	272.442	4.30581	2.84083e-09	9.04852e-08	0.354286	0.370392	0.53011	0.00663687	0.939127	0.981545	x	x	Resistant
Ifit3	51.9436	13.4503	33.4993	900.525	993.129	586.255	4.31827	4.68827e-06	3.78396e-05	0.0825544	0.895455	0.947719	-0.447287	6.07439e-07	1.47738e-05	x	x	Resistant
Mxd1	3.10694	6.83068	7.56801	57.0506	177.945	103.654	4.24303	1.82701e-12	5.85714e-10	1.59877	3.51516e-06	5.88087e-05	1.02428	3.52514e-31	9.15297e-29	x	x	x
Mx1	30.4429	12.4163	33.1297	537.423	803.096	528.745	4.26482	6.32181e-06	4.86279e-05	0.527165	0.411908	0.568764	0.158883	0.0769861	0.271116	x	x	Resistant
Cd40	8.25308	2.62896	21.0257	150.446	77.5938	155.404	4.21384	8.95013e-11	7.40857e-09	-0.947657	0.00654631	0.0256578	0.227499	0.00983366	0.0641357	x	x	Resistant
Nos2	0.272428	0.0583659	0.807126	4.74459	3.0595	4.55314	4.14587	7.00342e-05	0.000375094	-0.622843	0.339519	0.497944	0.116929	0.457464	0.733822	x	x	Resistant
Usp18	28.4132	11.3893	17.6275	505.881	508.83	425.697	4.23953	4.24213e-07	5.08139e-06	-0.00316773	0.995173	1	-0.0757631	0.385484	0.678517	x	x	Resistant
Cxcl9	0.390495	0.372261	0.744663	6.88792	4.97705	4.36937	4.18787	6.74658e-09	1.79456e-07	-0.49239	0.186289	0.326793	-0.476389	0.00565893	0.0420459	x	x	Resistant
Apol9b	0.675591	0.279351	0.817871	11.7641	11.4592	8.0246	4.19785	3.9502e-06	3.28207e-05	-0.0288726	0.957309	0.984814	-0.387145	0.0264836	0.132584	x	x	Resistant
Gbp3	11.7254	4.6342	14.3424	194.755	213.63	180.189	4.13302	4.3573e-08	8.06864e-07	0.123168	0.781743	0.872803	0.0636163	0.463631	0.738289	x	x	Resistant
Mx2	4.89876	1.74439	3.1582	78.3093	143.196	80.1001	4.08686	6.91886e-08	1.17705e-06	0.792025	0.0831168	0.181055	0.211086	0.0190007	0.104607	x	x	Resistant
Enpp4	0.702001	0.238193	0.533539	11.0675	9.33875	7.07297	4.01528	5.44644e-08	9.63507e-07	-0.224851	0.586273	0.724642	-0.489245	8.92165e-05	0.00137577	x	x	Resistant
Ifi47	34.6372	11.7483	41.2422	525.171	615.305	519.313	4.06469	2.90888e-07	3.77814e-06	0.177916	0.719968	0.828841	0.15465	0.0790505	0.276461	x	x	Resistant
Oasl1	27.0651	23.5446	29.5237	425.937	889.936	340.094	4.08295	1.49442e-05	9.95565e-05	1.0418	0.12402	0.243777	-0.148874	0.0881728	0.29556	x	x	x
Trim30b	0.25047	0.153472	1.09184	3.6689	4.40207	9.14289	3.93058	7.47274e-07	8.03175e-06	0.229455	0.601006	0.735951	1.49355	7.4279e-19	7.84174e-17	x	x	x
Gm12250	11.2496	2.42233	7.52623	163.108	179.747	147.042	3.9447	4.65531e-08	8.49287e-07	0.114826	0.788576	0.877849	0.0234422	0.786818	0.918018	x	x	Resistant
Ccrl2	4.53878	8.11101	3.62506	66.7959	93.032	42.1224	3.88144	3.32842e-12	8.21294e-10	0.473113	0.0622103	0.14524	-0.488411	2.90522e-07	7.44278e-06	x	x	Resistant
Flt1	0.151834	0.194141	0.282499	2.2454	0.67342	1.06486	3.85899	2.80038e-08	5.57663e-07	-1.70513	0.000250105	0.00194815	-0.913043	1.50839e-05	0.000280836	x	x	x
F830016B08Rik	0.268443	0.13143	0.280764	3.78139	4.54874	4.87186	3.86306	2.12611e-05	0.000134704	0.318186	0.572158	0.71328	0.447354	0.0153443	0.0900172	x	x	Resistant
Gbp2	35.2214	23.0009	49.829	490.425	787.931	519.196	3.9087	5.30642e-08	9.44765e-07	0.63167	0.15537	0.28632	0.251479	0.0046099	0.0360352	x	x	Resistant
Pnp2	0.90605	0.629216	1.27324	13.0852	10.4277	11.7728	3.84116	1.2215e-08	2.88505e-07	-0.290384	0.41305	0.569349	0.022669	0.897671	0.96444	x	x	Resistant
Cd274	18.4152	16.9688	18.9185	262.148	285.728	233.032	3.85824	4.65988e-12	1.07682e-09	0.0921228	0.719531	0.828657	-0.00425858	0.961202	0.988904	x	x	Resistant
Isg20	6.80718	4.68799	10.412	94.1373	144.483	100.328	3.89885	6.50495e-06	4.9795e-05	0.633125	0.272964	0.427221	0.267745	0.00358578	0.0296715	x	x	Resistant
Nod1	2.19051	0.77789	2.1918	30.826	25.7113	22.7051	3.83156	8.85997e-13	4.46704e-10	-0.278906	0.224883	0.374759	-0.273425	0.00413664	0.0330897	x	x	Resistant
Gm12185	0.405143	0.0666528	0.175815	5.1405	6.61484	4.81211	3.80015	2.10273e-06	1.90086e-05	0.336441	0.493706	0.643954	0.0711568	0.611769	0.834359	x	x	Resistant
Gbp4	2.52419	0.376628	2.1885	30.6277	49.309	30.2215	3.79029	1.46148e-06	1.39802e-05	0.551705	0.277709	0.432026	0.154895	0.0961913	0.311778	x	x	Resistant
Ifi205	15.0694	1.8908	11.2379	178.024	284.479	221.249	3.79796	3.13703e-06	2.68694e-05	0.605869	0.270794	0.424724	0.498921	1.28121e-08	4.14431e-07	x	x	Resistant
Irgm2	10.6941	5.47359	8.68514	130.172	148.366	114.377	3.70278	5.86653e-09	1.60172e-07	0.139651	0.699158	0.814351	-0.0183702	0.832291	0.93896	x	x	Resistant
Phf11c	0.514443	0.67249	0.538661	6.4628	9.55815	6.41258	3.65897	7.93274e-08	1.31328e-06	0.56494	0.130155	0.251476	0.163381	0.430303	0.71293	x	x	Resistant
Batf2	2.30874	1.59974	2.75875	28.5262	31.176	32.0045	3.63965	3.99944e-08	7.46831e-07	0.101623	0.782666	0.873461	0.34033	0.0056089	0.0418685	x	x	Resistant
Phf11a	4.18256	1.33711	5.88173	49.693	56.6649	50.3752	3.67598	2.16581e-06	1.94835e-05	0.194533	0.692613	0.809021	0.192851	0.0689751	0.254569	x	x	Resistant
Gbp7	7.22894	3.87725	10.2969	85.7297	98.2117	84.797	3.66417	1.40764e-08	3.23261e-07	0.157903	0.675641	0.795479	0.157723	0.0688986	0.254437	x	x	Resistant
Isg15	49.0155	40.3631	62.8075	575.448	1058.24	650.484	3.67838	5.60782e-06	4.40836e-05	0.823557	0.149318	0.277845	0.343363	7.72401e-05	0.00120843	x	x	Resistant
Gm4951	5.39576	1.01868	2.45141	60.3848	78.5774	55.1203	3.64096	1.22977e-07	1.83476e-06	0.305191	0.466395	0.617967	0.0432104	0.638195	0.849195	x	x	Resistant
Irgm1	53.5884	29.5004	45.3809	612.474	732.67	527.209	3.57264	1.78292e-08	3.82518e-07	0.243145	0.520959	0.669269	-0.0431357	0.62749	0.843449	x	x	Resistant
Gm12216	0.456878	0.488694	0.23469	5.51782	3.8329	3.14888	3.53664	3.92684e-08	7.35752e-07	-0.564451	0.11747	0.234776	-0.633913	0.02317	0.120968	x	x	Resistant
Uaca	0.659037	1.22076	0.753345	7.59897	16.417	5.02084	3.5286	8.11226e-12	1.5251e-09	1.10758	5.53432e-05	0.000584636	-0.423484	0.00214833	0.0197314	x	x	x
Dll1	0.166318	0.0248069	0.0748311	1.80665	1.89093	1.35104	3.53462	8.89822e-06	6.49336e-05	0.0564704	0.904989	0.953381	-0.256603	0.340502	0.634816	x	x	Resistant
Ppm1k	0.597132	0.503333	0.610208	6.58372	11.469	7.21786	3.50826	2.06638e-10	1.35623e-08	0.788864	0.00629802	0.0248338	0.306354	0.0152583	0.0897347	x	x	Resistant
Tmem67	2.11661	2.09399	2.48153	23.919	27.6519	21.1709	3.49291	1.59518e-10	1.11986e-08	0.213019	0.433341	0.587678	0.000733967	0.994229	0.997316	x	x	Resistant
Arid5a	2.1956	5.02521	5.23473	24.5945	27.2851	31.389	3.49364	1.04626e-11	1.81964e-09	0.142185	0.552055	0.695445	0.523384	1.06874e-08	3.50423e-07	x	x	Resistant
AW011738	0.192288	0.144599	0.152431	2.05815	5.61087	1.45942	3.47128	2.66456e-07	3.50014e-06	1.37385	0.000708173	0.00450405	-0.320344	0.252686	0.541289	x	x	x
Sp140	4.63842	4.73899	6.24115	50.2893	65.9562	46.1287	3.44234	2.78791e-11	3.2551e-09	0.390024	0.123191	0.242658	0.0526725	0.580305	0.816692	x	x	Resistant
Itpr1	0.454069	0.329681	0.647797	4.8535	3.07116	4.43685	3.41703	2.69454e-11	3.17956e-09	-0.66026	0.0121391	0.0414566	0.0147458	0.902354	0.965999	x	x	Resistant
Ifih1	9.52988	4.10143	8.01234	98.3203	130.653	92.107	3.42672	1.68191e-09	6.05705e-08	0.37934	0.238604	0.390583	0.0824229	0.341988	0.63635	x	x	Resistant
BC147527	1.45101	0.197993	2.36181	15.1742	15.4107	17.3556	3.42126	1.23727e-05	8.52939e-05	0.0334233	0.948152	0.980181	0.368721	0.00816722	0.055885	x	x	Resistant
Oas1b	1.54854	1.24125	1.22367	15.9878	20.3388	16.6055	3.39386	2.47764e-08	5.04257e-07	0.322214	0.344436	0.503623	0.22917	0.0916933	0.302402	x	x	Resistant
1600014C10Rik	6.82274	8.48281	10.2109	69.8797	82.9478	66.9158	3.37428	2.2467e-11	2.83186e-09	0.228154	0.35554	0.515106	0.110912	0.211227	0.485727	x	x	Resistant
Nlrc5	2.98028	1.95369	4.26396	30.7487	35.1867	25.0482	3.36662	1.66271e-08	3.62333e-07	0.183586	0.600676	0.735841	-0.120068	0.181931	0.448502	x	x	Resistant
Abtb2	0.784035	0.906362	1.97869	8.02538	12.097	7.07784	3.35982	3.81708e-10	2.12047e-08	0.583084	0.0330389	0.0893824	-0.0077205	0.952902	0.985842	x	x	Resistant
9330175E14Rik	0.404798	0.152732	0.486351	4.15638	4.19395	3.16399	3.34989	4.61576e-08	8.46248e-07	0.00245027	0.994129	1	-0.219349	0.407098	0.696153	x	x	Resistant
Ddx4	0.241546	0.0966682	0.110827	2.52694	2.93378	2.64212	3.33132	5.69436e-06	4.4611e-05	0.20549	0.645716	0.77188	0.224838	0.342683	0.637027	x	x	Resistant
Atp10a	0.490526	1.03091	0.632953	4.86035	4.61195	5.11207	3.30851	4.07211e-09	1.19004e-07	-0.0754387	0.801121	0.886873	0.235193	0.0905151	0.299722	x	x	Resistant
Daxx	17.5151	13.7518	16.3699	172.6	187.206	153.285	3.32827	2.82251e-10	1.72018e-08	0.105274	0.707112	0.820341	0.000672192	0.993816	0.997316	x	x	Resistant
Slco3a1	0.569568	0.515335	0.893394	5.63966	6.76413	5.74957	3.29721	1.84014e-09	6.45911e-08	0.268084	0.342882	0.502012	0.19993	0.140366	0.384963	x	x	Resistant
Tap1	23.1516	20.7726	31.7403	228.377	267.497	200.642	3.32722	9.72895e-09	2.43926e-07	0.204975	0.55044	0.69412	-0.0160855	0.853235	0.948181	x	x	Resistant
Mnda	14.7202	4.81542	15.627	136.585	163.013	134.572	3.32848	2.42297e-07	3.24192e-06	0.231688	0.572678	0.71328	0.150435	0.089631	0.29816	x	x	Resistant
Aldh1b1	8.79493	8.09491	11.1592	84.9866	102.676	82.0892	3.26648	2.14791e-11	2.7703e-09	0.272244	0.256514	0.409415	0.122221	0.174155	0.438812	x	x	Resistant
Tpst1	7.73979	6.12851	11.0723	73.4353	80.7793	64.515	3.25465	2.25556e-10	1.45457e-08	0.13361	0.616007	0.74863	-0.00993721	0.914197	0.970663	x	x	Resistant
Parp10	10.3167	10.386	11.567	96.6248	117.831	89.2599	3.24761	1.98567e-10	1.31886e-08	0.277459	0.305518	0.462384	0.0587488	0.501557	0.764365	x	x	Resistant
Vcan	0.355049	1.47811	1.21889	3.33017	9.01437	4.92751	3.23134	1.89761e-10	1.28012e-08	1.43549	7.07835e-06	0.000105528	0.721792	7.16882e-11	3.55004e-09	x	x	x
Gbp6	3.05743	0.56023	2.54104	26.4514	30.7266	22.2549	3.28526	8.63201e-06	6.32683e-05	0.156366	0.757997	0.856356	-0.0734361	0.448466	0.727527	x	x	Resistant
Pik3ip1	0.575275	0.455024	0.728529	5.43642	3.72281	3.07919	3.21362	1.39735e-08	3.22233e-07	-0.546015	0.0962659	0.202654	-0.644947	0.00290655	0.0251788	x	x	Resistant
Irf1	12.6686	6.931	12.0331	117.281	108.16	93.6566	3.22862	8.54081e-13	4.46704e-10	-0.121959	0.546737	0.69096	-0.149703	0.0856089	0.289593	x	x	Resistant
Gm5431	5.00639	1.56501	4.32992	44.1157	48.2742	38.866	3.24602	1.20307e-07	1.80331e-06	0.108802	0.773843	0.867367	-0.00790115	0.933378	0.979889	x	x	Resistant
5031414D18Rik	0.946566	1.09235	0.949195	8.57764	9.53711	9.20488	3.20624	9.49938e-09	2.40016e-07	0.143518	0.641402	0.768796	0.278308	0.0555762	0.21891	x	x	Resistant
Hdc	0.509272	1.83178	0.682762	4.72908	9.13962	4.47891	3.17135	3.28225e-07	4.10911e-06	0.951285	0.00869505	0.032063	0.0936682	0.640779	0.851106	x	x	Resistant
Slfn9	5.74644	3.32429	3.25727	52.0998	52.2624	41.0033	3.18697	2.08379e-09	7.0929e-08	-0.00641572	0.982756	0.999097	-0.218065	0.0170057	0.0968429	x	x	Resistant
Trafd1	29.4015	24.7521	41.1498	267.593	285.54	254.239	3.19216	9.19368e-11	7.5538e-09	0.0829943	0.745229	0.847313	0.0975847	0.261591	0.552694	x	x	Resistant
Irf7	88.2971	79.3006	134.061	766.722	1439.24	765.736	3.25373	2.88136e-05	0.000175605	0.876688	0.13747	0.261277	0.170368	0.0564288	0.22118	x	x	Resistant
Kdr	2.26046	5.19884	2.96111	20.3046	28.5492	17.7547	3.16774	4.19978e-08	7.8161e-07	0.475579	0.177993	0.315881	-0.0495647	0.610809	0.833647	x	x	Resistant
Ccl4	118.981	13.2365	157.688	1048.22	471.967	1386.53	3.16731	5.01774e-12	1.13585e-09	-1.17523	2.24628e-05	0.000271709	0.558394	2.02094e-10	9.24532e-09	x	x	x
Themis2	43.7633	12.7956	59.6464	384.394	279.834	389.069	3.1783	3.86477e-09	1.1462e-07	-0.490389	0.127889	0.248605	0.185307	0.0349296	0.16079	x	x	Resistant
Pml	5.58024	4.73398	6.28933	48.9388	51.3333	43.7002	3.15306	1.77741e-11	2.49557e-09	0.0588938	0.797153	0.88429	0.0096244	0.91335	0.970251	x	x	Resistant
2010002M12Rik	0.417273	0.161273	0.186518	3.66593	3.75905	4.18462	3.15271	1.8375e-07	2.56049e-06	0.0474153	0.893988	0.94704	0.357493	0.0570185	0.222764	x	x	Resistant
Gnb4	3.04775	2.78552	2.15415	26.3868	47.0872	21.8238	3.13235	1.63176e-11	2.35059e-09	0.808031	0.00146125	0.00790855	-0.0967674	0.296128	0.591579	x	x	Resistant
Oasl2	26.1454	23.0305	33.1735	222.174	309.314	196.427	3.18618	9.05296e-06	6.58462e-05	0.449549	0.38469	0.542803	-0.00541038	0.950366	0.985048	x	x	Resistant
Phf11b	22.9833	11.4646	27.2844	191.236	241.514	205.563	3.16386	7.73613e-06	5.77451e-05	0.310414	0.533044	0.679811	0.278208	0.00175362	0.0166802	x	x	Resistant
Helz2	2.59763	2.76206	3.26093	22.1154	30.4149	18.0909	3.11802	4.93871e-09	1.38684e-07	0.44827	0.153741	0.284169	-0.118843	0.184794	0.452014	x	x	Resistant
Parp14	11.5052	4.69809	9.42885	96.893	97.2697	78.3687	3.11248	8.72309e-09	2.23456e-07	-8.2805e-07	1	1	-0.132235	0.128227	0.366617	x	x	Resistant
Hrh2	0.951631	0.458232	1.95952	8.11128	6.60754	8.20786	3.0757	6.6346e-10	3.09206e-08	-0.300865	0.253241	0.405781	0.192825	0.18954	0.457544	x	x	Resistant
Scimp	5.08048	2.07306	12.5755	41.5983	36.2162	49.3654	3.08542	7.05719e-07	7.64437e-06	-0.190717	0.62956	0.759526	0.42645	0.000327996	0.00420702	x	x	Resistant
Ddx58	14.4991	7.91355	13.549	116.623	139.141	105.713	3.09624	5.4776e-07	6.27936e-06	0.241021	0.558999	0.701807	0.0338458	0.69641	0.878007	x	x	Resistant
Mid1	0.271789	0.246621	0.672971	2.15962	1.29299	1.84972	3.04022	2.23536e-06	2.00442e-05	-0.827568	0.0607015	0.14283	-0.114911	0.610186	0.833508	x	x	Resistant
Il15	18.3103	15.0024	8.95279	147.925	248.196	150.65	3.0712	1.407e-08	3.23261e-07	0.726454	0.0321774	0.0875427	0.203895	0.0234499	0.121972	x	x	Resistant
Samhd1	31.2026	23.5055	38.9204	255.424	405.321	264.417	3.04955	6.87019e-10	3.17517e-08	0.631228	0.0299959	0.0830333	0.218791	0.0129824	0.0788383	x	x	Resistant
Sertad3	5.16519	17.2441	7.7106	41.3699	73.5125	41.2589	3.00944	3.31474e-14	9.19179e-11	0.827565	1.72503e-05	0.000216448	0.169033	0.142784	0.388701	x	x	Resistant
Herc6	8.02583	3.61587	6.52262	62.5298	97.3555	65.4608	3.02396	2.1895e-07	2.9872e-06	0.632518	0.105086	0.216214	0.243721	0.00524915	0.0397702	x	x	Resistant
Slc25a22	10.0206	8.92385	10.0084	80.0025	87.6814	69.6919	3.00296	1.58332e-11	2.31081e-09	0.125549	0.566103	0.708235	-0.0248204	0.780999	0.916892	x	x	Resistant
Slfn5	20.986	11.3539	27.0701	162.307	210.817	164.788	3.00447	5.9878e-07	6.74281e-06	0.372223	0.361868	0.521548	0.20125	0.021964	0.115875	x	x	Resistant
Stat2	17.4361	14.4622	20.1223	133.217	163.446	123.107	2.98436	3.62855e-08	6.94682e-07	0.27228	0.421805	0.577598	0.0600079	0.489251	0.754844	x	x	Resistant
Gm16675	0.582562	0.466748	0.97413	4.50926	2.99607	3.72896	2.96118	3.60001e-07	4.40742e-06	-0.60231	0.102855	0.212532	-0.0997866	0.709211	0.883605	x	x	Resistant
Cysltr2	0.724191	0.283191	0.514766	5.35954	10.4425	4.19585	2.97059	2.10817e-07	2.89046e-06	0.910179	0.0108005	0.0378991	-0.178126	0.424416	0.70886	x	x	Resistant
Apobec3	10.773	7.90893	23.6465	82.5077	71.4478	90.8015	2.93697	1.00139e-13	1.22131e-10	-0.210966	0.211323	0.35819	0.312921	0.000462708	0.00555654	x	x	Resistant
Trp53i11	0.229132	0.169623	0.13242	1.77787	1.38784	1.37934	2.9313	4.54368e-05	0.000258852	-0.390526	0.429077	0.58325	-0.195799	0.503658	0.766213	x	x	Resistant
Zbp1	15.0918	13.1304	31.82	110.718	132.001	122.563	2.93459	2.52808e-05	0.000157495	0.243102	0.63485	0.763641	0.323449	0.000257565	0.003413	x	x	Resistant
BC094916	0.385368	0	0.337033	2.85854	6.27478	3.42005	2.91454	0.000345744	0.00146991	1.11587	0.0450332	0.11359	0.434783	0.143975	0.390948	x	x	x
Mmp13	28.2879	4.30152	24.239	211.947	115.038	231.731	2.89672	1.39498e-09	5.31722e-08	-0.895971	0.00329076	0.0148802	0.312654	0.000324464	0.00417286	x	x	Resistant
Gbp9	7.19518	2.35559	7.08186	52.0171	68.794	54.7979	2.915	1.00521e-07	1.57291e-06	0.35219	0.313488	0.470338	0.252715	0.00495037	0.0381381	x	x	Resistant
Treml2	0.951309	0.721293	2.03482	7.07402	6.20887	7.38865	2.89342	3.44874e-07	4.24566e-06	-0.171759	0.633431	0.762785	0.233675	0.078651	0.275465	x	x	Resistant
Fcgr1	42.5565	55.8357	90.6803	308.292	424.497	322.466	2.90351	1.63719e-06	1.5442e-05	0.441791	0.298586	0.454646	0.236076	0.00688804	0.0491265	x	x	Resistant
Pnp	60.1794	40.6606	77.017	435.982	520.297	400.891	2.88796	1.42472e-09	5.3935e-08	0.236231	0.389839	0.547285	0.051879	0.558314	0.803795	x	x	Resistant
Mov10	4.79568	4.07154	6.0832	34.8199	44.4841	31.1288	2.88341	1.43748e-08	3.28754e-07	0.337555	0.270372	0.424362	0.00220053	0.981428	0.992795	x	x	Resistant
Slfn8	17.43	6.14228	13.884	122.867	178.337	128.047	2.89772	5.48001e-07	6.27936e-06	0.523988	0.186283	0.326793	0.242458	0.00522264	0.0396523	x	x	Resistant
Slfn4	1.59093	0.643701	1.79387	10.5003	30.2142	23.604	2.91382	0.000568859	0.00221163	1.57528	0.0200944	0.0613001	1.32579	5.37032e-34	1.47408e-31	x	x	x
Parp11	3.8311	3.75853	3.05122	26.9146	30.659	22.7225	2.85688	1.63207e-10	1.13717e-08	0.17456	0.454813	0.608172	-0.0667994	0.500047	0.76338	x	x	Resistant
Tmem171	19.4757	8.14922	22.0449	140.406	93.8077	102.746	2.84738	6.00373e-10	2.89464e-08	-0.59627	0.0267201	0.0761704	-0.274408	0.00321991	0.0273024	x	x	Resistant
Xaf1	14.6761	9.28345	16.8412	103.233	117.101	100.272	2.87833	1.15403e-06	1.15009e-05	0.183067	0.649698	0.775304	0.135445	0.124639	0.359581	x	x	Resistant
Ch25h	4.01729	0.10483	3.79831	28.0627	1.34002	49.7211	2.83344	9.45083e-07	9.66162e-06	-4.35092	3.58632e-08	1.28321e-06	1.01208	3.2673e-18	3.26968e-16	PGE2 sensitive	x	x
Ddx60	7.24609	2.59474	5.61062	50.1975	69.0105	58.2304	2.85394	1.62029e-05	0.000107233	0.472335	0.333708	0.492024	0.393387	7.67649e-06	0.000152372	x	x	Resistant
Gm6904	1.00022	0.0766726	0.349461	6.77492	9.44889	6.9357	2.84194	7.86678e-06	5.85234e-05	0.512983	0.212699	0.359611	0.206689	0.416783	0.70382	x	x	Resistant
Pyhin1	26.4531	4.9131	21.0016	169.247	377.759	277.646	2.91075	0.000520001	0.00205627	1.1123	0.110254	0.224311	0.891477	5.10119e-24	9.0754e-22	x	x	x
Pydc4	4.28021	0.973284	3.27207	27.477	34.61	36.2388	2.86079	0.000145262	0.000701761	0.330279	0.55883	0.701749	0.579663	9.56055e-09	3.21147e-07	x	x	Resistant
Dtx3l	12.8629	5.10697	10.6907	87.1138	98.7226	79.4215	2.82806	2.12624e-09	7.21231e-08	0.149309	0.584241	0.722927	0.0364029	0.674605	0.868507	x	x	Resistant
Phf11d	8.41568	2.73081	8.67039	56.0682	68.6082	62.7065	2.83054	1.70659e-05	0.000112009	0.263025	0.581714	0.721097	0.337452	0.000226552	0.00306117	x	x	Resistant
Tlr3	4.40194	1.67259	2.24997	29.9262	51.0403	30.8384	2.78991	5.26586e-08	9.4208e-07	0.788258	0.0200124	0.0611509	0.225216	0.0160937	0.0933648	x	x	Resistant
Irg1	190.209	52.673	185.93	1293.35	797.09	708.537	2.78098	6.00619e-09	1.62887e-07	-0.712314	0.0201936	0.0615029	-0.692916	8.96127e-14	5.70139e-12	x	x	Resistant
Sp110	8.37176	5.94269	10.5841	56.3475	70.4959	57.3735	2.78665	1.00682e-07	1.57291e-06	0.279812	0.398375	0.555331	0.191344	0.045899	0.192714	x	x	Resistant
P2ry14	6.35843	7.04627	8.92675	43.0377	73.5332	42.9867	2.77201	4.92546e-09	1.38663e-07	0.767395	0.00963407	0.0346839	0.172248	0.0728871	0.26354	x	x	Resistant
Gadd45g	18.1765	20.2766	30.0458	123.555	227.797	194.042	2.75522	3.14586e-09	9.88181e-08	0.843368	0.00422583	0.0182456	0.811274	8.12438e-19	8.4838e-17	x	x	Resistant
Mthfr	6.14745	5.77869	7.84393	40.9016	48.3574	34.8941	2.75858	1.94239e-08	4.08048e-07	0.222155	0.461876	0.614136	-0.0565656	0.524205	0.781118	x	x	Resistant
Fgl2	25.8947	13.383	57.6797	154.867	245.581	208.01	2.79052	4.006e-05	0.000232398	0.629091	0.228296	0.378345	0.617072	1.78752e-12	1.02218e-10	x	x	Resistant
Gm9199	0.286385	0.81754	0.234397	1.95737	3.74401	1.79821	2.72022	2.76899e-05	0.000169876	0.919344	0.0286001	0.0801092	0.0588452	0.869458	0.954434	x	x	Resistant
Tnfsf8	1.45998	0.707119	0.660767	9.62842	5.15076	5.77973	2.7268	7.66394e-07	8.17389e-06	-0.908652	0.0220742	0.0659254	-0.5703	0.000742527	0.00829472	x	x	Resistant
Znfx1	17.5034	11.7691	20.4571	116.287	120.292	99.8884	2.74308	2.42962e-10	1.55475e-08	0.0512039	0.828285	0.905692	-0.0437961	0.615658	0.836043	x	x	Resistant
Parp9	19.458	9.70501	18.8368	127.527	139.505	119.692	2.75394	4.54264e-08	8.34222e-07	0.126451	0.690703	0.8073	0.0830629	0.337956	0.632647	x	x	Resistant
Tor3a	44.6451	18.5589	36.1681	295.621	285.238	257.347	2.73677	4.78672e-11	4.80566e-09	-0.0623891	0.773053	0.866657	-0.0298025	0.73347	0.892746	x	x	Resistant
Ifi35	29.4585	27.8776	39.2982	194.278	248.308	186.732	2.72778	9.94194e-09	2.47281e-07	0.335661	0.248106	0.400447	0.109859	0.213581	0.48901	x	x	Resistant
I830077J02Rik	5.92664	2.77348	18.0002	38.4756	33.0508	86.3164	2.73241	2.84704e-09	9.04852e-08	-0.241292	0.355056	0.514722	1.34354	6.81581e-35	1.98423e-32	x	x	x
Il12rb1	1.50069	0.833409	2.1496	9.542	6.53844	6.08337	2.71873	7.72853e-07	8.21906e-06	-0.617452	0.102071	0.211266	-0.475945	0.00141899	0.014025	x	x	Resistant
Trim21	0.596808	0.226461	0.536898	3.85761	3.51623	3.20479	2.70359	3.21735e-09	9.96841e-08	-0.127266	0.612401	0.745391	-0.097465	0.643976	0.853216	x	x	Resistant
Golga3	3.87582	4.29463	4.59053	25.1374	12.9122	18.0395	2.6971	4.59567e-15	2.54876e-11	-0.960343	3.09212e-07	7.63871e-06	-0.304695	0.00172677	0.0165214	x	x	Resistant
9930111J21Rik1	1.75541	0.482275	1.56282	11.5272	11.2025	10.5625	2.69403	5.67948e-09	1.5632e-07	-0.049781	0.851528	0.920759	0.047264	0.699495	0.879358	x	x	Resistant
Csrnp1	0.968631	2.29833	2.36976	6.28937	8.63118	10.9868	2.68567	1.39734e-10	1.01302e-08	0.457934	0.03239	0.0880347	0.988021	6.89741e-12	3.66096e-10	x	x	Resistant
Dennd6b	0.833491	0.827414	0.819208	5.39862	8.62538	5.89758	2.67999	1.04983e-08	2.57057e-07	0.668024	0.0189869	0.0585985	0.294041	0.036365	0.164327	x	x	Resistant
Cxcl11	1.97272	0.111103	1.21441	11.172	10.0035	5.0532	2.77299	0.0017494	0.00572737	-0.0492694	0.943802	0.978804	-0.932335	1.68247e-06	3.7243e-05	x	x	Resistant
Glipr2	3.26765	4.11226	6.88934	20.7607	36.5062	28.0863	2.65816	7.1913e-10	3.26092e-08	0.813831	0.00158286	0.00844494	0.60995	2.10295e-07	5.55028e-06	x	x	Resistant
Usp12	2.67793	1.86676	3.42677	16.8237	13.0332	13.8639	2.65676	1.03098e-12	4.76486e-10	-0.377346	0.0337818	0.0909264	-0.105569	0.325121	0.620329	x	x	Resistant
Asb13	3.05759	2.07376	2.12509	19.1188	22.0921	15.2953	2.64455	1.79877e-10	1.22405e-08	0.205177	0.3463	0.505349	-0.149127	0.227429	0.509422	x	x	Resistant
Tlr9	2.65632	5.06534	5.09063	15.9962	11.4992	6.33602	2.59059	0.000559154	0.00218616	-0.480398	0.428113	0.582582	-1.21696	1.18322e-19	1.42089e-17	x	x	x
Gpsm2	7.9593	7.16307	6.089	49.3627	72.9192	44.771	2.63358	5.02462e-10	2.60435e-08	0.561822	0.0233674	0.0688422	0.032895	0.718127	0.886331	x	x	Resistant
4933412E12Rik	0.925248	1.25922	1.10243	5.54451	7.54686	5.99398	2.61898	1.86671e-07	2.59468e-06	0.444636	0.150135	0.278898	0.28952	0.167107	0.429123	x	x	Resistant
Pde7b	1.4019	2.86099	1.31553	8.41624	10.1752	6.55729	2.60892	2.29328e-09	7.63942e-08	0.295967	0.233494	0.384718	-0.178751	0.159406	0.416965	x	x	Resistant
Ifi44	8.12344	2.75077	8.30047	44.6695	82.1821	51.0935	2.67369	0.00109459	0.00388767	0.837667	0.212591	0.35957	0.380202	4.50858e-05	0.000744226	x	x	Resistant
Inpp1	3.78817	5.73473	4.48902	22.5358	17.9212	16.5317	2.59294	6.96175e-11	6.03279e-09	-0.325286	0.121015	0.239611	-0.274679	0.0359971	0.163202	x	x	Resistant
Arhgef3	3.84843	6.04314	3.35774	23.0594	34.9851	17.6608	2.58599	1.6028e-12	5.85714e-10	0.589565	0.00179869	0.00935354	-0.210457	0.0338442	0.157233	x	x	Resistant
Fbrsl1	1.73319	1.72921	1.75473	10.4135	10.4855	8.06309	2.57983	1.24895e-07	1.85702e-06	-0.0104304	0.972993	0.994331	-0.191317	0.11171	0.339084	x	x	Resistant
Slfn3	4.45995	2.23915	3.50717	26.5765	31.6932	24.1766	2.56099	6.5717e-08	1.13364e-06	0.289215	0.328923	0.487236	0.0419086	0.72646	0.889785	x	x	Resistant
Bcl9	0.98849	1.21528	1.31856	5.78631	7.23788	4.77043	2.54652	4.78399e-09	1.35023e-07	0.321862	0.202477	0.347407	-0.105248	0.431546	0.714188	x	x	Resistant
Trim12a	5.0377	3.56929	5.88448	29.0379	20.8165	26.6986	2.55458	2.56785e-10	1.60919e-08	-0.484699	0.0339388	0.0912382	0.0532388	0.663699	0.862372	x	x	Resistant
Dhx58	29.899	41.388	49.117	172.916	208.689	177.032	2.56357	1.79868e-06	1.67514e-05	0.259592	0.493166	0.643658	0.207661	0.016657	0.0953697	x	x	Resistant
Oas1c	1.6385	1.64411	1.34687	9.57084	9.26587	8.89484	2.5308	2.90559e-10	1.7421e-08	-0.0246282	0.9074	0.954741	0.0676706	0.654873	0.858057	x	x	Resistant
Pfkfb3	7.15597	5.57074	10.0596	41.3575	34.9587	33.7956	2.51816	2.43952e-09	7.93523e-08	-0.26363	0.290992	0.446306	-0.114543	0.202231	0.474094	x	x	Resistant
Tapbpl	7.62978	7.63507	11.4141	43.8271	38.2083	33.1584	2.52233	1.53525e-13	1.54809e-10	-0.206771	0.168079	0.303143	-0.229502	0.0244892	0.125744	x	x	Resistant
E130102H24Rik	0.559398	0.351936	0.240106	3.41809	3.23423	2.45975	2.52541	5.99674e-06	4.6482e-05	-0.107939	0.765051	0.861255	-0.304172	0.414784	0.701434	x	x	Resistant
Usb1	32.9939	38.8658	45.2838	188.619	208.204	169.715	2.52101	5.9393e-12	1.22371e-09	0.13572	0.451825	0.605637	0.020865	0.811388	0.926874	x	x	Resistant
Sp100	18.7246	16.7912	21.7784	103.632	136.837	97.8249	2.51805	7.48505e-08	1.25036e-06	0.391457	0.201995	0.346992	0.0892877	0.309942	0.604591	x	x	Resistant
Ifi203	17.6804	2.34432	9.66009	93.2573	125.615	114.443	2.52774	2.68459e-06	2.35209e-05	0.391242	0.312521	0.469392	0.471754	5.8271e-08	1.71721e-06	x	x	Resistant
Plac8	5.05722	3.73602	9.12546	27.3569	41.3016	36.0118	2.51113	3.46199e-05	0.0002059	0.601304	0.170807	0.306619	0.572434	0.000124153	0.00181543	x	x	Resistant
Il10	2.23508	1.14121	4.46861	12.5492	7.62182	32.3296	2.48091	1.21233e-06	1.19212e-05	-0.687901	0.057528	0.137374	1.55565	4.17681e-28	9.78697e-26	x	x	x
Fcgr4	46.9305	78.3752	115.298	258.545	444.155	394.528	2.4865	2.24214e-06	2.00887e-05	0.796118	0.0421539	0.10786	0.791967	1.40271e-19	1.64339e-17	x	x	Resistant
G530011O06Rik	0.725968	0.268891	1.04822	3.97319	3.41139	4.8117	2.47554	6.6994e-07	7.34881e-06	-0.229655	0.479723	0.629789	0.453316	0.0274586	0.135647	x	x	Resistant
Mndal	38.6048	6.41485	25.4778	200.488	313.17	257.5	2.49685	2.48451e-06	2.18716e-05	0.580207	0.133617	0.256377	0.533908	8.61558e-10	3.55236e-08	x	x	Resistant
Ccl7	403.72	327.948	555.014	2223.53	1284.78	2580.6	2.46462	1.10107e-13	1.22131e-10	-0.796244	1.52861e-05	0.000198907	0.386789	2.11002e-05	0.000381032	x	x	Resistant
Nt5c3	36.1286	11.2298	18.1968	196.049	285.663	209.745	2.46144	1.23757e-08	2.91448e-07	0.536835	0.0534091	0.129308	0.271143	0.00183853	0.0173504	x	x	Resistant
Tmem229b	7.44135	5.47859	9.04755	40.3434	34.8393	31.4338	2.43994	1.15052e-10	8.68134e-09	-0.215571	0.292266	0.447764	-0.18641	0.0446525	0.188785	x	x	Resistant
Parp12	15.9003	9.87145	23.0034	85.6225	103.801	108.319	2.46021	6.62649e-07	7.29177e-06	0.264395	0.437952	0.591905	0.513141	4.94137e-09	1.76475e-07	x	x	Resistant
Fam46a	3.47918	2.68012	3.02691	18.4321	27.1978	17.7875	2.43097	1.38918e-09	5.31336e-08	0.550445	0.0228027	0.0675916	0.12195	0.211824	0.486374	x	x	Resistant
Dusp28	3.42063	4.13423	4.21336	18.304	28.529	19.0819	2.41325	5.58681e-10	2.79139e-08	0.620911	0.00621352	0.0245881	0.22969	0.0970685	0.313563	x	x	Resistant
Ccdc25	16.2558	16.5127	16.562	86.0957	103.946	82.8679	2.41366	7.47444e-16	8.29065e-12	0.265827	0.0227931	0.0675864	0.120916	0.179481	0.445779	x	x	Resistant
Dck	20.206	10.2544	20.6734	106.588	103.17	118.583	2.41051	4.48116e-08	8.24295e-07	-0.0392634	0.888965	0.944483	0.324787	0.000198559	0.00272119	x	x	Resistant
Il18rap	0.604758	0.830883	1.35505	2.94335	4.06606	6.69709	2.3726	6.19014e-07	6.91451e-06	0.390247	0.208671	0.355105	1.32504	6.02593e-19	6.65497e-17	x	x	x
Triobp	2.22225	2.57263	2.49077	11.7278	13.1603	11.0102	2.39934	9.88378e-15	3.65436e-11	0.164654	0.186261	0.326793	0.0819931	0.411761	0.699255	x	x	Resistant
Rmdn3	10.5434	11.8911	11.3955	55.6226	58.616	50.8961	2.39976	4.90193e-14	1.08744e-10	0.061866	0.643043	0.77018	0.0421692	0.656726	0.858925	x	x	Resistant
Xkr8	2.45055	2.06137	2.00439	13.0255	12.4118	8.11618	2.39051	6.15599e-10	2.94218e-08	-0.0699695	0.741731	0.844658	-0.498162	4.38036e-05	0.000725553	x	x	Resistant
Uba7	18.0584	18.4638	23.9501	94.7385	116.189	88.0089	2.39864	3.49343e-08	6.73898e-07	0.278572	0.317662	0.474947	0.0683498	0.436224	0.718218	x	x	Resistant
Stat1	39.6286	27.7594	33.8458	201.989	260.043	144.795	2.40474	1.67302e-06	1.57397e-05	0.342622	0.340522	0.499283	-0.30637	0.00047557	0.00568966	x	x	Resistant
Mier3	1.80452	1.91795	1.70544	9.309	33.0634	9.129	2.37063	1.54787e-09	5.70398e-08	1.81385	3.32507e-08	1.20528e-06	0.150175	0.202632	0.474569	x	x	x
D730005E14Rik	0.75426	0.622059	1.12549	3.89873	2.9323	4.51948	2.35838	9.36175e-10	3.94831e-08	-0.414551	0.0617147	0.144357	0.384565	0.0292339	0.141751	x	x	Resistant
Parp8	2.63417	6.93013	5.4138	13.5276	22.209	18.2348	2.36295	2.53677e-11	3.12373e-09	0.718358	0.000375293	0.00269259	0.601057	3.40305e-07	8.62614e-06	x	x	Resistant
BC051226	1.68364	1.90929	1.03379	8.72376	9.93011	7.03778	2.35615	1.7746e-05	0.000115788	0.187074	0.624212	0.755704	-0.134239	0.588197	0.821311	x	x	Resistant
Hcar2	1.98222	0.253787	6.02593	10.2111	2.07065	19.2423	2.34647	2.02377e-07	2.78852e-06	-2.29995	8.11432e-07	1.7111e-05	1.09062	5.748e-15	4.2807e-13	PGE2 sensitive	x	x
Jak2	2.95074	5.75024	4.92554	14.8939	30.2679	16.8259	2.36697	7.06516e-08	1.19461e-06	1.02849	0.00109004	0.00635881	0.351369	0.000583381	0.00678515	x	x	x
Adar	8.12646	9.74657	8.80225	41.5545	45.6334	36.1618	2.36227	4.6584e-10	2.50773e-08	0.131314	0.537878	0.683486	-0.0273248	0.758175	0.90625	x	x	Resistant
Arhgef12	0.761508	0.862692	0.850755	3.82748	5.10215	3.81556	2.36011	1.76271e-10	1.21003e-08	0.404178	0.0463944	0.115841	0.166289	0.182291	0.448813	x	x	Resistant
Trex1	128.217	97.206	164.943	651.361	693.508	693.877	2.37296	4.79533e-07	5.62855e-06	0.0751679	0.816015	0.897228	0.262373	0.00263853	0.023234	x	x	Resistant
Cdkn1a	70.2635	233.749	89.4571	358.504	502.624	282.382	2.34983	8.85444e-13	4.46704e-10	0.477427	0.00480807	0.0201478	-0.16914	0.051883	0.208371	x	x	Resistant
Pcgf5	8.03595	8.65824	6.54881	40.9572	54.0357	37.6913	2.34039	1.47886e-10	1.05829e-08	0.400615	0.0469485	0.116997	0.0548768	0.619701	0.838635	x	x	Resistant
Oas1g	8.17475	7.89484	11.5257	40.8679	59.504	45.4898	2.37164	3.3991e-05	0.000202718	0.539458	0.213135	0.36019	0.329278	0.000952286	0.0100978	x	x	Resistant
Fndc3a	14.0411	11.6458	14.8805	71.1409	94.4117	68.8063	2.34358	1.27322e-11	1.98909e-09	0.405475	0.0287349	0.0804056	0.131202	0.130333	0.369899	x	x	Resistant
Nmi	15.707	14.2701	19.1619	79.3339	106.383	80.0883	2.3446	6.98377e-08	1.18266e-06	0.427389	0.132781	0.255165	0.194128	0.0437119	0.186309	x	x	Resistant
Igsf9	0.574074	0.217327	0.569037	2.91306	0.920565	2.26775	2.33364	7.4864e-07	8.03864e-06	-1.66473	6.96304e-05	0.000704048	-0.190844	0.34392	0.638215	x	x	x
Gm1966	0.636819	0.0843398	1.02706	3.08675	1.61738	2.96513	2.32869	9.13089e-06	6.61573e-05	-0.884782	0.0312364	0.0855492	0.0986754	0.479315	0.748867	x	x	Resistant
4930523C07Rik	0.354622	0.224658	0.244949	1.75969	1.79623	1.21258	2.32012	7.60768e-07	8.13736e-06	0.0160219	0.95853	0.985121	-0.365269	0.112305	0.339733	x	x	Resistant
Tor1aip1	17.0227	12.9831	20.5095	83.6859	75.0203	68.2841	2.29697	1.5094e-10	1.07322e-08	-0.149822	0.446954	0.60034	-0.114629	0.189001	0.456557	x	x	Resistant
Tmem140	1.7542	1.50136	3.32587	8.64034	7.97146	7.65715	2.29285	1.48634e-08	3.35091e-07	-0.140076	0.566807	0.708876	-0.00481124	0.974583	0.990251	x	x	Resistant
Bambi-ps1	7.08134	1.96682	6.0457	34.6873	18.17	29.9498	2.29566	1.7823e-07	2.49612e-06	-0.968886	0.00312732	0.0142887	-0.0460076	0.714312	0.885584	x	x	Resistant
Rapgef2	1.96762	1.36796	2.29704	9.5274	9.04363	7.09282	2.28222	1.18615e-08	2.82496e-07	-0.0638578	0.791758	0.880331	-0.237092	0.0379154	0.169736	x	x	Resistant
Casp4	18.6107	9.76746	51.7449	90.5925	106.944	127.391	2.28061	4.05387e-11	4.24203e-09	0.219749	0.227155	0.377017	0.659079	8.20086e-13	4.83347e-11	x	x	Resistant
Trim14	17.095	13.9679	20.2334	82.8733	85.0774	77.0941	2.28675	5.46778e-11	5.01229e-09	0.0373289	0.839253	0.912736	0.0690992	0.433895	0.715856	x	x	Resistant
Psmb9	54.381	53.9175	69.3509	261.858	306.768	241.131	2.27105	5.30195e-08	9.44765e-07	0.221308	0.412463	0.569105	0.0553455	0.536718	0.791023	x	x	Resistant
Mafk	9.17534	10.3296	9.33547	44.0675	53.0425	34.1636	2.26029	3.36362e-11	3.718e-09	0.259791	0.14878	0.277084	-0.194843	0.0426879	0.183491	x	x	Resistant
Lrch1	4.69187	4.18771	5.32252	22.4668	22.4911	19.1316	2.25245	3.33197e-12	8.21294e-10	-0.0040217	0.979321	0.997285	-0.0550879	0.574651	0.814223	x	x	Resistant
Rnf31	7.25348	7.29283	7.30876	34.5147	36.8433	29.4862	2.25701	2.59243e-10	1.61546e-08	0.089032	0.649393	0.775024	-0.0538119	0.576391	0.815025	x	x	Resistant
Arel1	7.48981	7.46869	7.46752	35.5695	43.86	31.1375	2.25527	1.84791e-12	5.85714e-10	0.301788	0.056938	0.136225	-0.0193919	0.829987	0.93764	x	x	Resistant
Trim30d	9.47446	4.15785	7.75107	43.0057	57.0406	49.0642	2.28914	2.13285e-05	0.000134972	0.388178	0.340903	0.499708	0.367307	5.19921e-05	0.000846589	x	x	Resistant
Trim30a	39.7744	20.9155	43.1237	184.566	242.688	209.721	2.26701	4.47783e-06	3.63336e-05	0.384639	0.292589	0.448197	0.360343	3.69906e-05	0.000624771	x	x	Resistant
Slfn1	4.31164	0.667429	4.3832	17.3173	21.0726	20.9209	2.33981	0.00846135	0.0216701	0.310713	0.677458	0.796862	0.453973	0.000460789	0.00554043	x	x	Resistant
March5	13.9206	5.66976	9.87818	65.1978	74.895	71.7049	2.24544	4.39747e-10	2.41469e-08	0.191432	0.349957	0.509278	0.309504	0.000377909	0.00469673	x	x	Resistant
Psmb10	57.277	56.4687	86.6461	268.969	298.777	236.129	2.22976	4.32641e-09	1.24645e-07	0.142408	0.535528	0.681436	-0.0170466	0.845349	0.943346	x	x	Resistant
Ogfr	29.412	31.9496	39.0683	137.471	161.829	124.724	2.22537	1.68835e-09	6.06058e-08	0.225402	0.303795	0.460718	0.0312263	0.721622	0.887338	x	x	Resistant
Hist3h2a	31.7753	60.655	52.1658	148.537	273.979	161.12	2.2167	1.20329e-11	1.97043e-09	0.877661	1.64066e-05	0.000210141	0.298194	0.00355534	0.0294958	x	x	Resistant
Rnf135	10.7039	8.20335	11.1042	49.8067	50.1343	45.8555	2.2129	2.07298e-11	2.74361e-09	-0.00167063	0.992039	1	0.0545661	0.580428	0.816692	x	x	Resistant
Gca	2.19989	1.15045	2.44725	10.3042	3.68361	10.7	2.21079	9.93127e-10	4.12576e-08	-1.50778	5.28e-07	1.21004e-05	0.237563	0.0690855	0.254704	x	x	x
Tnfsf4	1.45082	0.772754	1.24504	6.63189	6.20041	6.16831	2.20932	3.10165e-07	3.93863e-06	-0.071639	0.797397	0.884473	0.0767791	0.710511	0.883645	x	x	Resistant
Tdrd7	6.71459	4.36898	6.36232	30.8244	31.843	28.9074	2.20022	1.30314e-08	3.04947e-07	0.0425398	0.858164	0.925122	0.0816263	0.392901	0.68368	x	x	Resistant
H2-T23	65.2806	93.3472	115.387	298.364	411.595	267.375	2.18517	7.11913e-07	7.68893e-06	0.453967	0.148954	0.277308	0.0176736	0.83882	0.940639	x	x	Resistant
Ncoa7	3.65587	1.72612	2.06648	15.9642	22.1876	18.1018	2.18769	1.53389e-09	5.69849e-08	0.450633	0.0391191	0.101952	0.363133	0.000261121	0.00345536	x	x	Resistant
Epsti1	19.9407	13.3415	21.5128	88.6753	104.469	83.2133	2.20061	3.52583e-07	4.33576e-06	0.210786	0.474413	0.624949	0.0868378	0.333185	0.628369	x	x	Resistant
Csf1	3.64924	3.01329	5.68498	16.5748	15.0462	15.3247	2.17393	7.2025e-09	1.88866e-07	-0.14196	0.532244	0.679284	0.0543263	0.604612	0.830111	x	x	Resistant
Timeless	2.23012	1.52678	1.18679	10.1197	10.8594	8.04161	2.17955	2.03057e-08	4.24965e-07	0.0824918	0.730616	0.836325	-0.164129	0.185743	0.452867	x	x	Resistant
H2-T24	4.84588	3.63438	5.097	21.5981	19.8664	21.6475	2.18597	2.09085e-06	1.89166e-05	-0.150702	0.640497	0.768126	0.174555	0.141886	0.387245	x	x	Resistant
Gtpbp2	5.1354	5.73781	5.81607	23.1009	31.0123	21.7812	2.16092	6.40003e-09	1.71728e-07	0.416706	0.0703338	0.159378	0.0888463	0.404806	0.694062	x	x	Resistant
Eif2ak2	10.165	7.02341	9.48676	45.592	50.9386	41.405	2.15914	7.25127e-09	1.89696e-07	0.17003	0.45783	0.610409	0.0333299	0.712033	0.884271	x	x	Resistant
Dennd1b	3.01423	2.33655	2.93351	13.5122	13.051	9.71006	2.15732	2.09691e-10	1.36017e-08	-0.0460824	0.804272	0.888926	-0.302458	0.00217041	0.0198961	x	x	Resistant
Bco2	0.866395	0.683154	0.634418	3.8107	2.93887	3.3608	2.14926	3.40317e-05	0.000202728	-0.363724	0.350029	0.509317	-0.0384146	0.870838	0.954929	x	x	Resistant
Pvrl4	3.49695	1.8355	3.8099	15.4026	18.3823	15.5019	2.15356	2.00697e-07	2.76881e-06	0.249679	0.362342	0.521924	0.181378	0.110986	0.33806	x	x	Resistant
Gm15133	0.76409	0.861617	0.877776	3.40967	3.5027	3.06604	2.15147	0.00012074	0.000599753	0.0353833	0.929938	0.969471	0.00906072	0.979166	0.991792	x	x	Resistant
Tcf4	3.60342	3.25327	5.03955	15.8896	18.0447	15.7244	2.14754	9.44887e-13	4.55682e-10	0.181096	0.203206	0.348263	0.160506	0.0900129	0.299223	x	x	Resistant
Whsc1l1	2.47689	2.88324	2.64618	10.9133	14.331	10.0083	2.13424	1.25149e-12	5.33904e-10	0.394469	0.00969363	0.0348531	0.052562	0.579996	0.816413	x	x	Resistant
Pla2g16	2.1678	3.28442	2.76849	9.47878	9.48086	6.09997	2.13043	1.8445e-08	3.93446e-07	-0.00844193	0.970918	0.992939	-0.460383	0.000997428	0.0104839	x	x	Resistant
Oas1a	34.49	39.9373	46.01	150.423	197.571	143.607	2.13665	1.2643e-06	1.23556e-05	0.376411	0.234631	0.386103	0.10532	0.231158	0.513703	x	x	Resistant
Rnf19b	5.26658	4.37965	7.43053	22.9726	16.1754	23.92	2.12291	6.456e-11	5.775e-09	-0.504074	0.00728298	0.0279719	0.233043	0.0350865	0.161091	x	x	Resistant
Ms4a4c	38.4915	15.23	42.179	149.641	316.374	194.974	2.19575	0.00529565	0.0145503	1.07227	0.12764	0.248209	0.567528	1.17813e-10	5.57553e-09	x	x	x
Mitd1	16.4082	8.84003	9.83786	68.9763	82.6397	68.3746	2.12661	5.13466e-10	2.64901e-08	0.255069	0.190657	0.332302	0.16146	0.108668	0.333858	x	x	Resistant
Rtp4	88.6339	66.2446	75.3237	371.262	494.982	362.931	2.14725	9.19224e-05	0.000470514	0.4143	0.345353	0.504432	0.14896	0.0863577	0.29151	x	x	Resistant
Bach1	3.28254	4.16614	5.06321	14.0482	9.47261	8.68797	2.12012	3.57944e-05	0.000211678	-0.598714	0.140151	0.265232	-0.566811	2.36372e-07	6.17073e-06	x	x	Resistant
Rnf34	16.5219	25.0692	18.1513	70.7557	97.1858	60.5368	2.1047	1.88081e-12	5.85714e-10	0.452664	0.00396868	0.0173105	-0.0531061	0.572174	0.812816	x	x	Resistant
Cnp	14.2016	16.2169	17.8583	61.5253	97.0765	53.97	2.0938	1.9916e-09	6.88189e-08	0.642615	0.00450675	0.0192107	-0.0157013	0.864251	0.952882	x	x	Resistant
Tap2	22.4708	23.8711	30.1435	96.4338	115.634	78.6921	2.1014	1.90199e-09	6.63422e-08	0.252618	0.228921	0.37921	-0.121809	0.172314	0.43728	x	x	Resistant
Dcp2	1.39985	1.27739	1.382	5.96047	6.63218	5.54851	2.10026	1.0316e-08	2.53154e-07	0.162048	0.467415	0.618979	0.0759842	0.516953	0.776236	x	x	Resistant
Gadd45b	13.1164	10.0231	28.047	56.1713	25.8265	47.9121	2.09244	3.28528e-09	1.01223e-07	-1.11943	3.14269e-05	0.00036198	-0.0657922	0.539793	0.793298	x	x	x
Nfxl1	8.45909	1.96981	8.68468	35.5726	30.4948	39.506	2.0934	1.81502e-07	2.53554e-06	-0.230857	0.393399	0.549985	0.333545	0.000350231	0.00439826	x	x	Resistant
4930599N23Rik	1.48948	1.15979	1.01826	6.44971	4.15417	4.5422	2.09759	1.26914e-05	8.72197e-05	-0.625663	0.0878561	0.189077	-0.348682	0.214402	0.489899	x	x	Resistant
Sap30	16.5535	5.71733	16.1225	69.8199	45.689	73.3132	2.08436	8.15127e-10	3.58095e-08	-0.606845	0.00483834	0.020244	0.243991	0.0152872	0.0898251	x	x	Resistant
Slamf7	27.1032	14.2766	30.1977	114.335	108.045	108.36	2.07271	3.1769e-10	1.86445e-08	-0.100346	0.590155	0.727818	0.0957296	0.26946	0.562883	x	x	Resistant
Mlkl	20.0583	18.3685	24.3532	84.1777	100.945	72.0435	2.07024	1.16369e-09	4.64302e-08	0.239847	0.231789	0.382668	-0.0502508	0.583501	0.818349	x	x	Resistant
H2-K2	2.72993	2.37681	1.59497	11.4166	13.0116	5.89268	2.06271	1.39432e-08	3.22204e-07	0.17883	0.412565	0.569175	-0.790491	9.05218e-05	0.00139143	x	x	Resistant
Oas2	13.6992	12.2093	17.9565	56.9164	63.2126	62.2106	2.06344	4.64512e-05	0.000263683	0.152259	0.698745	0.814041	0.296293	0.000876229	0.00947966	x	x	Resistant

## Sheet: PGE2-induced genes
Gene	Mean_UT (RPKM)	Mean_PGE2 (RPKM)	logFC (PGE2 vs UT)	Pvalue (PGE2 vs UT)	FDR (PGE2 vs UT)	LABEL
Ackr3	0	2.33679	9.27904	4.29624e-06	4.49989e-05	PGE2-induced
Nrg1	0.0138679	2.91381	7.41457	2.43241e-09	9.53367e-08	PGE2-induced
Ramp3	0.160021	15.8818	6.64825	9.10951e-15	7.02945e-12	PGE2-induced
Fosb	0.0440206	4.32903	6.57017	9.71355e-11	7.27991e-09	PGE2-induced
Nr4a2	0.136348	11.9192	6.4217	3.83107e-13	1.07374e-10	PGE2-induced
Thbs1	20.7883	1547.97	6.26519	7.90002e-13	1.70866e-10	PGE2-induced
Dmkn	0.0592859	4.61722	6.12735	1.05682e-09	5.00949e-08	PGE2-induced
Sdcbp2	0.0563157	3.59527	5.8202	1.02195e-08	3.05538e-07	PGE2-induced
Gprc5a	0.253412	14.6029	5.74922	2.30474e-09	9.22895e-08	PGE2-induced
Vdr	0.258181	13.2227	5.6666	3.61422e-12	5.64632e-10	PGE2-induced
Cish	0.0798174	4.16841	5.63289	3.29401e-12	5.28459e-10	PGE2-induced
Fam20a	0.0504898	2.69208	5.58161	6.85161e-08	1.43122e-06	PGE2-induced
Ctla2a	3.00391	135.572	5.49379	3.2596e-21	3.61555e-17	PGE2-induced
Ptgs2	0.369748	15.7989	5.48921	1.9955e-10	1.27942e-08	PGE2-induced
Tgfb3	0.0969164	4.30013	5.46062	1.09182e-10	7.81317e-09	PGE2-induced
Slc4a11	0.134825	5.96571	5.44646	4.1679e-09	1.50099e-07	PGE2-induced
Cytip	2.85807	103.054	5.1786	2.50381e-17	9.25741e-14	PGE2-induced
Rab44	0.0596714	2.0265	5.06921	4.39684e-10	2.46312e-08	PGE2-induced
Gng4	0.643515	19.7741	4.93907	2.38538e-16	4.40977e-13	PGE2-induced
Hilpda	14.7999	440.868	4.89114	1.12674e-14	7.81115e-12	PGE2-induced
Dusp14	0.327357	9.76467	4.84551	3.75262e-10	2.17863e-08	PGE2-induced
Mir132	0	3.55912	4.80582	0.0141382	0.0370123	PGE2-induced
Crem	2.96786	76.0598	4.69849	2.38961e-18	1.32528e-14	PGE2-induced
Tlr5	0.408365	10.6094	4.68352	5.11131e-13	1.25988e-10	PGE2-induced
Ptprn	0.0643352	1.79646	4.6739	1.30982e-10	9.02389e-09	PGE2-induced
Dusp5	1.85311	44.4388	4.57352	1.23952e-12	2.37047e-10	PGE2-induced
Nfil3	0.953015	21.889	4.56178	6.64177e-15	6.13921e-12	PGE2-induced
Rnf125	0.0994574	2.07056	4.39317	1.98541e-06	2.34778e-05	PGE2-induced
Ccno	0.110354	2.28408	4.27446	8.60061e-06	8.13282e-05	PGE2-induced
Ddit4	0.206803	3.99957	4.23458	4.47746e-10	2.47085e-08	PGE2-induced
Arg1	0.326775	5.74735	4.17945	6.72028e-09	2.23178e-07	PGE2-induced
Gpr171	0.0950137	1.70008	4.07146	2.15128e-09	8.7728e-08	PGE2-induced
Il1r2	1.32998	22.3329	4.05124	8.41292e-12	1.11091e-09	PGE2-induced
Nt5e	0.364523	5.67448	3.99561	1.40502e-08	3.9858e-07	PGE2-induced
Fbxo31	1.23197	19.6414	3.99498	5.14816e-14	2.37931e-11	PGE2-induced
Trem1	2.08554	33.3432	3.99266	1.35423e-15	1.87763e-12	PGE2-induced
Rtn4r	0.152483	2.4141	3.94026	7.00852e-07	9.86354e-06	PGE2-induced
B3gnt5	0.838808	12.9283	3.93013	1.08577e-12	2.11288e-10	PGE2-induced
Btg2	1.9248	28.1709	3.914	2.11558e-11	2.25635e-09	PGE2-induced
Isy1	11.9091	176.935	3.89635	1.00553e-15	1.59333e-12	PGE2-induced
Rgcc	2.35612	32.8137	3.76294	1.50168e-11	1.77198e-09	PGE2-induced
Cnnm2	0.701831	9.3929	3.74762	4.57256e-15	4.61081e-12	PGE2-induced
Il1b	4.76491	50.3743	3.70907	2.44229e-07	4.12955e-06	PGE2-induced
Zcchc14	0.129457	1.59662	3.62288	2.51048e-10	1.54701e-08	PGE2-induced
Gpr35	0.924139	10.9678	3.57246	3.86914e-11	3.60643e-09	PGE2-induced
Nr4a1	0.877376	10.4443	3.55354	2.53842e-08	6.47268e-07	PGE2-induced
Runx3	1.12936	12.8893	3.49962	2.04482e-12	3.72977e-10	PGE2-induced
Ahr	0.247599	2.81456	3.4895	3.34858e-11	3.17457e-09	PGE2-induced
Scin	0.394544	4.59215	3.4875	2.70919e-08	6.75289e-07	PGE2-induced
Kazald1	0.424752	4.54304	3.44588	3.0941e-08	7.55941e-07	PGE2-induced
Fosl2	1.7328	18.8037	3.43932	2.08824e-15	2.57364e-12	PGE2-induced
Mxi1	1.17568	12.8235	3.43855	1.5852e-13	5.32818e-11	PGE2-induced
Pde4b	2.46494	25.1092	3.37861	2.81237e-14	1.41794e-11	PGE2-induced
Clcf1	0.455691	4.68744	3.29971	1.10529e-07	2.15464e-06	PGE2-induced
Pxdc1	0.310778	2.99642	3.29692	1.65375e-08	4.47401e-07	PGE2-induced
Klf4	0.250991	2.36702	3.24248	2.27668e-07	3.92127e-06	PGE2-induced
Lpar1	0.551484	4.98861	3.23649	2.24899e-07	3.8917e-06	PGE2-induced
Cd14	106.929	991.503	3.22031	4.249e-14	2.04913e-11	PGE2-induced
Zfp667	0.491288	4.6204	3.2199	1.82831e-10	1.19292e-08	PGE2-induced
Wwc1	0.201437	1.8937	3.21166	3.44507e-08	8.21778e-07	PGE2-induced
Cass4	0.84665	7.74756	3.1805	1.98734e-09	8.22521e-08	PGE2-induced
Il1r1	0.314469	2.80169	3.12719	1.52186e-08	4.19913e-07	PGE2-induced
Dnah2	0.210766	1.76555	3.07544	2.79943e-09	1.07817e-07	PGE2-induced
Cd207	10.6043	85.504	3.01506	3.77115e-10	2.17863e-08	PGE2-induced
Sik1	0.971583	7.75184	3.00835	1.1259e-11	1.3876e-09	PGE2-induced
Stat4	1.17372	9.47348	3.00412	6.02909e-13	1.39322e-10	PGE2-induced
Pde3b	0.537037	4.30203	3.00089	1.83731e-08	4.87546e-07	PGE2-induced
Pde4d	0.627127	4.84056	2.94622	5.54303e-13	1.30815e-10	PGE2-induced
Trf	35.8407	270.535	2.941	8.55014e-14	3.27028e-11	PGE2-induced
Osm	5.02536	37.2834	2.88635	3.14816e-12	5.21186e-10	PGE2-induced
Flrt3	0.509688	3.78055	2.8832	3.24952e-09	1.21769e-07	PGE2-induced
Tgm2	129.536	943.161	2.87832	6.99375e-11	5.58091e-09	PGE2-induced
Arhgap28	0.308619	2.30668	2.87537	2.37685e-06	2.72919e-05	PGE2-induced
Dgat1	6.13432	43.7526	2.83206	9.50611e-15	7.02945e-12	PGE2-induced
Gm16062	0.601854	4.09416	2.76974	2.14575e-05	0.000175134	PGE2-induced
Chd7	0.799798	5.29098	2.72963	9.77846e-10	4.71577e-08	PGE2-induced
Abcb1a	0.500639	3.34526	2.72659	6.82408e-08	1.43086e-06	PGE2-induced
Adora2b	8.80822	56.999	2.7042	8.20717e-14	3.25121e-11	PGE2-induced
Mmp19	4.32806	28.0772	2.7021	5.84869e-11	5.04255e-09	PGE2-induced
N4bp2l1	6.29641	40.4365	2.69206	2.42563e-14	1.34526e-11	PGE2-induced
Slc16a3	13.9407	89.6107	2.68362	1.01765e-09	4.88646e-08	PGE2-induced
Gpc1	0.867594	5.6037	2.67328	1.51019e-07	2.78719e-06	PGE2-induced
Ifitm5	0.497665	3.10745	2.66103	1.07547e-05	9.7814e-05	PGE2-induced
Sipa1l1	0.560559	3.50821	2.64759	9.12008e-12	1.18498e-09	PGE2-induced
Rrp1b	2.91457	17.8518	2.59366	5.37711e-10	2.8813e-08	PGE2-induced
Timp1	1.27782	7.67239	2.57805	1.3217e-06	1.68123e-05	PGE2-induced
Hdac5	9.94002	58.9583	2.5696	1.8664e-11	2.0885e-09	PGE2-induced
Pim1	1.66093	9.83065	2.55186	2.21251e-09	8.95663e-08	PGE2-induced
Sdc1	26.4633	153.07	2.54233	4.73308e-12	7.10729e-10	PGE2-induced
Nnat	1.06728	6.27526	2.52636	1.26613e-08	3.66681e-07	PGE2-induced
Ttc39b	0.932152	5.3397	2.52384	6.24203e-10	3.23536e-08	PGE2-induced
Dgat2	0.597865	3.39884	2.51625	1.78417e-06	2.16284e-05	PGE2-induced
Gpr56	1.86363	10.6229	2.50867	4.10403e-10	2.3363e-08	PGE2-induced
Apbb3	2.03568	11.5001	2.48949	3.54483e-09	1.30196e-07	PGE2-induced
Rab11fip1	0.702911	3.9184	2.46751	3.19754e-10	1.91714e-08	PGE2-induced
Gas2	0.557311	3.05071	2.46686	4.26821e-06	4.47476e-05	PGE2-induced
Avpi1	7.07625	38.4627	2.46151	1.87343e-11	2.0885e-09	PGE2-induced
Cebpb	9.45177	52.3657	2.46126	1.28597e-09	5.72852e-08	PGE2-induced
Agpat9	0.456117	2.49737	2.46095	2.7985e-06	3.13545e-05	PGE2-induced
Itprip	2.08366	10.9219	2.39345	2.98823e-11	2.9075e-09	PGE2-induced
Thap6	1.38214	7.27855	2.38619	8.42988e-09	2.65637e-07	PGE2-induced
BC030867	2.98415	15.1923	2.38353	2.89031e-08	7.14015e-07	PGE2-induced
Pdpn	19.5847	102.188	2.36893	5.87198e-08	1.25737e-06	PGE2-induced
Cd83	12.2661	62.3141	2.36575	6.94371e-10	3.51688e-08	PGE2-induced
Smox	11.2961	56.6523	2.34817	3.59987e-08	8.424e-07	PGE2-induced
Procr	5.2252	26.3469	2.33774	7.7554e-11	6.05795e-09	PGE2-induced
Plekhg2	0.624644	3.20939	2.33695	1.00327e-08	3.0287e-07	PGE2-induced
Cmip	4.27329	21.5488	2.33254	1.96439e-14	1.14679e-11	PGE2-induced
Cgnl1	1.46003	7.34577	2.33203	1.9475e-07	3.43429e-06	PGE2-induced
Rnf183	0.801629	4.05304	2.3317	5.75487e-05	0.000397067	PGE2-induced
Pitpnc1	6.16437	30.4489	2.3154	9.50453e-15	7.02945e-12	PGE2-induced
Hsd11b1	1.14625	5.82715	2.31399	4.29543e-07	6.59902e-06	PGE2-induced
Gatsl3	2.54303	12.6553	2.30346	3.23525e-09	1.21645e-07	PGE2-induced
Antxr2	26.6311	129.867	2.28903	1.38595e-16	3.84323e-13	PGE2-induced
Tnfsf14	1.18181	5.58211	2.28452	7.37822e-07	1.02427e-05	PGE2-induced
Nod2	0.526912	2.52763	2.2518	1.14889e-08	3.38022e-07	PGE2-induced
Mpp7	0.573882	2.72787	2.23815	5.31097e-07	7.8129e-06	PGE2-induced
Acsbg1	1.05446	4.99298	2.23027	1.58157e-06	1.9677e-05	PGE2-induced
Gpr132	2.98351	14.0684	2.22007	2.40274e-09	9.5242e-08	PGE2-induced
Odc1	16.0932	74.7403	2.21858	5.86448e-11	5.04255e-09	PGE2-induced
Ccr7	1.11187	4.64269	2.20563	8.17272e-05	0.000533569	PGE2-induced
Cystm1	0.536637	2.56622	2.18562	0.00116369	0.00483431	PGE2-induced
Plekhg3	2.77854	12.5467	2.17376	4.3206e-11	3.98425e-09	PGE2-induced
Bend4	1.16637	5.29506	2.16749	2.60088e-08	6.55659e-07	PGE2-induced
Bzrap1	1.06381	4.70258	2.15091	3.34936e-10	1.99737e-08	PGE2-induced
Fos	55.147	242.167	2.14453	5.1989e-09	1.79088e-07	PGE2-induced
Ier3	18.1985	79.8113	2.1398	2.21439e-11	2.31718e-09	PGE2-induced
Gpr97	1.90291	8.35093	2.13835	6.02943e-07	8.6518e-06	PGE2-induced
Ankrd33b	2.62665	11.4668	2.13547	6.28327e-12	8.82202e-10	PGE2-induced
Nid2	0.446002	1.90807	2.11308	6.02998e-05	0.000413343	PGE2-induced
Prune	4.74312	20.5381	2.1074	1.05638e-12	2.09239e-10	PGE2-induced
Tubb4a	0.71656	3.00117	2.07439	1.26405e-05	0.000112166	PGE2-induced
Havcr2	33.1899	139.568	2.07351	1.39746e-11	1.66673e-09	PGE2-induced
Slc25a33	2.07715	8.69996	2.06939	2.812e-09	1.07926e-07	PGE2-induced
Gan	0.741086	3.0971	2.06382	0.000130707	0.000793978	PGE2-induced
Thbd	3.30812	13.7831	2.05516	1.16241e-09	5.44029e-08	PGE2-induced
Phlda1	1.01236	4.12052	2.04837	2.50291e-05	0.000199298	PGE2-induced
Stk40	1.63961	6.79523	2.03599	8.63786e-11	6.60767e-09	PGE2-induced

## Sheet: IL-10-induced genes
Gene	Mean_UT (RPKM)	Mean_IL10 (RPKM)	logFC (IL10 vs UT)	Pvalue (IL10 vs UT)	FDR (IL10 vs UT)
Steap4	0	4.8726	10.7534	2.19976e-08	4.83818e-06
Nrg1	0.0138679	2.1482	6.97193	2.0321e-08	4.6e-06
Cnn3	0.180533	4.06931	4.53556	6.40758e-09	2.36909e-06
Lrg1	0.189645	3.96295	4.26203	2.59317e-08	5.42707e-06
Timp1	1.27782	20.8599	4.02545	3.13894e-10	4.30027e-07
Mixl1	0.1828	2.20199	3.59989	4.70612e-07	4.35002e-05
Ccl8	2.88204	31.6912	3.55534	6.60756e-06	0.000252728
Socs3	3.27836	36.0375	3.4555	1.68982e-14	1.1847e-10
Sphk1	0.414638	4.74534	3.44039	3.75559e-07	3.65412e-05
Olfm1	0.34366	2.51931	2.85022	1.40183e-07	1.87417e-05
Slc28a2	6.13534	43.2026	2.83359	1.3299e-08	3.5122e-06
Arg2	1.45395	8.22255	2.50812	6.5761e-06	0.000252395
Mmp19	4.32806	23.0024	2.40963	4.65229e-10	4.30027e-07
Cystm1	0.536637	2.92542	2.36293	0.000519445	0.00591549
Cd244	5.46688	27.5029	2.33316	2.4172e-12	6.70289e-09
Il4ra	39.3112	197.522	2.33184	2.13614e-14	1.1847e-10
Ltb4r1	0.962576	4.86471	2.3283	7.5113e-07	5.73558e-05
Ccl24	0.409179	2.09222	2.27319	0.000122592	0.00213803
Ndrg1	19.2608	91.3787	2.2409	4.41832e-10	4.30027e-07
Gpr35	0.924139	4.34236	2.20045	2.42008e-07	2.60616e-05
Gm19705	0.593323	2.75262	2.1444	0.00123029	0.0109434
Cebpb	9.45177	41.8609	2.13769	1.49855e-08	3.67336e-06
Ednrb	9.96538	43.1769	2.11703	1.81097e-13	6.69576e-10
AA467197	1.60839	7.13879	2.10467	0.000636523	0.00686134
Gcnt2	0.868092	3.65127	2.07412	3.21614e-07	3.30638e-05
Tppp3	0.44994	1.91389	2.06977	0.000539266	0.00608498
Slc39a14	1.03721	4.36677	2.05962	8.08941e-10	5.88338e-07
Upp1	0.836539	3.48081	2.00969	0.0011215	0.01023

## Sheet: IL-4-induced genes
Gene	Mean_UT (RPKM)	Mean_IL4 (RPKM)	logFC (IL4 vs UT)	Pvalue (IL4 vs UT)	FDR (IL4 vs UT)
Retnla	0	39.9719	11.3524	1.68144e-07	5.29844e-06
Arg1	0.326775	234.874	9.52338	2.22376e-17	4.11098e-14
Cish	0.0798174	57.662	9.43599	3.25327e-18	9.02133e-15
Msx3	0.0344247	21.7546	9.10517	1.64049e-12	3.24934e-10
Gata3	0.0244881	8.54973	8.32021	2.5897e-13	7.76351e-11
Pdcd1lg2	0.0815511	20.9687	7.99481	8.99194e-19	4.98693e-15
Adipoq	0	1.7637	7.95684	6.61041e-06	0.000119613
Edn1	0.027269	5.82061	7.57881	2.75322e-09	1.6073e-07
Nrg1	0.0138679	2.79358	7.32368	2.98708e-09	1.72566e-07
Ccl24	0.409179	57.742	7.08244	3.07815e-15	3.41428e-12
Socs2	0.208071	23.8288	6.84545	1.39269e-13	5.14923e-11
Irf4	0.123694	12.296	6.60996	9.39342e-15	7.18244e-12
Tuba8	0.130023	12.2146	6.47357	9.63477e-13	2.22644e-10
Tmem26	0.490633	42.5085	6.43562	5.83509e-18	1.29446e-14
Cdh1	0.101331	7.27463	6.19322	7.45571e-11	8.10772e-09
9230102O04Rik	0.0395715	3.13449	6.02466	1.0726e-06	2.53134e-05
Hbegf	0.368965	23.4896	5.99694	5.43405e-15	5.4795e-12
Flt1	0.151834	9.3941	5.91504	3.34378e-12	5.79519e-10
Slc7a2	0.642257	38.5169	5.85853	1.03196e-12	2.33601e-10
Rnase2a	0.0359168	2.87073	5.8054	9.91156e-06	0.000170184
Mgl2	0.139217	6.38444	5.45903	4.31792e-08	1.7353e-06
Rasgrp1	0.406149	16.4019	5.3755	4.5769e-11	5.40074e-09
Pgf	0.0988239	3.71235	5.20836	1.68292e-09	1.07673e-07
Cables1	0.0545143	2.10737	5.20544	3.93205e-07	1.07242e-05
Socs1	4.08564	134.066	5.07402	3.84193e-12	6.55611e-10
Plekhf1	1.6001	53.3781	5.07177	9.713e-15	7.18244e-12
Rab15	0.43426	12.4431	4.85551	7.05591e-12	1.07211e-09
Batf3	1.21229	32.9322	4.74272	2.98859e-13	8.72355e-11
Pxdc1	0.310778	8.19768	4.71083	9.1065e-12	1.34679e-09
Egr2	2.19761	55.0476	4.61912	2.41229e-15	2.97302e-12
Tnfaip8l3	0.330949	7.78527	4.51474	4.3843e-08	1.75562e-06
Serpina3f	0.757071	16.1672	4.43833	5.06714e-10	3.9304e-08
Nfil3	0.953015	20.3793	4.43281	1.1147e-14	7.63171e-12
Ahr	0.247599	5.12213	4.35829	3.55528e-13	9.8588e-11
Olfm1	0.34366	6.23792	4.18	7.73557e-11	8.25029e-09
Ablim1	0.0969595	1.6801	4.13108	1.09037e-07	3.70993e-06
Serpina3g	7.59813	121.986	4.03093	2.23209e-07	6.76458e-06
Gm19434	0.0997625	1.60222	3.93227	1.94969e-06	4.28236e-05
Clec7a	35.5376	543.47	3.86798	2.13728e-15	2.96335e-12
Kdelr3	0.158805	2.30492	3.85725	9.41632e-06	0.000163422
Cobll1	0.135537	1.99342	3.83662	4.0028e-08	1.63834e-06
Zfp609	0.239456	3.34625	3.81685	1.24785e-10	1.1972e-08
Mcf2l	0.306035	4.24046	3.8029	6.63596e-11	7.43496e-09
Ch25h	4.01729	53.6383	3.79176	9.32707e-09	4.72401e-07
Pecam1	0.274421	3.07978	3.45847	5.34063e-10	4.11377e-08
Mir511	0.627408	8.75204	3.40151	0.00288187	0.0191183
Fchsd2	8.48039	89.6672	3.39969	6.5432e-19	4.98693e-15
Il1r1	0.314469	3.12727	3.29208	5.56635e-09	3.04148e-07
Hebp2	0.368682	3.70695	3.28924	8.70154e-08	3.01617e-06
BC035044	0.27185	2.60074	3.25804	1.57385e-10	1.45476e-08
Slc30a4	1.46522	14.0516	3.23282	2.98943e-12	5.26329e-10
AA467197	1.60839	15.5616	3.22741	5.66283e-07	1.47007e-05
Tbc1d16	0.303781	2.78216	3.20564	4.51388e-11	5.38365e-09
Abtb2	0.784035	7.12705	3.17773	1.04221e-09	7.31654e-08
Ltb4r1	0.962576	8.58828	3.13743	3.29499e-09	1.87426e-07
Ceacam19	0.759603	6.63189	3.13185	3.21111e-10	2.69493e-08
Map3k12	1.06133	9.12156	3.10242	1.16966e-14	7.63171e-12
Chst7	0.987077	8.23852	3.06442	1.57195e-12	3.1702e-10
Ier3	18.1985	150.241	3.049	2.82874e-14	1.36419e-11
Cystm1	0.536637	4.57236	3.02785	1.17061e-05	0.000194962
Nabp1	23.3836	193.492	3.0042	3.13057e-13	8.90368e-11
Ccl8	2.88204	23.0381	2.99002	6.93569e-05	0.000872229
Tarm1	11.4219	90.8254	2.97534	2.44093e-13	7.52077e-11
Scimp	5.08048	40.053	2.95055	1.29308e-06	3.00058e-05
Tmem53	0.384046	2.9064	2.88621	5.01257e-07	1.32065e-05
Fcgr2b	87.8723	631.322	2.85598	1.38314e-12	3.0082e-10
Sdc4	82.6879	601.02	2.85153	4.37734e-14	1.94214e-11
Tfec	16.3717	118.165	2.84877	4.21177e-16	6.67386e-13
Ankrd55	0.245784	1.70491	2.77448	1.27582e-08	6.31758e-07
Htr2a	0.52805	3.59534	2.76581	1.09491e-07	3.71399e-06
Jak2	2.95074	19.8306	2.74756	6.06929e-09	3.26949e-07
Rnf19b	5.26658	34.3725	2.70067	6.66423e-13	1.64266e-10
Casp6	8.84694	57.8779	2.70038	6.14745e-15	5.68229e-12
Zbtb5	2.00405	12.8472	2.69235	6.09106e-13	1.5355e-10
Csrnp1	0.968631	6.3445	2.69098	1.25203e-10	1.1972e-08
Ccl7	403.72	2601.38	2.68934	2.23905e-14	1.23106e-11
Gja1	3.08788	20.646	2.66517	2.15505e-11	2.84569e-09
Secisbp2l	6.95552	43.1239	2.62512	1.53156e-18	5.66269e-15
Tarbp2	7.68653	46.7973	2.60855	3.35667e-14	1.55134e-11
Smap2	2.89447	17.0117	2.54983	7.03281e-14	3.00031e-11
Ppp2r3a	1.2871	7.48852	2.54422	1.85498e-11	2.54017e-09
P2ry1	1.11208	6.45583	2.54025	1.08302e-09	7.54781e-08
Tmcc2	0.474529	2.76411	2.53407	4.57623e-10	3.65177e-08
Hnrnpll	10.9629	61.7426	2.49358	9.94964e-14	3.94148e-11
Clec10a	2.66343	14.9526	2.46611	1.28795e-08	6.34933e-07
Traf5	3.24217	18.05	2.46022	2.8792e-11	3.7135e-09
Gprc5c	0.850714	4.55058	2.41825	3.03678e-06	6.18054e-05
Clcn5	2.13657	11.3719	2.4088	5.67245e-07	1.47007e-05
B3gnt7	3.00598	15.9347	2.40231	1.80478e-07	5.65497e-06
Ripk2	10.5387	53.94	2.36468	2.01261e-13	6.56585e-11
Prps1	12.9661	65.5281	2.36291	1.08876e-09	7.54781e-08
Ednrb	9.96538	51.2027	2.3538	2.33071e-14	1.23106e-11
Prr15	0.54689	2.78947	2.32873	5.41247e-07	1.41259e-05
Il6st	7.30183	36.6051	2.3275	1.88623e-13	6.53815e-11
Ocstamp	0.666404	3.30544	2.31795	4.41507e-06	8.47266e-05
Pim3	2.99375	14.9047	2.31073	6.70334e-10	5.12783e-08
Il1rap	1.40698	7.0975	2.28727	2.55057e-10	2.21023e-08
Chil3	28.5039	135.82	2.28264	1.7558e-12	3.35782e-10
St7	2.74313	13.1611	2.2597	1.55982e-14	9.61196e-12
Dhrs9	2.60708	12.2496	2.23676	2.04578e-09	1.25801e-07
Klf9	0.429393	2.02499	2.23425	2.25952e-06	4.78294e-05
Abhd17b	3.97114	18.6026	2.22378	1.82375e-14	1.06469e-11
9430020K01Rik	0.823986	3.75581	2.18382	6.23361e-09	3.34025e-07
Mir99ahg	2.6041	12.5045	2.18176	7.76828e-08	2.74413e-06
Slc7a4	1.07579	4.86654	2.17569	4.18806e-07	1.13579e-05
Upp1	0.836539	3.92141	2.17162	0.000343949	0.0033461
Matk	5.06383	22.7599	2.16344	1.92952e-07	5.99503e-06
Cdkn2b	0.450079	2.01241	2.14162	1.0329e-05	0.00017626
Ccl12	49.7074	212.974	2.1299	7.129e-07	1.79716e-05
Lancl3	0.739407	3.21741	2.1004	3.86559e-06	7.60233e-05
Gpc1	0.867594	3.77017	2.0902	6.42267e-06	0.000116787
Hlx	5.35872	22.8228	2.08797	3.90185e-11	4.75597e-09
Rrp8	7.05368	30.0839	2.08124	1.95202e-10	1.74612e-08
Gda	6.37441	27.1598	2.07239	2.13108e-06	4.59883e-05
Mmp13	28.2879	117.651	2.05675	2.77945e-07	8.15599e-06
Gatm	19.2158	80.2529	2.04444	1.4022e-11	1.94415e-09
Ggt5	0.645649	2.71242	2.04287	9.54196e-06	0.000164602
Fyn	1.78287	7.31993	2.03862	1.4645e-10	1.3884e-08

## Sheet: Heatmap Fig.1A
Gene	UT (min-max row-norm %)	PGE2 (min-max row-norm %)	IL-10 (min-max row-norm %)	IL-4 (min-max row-norm %)	LPS (min-max row-norm %)	LPS_PGE2 (min-max row-norm %)	LPS_IL-10 (min-max row-norm %)	LPS_IL-4 (min-max row-norm %)	MYD88ko (% of wt)	TRIFko (% of wt)	IRF3ko (% of wt)	IFNARko (% of wt)	label_Myd88ko	label_Ifnarko	label_Trifko	label_Irf3ko	logFC IFNa_vs_UT	Gene classification
Ccl3	1.90987	0	1.31789	4.12687	100	1.38621	24.8635	63.1806	16.9096	36.8909	34.6631	61.4553	MYD88_dependent	x	x	x	1.53672	PGE2 Sensitive
Ccl4	1.9115	0	2.58724	6.36175	100	3.22476	44.8205	86.3852	44.1321	28.0877	24.3295	58.2476	x	IFNAR_dependent	TRIF_dependent	x	3.11015	PGE2 Sensitive
Cd40	1.02967	0	3.32434	5.25407	69.1155	14.8091	23.9602	100	88.295	47.6519	93.9031	85.678	x	x	x	x	4.15	PGE2 Sensitive
Nfkbiz	1.91444	0.991472	2.35226	0	100	17.7881	35.3156	33.0672	67.805	79.9636	100	100	x	x	x	x	1.49481	PGE2 Sensitive
Lad1	0.374195	0	0.469319	1.97776	25.6555	6.07813	7.93006	100	15.1662	100	100	100	MYD88_dependent	x	x	x	0.0434979	PGE2 Sensitive
Hcar2	2.29103	0	7.59063	5.09282	100	11.5187	71.8842	29.4287	20.1589	100	100	97.1831	MYD88_dependent	x	x	x	2.30835	PGE2 Sensitive
Zfp811	3.36693	0.0788401	1.13716	0	100	10.4906	50.2887	25.5421	1.41754	82.5399	100	100	MYD88_dependent	x	x	x	-1.02907	PGE2 Sensitive
Fam26f	3.88517	0	7.79596	1.94765	100	14.6371	34.3257	46.0893	100	4.79468	16.8616	32.8513	x	IFNAR_dependent	TRIF_dependent	x	4.39774	PGE2 Sensitive
Fscn1	2.68465	0	10.1554	0.295597	100	18.3347	76.4044	95.111	66.2939	52.3159	100	100	x	x	x	x	1.23641	PGE2 Sensitive
8430408G22Rik	2.38913	0	20.0896	0.290912	100	21.9627	41.7921	74.2364	32.5906	78.1754	100	100	x	x	x	x	0.223312	PGE2 Sensitive
Zc3h12c	3.6285	0	6.05897	10.0273	100	9.48022	47.3315	89.9636	24.3053	56.6271	93.571	100	MYD88_dependent	x	x	x	0.350089	PGE2 Sensitive
Susd2	5.4679	0	4.09695	3.01321	100	12.4501	26.8638	72.7336	100	100	100	100	x	x	x	x	-0.5461	PGE2 Sensitive
Cebpd	1.20595	0	7.85076	23.9412	100	11.5068	76.1906	28.8661	20.4681	100	100	100	MYD88_dependent	x	x	x	-0.409319	PGE2 Sensitive
Icosl	7.94627	3.6922	5.60888	0	100	16.4829	24.9592	50.0065	56.6536	75.8107	100	100	x	x	x	x	0.5685	PGE2 Sensitive
Tgtp2	8.83504	0	6.9944	6.24899	100	21.3648	30.56	32.4878	70.4644	0	1.12074	0	x	IFNAR_dependent	TRIF_dependent	IRF3_dependent	4.54677	PGE2 Sensitive
Hivep3	7.24449	0	9.42929	14.9025	100	11.7386	51.7198	55.0378	66.8517	100	100	100	x	x	x	x	0.274158	PGE2 Sensitive
Icam1	5.59324	0	8.89619	4.04746	90.7092	20.0515	44.1514	100	100	76.1584	100	100	x	x	x	x	1.12963	PGE2 Sensitive
Gbp6	8.96862	0	7.03655	7.1573	100	24.0811	28.2961	30.3665	100	10.3622	5.98373	4.78203	x	IFNAR_dependent	TRIF_dependent	IRF3_dependent	3.1812	PGE2 Sensitive
Heg1	0.779116	1.27005	1.00029	0	100	10.7043	50.3468	84.0583	17.0667	55.4625	90.0316	72.5651	MYD88_dependent	x	x	x	1.15847	PGE2 Sensitive
Cp	4.43491	0	5.69421	2.30901	66.334	8.32676	100	49.5583	28.8257	14.3602	100	100	MYD88_dependent	IFNAR_dependent	x	x	0.416187	PGE2 Sensitive
Ppap2a	3.3326	0	1.84883	11.6565	94.7879	5.10411	100	42.6849	81.2118	78.7812	82.2146	100	x	x	x	x	0.279984	PGE2 Sensitive
Sap30	8.72279	0	8.28506	6.68494	100	13.1488	54.4024	50.5129	66.0836	28.7297	55.1536	60.406	x	IFNAR_dependent	x	x	2.02675	PGE2 Sensitive
Lysmd2	3.15069	0.537157	0	24.2465	100	8.88356	20.5181	16.8037	100	100	100	100	x	x	x	x	1.91756	PGE2 Sensitive
Rnf24	2.42712	0	0.550927	3.83931	100	14.847	31.4033	21.1224	56.0967	25.559	55.9206	63.6159	x	IFNAR_dependent	x	x	1.0817	PGE2 Sensitive
Fnbp1l	8.81057	0	9.93525	6.01994	70.6201	8.60395	71.6723	100	43.2672	38.4223	97.9903	100	x	x	x	x	0.0212414	PGE2 Sensitive
Lox	3.05127	0	4.70962	2.6599	97.4959	5.69561	100	16.8657	5.25907	100	100	100	MYD88_dependent	x	x	x	-0.491104	PGE2 Sensitive
Kif3c	3.74522	1.05954	2.76488	0	100	14.13	30.6308	54.9886	65.7381	100	100	100	x	x	x	x	-0.925228	PGE2 Sensitive
2500002B13Rik	5.62855	1.66006	6.88508	0	100	6.76005	75.7265	31.131	39.7381	16.3107	50.2006	67.228	x	IFNAR_dependent	x	x	0.201361	PGE2 Sensitive
Il20rb	0.325875	0.30723	0	5.72125	11.4094	1.42059	14.9324	100	80.7377	41.674	83.2618	51.61	x	x	x	x	-0.0595991	PGE2 Sensitive
Gca	9.59563	0	11.6655	5.84493	100	14.6119	44.5976	44.613	100	23.4759	26.7683	39.0086	x	IFNAR_dependent	TRIF_dependent	x	2.16141	PGE2 Sensitive
Themis2	16.8253	0	25.1584	22.9267	100	19.6708	37.7668	53.3354	100	20.4208	12.79	7.89711	x	IFNAR_dependent	TRIF_dependent	IRF3_dependent	3.10971	PGE2 Sensitive
Calcrl	16.7621	0	10.3869	9.07103	88.3546	16.5154	100	57.0431	36.0472	15.9073	43.4068	97.8999	x	IFNAR_dependent	x	x	-0.0919513	PGE2 Sensitive
Osbpl3	14.4855	0	9.05608	64.8243	100	9.42134	30.1103	58.3206	99.1252	100	100	97.6659	x	x	x	x	0.124472	PGE2 Sensitive
Map3k8	17.9106	0	16.3663	76.1627	91.7683	17.5799	91.4135	100	78.5342	22.2714	74.9154	69.2605	x	IFNAR_dependent	x	x	1.58462	PGE2 Sensitive
Mesdc1	6.70044	0	15.2508	10.4112	95.1981	2.25805	100	36.1128	56.906	77.5944	100	100	x	x	x	x	-0.983483	PGE2 Sensitive
Cxcl3	0	0.521901	0.257583	0.145676	50.5092	22.1822	1.58465	100	1.24947	89.4532	100	100	MYD88_dependent	x	x	x	-1.22954	IL10 Sensitive
Cxcl1	0.24793	0.850672	0.341548	0	100	64.5184	5.048	36.45	5.29925	76.1962	37.6587	100	MYD88_dependent	x	x	x	-0.998599	IL10 Sensitive
Cxcl2	0.260618	1.95312	0.0493873	0	100	31.9719	6.65626	62.3663	13.1723	100	100	85.6721	MYD88_dependent	x	x	x	-0.484069	IL10 Sensitive
Tpbg	0.23691	5.35119	0.197971	0	64.7201	100	12.749	27.3908	100	100	100	100	x	x	x	x	2.19633	IL10 Sensitive
Il1a	0.399348	0	0.0688488	2.37345	66.4477	20.207	12.0917	100	4.56084	10.6398	75.111	77.9941	MYD88_dependent	IFNAR_dependent	x	x	-0.630564	IL10 Sensitive
Ccrl2	1.24712	2.73195	0.845333	0	100	41.3533	11.1253	26.555	100	15.4872	89.0496	37.4639	x	IFNAR_dependent	x	x	3.83053	IL10 Sensitive
Mir155	2.73551	3.75762	0	0	100	32.4092	17.8125	83.5884	43.4068	29.2174	71.9572	75.7888	x	IFNAR_dependent	x	x	0.922887	IL10 Sensitive
Cmpk2	3.1274	0	1.06885	0.972728	100	36.7529	13.3584	27.5959	100	0.391159	0.54707	0.876748	x	IFNAR_dependent	TRIF_dependent	IRF3_dependent	5.74753	IL10 Sensitive
Ccl22	0	0.974584	0.49433	2.63629	39.7635	17.4846	7.24409	100	12.4626	12.0105	59.6667	65.9202	MYD88_dependent	IFNAR_dependent	x	x	0.793188	IL10 Sensitive
Rsad2	3.70748	0	0.928932	0.638757	100	40.94	13.745	25.8787	97.3335	0.333816	0.340511	1.44993	x	IFNAR_dependent	TRIF_dependent	IRF3_dependent	5.3817	IL10 Sensitive
Nlrp3	2.60412	7.91346	6.13117	0	100	39.4016	21.5129	54.6057	70.5339	100	100	100	x	x	x	x	0.727551	IL10 Sensitive
Ifit1	5.65919	0	2.50392	1.97543	100	42.161	20.1786	31.5633	78.7272	0.431064	1.11581	4.11786	x	IFNAR_dependent	TRIF_dependent	IRF3_dependent	4.65277	IL10 Sensitive
Bcl2a1c	4.85513	0	2.75323	4.18982	100	41.4475	21.6401	93.2781	58.755	36.3418	100	100	x	x	x	x	1.01467	IL10 Sensitive
Il15ra	4.43135	0	2.99773	2.09012	100	34.6281	18.0652	39.402	97.4958	7.22451	17.3369	27.7927	x	IFNAR_dependent	TRIF_dependent	IRF3_dependent	4.24868	IL10 Sensitive
Vcam1	2.39446	0.573429	0	2.80491	84.096	54.5203	6.4465	100	89.2617	5.86798	62.7364	66.0989	x	IFNAR_dependent	x	x	0.654934	IL10 Sensitive
Mx1	6.86293	0	7.76949	3.98083	100	23.1742	14.8679	22.7817	88.408	1.08014	1.77391	0.347251	x	IFNAR_dependent	TRIF_dependent	IRF3_dependent	4.15428	IL10 Sensitive
Gm12250	8.60072	0	4.92463	7.36471	100	35.4328	18.7544	49.1178	83.1368	1.78866	2.90268	0.227901	x	IFNAR_dependent	TRIF_dependent	IRF3_dependent	3.85189	IL10 Sensitive
Ifit2	9.40876	0	6.64349	5.72967	100	25.3513	17.8611	29.3715	73.4399	0.17969	0.762108	0.385492	x	IFNAR_dependent	TRIF_dependent	IRF3_dependent	4.29542	IL10 Sensitive
Oas1b	3.63828	1.11582	1.03837	0	100	59.0715	18.3421	33.3796	80.5066	2.93098	7.56001	1.69113	x	IFNAR_dependent	TRIF_dependent	IRF3_dependent	3.33255	IL10 Sensitive
9330175E14Rik	7.1088	0	9.291	4.92923	100	36.7878	20.9882	38.9968	53.1236	6.10857	6.62034	6.25657	x	IFNAR_dependent	TRIF_dependent	IRF3_dependent	3.29427	IL10 Sensitive
Ppm1k	2.22094	0	2.38712	5.47443	100	39.8368	16.8072	43.733	68.822	4.28801	6.65822	14.0256	x	IFNAR_dependent	TRIF_dependent	IRF3_dependent	3.45723	IL10 Sensitive
Trp53i11	5.30742	1.95234	0	3.31683	100	28.3817	18.8465	61.3016	100	5.45915	15.0685	11.724	x	IFNAR_dependent	TRIF_dependent	IRF3_dependent	2.87676	IL10 Sensitive
Rab38	6.02471	0	6.77473	8.10743	100	21.3499	18.0713	39.0137	100	100	100	100	x	x	x	x	-0.0649515	IL10 Sensitive
Daxx	3.11779	0	2.11308	1.956	100	33.9164	16.6392	38.431	100	15.9226	13.3535	5.48829	x	IFNAR_dependent	TRIF_dependent	IRF3_dependent	3.26103	IL10 Sensitive
Gbp4	11.6153	0	9.69606	13.0385	100	36.4243	22.5747	36.3695	100	0	2.25933	0.579123	x	IFNAR_dependent	TRIF_dependent	IRF3_dependent	3.69181	IL10 Sensitive
Cx3cl1	8.04994	40.9254	3.64289	0	100	36.111	5.48816	35.7329	22.6367	52.4825	92.7627	100	MYD88_dependent	x	x	x	-0.794695	IL10 Sensitive
Trim21	8.98598	0	7.44435	5.5964	100	24.4602	10.5717	24.6016	67.5996	28.3763	31.2774	28.5681	x	IFNAR_dependent	x	IRF3_dependent	2.65045	IL10 Sensitive
Il15	8.0009	5.01568	0	1.75879	100	46.7147	11.1287	62.2864	85.4062	12.1801	36.9889	35.6773	x	IFNAR_dependent	x	x	2.99895	IL10 Sensitive
Gem	3.69946	29.4741	2.53322	0	58.5745	100	6.28781	89.5313	100	55.5254	100	99.0163	x	x	x	x	-0.190983	IL10 Sensitive
Cav1	9.20215	6.41428	0	5.55623	90.6108	100	15.9385	59.5242	28.9839	23.4462	100	100	MYD88_dependent	IFNAR_dependent	x	x	-1.6825	IL10 Sensitive
Csf1	4.35139	3.00999	8.36689	26.2315	35.8284	8.43794	0	100	54.098	57.7285	42.0904	45.4238	x	x	x	x	2.12892	IL10 Sensitive
Slfn9	10.0645	0.195854	0	2.30321	100	36.0228	12.1917	60.9379	58.6284	3.52991	48.8425	9.67837	x	IFNAR_dependent	x	IRF3_dependent	3.14264	IL10 Sensitive
H2-K2	11.6201	7.74039	0	3.63089	100	28.2455	2.22263	73.8839	100	84.5448	51.8759	31.0984	x	x	x	x	2.01109	IL10 Sensitive
Gdap10	11.9249	0	9.30218	11.2664	100	30.4817	10.4594	41.6387	52.2123	7.45621	25.2378	23.0168	x	IFNAR_dependent	TRIF_dependent	IRF3_dependent	0.945398	IL10 Sensitive
U90926	0	0	0	0	39.8124	100	17.8247	0.154681	0	21.5797	58.9722	91.3582	MYD88_dependent	IFNAR_dependent	x	x	0.078245	IL4 Sensitive
Gpr18	2.44223	0.118832	2.58945	0	100	44.5377	51.6049	12.3797	47.6475	35.9596	100	96.7011	x	x	x	x	0.897014	IL4 Sensitive
Fpr1	4.08108	1.13938	8.70651	0	100	39.7397	85.2369	19.3512	8.07448	21.6834	64.1109	73.3709	MYD88_dependent	IFNAR_dependent	x	x	0.504321	IL4 Sensitive
Ptges	1.12666	2.14387	1.06004	0	38.989	100	52.4264	4.32621	55.759	79.9908	100	100	x	x	x	x	-0.104879	IL4 Sensitive
Cfb	0.746009	0.398708	12.4637	0	100	29.4012	52.3894	8.15662	88.9894	14.0625	40.0263	26.8043	x	IFNAR_dependent	x	IRF3_dependent	1.8064	IL4 Sensitive
Saa3	0	0.777601	7.5335	0.184475	42.9861	16.0334	100	6.25587	3.66438	100	100	100	MYD88_dependent	x	x	x	0.290726	IL4 Sensitive
Fpr2	4.60791	0	13.231	0.414435	100	32.9468	91.8488	18.6297	9.30077	7.13883	36.0758	52.0822	MYD88_dependent	IFNAR_dependent	x	x	0.613768	IL4 Sensitive
Trim30b	5.04784	0	47.496	2.40538	100	79.2152	84.8989	14.5458	68.6271	0	0.935705	5.95841	x	IFNAR_dependent	TRIF_dependent	IRF3_dependent	3.85207	IL4 Sensitive
Slc7a11	1.90524	16.4697	0	0.688104	77.3396	100	34.8492	12.7104	20.2795	43.356	63.7828	90.628	MYD88_dependent	x	x	x	-1.30351	IL4 Sensitive
Apol9b	8.44311	0	11.2846	4.87076	100	28.8404	25.8721	19.8403	100	100	100	100	x	x	x	x	4.11813	IL4 Sensitive
Pim2	2.06897	18.0636	1.28642	0	100	73.9982	71.7984	12.1665	72.5376	100	100	93.9641	x	x	x	x	-0.37971	IL4 Sensitive
Vnn3	3.33847	6.09762	5.25474	10.1467	100	31.2474	50.7068	0	100	100	100	100	x	x	x	x	0.139917	IL4 Sensitive
Phf11a	10.6046	0	16.7059	5.43334	100	26.7264	24.9837	18.422	69.7676	0	2.72009	0	x	IFNAR_dependent	TRIF_dependent	IRF3_dependent	3.58099	IL4 Sensitive
Slfn4	10.6534	0	12.7142	2.65392	100	60.5086	33.5593	13.2043	72.721	7.70975	3.90444	2.99943	x	IFNAR_dependent	TRIF_dependent	IRF3_dependent	2.80236	IL4 Sensitive
Cd38	6.49824	0	20.4166	1.39525	56.5931	50.592	100	8.35873	3.6758	25.7081	100	100	MYD88_dependent	IFNAR_dependent	x	x	-0.203859	IL4 Sensitive
Tex12	16.1794	14.7767	8.7213	0	100	38.9868	43.7463	18.2915	16.566	4.40922	31.1986	31.9486	MYD88_dependent	IFNAR_dependent	x	x	1.57837	IL4 Sensitive
Gm14446	17.9324	0	9.92072	4.40565	100	45.7026	25.3503	7.11744	100	0	0.49028	0	x	IFNAR_dependent	TRIF_dependent	IRF3_dependent	4.8949	IL4 Sensitive
Cd300e	12.3798	1.03083	18.3886	0	99.3058	26.1998	100	14.5715	24.5082	48.4887	94.9715	38.9663	MYD88_dependent	x	x	x	0.449878	IL4 Sensitive
Pilrb1	10.8287	6.56071	18.8261	0	100	26.4846	57.1146	12.0321	41.6028	11.2313	76.4313	55.5005	x	IFNAR_dependent	x	x	0.212357	IL4 Sensitive
F11r	15.9436	24.8772	32.66	0	100	80.4704	65.7133	13.0084	94.2962	70.0159	59.4724	42.1674	x	x	x	x	1.52813	IL4 Sensitive
Il6	0.0904996	0.0542018	0.0330746	0	100	23.5858	2.5513	26.6893	3.22508	2.45007	18.2752	23.261	MYD88_dependent	IFNAR_dependent	TRIF_dependent	IRF3_dependent	1.89121	PGE2/IL10 Sensitive
Il12a	0	0.160896	0	0.388914	21.3809	1.04341	0.546632	100	2.49141	30.5919	100	57.4179	MYD88_dependent	x	x	x	-0.0228574	PGE2/IL10 Sensitive
Adamts4	0.585261	0.164996	0	0.28913	100	10.9513	7.90941	55.5128	2.19449	44.745	98.4025	89.402	MYD88_dependent	x	x	x	-1.56616	PGE2/IL10 Sensitive
Il27	0.568119	0	0.341934	0.161748	100	3.50805	8.90654	64.0829	83.4095	12.7677	24.6195	53.0796	x	IFNAR_dependent	TRIF_dependent	x	4.2579	PGE2/IL10 Sensitive
Gbp5	0.996344	0	2.22242	1.46208	100	20.4762	21.9832	61.6649	81.5514	7.89853	23.6017	34.8549	x	IFNAR_dependent	TRIF_dependent	x	5.14936	PGE2/IL10 Sensitive
Cd69	1.90638	0	0.530333	0.345488	100	7.44615	11.6541	32.0731	45.9595	7.90494	21.3482	9.17363	x	IFNAR_dependent	TRIF_dependent	IRF3_dependent	4.8455	PGE2/IL10 Sensitive
Tnfsf15	2.15925	0	0.0482315	0.449586	100	8.20584	15.0159	32.1088	12.4752	8.29102	18.3938	32.3365	MYD88_dependent	IFNAR_dependent	TRIF_dependent	x	2.07965	PGE2/IL10 Sensitive
Tnf	1.98739	0.0411084	2.57876	0	100	3.87236	22.7542	62.6078	59.6569	52.3709	84.6348	81.4826	x	x	x	x	1.98614	PGE2/IL10 Sensitive
Ifnb1	3.20624	0	1.64702	1.18287	100	5.35159	6.07465	39.9388	79.6166	0	0	31.9743	x	IFNAR_dependent	TRIF_dependent	x	1.88561	PGE2/IL10 Sensitive
Efna2	0.819879	0	1.30219	1.1977	20.727	3.77996	4.27958	100	100	54.035	100	100	x	x	x	x	-1.52142	PGE2/IL10 Sensitive
Tagap	1.09072	0	1.2312	1.46391	34.6106	1.99425	5.05055	100	100	69.1254	46.9754	27.8924	x	x	x	IRF3_dependent	1.73505	PGE2/IL10 Sensitive
Tgtp1	7.19532	0	2.60982	5.4592	100	12.4661	17.9095	28.6377	100	100	100	100	x	x	x	x	4.3718	PGE2/IL10 Sensitive
Ppp1r15a	1.52559	4.8257	0.260674	0	100	10.7105	13.1237	55.3534	58.4033	61.949	86.0116	74.5969	x	x	x	x	0.0567064	PGE2/IL10 Sensitive
H2-M2	1.92137	0	3.33869	1.41941	72.4888	9.80798	11.4643	100	44.8247	45.2608	77.8942	57.9764	x	x	x	x	0.261643	PGE2/IL10 Sensitive
Irf1	4.2661	0	3.73214	7.09497	85.8931	16.6145	11.8826	100	100	30.2058	45.707	41.6827	x	x	x	x	3.17066	PGE2/IL10 Sensitive
Gm12216	5.56094	6.24111	0	6.47821	100	13.6588	8.92487	49.9631	100	57.2081	61.2764	40.6753	x	x	x	x	3.48758	PGE2/IL10 Sensitive
Iigp1	13.7151	0	9.39877	12.5327	100	24.3638	23.8093	32.9972	100	0.802561	0.819902	0	x	IFNAR_dependent	TRIF_dependent	IRF3_dependent	4.59618	PGE2/IL10 Sensitive
BC147527	13.4117	0	22.9564	6.79076	100	20.9267	19.3109	30.4218	88.6617	0	0	0	x	IFNAR_dependent	TRIF_dependent	IRF3_dependent	3.35078	PGE2/IL10 Sensitive
Akap2	17.1999	16.4109	10.4861	0	100	15.9827	20.9209	30.0381	75.1192	46.7052	100	73.7946	x	x	x	x	-0.712487	PGE2/IL10 Sensitive
Rasgef1b	18.6454	0	13.7662	35.1732	100	0.339354	12.7866	95.8031	100	84.4014	99.4478	88.9214	x	x	x	x	1.25149	PGE2/IL10 Sensitive
Gm12185	19.7613	0	6.30199	6.49357	100	16.0713	18.0383	22.1196	100	1.39717	10.8376	3.24367	x	IFNAR_dependent	TRIF_dependent	IRF3_dependent	3.72781	PGE2/IL10 Sensitive
Lipg	2.89864	0	9.61404	0.689802	100	21.4358	62.8863	8.14483	20.2532	0.739773	2.05019	15.933	MYD88_dependent	IFNAR_dependent	TRIF_dependent	IRF3_dependent	6.13754	PGE2/IL4 Sensitive
Arhgef37	2.2618	0	12.1245	2.31139	100	8.70359	34.6309	4.18626	70.196	14.4495	14.6139	38.1066	x	IFNAR_dependent	TRIF_dependent	x	5.05612	PGE2/IL4 Sensitive
Pnp2	2.41367	0.197257	5.21011	0	100	15.3595	22.8586	15.7179	77.6017	20.5642	23.0753	21.3471	x	IFNAR_dependent	TRIF_dependent	IRF3_dependent	3.79632	PGE2/IL4 Sensitive
Bambi-ps1	8.46604	0.223518	6.7366	0	100	9.29202	45.952	13.7165	72.9348	20.2609	26.0863	17.6792	x	IFNAR_dependent	TRIF_dependent	IRF3_dependent	2.24348	PGE2/IL4 Sensitive
Arhgef3	1.84855	9.45479	0	1.17226	100	15.6517	30.406	12.7356	72.4422	53.0086	83.5941	75.5259	x	x	x	x	2.53396	PGE2/IL4 Sensitive
Mx2	3.76963	0	1.67247	0.385974	100	26.0012	12.5281	23.6652	77.6768	0.877571	3.36287	0.348446	x	IFNAR_dependent	TRIF_dependent	IRF3_dependent	4.00579	IL10/IL4 Sensitive
Tnfsf10	4.83218	0	3.36168	1.10949	100	29.7441	14.5028	17.6447	100	0.728846	1.04042	0.257132	x	IFNAR_dependent	TRIF_dependent	IRF3_dependent	5.26603	IL10/IL4 Sensitive
Enpp4	5.21939	0.00675175	3.29143	0	100	29.9462	14.9085	14.9844	67.5082	1.19133	4.28195	3.36836	x	IFNAR_dependent	TRIF_dependent	IRF3_dependent	3.95035	IL10/IL4 Sensitive
Cxcl11	9.25342	0	5.42161	1.15671	100	37.2889	24.346	13.3044	77.1311	0.22212	0.226106	2.63905	x	IFNAR_dependent	TRIF_dependent	IRF3_dependent	2.6163	IL10/IL4 Sensitive
Isg20	3.57098	0	9.33772	1.27405	100	34.7592	18.9655	16.5176	100	2.77212	4.30572	3.17637	x	IFNAR_dependent	TRIF_dependent	IRF3_dependent	3.79461	IL10/IL4 Sensitive
Klrk1	8.9595	5.60128	12.0346	0	100	24.1402	9.67275	13.4401	100	100	100	100	x	x	x	x	4.95528	IL10/IL4 Sensitive
Ifit3	11.3655	0	5.8511	2.66425	100	31.533	16.8633	16.3611	100	0.70866	0.725277	0.264021	x	IFNAR_dependent	TRIF_dependent	IRF3_dependent	4.18406	IL10/IL4 Sensitive
Ppap2b	13.1419	17.1437	8.39792	0	78.2222	100	7.95578	4.44195	94.7689	76.3999	100	50.4815	x	x	x	x	0.462998	IL10/IL4 Sensitive
Il12b	0.108091	0	0.0351825	0.00607757	100	2.8466	11.8004	1.3545	2.91381	8.24624	20.0584	45.1142	MYD88_dependent	IFNAR_dependent	TRIF_dependent	x	-1.39452	PGE2/IL10/IL4 Sensitive
Cxcl10	2.35687	0	0.612783	0.234094	100	12.6402	11.7947	18.8783	90.7713	2.5327	1.622	10.5501	x	IFNAR_dependent	TRIF_dependent	IRF3_dependent	5.16126	PGE2/IL10/IL4 Sensitive
Mycl	3.32467	1.81213	0	0.667047	100	18.3005	17.0171	20.5035	28.4772	40.4958	29.5216	49.0402	MYD88_dependent	x	TRIF_dependent	x	0.184839	PGE2/IL10/IL4 Sensitive
Cxcl9	0.654917	0.403434	4.52134	0	100	5.71767	6.09786	7.38416	100	0	0.343604	0	x	IFNAR_dependent	TRIF_dependent	IRF3_dependent	4.11931	PGE2/IL10/IL4 Sensitive
Nod1	5.21877	0	5.16362	4.09029	100	17.0047	17.1034	21.4723	100	25.7146	22.0803	18.9285	x	IFNAR_dependent	TRIF_dependent	IRF3_dependent	3.77463	PGE2/IL10/IL4 Sensitive
Dll1	9.70129	0.0438147	3.43871	0	100	7.1801	3.32287	23.5892	100	6.24691	3.61259	1.06168	x	IFNAR_dependent	TRIF_dependent	IRF3_dependent	3.47069	PGE2/IL10/IL4 Sensitive
Plekha4	8.20926	0	10.8868	1.48557	100	20.0674	3.10252	13.4954	100	71.7641	31.6234	53.1503	x	x	x	x	2.42291	PGE2/IL10/IL4 Sensitive
Tsc22d1	5.80375	1.0094	0	1.57301	100	11.0313	6.66627	20.0007	100	100	100	100	x	x	x	x	0.160181	PGE2/IL10/IL4 Sensitive
I830012O16Rik	13.1672	0	3.72681	1.41798	100	22.3554	12.8323	7.54794	100	0	1.04873	0	x	IFNAR_dependent	TRIF_dependent	IRF3_dependent	4.27845	PGE2/IL10/IL4 Sensitive
Nt5c1a	0.839304	0	14.3107	1.1053	62.3716	100	79.8369	68.8341	100	100	100	100	x	x	x	x	2.18601	Resistant
Serpinb2	0	1.53853	2.18271	3.49418	100	65.3157	92.053	78.7987	100	100	100	100	x	x	x	x	0.54065	Resistant
Irg1	3.52727	0	3.38276	3.89249	100	53.4015	58.202	95.2172	63.502	25.0673	22.8925	82.3213	x	IFNAR_dependent	TRIF_dependent	x	2.71963	Resistant
Foxp4	0	0.538731	6.03055	0.871933	97.3885	46.3993	100	94.0919	100	100	100	100	x	x	x	x	-0.632546	Resistant
6530402F18Rik	0	3.83952	1.2607	2.10794	100	69.3768	51.0796	98.6022	14.1671	56.4129	37.5688	100	MYD88_dependent	x	x	x	-0.163099	Resistant
Src	0	5.77915	5.5039	6.26995	100	88.0295	64.6219	96.3963	94.4143	96.6437	100	100	x	x	x	x	0.204292	Resistant
Dusp2	2.76688	0	6.40509	8.21248	100	79.1461	60.3974	99.9701	28.1319	58.9884	100	100	MYD88_dependent	x	x	x	1.60433	Resistant
Nfkbia	0	1.17586	4.33528	0.20267	100	48.7282	71.2405	81.4861	65.1864	92.86	100	100	x	x	x	x	0.953718	Resistant
Gpr84	3.47271	0	5.12695	1.2867	94.0085	46.0874	70.4369	100	89.384	100	100	100	x	x	x	x	0.251282	Resistant
Mfsd7a	1.93116	0.0871427	9.14058	0	100	47.4975	55.0238	47.6437	100	57.6601	43.9728	71.0465	x	x	x	x	1.30421	Resistant
Malt1	2.16021	3.06851	0	1.70635	71.1652	55.3448	38.0725	100	43.4938	31.9901	76.803	97.7055	x	x	x	x	-0.884251	Resistant
Mefv	0	10.2276	9.79724	4.76721	83.1936	100	48.1426	64.1705	28.6617	62.6596	86.1258	100	MYD88_dependent	x	x	x	0.845282	Resistant
Birc3	3.79482	2.43749	5.60767	0	100	71.1197	54.9843	64.8062	52.211	46.357	99.6136	92.8566	x	x	x	x	0.884149	Resistant
Tnfrsf8	3.21957	0	9.74808	4.34879	100	51.7629	55.4431	62.6635	11.5878	62.9261	100	98.5266	MYD88_dependent	x	x	x	-0.126932	Resistant
Nfkb2	2.87142	13.1555	4.77665	0	94.7473	85.6585	47.6969	100	100	100	100	100	x	x	x	x	0.0807067	Resistant
Gm15056	4.53696	0	14.6031	11.8698	51.3579	33.5494	100	56.6061	100	100	100	100	x	x	x	x	-0.0153745	Resistant
Gstt1	0	10.7916	10.3969	1.73735	46.8825	44.2892	66.1026	100	80.9893	26.5936	100	100	x	IFNAR_dependent	x	x	0.128304	Resistant
Cd200	9.82111	11.4314	7.13556	0	100	70.7982	59.9184	96.8384	23.8014	35.7436	62.8896	97.911	MYD88_dependent	x	x	x	0.251551	Resistant
Zc3h12a	0	15.8065	4.6077	18.522	79.2032	84.9139	57.6126	100	79.2915	100	100	100	x	x	x	x	0.430099	Resistant
Mtmr14	1.28051	0.877493	0.627175	0	100	56.471	51.0088	69.8595	100	69.3571	66.2559	71.665	x	x	x	x	1.88207	Resistant
Tnfrsf14	1.45324	3.1627	5.25941	0	82.0848	39.154	41.0126	100	100	100	100	87.1735	x	x	x	x	1.54198	Resistant
Marcksl1	7.2363	4.76923	8.78183	0	100	67.725	51.5145	69.2326	100	61.4635	67.1357	100	x	x	x	x	0.250516	Resistant
Psd	2.95519	21.3525	2.39998	0	62.8465	100	44.4658	83.6877	82.1764	96.0726	100	100	x	x	x	x	-0.483942	Resistant
Ehd1	6.0526	24.248	12.4504	0	100	76.6597	63.1097	87.276	96.6958	100	100	100	x	x	x	x	0.0257564	Resistant
Klf7	0.425544	0	11.4953	11.5754	78.3419	31.6129	100	38.0535	64.7398	42.6831	100	100	x	x	x	x	-0.554662	Resistant
N4bp1	0	15.2669	12.2975	24.7702	87.4064	100	88.4057	72.1977	67.4741	21.3781	54.0465	64.6003	x	IFNAR_dependent	x	x	1.46256	Resistant
Fas	8.07976	0	5.87557	12.2277	98.4101	93.4325	83.6515	100	63.4196	58.7854	82.5724	69.5019	x	x	x	x	0.557384	Resistant
Ccdc88b	0	6.0253	14.0029	3.63802	100	40.4258	59.3457	65.0467	100	100	100	100	x	x	x	x	0.18148	Resistant
Sod2	1.70946	0	14.2323	0.0549082	90.0284	71.1698	100	49.4566	33.5245	33.8415	93.0393	100	x	x	x	x	0.36176	Resistant
Tnip1	10.4126	7.3325	12.3442	0	87.906	65.8093	100	41.5549	79.3118	100	100	100	x	x	x	x	-0.385214	Resistant
Batf	0	2.60786	15.348	13.3547	54.9155	48.297	100	75.107	11.8734	100	100	100	MYD88_dependent	x	x	x	-0.411721	Resistant
Mllt6	0.903613	0	9.46781	7.20173	78.4968	53.555	32.5007	100	100	100	100	100	x	x	x	x	-0.09038	Resistant
Nfkbib	2.51373	6.3744	3.84166	0	100	89.508	44.1567	68.0653	100	100	100	100	x	x	x	x	0.629217	Resistant
Triobp	0	3.16057	2.49879	2.8998	100	45.7218	54.3065	63.5237	100	100	100	91.4532	x	x	x	x	2.34886	Resistant
Gpd2	2.75343	24.7877	6.23278	0	100	59.5903	74.7717	67.1642	60.7799	70.206	100	100	x	x	x	x	0.363552	Resistant
Vegfc	7.01557	0	7.63448	39.0407	75.7639	84.6585	38.0454	100	100	100	100	100	x	x	x	x	-0.0522632	Resistant
Myd88	3.4896	1.46257	32.5221	0	100	47.5948	64.6206	50.8965	81.8083	40.8076	42.4388	43.9115	x	x	x	x	1.9985	Resistant
Tmem2	0	15.586	24.901	29.831	87.4823	71.8353	100	99.7187	70.6779	24.5281	78.6856	72.7207	x	IFNAR_dependent	x	x	1.99166	Resistant
Junb	0	37.9818	27.003	6.01365	84.9261	56.9843	54.3923	100	100	100	100	100	x	x	x	x	1.64957	Resistant
Apobec3	6.13009	0	32.3782	5.0165	100	47.7746	71.0231	63.108	87.8399	25.9576	40.2831	30.6848	x	IFNAR_dependent	x	x	2.88558	Resistant
Oaf	4.69829	17.0653	4.00943	0	53.9005	100	26.8345	35.7903	88.008	95.2058	100	100	x	x	x	x	-0.826296	Resistant
Pou2f2	9.00472	1.40079	15.9257	0	59.6562	32.7113	100	29.9368	42.1981	100	100	100	x	x	x	x	0.689932	Resistant
Nfkb1	2.32788	0	6.65	25.5589	91.5995	80.6566	37.0284	100	85.294	100	100	100	x	x	x	x	1.02775	Resistant
Pik3r6	3.13871	2.84654	6.66164	0	100	46.8394	79.5018	68.7424	100	94.6536	75.7147	95.093	x	x	x	x	1.16824	Resistant
Rrad	12.1048	15.8559	18.3023	0	99.2967	100	99.3164	80.5768	100	100	100	100	x	x	x	x	0.899893	Resistant
Tnfrsf1b	1.89747	2.42512	6.98923	0	100	87.462	87.5459	57.2966	36.7291	100	100	100	x	x	x	x	0.241529	Resistant
E230013L22Rik	2.23443	24.5614	7.03915	0	80.2111	51.2787	32.68	100	100	100	100	100	x	x	x	x	0.917102	Resistant
Plagl2	2.47161	1.80475	11.6196	0	88.127	37.6601	100	48.2201	25.7651	51.758	100	100	MYD88_dependent	x	x	x	0.838155	Resistant
Peli3	11.116	5.11986	0	20.1794	100	46.9099	62.7527	62.3516	74.7369	100	100	100	x	x	x	x	-2.7223	Resistant
Ptgs2os2	3.69211	26.2317	3.2542	0	50.997	100	40.8395	33.4238	24.0014	9.19108	66.2634	69.5231	MYD88_dependent	IFNAR_dependent	x	x	0.797789	Resistant
Clic4	0.724302	0	6.05647	26.5682	63.1651	37.1737	33.146	100	90.9553	20.3435	43.7654	67.5718	x	IFNAR_dependent	x	x	1.85852	Resistant
Zfp36	0	28.5005	35.0857	19.4212	83.8807	76.2295	90.2686	100	100	57.7378	100	100	x	x	x	x	1.71314	Resistant
Hivep1	0	9.19193	3.76911	24.7485	60.6445	27.4153	26.6883	100	100	37.2468	94.3551	100	x	x	x	x	1.63853	Resistant
Slc31a2	4.97886	0	11.0368	22.7399	100	58.205	71.2945	77.9975	58.054	45.5165	83.4957	88.7999	x	x	x	x	1.05622	Resistant
Rab20	4.0913	24.0306	0	1.26793	100	73.7747	40.1188	95.6508	100	100	100	100	x	x	x	x	0.760125	Resistant
Lztfl1	5.66742	1.28918	0	5.07509	67.5479	70.9792	49.0487	100	22.0829	29.5357	100	100	MYD88_dependent	IFNAR_dependent	x	x	-0.78805	Resistant
Stx11	12.8823	28.0059	22.1878	0	100	83.3181	57.5495	57.7022	100	41.1264	68.3444	100	x	x	x	x	1.48895	Resistant
Relb	4.99192	3.1468	9.89911	0	96.5856	83.1692	72.9382	100	100	100	100	100	x	x	x	x	0.265059	Resistant
F10	0	2.96094	7.7258	26.0836	48.0561	26.5568	36.947	100	60.3758	62.2689	68.1024	100	x	x	x	x	0.224367	Resistant
Lphn2	8.26513	18.8504	6.40247	0	76.8189	100	37.2701	56.1953	36.7889	62.3396	100	100	x	x	x	x	-0.956243	Resistant
Sh3bgrl2	4.70031	31.5228	1.09177	0	71.0854	100	29.2336	44.6868	31.6871	16.4403	89.0169	100	x	IFNAR_dependent	x	x	-0.827617	Resistant
Mocs1	6.02617	7.38492	11.0054	0	100	52.972	60.0933	53.7944	100	100	100	100	x	x	x	x	0.4417	Resistant
Sema4a	0	2.2629	22.4307	6.36081	96.2317	74.0917	100	76.8552	85.4581	100	100	100	x	x	x	x	0.240601	Resistant
Ikbke	7.56946	1.10988	12.9405	0	100	83.4574	78.1535	82.2284	76.0714	100	85.0849	100	x	x	x	x	0.937736	Resistant
Slfn2	9.97297	0	18.2677	15.5176	100	59.1319	57.7732	77.9391	69.638	45.0801	66.0197	68.7155	x	x	x	x	1.99207	Resistant
Orai2	9.83224	18.0568	19.8028	0	100	99.2178	90.1605	88.1539	100	96.7329	100	100	x	x	x	x	-0.673967	Resistant
Traf2	1.08062	2.11764	3.32505	0	100	66.1589	65.7223	73.9235	91.4232	100	100	100	x	x	x	x	0.79029	Resistant
Syk	9.51331	28.0726	16.5	0	100	44.6957	71.3781	83.8386	44.8166	100	100	100	x	x	x	x	-0.148507	Resistant
Gas7	7.01559	6.10094	15.5348	0	81.2301	56.466	100	40.4252	19.0632	80.4717	100	100	MYD88_dependent	x	x	x	-0.461926	Resistant
Itga5	7.60529	5.73259	15.694	0	100	42.8009	46.9708	49.9128	88.2423	100	100	100	x	x	x	x	0.333666	Resistant
Ptprj	8.21273	0	18.8732	28.6006	100	40.1667	80.8723	91.3708	44.7555	35.2963	66.2485	100	x	x	x	x	0.702466	Resistant
Trim56	6.21013	11.9832	19.4253	0	100	77.1073	44.087	55.9536	79.9381	84.4651	86.8246	91.478	x	x	x	x	1.6161	Resistant

## Sheet: Dataset
		Replicate 1	Replicate 2
	Mean_UT (RPKM)	BMDM_UT_A_bulk_RNA	BMDM_UT_B_bulk_RNA
	Mean_PGE2 (RPKM)	BMDM_PGE2_4h_A_bulk_RNA	BMDM_PGE2_4h_B_bulk_RNA
	Mean_IL10 (RPKM)	BMDM_IL-10_4h_A_bulk_RNA	BMDM_IL-10_4h_B_bulk_RNA
	Mean_IL4 (RPKM)	BMDM_IL-4_4h_A_bulk_RNA	BMDM_IL-4_4h_B_bulk_RNA
	Mean_LPS (RPKM)	BMDM_LPS_4h_A_bulk_RNA	BMDM_LPS_4h_B_bulk_RNA
	Mean_LPS_PGE2 (RPKM)	BMDM_LPS+PGE2_4h_A_bulk_RNA	BMDM_LPS+PGE2_4h_B_bulk_RNA
	Mean_LPS_IL10 (RPKM)	BMDM_LPS+IL-10_4h_A_bulk_RNA	BMDM_LPS+IL-10_4h_B_bulk_RNA
	Mean_LPS_IL4 (RPKM)	BMDM_LPS+IL-4_4h_A_bulk_RNA	BMDM_LPS+IL-4_4h_B_bulk_RNA
	Mean_IFNa (RPKM)	BMDM_IFNa_4h_A_bulk_RNA	BMDM_IFNa_4h_B_bulk_RNA
	Mean_IFNa_PGE2 (RPKM)	BMDM_IFNa+PGE2_4h_A_bulk_RNA	BMDM_IFNa+PGE2_4h_B_bulk_RNA
	Mean_IFNa_IL-10 (RPKM)	BMDM_IFNa+IL-10_4h_A_bulk_RNA	BMDM_IFNa+IL-10_4h_B_bulk_RNA

## Sheet: IFNb restoration-PGE2 sensitive
Gene	Mean_UT (RPKM)	Mean_PGE2 (RPKM)	Mean_LPS (RPKM)	Mean_LPS+PGE2 (RPKM)	Mean_LPS+PGE2+IFNb (RPKM)	logFC (LPS_PGE2+IFNb vs LPS+PGE2)	Pvalue (LPS_PGE2+IFNb vs LPS+PGE2)	FDR (LPS_PGE2+IFNb vs LPS+PGE2)	label	Gene classification
Il6	0	0.256445	205.02	57.6037	296.587	2.37684	1.35019e-06	4.21219e-05	Restored	PGE2 Sensitive
Il12a	0	0	2.2621	0.0532768	0.424366	2.77621	0.170322	0.411434	Restored	PGE2 Sensitive
Il12b	0.00584387	0.0399663	51.1814	4.68242	2.42145	-0.96379	0.030938	0.13195	Not restored	PGE2 Sensitive
Adamts4	0.0667618	0.0581724	10.7039	6.14991	7.64687	0.329372	0.224102	0.485014	Not restored	PGE2 Sensitive
Il27	0.174827	0.0693927	281.841	4.48781	37.1118	3.08157	1.27155e-13	6.74368e-11	Restored	PGE2 Sensitive
Gbp5	0.155252	0.0257545	143.1	66.6396	127.124	0.936871	0.00254918	0.0208246	Partially restored	PGE2 Sensitive
Cd69	0.662177	0.283846	645.319	43.7276	716.134	4.03903	4.16734e-13	1.92187e-10	Restored	PGE2 Sensitive
Ccl3	29.4179	6.91303	3699.3	91.5113	424.092	2.22782	2.06036e-07	8.88383e-06	Restored	PGE2 Sensitive
Ccl4	43.909	11.5679	7784.97	489.246	3427.69	2.81484	2.20333e-13	1.06231e-10	Restored	PGE2 Sensitive
Cd40	1.84826	0.378957	1064.06	399.55	721.311	0.854497	2.14406e-05	0.000402514	Partially restored	PGE2 Sensitive
Nfkbiz	1.72444	0.965028	137.229	44.5871	70.2281	0.663212	5.03288e-05	0.000812539	Partially restored	PGE2 Sensitive
Lad1	0.0244446	0	1.16632	0.655418	0.577878	-0.119684	1	1	Not restored	PGE2 Sensitive
Cxcl10	2.85308	0.809951	12471.5	2031.88	13389.2	2.72795	3.74122e-06	9.65526e-05	Restored	PGE2 Sensitive
Hcar2	0.235364	0.140165	38.3489	6.09607	10.6886	0.769165	0.00145642	0.0134919	Partially restored	PGE2 Sensitive
Tnfsf15	0.022468	0.00992558	8.23083	0.655765	2.22328	1.78025	2.16706e-05	0.000405397	Restored	PGE2 Sensitive
Tnf	14.4505	3.47308	894.108	76.6789	83.5054	0.132507	0.494943	0.741611	Not restored	PGE2 Sensitive
Lipg	0.0138044	0.00704833	42.7017	5.52585	30.8802	2.51201	5.82097e-14	3.43017e-11	Restored	PGE2 Sensitive
Ifnb1	0	0	5.98964	0.730055	1.67452	1.38578	0.482258	0.730965	Restored	PGE2 Sensitive
Zfp811	0	0.0125062	1.8513	0.108433	0.212393	0.828563	0.988164	1	Partially restored	PGE2 Sensitive
Mycl	0	0.00303354	2.1979	0.208387	0.43928	1.40136	0.348004	0.619758	Restored	PGE2 Sensitive
Cxcl9	0.00240015	0	12.285	0.368213	16.9151	5.67971	5.6566e-13	2.49998e-10	Restored	PGE2 Sensitive
Fam26f	2.76974	0.31432	383.47	44.6316	283.313	2.67538	3.14662e-15	5.56269e-12	Restored	PGE2 Sensitive
Efna2	0.0134133	0.0625489	1.96302	0.681013	0.335214	-0.779854	0.819316	0.937939	Not restored	PGE2 Sensitive
Fscn1	0.472758	0.332768	17.6833	4.42678	3.75308	-0.226353	0.294171	0.564163	Not restored	PGE2 Sensitive
Tagap	3.0459	1.65634	87.729	13.7137	62.7879	2.19757	3.55783e-14	2.58555e-11	Restored	PGE2 Sensitive
Pnp2	0.159447	0.0876446	7.25027	2.74768	7.8762	1.54488	2.44477e-08	1.53442e-06	Restored	PGE2 Sensitive
Zc3h12c	0.110797	0.117977	3.09251	0.655438	0.693252	0.0784095	0.873574	0.963413	Not restored	PGE2 Sensitive
Nod1	2.89589	0.902519	57.2107	13.5045	54.5717	2.01292	3.65638e-14	2.58555e-11	Restored	PGE2 Sensitive
Tgtp1	0	0	7.90806	0.381822	10.7866	4.9877	2.38865e-09	2.3305e-07	Restored	PGE2 Sensitive
Ppp1r15a	8.07123	11.8697	23.4819	20.8471	13.9007	-0.590018	0.000815124	0.00849709	Not restored	PGE2 Sensitive
Cebpd	7.56604	5.95736	31.1765	7.13295	9.61907	0.437024	0.0238726	0.11019	Not restored	PGE2 Sensitive
Icosl	1.93201	0.541618	37.1859	18.1054	6.82892	-1.39533	3.24952e-09	2.82241e-07	Not restored	PGE2 Sensitive
H2-M2	0.071991	0.00727415	13.3421	1.06787	0.912616	-0.29286	0.434978	0.694476	Not restored	PGE2 Sensitive
Tgtp2	0.194243	0.0266421	111.838	11.8904	111.344	3.24353	2.81462e-09	2.55168e-07	Restored	PGE2 Sensitive
Hivep3	1.06038	0.324722	5.88809	2.00725	2.00328	-0.0137188	0.944339	0.99243	Not restored	PGE2 Sensitive
Icam1	28.4806	9.20119	1118.66	329.32	436.196	0.406647	0.00658004	0.0435329	Not restored	PGE2 Sensitive
Gbp6	0.0479596	0.00875972	41.9715	9.2283	42.7851	2.21621	8.91173e-09	6.74248e-07	Restored	PGE2 Sensitive
Irf1	12.8293	7.76963	223.226	66.6122	208.409	1.64898	1.28843e-12	4.75421e-10	Restored	PGE2 Sensitive
Dll1	0	0.0622681	2.37303	0.394092	3.1311	3.11403	6.0693e-08	3.35142e-06	Restored	PGE2 Sensitive
Bambi-ps1	5.81045	1.61918	108.229	21.3502	62.2491	1.53829	4.43864e-06	0.000108481	Restored	PGE2 Sensitive
Tsc22d1	1.90398	1.40074	8.18842	2.93157	2.9834	0.00230742	0.990225	1	Not restored	PGE2 Sensitive
Gm12216	0.45641	0.186093	5.65391	1.39488	3.27302	1.39299	0.000343097	0.00408887	Restored	PGE2 Sensitive
Cp	0.0953946	0.201924	27.2523	3.38631	8.33891	1.2898	5.54273e-05	0.000885418	Restored	PGE2 Sensitive
Ppap2a	1.07348	0.633639	3.79099	1.09977	1.61224	0.519226	0.253054	0.518015	Partially restored	PGE2 Sensitive
Arhgef3	5.72428	8.04819	29.8345	7.70658	20.6929	1.41096	2.50782e-11	5.24495e-09	Restored	PGE2 Sensitive
Sap30	13.8226	5.27073	57.5144	48.2576	62.8166	0.376758	0.0971451	0.288283	Not restored	PGE2 Sensitive
Iigp1	0.0285174	0	64.3837	3.97926	108.06	4.77211	1.53081e-07	7.09054e-06	Restored	PGE2 Sensitive
Lysmd2	0.242731	0.135145	2.58881	0.405799	2.26091	2.44322	1.6957e-06	5.06656e-05	Restored	PGE2 Sensitive
Rnf24	0.543437	0.450789	4.74892	1.49658	3.2373	1.05642	4.98979e-05	0.00080681	Restored	PGE2 Sensitive
Fnbp1l	0.71814	0.191925	31.2343	6.64523	4.34518	-0.579206	0.00947466	0.0566503	Not restored	PGE2 Sensitive
Lox	1.82098	1.79837	7.43394	2.63267	2.67765	-0.000863446	0.997345	1	Not restored	PGE2 Sensitive
I830012O16Rik	0.507774	0.0322505	87.2385	10.7696	62.8351	2.53342	6.27387e-07	2.22615e-05	Restored	PGE2 Sensitive
Kif3c	1.21642	1.00009	1.59973	0.871596	0.615116	-0.456137	0.0826731	0.257009	Not restored	PGE2 Sensitive
2500002B13Rik	0.853334	0.763886	6.48515	1.11241	0.47787	-1.04952	0.057155	0.201745	Not restored	PGE2 Sensitive
BC147527	0.1152	0.00670785	13.0312	2.53408	10.9473	2.15586	2.3993e-07	1.01392e-05	Restored	PGE2 Sensitive
Il20rb	0.394478	0.653093	3.05142	1.32365	2.35373	0.78244	0.022491	0.105512	Partially restored	PGE2 Sensitive
Gca	0.690793	0.641892	11.574	3.18587	4.73276	0.628255	0.0109827	0.063243	Partially restored	PGE2 Sensitive
Akap2	5.68946	3.05288	12.6823	4.64555	4.85867	0.0545386	0.736804	0.897379	Not restored	PGE2 Sensitive
Rasgef1b	27.6653	3.44108	44.1555	1.86203	12.2948	2.79028	4.91677e-16	1.3038e-12	Restored	PGE2 Sensitive
Gm12185	0.0102665	0	3.29853	0.274267	3.93473	3.62896	2.76392e-09	2.52732e-07	Restored	PGE2 Sensitive
Themis2	39.1653	11.9599	291.397	49.2908	225.14	2.19325	2.02281e-14	1.78799e-11	Restored	PGE2 Sensitive
Calcrl	5.01147	1.0749	77.0169	17.5357	20.8511	0.249289	0.121095	0.331698	Not restored	PGE2 Sensitive
Osbpl3	1.79371	0.971367	4.46578	2.17276	2.10244	-0.0400136	0.83865	0.947647	Not restored	PGE2 Sensitive
Map3k8	5.56435	2.64403	51.7613	22.7232	35.6907	0.657946	6.85545e-05	0.00105233	Partially restored	PGE2 Sensitive
Mesdc1	1.97994	1.31294	2.20259	5.73766	4.81059	-0.267596	0.538787	0.775657	Not restored	PGE2 Sensitive

## Sheet: IFNb restoration-Resistant
Gene	Mean_UT (RPKM)	Mean_PGE2 (RPKM)	Mean_LPS (RPKM)	Mean_LPS+PGE2 (RPKM)	Mean_LPS+PGE2+IFNb (RPKM)	Gene classification
Nt5c1a	0	0.0196193	5.68719	8.85736	7.16553	Resistant
Serpinb2	0.118751	0.454207	8.62052	9.77512	11.427	Resistant
Irg1	4.22323	0.861642	3967.57	1713.39	3236.13	Resistant
Foxp4	0.123225	0.126062	2.51903	3.16684	2.39115	Resistant
6530402F18Rik	0.178948	0.0361371	1.31839	1.41192	1.30316	Resistant
Src	0.0959383	0.212576	25.3409	30.5613	21.3734	Resistant
Dusp2	2.22592	0.649058	158.63	120.087	160.631	Resistant
Nfkbia	90.7465	81.5646	1266.7	1130.73	1147.4	Resistant
Gpr84	8.14018	2.76559	268.012	245.163	253.099	Resistant
Mfsd7a	0.960359	1.14388	15.0158	8.90373	10.0197	Resistant
Malt1	2.06571	3.13694	102.474	77.948	70.7819	Resistant
Mefv	0.388094	1.12304	10.9609	17.6912	20.3361	Resistant
Birc3	7.13301	7.72747	98.3469	83.0695	104.983	Resistant
Tnfrsf8	0.0960146	0.0800866	2.82342	1.84328	2.37289	Resistant
Nfkb2	12.3554	12.4441	220.336	167.731	168.107	Resistant
Gm15056	0	0	1.49763	2.71797	2.98095	Resistant
Gstt1	0.449483	0.30912	5.29764	4.40479	3.69182	Resistant
Cd200	0.825297	0.768084	61.5357	24.5673	26.4134	Resistant
Zc3h12a	1.43202	1.70233	20.1621	36.2521	20.0869	Resistant
Mtmr14	16.9817	14.5692	123.206	78.827	131.819	Resistant
Tnfrsf14	3.0386	3.17612	17.9789	18.2532	15.4551	Resistant
Marcksl1	16.891	8.81912	886.812	850.43	990.779	Resistant
Psd	0.525219	0.554375	6.18464	5.89721	5.54518	Resistant
Ehd1	66.4772	107.941	539.861	494.056	458.261	Resistant
Klf7	7.26543	7.05396	35.8183	28.0708	17.6563	Resistant
N4bp1	1.90593	3.16686	15.5621	18.2265	21.381	Resistant
Fas	2.04489	1.98406	72.937	53.7962	87.0581	Resistant
Ccdc88b	1.97275	1.54459	4.22143	9.9674	8.06347	Resistant
Sod2	30.5047	21.1608	582.465	599.358	618.318	Resistant
Tnip1	11.9999	9.89152	125.239	144.98	114.177	Resistant
Batf	5.60456	7.16092	154.085	99.4191	76.4595	Resistant
Mllt6	0.714691	0.498497	5.50478	4.57337	3.57889	Resistant
Nfkbib	15.0501	12.3507	117.938	119.406	129.314	Resistant
Triobp	2.4605	2.2387	17.0587	11.8949	15.5425	Resistant
Gpd2	4.02384	12.6515	43.383	24.0571	26.7612	Resistant
Myd88	32.8128	28.5259	292.841	178.722	270.033	Resistant
Tmem2	2.81299	5.70482	63.9697	63.9779	114.007	Resistant
Junb	29.4806	45.9886	286.379	185.356	185.601	Resistant
Apobec3	7.318	8.26317	100.164	66.2037	108.84	Resistant
Oaf	1.35267	1.69914	23.0673	78.4879	31.102	Resistant
Pou2f2	1.1587	0.135935	5.68055	2.19431	1.00472	Resistant
Nfkb1	4.32038	2.32436	19.7645	16.4439	22.1686	Resistant
Pik3r6	4.38592	3.54369	31.0466	11.779	17.2539	Resistant
Rrad	1.94687	1.6061	1.68714	5.54478	3.47956	Resistant
Tnfrsf1b	80.2441	92.1058	773.504	618.349	554.419	Resistant
E230013L22Rik	2.36931	2.77169	5.35311	4.98923	5.5921	Resistant
Plagl2	5.13869	4.53348	43.7886	26.4099	23.5818	Resistant
Ptgs2os2	0.0283351	0.538267	2.05341	2.27384	2.28296	Resistant
Clic4	39.3132	39.894	696.853	420.695	615.958	Resistant
Zfp36	12.8766	22.4438	358.616	166.554	280.834	Resistant
Hivep1	0.586091	0.722958	3.69228	2.0549	3.01402	Resistant
Slc31a2	24.4012	31.1468	215.036	109.59	116.804	Resistant
Rab20	59.7166	86.2183	177.654	162.193	190.909	Resistant
Lztfl1	0.727792	2.48058	10.0229	7.11969	6.23414	Resistant
Stx11	4.27744	10.4844	60.1266	60.4698	77.6477	Resistant
Relb	11.3796	8.52418	82.2943	86.5533	83.6875	Resistant
F10	4.03643	5.84382	35.8182	21.0238	17.8603	Resistant
Lphn2	2.58948	2.95395	25.394	34.6833	25.529	Resistant
Sh3bgrl2	7.15608	16.5934	76.5604	58.7909	52.3772	Resistant
Mocs1	9.33891	9.35685	27.2508	28.861	26.4576	Resistant
Sema4a	3.58433	4.83567	40.5498	38.0024	30.8885	Resistant
Ikbke	39.9615	27.0094	224.528	187.62	239.626	Resistant
Slfn2	131.557	116.684	1224.04	867.985	1144.16	Resistant
Orai2	4.04536	4.1742	32.9146	47.8104	28.9041	Resistant
Traf2	8.5998	7.08319	39.0664	31.3369	33.9133	Resistant
Syk	29.9319	44.1706	81.8654	52.6216	48.5456	Resistant
Gas7	15.3432	22.6943	161.704	135.392	106.061	Resistant
Itga5	28.2679	21.9193	156.09	81.0323	66.5252	Resistant
Ptprj	2.34789	1.16379	18.486	10.961	12.6745	Resistant
Trim56	0.296868	0.745572	1.49425	2.04223	1.54676	Resistant

## Sheet: Dataset (IFNb)
		Replicate 1	Replicate 2	Replicate3
	Mean_UT (RPKM)	BMDM_IFNb_0h_UT_A_bulk_RNA	BMDM_IFNb_0h_UT_B_bulk_RNA	BMDM_IFNb_0h_UT_C_bulk_RNA
	Mean_PGE2 (RPKM)	BMDM_IFNb_0h_PGE2_4h_A_bulk_RNA	BMDM_IFNb_0h_PGE2_4h_B_bulk_RNA	BMDM_IFNb_0h_PGE2_4h_C_bulk_RNA
	Mean_LPS (RPKM)	BMDM_IFNb_0h_LPS_4h_A_bulk_RNA	BMDM_IFNb_0h_LPS_4h_B_bulk_RNA	BMDM_IFNb_0h_LPS_4h_C_bulk_RNA
	Mean_LPS_PGE2 (RPKM)	BMDM_IFNb_0h_LPS+PGE2_4h_A_bulk_RNA	BMDM_IFNb_0h_LPS+PGE2_4h_B_bulk_RNA	BMDM_IFNb_0h_LPS+PGE2_4h_C_bulk_RNA
	Mean_LPS_PGE2_IFNb (RPKM)	BMDM_IFNb_3h_LPS+PGE2_4h_A_bulk_RNA	BMDM_IFNb_3h_LPS+PGE2_4h_B_bulk_RNA	BMDM_IFNb_3h_LPS+PGE2_4h_C_bulk_RNA

[truncated: 6 more sheets: aIL-10R restoration-PGE2 sens., aIL-10R restoration - Resistant, Dataset (aIL-10R), Heatmap  Fig.S1I, BRDi and CBPp300i, Dataset(BRDi and CBPp300i)]
