# Supplementary material for: A PGE2-MEF2A axis enables context-dependent control of inflammatory gene expression
Source: Immunity. 2021 Aug 10;54(8):1665–1682.e14. doi: 10.1016/j.immuni.2021.05.016 (PMC8362890; doi:10.1016/j.immuni.2021.05.016)
Supplement: Table S2. scRNA-seq data analysis of BMDMs, related to Figures 2 and S2 — Size and composition of scRNA-Seq clusters. scRNA-Seq data expression values of cluster-specific genes and LPS-induced, PGE2-induced or IFN-α-induced genes defined from bulk RNA-Seq data. [file mmc3.xlsx]

## Sheet: Cluster composition
Cluster (res 0.4)	UT	PGE2	LPS	LPS+PGE2	IFNa	IFNa+PGE2	TOTAL
0	0	0	907	14	5	0	926
1	0	0	0	871	2	5	878
2	714	4	1	0	1	1	721
3	36	504	0	1	0	3	544
4	0	2	14	6	34	364	420
5	1	0	0	0	390	20	411
6	9	6	7	5	7	1	35
TOTAL	760	516	929	897	439	394

## Sheet: Marker genes for each cluster
Genes	Cluster1 avg_logFC	Cluster1 pct	Other Clusters pct	Cluster1 p_val_adj	Cluster2 avg_logFC	Cluster2 pct	Other Clusters pct	Cluster2 p_val_adj	Cluster3 avg_logFC	Cluster3 pct	Other Clusters pct	Cluster3 p_val_adj	Cluster4 avg_logFC	Cluster4 pct	Other Clusters pct	Cluster4 p_val_adj	Cluster5 avg_logFC	Cluster5 pct	Other Clusters pct	Cluster5 p_val_adj	Cluster6 avg_logFC	Cluster6 pct	Other Clusters pct	Cluster6 p_val_adj
Gdf15	1.35092	0.735	0.153	1.67705e-265	-0.341976	0.283	0.256	1	-0.795981	0.041	0.327	3.7346e-64	-0.850947	0.016	0.33	3.19647e-73	0.26765	0.555	0.226	1.52441e-34	-0.527113	0.14	0.274	1.62576e-06
Slc40a1	1.12655	0.803	0.278	2.72933e-223	-0.394869	0.261	0.392	1.61759e-08	-0.482657	0.241	0.415	6.58383e-25	-0.503562	0.214	0.42	2.71797e-30	0.014507	0.56	0.352	4.58101e-07	-0.411328	0.245	0.389	4.80256e-07
Slc43a2	1.11016	0.974	0.669	4.75236e-233	-0.226813	0.767	0.718	1	-0.528373	0.578	0.77	4.5871e-41	-0.229877	0.711	0.728	1	-0.484218	0.664	0.732	2.96814e-10	-0.458222	0.655	0.733	3.62974e-10
Cnrip1	1.07894	0.655	0.192	2.41209e-181	-0.391994	0.167	0.294	5.22582e-08	-0.361478	0.192	0.303	1.24906e-09	-0.41734	0.181	0.304	7.8847e-13	-0.12969	0.336	0.27	1	-0.448231	0.121	0.295	1.10209e-11
Gyg	1.00523	0.976	0.74	5.76512e-216	-0.466667	0.704	0.796	9.49015e-19	-0.526259	0.706	0.807	1.29324e-40	-0.616393	0.649	0.822	1.36972e-61	0.336576	0.946	0.764	1.56692e-40	-0.19333	0.829	0.778	1
Ypel3	0.995208	0.882	0.419	9.76662e-203	0.256985	0.719	0.469	1.73782e-22	-0.597086	0.314	0.562	1.30948e-50	-0.564619	0.334	0.553	6.36026e-41	-0.412412	0.399	0.516	3.30611e-07	-0.295045	0.45	0.51	1
Tecpr1	0.990826	0.91	0.516	1.84445e-214	-0.172516	0.597	0.587	1	-0.460354	0.464	0.626	4.65663e-31	-0.610841	0.377	0.649	1.91778e-64	0.138729	0.805	0.563	9.44613e-13	-0.263563	0.55	0.593	0.497201
Wwp1	0.933296	0.85	0.431	1.90034e-188	-0.275878	0.434	0.519	0.000580072	-0.327325	0.448	0.526	7.54907e-10	-0.397395	0.371	0.547	1.61033e-24	-0.0197345	0.62	0.494	1	-0.35028	0.355	0.526	1.08969e-09
Apoe	0.896489	0.645	0.525	1.44837e-14	-0.478918	0.472	0.559	0.0130659	-0.0161328	0.578	0.537	1	-0.214313	0.565	0.541	1	-0.661269	0.387	0.565	1.37214e-05	-0.378954	0.507	0.551	1
Txnip	0.894547	0.859	0.479	3.23297e-166	-0.0632922	0.572	0.545	1	-0.472324	0.39	0.598	6.40528e-38	-0.378613	0.437	0.581	4.1715e-19	-0.236834	0.547	0.549	1	-0.0995602	0.598	0.543	1
Scd2	0.882618	0.806	0.404	2.9605e-151	0.125183	0.614	0.456	1.03814e-06	-0.599572	0.246	0.549	1.27052e-65	-0.356188	0.391	0.503	1.03391e-12	-0.0565599	0.547	0.47	1	-0.378075	0.374	0.49	2.91961e-06
Dbp	0.872422	0.631	0.094	1.14658e-264	-0.194421	0.131	0.202	0.167321	-0.355099	0.048	0.237	7.98991e-35	-0.331744	0.058	0.231	1.2436e-27	-0.133905	0.219	0.189	1	-0.248322	0.095	0.204	0.000174379
Cd28	0.868858	0.861	0.456	3.97582e-177	-0.204595	0.485	0.538	0.190647	-0.370316	0.407	0.569	1.16409e-22	-0.436242	0.375	0.575	1.63953e-34	0.0666258	0.696	0.511	0.000178237	-0.228394	0.486	0.536	1
Rgs10	0.847113	0.999	0.973	5.98746e-264	0.0905371	0.996	0.975	2.00565e-09	-0.4283	0.968	0.981	8.19827e-52	-0.58347	0.944	0.987	7.57538e-107	0.0432226	0.998	0.975	0.00172534	-0.212158	0.993	0.976	0.941866
0610012G03Rik	0.801087	0.999	0.937	7.99115e-223	0.0569968	0.987	0.942	0.00826812	-0.477628	0.909	0.96	1.87397e-60	-0.531829	0.91	0.959	1.77337e-73	0.223039	0.993	0.943	1.01972e-17	-0.264732	0.931	0.95	6.53108e-05
Dhrs3	0.756465	0.893	0.561	1.17274e-155	-0.23253	0.581	0.628	0.00382672	-0.366647	0.519	0.653	1.15602e-25	-0.445598	0.452	0.671	1.18919e-42	0.34734	0.888	0.591	1.71378e-35	-0.239799	0.55	0.63	0.00594616
Mid1ip1	0.749763	0.732	0.299	2.67205e-147	-0.157299	0.329	0.386	1	-0.268474	0.266	0.413	1.07713e-14	-0.415082	0.198	0.43	1.37721e-36	0.0786965	0.53	0.36	0.000330492	-0.237836	0.312	0.386	0.444152
Arl11	0.743552	0.892	0.394	6.59688e-170	0.324536	0.783	0.437	9.57677e-40	-0.863803	0.112	0.6	1.46824e-147	-0.891561	0.095	0.597	1.23676e-148	0.550012	0.905	0.436	8.22452e-75	-0.0635019	0.631	0.468	1
Naca	0.720342	1	0.999	6.49727e-259	0.139414	1	0.999	1.30106e-14	-0.430719	1	0.999	2.56525e-74	-0.600843	0.995	1	1.33356e-147	0.0958183	1	0.999	1.55101e-09	-0.072174	1	0.999	1
Cox7a2l	0.718272	1	0.988	3.25023e-226	0.1315	0.996	0.989	3.58323e-10	-0.292374	0.982	0.992	2.11312e-24	-0.38588	0.986	0.991	3.62621e-51	-0.307944	0.985	0.99	1.24664e-12	-0.202117	0.993	0.989	0.000123307
Hist1h2ap	-0.288759	0.173	0.202	1	1.21182	0.542	0.142	6.85275e-109	-0.680763	0.03	0.248	1.80298e-44	-0.539158	0.087	0.229	2.74064e-17	0.163968	0.319	0.183	6.5622e-07	-0.0752511	0.271	0.188	1
Gm10116	-0.074297	1	0.998	1	0.97366	1	0.998	1.85542e-201	-0.338254	0.997	0.998	8.37076e-23	-0.426357	0.997	0.998	5.81799e-47	0.0307815	1	0.998	1.78295e-06	-0.311347	0.998	0.998	6.15944e-09
Cytip	-0.75157	0.074	0.382	5.30451e-56	0.92424	0.836	0.243	2.48875e-187	-0.835176	0.042	0.412	6.94378e-95	0.0689671	0.436	0.293	2.46372e-07	-0.70915	0.078	0.354	1.14546e-27	0.750193	0.738	0.276	2.87067e-80
Cenpa	-0.0899397	0.723	0.656	1	0.886962	0.961	0.621	7.66534e-120	-0.845782	0.431	0.741	1.22354e-87	-0.653011	0.508	0.714	3.60707e-47	0.229468	0.793	0.653	1.64107e-07	0.481831	0.907	0.639	1.6215e-37
Thbs1	-1.91072	0.261	0.602	9.53869e-87	0.831421	0.881	0.485	3.01473e-78	-1.91706	0.202	0.644	4.2083e-136	1.08865	0.892	0.439	6.50466e-174	-1.64822	0.282	0.57	2.21927e-36	0.484393	0.81	0.508	3.78699e-31
Gcsh	-0.114537	0.555	0.566	1	0.8128	0.873	0.514	1.17534e-124	-0.506586	0.356	0.627	5.27397e-60	-0.2605	0.493	0.584	2.56963e-10	-0.0238794	0.669	0.551	1	0.140547	0.695	0.548	8.41998e-06
Uba52	-0.32712	0.673	0.819	2.11081e-26	0.760038	0.978	0.762	2.4569e-164	-0.394391	0.69	0.823	4.87349e-47	-0.175096	0.781	0.795	0.00898951	0.168301	0.912	0.778	7.1582e-12	0.0180724	0.879	0.782	1
H2afx	-0.0397362	0.374	0.348	1	0.756042	0.634	0.307	2.84463e-58	-0.651053	0.162	0.411	2.25995e-45	-0.352132	0.255	0.38	4.20005e-10	0.126035	0.509	0.334	4.73873e-07	0.193473	0.414	0.345	1
Cnbp	-0.338606	0.871	0.933	3.77587e-25	0.74963	0.994	0.91	2.12732e-140	-0.373341	0.868	0.938	6.54215e-38	-0.205496	0.932	0.919	0.00012399	0.0351574	0.959	0.917	1	0.208112	0.969	0.916	2.16491e-12
H2-Aa	-1.54276	0.053	0.133	9.03131e-06	0.728715	0.18	0.108	0.00460588	-0.40345	0.143	0.111	1	-0.676248	0.098	0.124	1	-1.66612	0.041	0.127	0.0017606	1.64957	0.221	0.106	4.5367e-10
Ywhah	-0.274761	0.985	0.974	5.87643e-06	0.722537	0.996	0.973	3.19991e-126	-0.331225	0.982	0.974	1.28438e-13	-0.632279	0.929	0.989	1.81142e-112	0.175426	0.995	0.974	9.63422e-15	0.481704	0.998	0.973	1.8652e-44
Siva1	0.184687	0.669	0.51	4.35098e-11	0.709349	0.869	0.486	3.7454e-106	-0.719361	0.231	0.634	8.75754e-112	-0.511183	0.368	0.588	1.12059e-45	0.122786	0.72	0.518	1.53461e-07	0.26983	0.726	0.517	1.78543e-14
Slc37a2	-0.111621	0.474	0.474	1	0.695749	0.842	0.415	5.98726e-112	-0.587968	0.198	0.559	2.89115e-89	-0.343338	0.35	0.51	5.39123e-22	0.186411	0.693	0.449	7.09121e-14	0.354019	0.683	0.449	2.53e-24
Ccl3	-1.86674	0.9	0.799	0.000843973	-2.79601	0.509	0.867	9.65201e-114	2.89895	0.999	0.761	0	-1.22918	0.85	0.808	0.618398	-1.7616	0.822	0.817	0.000258319	-2.53417	0.595	0.844	1.72483e-65
Ccl4	-2.46433	0.931	0.876	7.56744e-66	-3.76024	0.478	0.952	1.39291e-211	2.46675	1	0.851	0	-0.439848	0.991	0.856	1.14055e-28	-1.53111	0.917	0.883	0.0035153	-2.2894	0.84	0.892	5.88235e-40
Il27	-1.40639	0.014	0.402	4.14266e-82	-1.38276	0.009	0.382	1.48938e-59	2.03661	0.907	0.154	0	-0.610234	0.388	0.314	1	-1.1857	0.156	0.351	9.26734e-17	-1.22054	0.083	0.36	2.16533e-28
Mmp13	-1.94728	0.065	0.475	1.04814e-88	-1.84249	0.103	0.447	7.96288e-52	1.85733	0.751	0.292	1.82048e-186	-0.161059	0.465	0.381	1	-0.795555	0.516	0.386	1	-1.27469	0.336	0.407	0.0390076
Saa3	-3.09766	0.241	0.538	1.43047e-68	-3.18225	0.11	0.544	4.14098e-79	1.78353	0.909	0.353	4.40071e-253	0.486765	0.839	0.382	2.55443e-114	-3.23116	0.019	0.538	2.98151e-75	-3.10838	0.131	0.526	1.48542e-53
Tnf	-1.16868	0.236	0.585	1.08858e-73	-1.13693	0.272	0.561	1.03788e-45	1.6778	0.923	0.397	0	-0.503722	0.509	0.525	1	-0.566391	0.574	0.515	1	-0.881101	0.414	0.534	6.88762e-11
Il1a	-1.68577	0.031	0.45	1.22504e-92	-1.64158	0.031	0.428	1.90471e-65	1.66472	0.847	0.227	1.46358e-292	0.216202	0.707	0.277	6.07336e-84	-1.63719	0.005	0.416	2.98941e-52	-1.61066	0.029	0.414	1.41243e-48
AW112010	-2.81229	0.481	0.779	2.3291e-132	-2.91796	0.285	0.795	3.61973e-136	1.63063	0.969	0.65	2.28079e-245	0.373904	0.925	0.667	1.45957e-60	-1.6031	0.667	0.732	3.93223e-11	-0.855617	0.802	0.716	1
Edn1	-0.784183	0.001	0.19	2.68265e-32	-0.76579	0	0.181	6.69393e-23	1.55258	0.585	0.024	0	-0.638616	0.059	0.184	2.95199e-16	-0.695179	0.036	0.17	5.03246e-09	-0.736717	0.007	0.174	6.45115e-15
Ccl5	-4.15843	0.517	0.676	3.50545e-81	-4.35841	0.285	0.705	3.10071e-104	1.52369	0.995	0.54	0	0.80262	0.992	0.548	1.43014e-145	-4.20479	0.1	0.711	2.25419e-107	-1.97974	0.369	0.68	6.8487e-52
Bcl2a1b	-1.50535	0.359	0.67	2.64769e-85	-1.65333	0.25	0.671	1.43232e-88	1.51865	0.964	0.504	1.89662e-289	0.107852	0.876	0.537	1.62735e-49	-1.02505	0.406	0.637	1.17759e-23	-0.773649	0.388	0.64	7.99026e-29
Tnip3	-1.85409	0.351	0.661	3.75777e-95	-1.68206	0.318	0.65	8.08431e-67	1.49397	0.978	0.489	4.79981e-303	0.40534	0.944	0.506	3.54277e-100	-1.95851	0.163	0.655	2.9701e-78	-1.09791	0.29	0.641	1.1112e-45
Cd69	-1.48433	0.126	0.635	1.44791e-135	-1.45947	0.096	0.613	4.04667e-103	1.48071	0.945	0.418	0	-0.0535847	0.692	0.499	1.74609e-08	-0.635305	0.547	0.541	0.497265	-0.571919	0.607	0.534	1
Cxcl10	-4.13073	0.58	0.874	1.54769e-215	-4.3939	0.333	0.899	3.14727e-204	1.47551	1	0.765	0	0.529767	0.999	0.769	1.43401e-88	-0.886972	0.934	0.807	0.0471875	-0.921668	0.974	0.802	0.648376
Icam1	-1.11083	0.318	0.655	3.93609e-84	-1.20238	0.241	0.65	8.43736e-82	1.46933	0.971	0.477	0	-0.047919	0.813	0.53	4.02707e-23	-0.850292	0.453	0.61	1.82528e-18	-0.91071	0.357	0.621	1.05869e-33
Cd40	-1.76883	0.232	0.687	3.29342e-139	-1.82802	0.116	0.682	1.02692e-126	1.46672	0.992	0.484	0	0.314773	0.934	0.508	7.82282e-84	-1.27891	0.467	0.619	3.54747e-28	-0.820157	0.45	0.622	1.53927e-23
Fam26f	-1.13012	0.147	0.556	6.30709e-87	-1.25423	0.051	0.55	1.94316e-92	1.42247	0.897	0.353	6.83828e-288	-0.182586	0.577	0.454	1	-0.365794	0.623	0.465	1	-0.691712	0.364	0.495	3.68577e-09
Il1b	-3.0622	0.379	0.617	6.45787e-80	-3.16201	0.18	0.636	1.70252e-96	1.39399	0.977	0.449	3.94331e-259	0.840532	0.97	0.459	4.41627e-176	-3.32636	0.024	0.637	1.17718e-99	-1.56301	0.212	0.616	2.27398e-56
Irg1	-2.93653	0.42	0.723	5.56438e-127	-3.04906	0.213	0.74	1.3127e-132	1.37801	0.998	0.566	1.09122e-303	0.852727	0.991	0.575	1.03815e-155	-2.11073	0.436	0.695	5.28794e-46	-2.22407	0.49	0.689	3.41016e-42
Nfkbiz	-0.939318	0.107	0.536	5.07339e-94	-0.83591	0.167	0.504	5.91714e-51	1.32721	0.938	0.309	0	-0.144819	0.629	0.408	9.81071e-07	-0.739978	0.226	0.484	2.26074e-26	-0.622195	0.257	0.481	5.76436e-20
Ccl9	-1.27334	0.994	0.997	3.26124e-140	-0.822843	0.994	0.997	3.19281e-29	1.27257	1	0.996	5.00515e-291	0.103578	1	0.996	2.83503e-24	-0.97116	0.99	0.997	8.74388e-37	-0.5415	0.998	0.997	0.0230892
Ccl17	-0.694236	0	0.048	2.38085e-05	-0.65983	0.007	0.044	0.387757	1.26126	0.136	0.009	1.22777e-64	-0.544543	0.016	0.045	0.619775	-0.649205	0	0.043	0.169628	-0.108279	0.021	0.041	1
Socs3	-1.74307	0.325	0.662	1.20411e-109	-1.6514	0.314	0.646	4.31853e-76	1.22654	0.989	0.481	9.55787e-302	0.728837	0.991	0.488	4.38875e-158	-1.91926	0.08	0.661	8.95939e-97	-1.43993	0.274	0.64	1.27258e-57
Nupr1	-0.69367	0.42	0.588	5.34942e-22	-0.974128	0.259	0.605	3.04804e-58	1.21786	0.868	0.461	8.7827e-191	-0.139817	0.606	0.543	1	-0.522371	0.547	0.558	1	-0.592305	0.395	0.576	3.50975e-13
Socs1	-1.54382	0.191	0.66	2.73556e-131	-1.51088	0.151	0.642	5.8771e-102	1.20667	0.945	0.46	3.38026e-248	0.494637	0.878	0.486	2.65678e-95	-1.13043	0.36	0.599	1.23671e-32	-0.763733	0.524	0.58	1.55364e-07
Marcksl1	-2.41765	0.617	0.843	4.81511e-152	-2.139	0.634	0.829	2.42805e-82	1.16724	0.996	0.742	4.20693e-234	0.909159	0.998	0.746	1.13529e-189	-2.12973	0.545	0.832	2.65286e-70	-1.32892	0.748	0.809	2.70659e-26
Il6	-1.16521	0	0.373	1.16686e-78	-1.12863	0	0.354	1.22745e-55	1.16017	0.71	0.18	1.07665e-210	0.432811	0.595	0.222	8.18694e-81	-1.0902	0.01	0.339	1.00252e-37	-1.00069	0.04	0.337	4.21983e-31
Nfkbia	-1.94429	0.684	0.922	2.34778e-195	-1.36868	0.844	0.884	5.75055e-53	1.12506	0.999	0.841	7.49804e-273	0.705047	1	0.843	2.43528e-146	-1.4248	0.745	0.894	1.39292e-61	-1.02183	0.864	0.88	2.03689e-26
Bcl2a1d	-1.03367	0.029	0.471	4.40532e-99	-0.942342	0.061	0.443	1.98273e-60	1.11685	0.844	0.25	2.44311e-278	0.126216	0.626	0.322	3.25658e-36	-0.824732	0.158	0.417	4.33099e-26	-0.264634	0.19	0.414	6.19191e-15
Tnfrsf1b	-1.51829	0.796	0.791	2.73036e-55	-1.84981	0.636	0.817	1.19884e-90	1.11201	0.996	0.729	8.61799e-254	0.883771	0.994	0.734	1.25844e-183	-2.194	0.292	0.85	4.8483e-127	-1.80063	0.593	0.816	1.51074e-70
Cybb	-0.897416	0.768	0.872	1.94477e-76	-1.13806	0.577	0.898	2.89872e-113	1.10467	0.989	0.812	3.69593e-290	0.131759	0.934	0.83	2.08397e-19	-0.491566	0.895	0.848	3.01656e-05	-0.6163	0.838	0.855	3.56903e-16
Gadd45b	-1.05954	0.372	0.669	5.36255e-81	-1.41711	0.142	0.69	5.84129e-124	1.09589	0.988	0.5	4.7371e-295	0.438256	0.957	0.516	1.261e-104	-0.993545	0.433	0.636	2.94036e-35	-0.692386	0.271	0.655	4.58013e-53
Rassf4	-0.415293	0.834	0.715	0.0591987	-1.01658	0.472	0.779	1.67078e-84	1.09091	0.976	0.663	3.62854e-287	0.216808	0.933	0.68	1.53107e-43	-1.27569	0.292	0.789	3.93858e-101	-1.09101	0.393	0.778	2.69668e-80
Tnfaip3	-1.04273	0.043	0.548	9.69927e-122	-0.959864	0.092	0.513	2.66264e-73	1.08639	0.937	0.307	0	0.356165	0.804	0.355	5.36059e-81	-0.850696	0.173	0.488	3.36561e-38	-0.843614	0.136	0.493	4.39193e-44
Cxcl16	-1.37785	0.427	0.702	1.48594e-97	-1.39589	0.309	0.706	4.81778e-92	1.082	0.989	0.547	5.97195e-270	0.623547	0.975	0.558	9.02013e-137	-1.45386	0.29	0.694	1.9879e-71	-0.742869	0.407	0.681	1.12171e-37
Nos2	-1.1005	0.001	0.385	3.00734e-81	-1.08246	0	0.365	3.71062e-58	1.08101	0.773	0.174	4.60036e-258	0.489727	0.59	0.236	2.43549e-71	-1.05719	0	0.352	1.12483e-41	-1.01274	0.005	0.352	4.01238e-41
Ch25h	-0.754337	0.006	0.207	1.69352e-34	-0.723888	0.006	0.196	5.86958e-24	1.07876	0.406	0.097	9.57864e-110	0.0261135	0.264	0.143	4.57306e-11	-0.486362	0.102	0.178	0.266745	-0.661113	0.029	0.187	2.0655e-12
Fcgr2b	-0.386329	0.649	0.674	0.000142073	-1.07159	0.335	0.723	1.42109e-87	1.07758	0.934	0.588	7.13426e-222	0.0613336	0.82	0.626	1.11789e-13	-0.715747	0.474	0.692	6.11146e-26	-0.880242	0.419	0.7	6.20741e-43
AA467197	-2.23448	0.415	0.816	8.80413e-183	-2.104	0.32	0.81	3.0736e-136	1.06749	0.95	0.678	1.54936e-156	0.422881	0.937	0.686	6.9495e-59	-0.780479	0.776	0.738	0.531698	0.154493	0.943	0.718	3.172e-16
Serpina3g	-0.554714	0	0.147	5.74074e-24	-0.53224	0	0.14	1.85634e-16	1.0625	0.415	0.03	2.72142e-215	-0.491659	0.042	0.143	1.37989e-12	-0.118645	0.078	0.125	1	-0.320908	0.048	0.129	0.0109514
Sdc4	-2.01303	0.774	0.844	1.46811e-88	-2.13437	0.642	0.862	1.91854e-103	1.05251	0.998	0.78	3.00653e-217	1.04294	0.994	0.785	9.05985e-212	-2.08212	0.601	0.858	2.1925e-72	-1.81098	0.695	0.848	6.05094e-54
Sod2	-1.67361	0.906	0.932	6.32526e-95	-1.78156	0.814	0.945	2.31619e-101	1.04718	0.999	0.905	1.07674e-237	0.904175	1	0.906	1.79923e-193	-1.74027	0.852	0.936	4.85058e-67	-1.55753	0.871	0.934	1.3322e-62
Ifi205	-1.74281	0.254	0.777	5.31035e-188	-1.79471	0.131	0.769	1.52562e-161	1.04286	0.978	0.589	7.11271e-232	0.466144	0.953	0.603	6.33945e-99	-0.718196	0.742	0.674	0.000154748	-0.0770523	0.838	0.662	1
Tlr2	-1.08335	0.35	0.651	2.59037e-80	-1.09723	0.314	0.641	2.05452e-65	1.03157	0.955	0.485	2.11408e-244	0.546017	0.895	0.509	8.00406e-103	-1.10227	0.231	0.638	2.19555e-58	-1.05065	0.307	0.63	6.46121e-48
Slc28a2	-0.71824	0.06	0.376	5.25642e-58	-0.733923	0.031	0.364	1.52759e-49	1.01835	0.71	0.197	8.22979e-220	0.070717	0.435	0.284	1.18419e-09	-0.508849	0.2	0.331	4.03815e-07	-0.564667	0.157	0.337	4.64242e-13
Tma16	-1.01393	0.229	0.637	7.8753e-99	-0.852064	0.336	0.599	1.06763e-42	0.993306	0.846	0.475	6.81332e-169	0.171345	0.67	0.532	1.12927e-10	-0.377453	0.635	0.554	1	-0.428046	0.505	0.569	0.0389305
Ccrl2	-1.01228	0.126	0.613	1.57266e-120	-1.02295	0.072	0.597	7.02774e-102	0.989808	0.922	0.401	2.39555e-252	0.285778	0.77	0.453	4.27792e-45	-0.416287	0.557	0.52	1	-0.57997	0.379	0.541	2.07275e-15
Il15	-1.2455	0.516	0.848	3.55237e-159	-1.47879	0.329	0.861	1.02458e-169	0.984077	0.988	0.725	3.10437e-266	0.425704	0.981	0.731	2.05063e-90	-0.543092	0.871	0.777	6.04657e-08	-0.318413	0.914	0.772	1
Peli1	-1.052	0.509	0.847	5.74623e-152	-1.1051	0.419	0.844	6.57411e-131	0.974843	0.989	0.722	1.25685e-270	0.153221	0.932	0.743	4.26745e-25	-0.239885	0.873	0.775	1	-0.213614	0.89	0.773	1
Ccl12	-2.50808	0.386	0.692	3.78172e-100	-2.6489	0.199	0.706	4.17223e-115	0.968898	0.924	0.547	5.10402e-160	-1.12404	0.569	0.655	4.99201e-17	1.65996	0.995	0.594	1.15045e-155	-0.693623	0.767	0.62	1
Mt2	-2.3337	0.843	0.92	1.32675e-106	-2.02064	0.89	0.909	1.68019e-44	-0.0334837	0.942	0.895	1.42679e-36	2.04586	0.993	0.881	1.8202e-302	-2.01415	0.791	0.92	4.82374e-42	-1.63065	0.893	0.908	3.70356e-14
Cd14	-2.17967	0.842	0.933	2.26598e-155	-1.34139	0.936	0.914	2.29424e-23	-0.199961	0.996	0.892	7.55065e-51	2.02774	0.999	0.893	0	-2.40052	0.647	0.948	6.25644e-129	-1.21132	0.943	0.914	1.16492e-12
Cebpb	-1.10155	0.886	0.707	1	-1.60303	0.625	0.758	2.09269e-44	-1.84388	0.515	0.809	2.06964e-147	1.9761	0.998	0.666	0	-1.7551	0.367	0.783	1.18286e-76	0.405367	0.948	0.715	2.70108e-44
Procr	-1.04806	0.04	0.333	2.63753e-53	-0.949761	0.092	0.309	2.08095e-24	-0.600819	0.326	0.265	1	1.75374	0.747	0.145	0	-0.990167	0.044	0.306	4.40436e-26	-0.716472	0.1	0.3	6.74003e-16
Il1rn	-2.85013	0.447	0.751	1.01245e-135	-2.80697	0.316	0.756	7.77495e-118	0.451738	0.992	0.604	6.83022e-127	1.74939	0.992	0.61	0	-2.53545	0.37	0.733	6.95751e-68	-1.8899	0.643	0.702	5.0018e-22
Hilpda	-1.29173	0.147	0.512	1.06215e-74	0.0855779	0.64	0.414	7.00259e-14	-1.22233	0.162	0.532	2.51037e-90	1.43576	0.862	0.325	1.02676e-237	-1.06516	0.29	0.463	8.86709e-16	0.140037	0.61	0.425	5.74378e-08
Timp1	-0.966632	0.033	0.301	3.10597e-47	-0.812731	0.119	0.273	8.58208e-13	-0.142436	0.293	0.239	1	1.39793	0.616	0.147	4.56061e-196	-0.879067	0.066	0.274	1.64504e-17	-0.685464	0.148	0.264	6.35735e-05
Hk2	-0.851532	0.424	0.698	1.62692e-61	-0.775511	0.463	0.677	4.1362e-38	-0.375354	0.671	0.641	1	1.34087	0.944	0.563	1.19086e-288	-0.641551	0.562	0.658	5.51735e-12	-0.295046	0.667	0.646	1
Ptges	-1.22067	0.003	0.316	6.59632e-62	-1.17031	0.015	0.298	2.99891e-40	0.292551	0.414	0.211	3.3114e-25	1.33351	0.692	0.134	2.13263e-250	-1.14592	0.015	0.287	1.05862e-28	-1.10734	0.021	0.287	1.15798e-27
Mt1	-1.08639	1	1	1.02587e-124	-0.433623	1	1	1	-0.382806	0.999	1	0.0430201	1.32246	1	1	2.92526e-285	-0.635104	1	1	5.96892e-11	-0.268151	1	1	1
Cxcl1	-0.892241	0.022	0.196	4.28982e-26	-0.666264	0.114	0.172	1	-0.0377635	0.206	0.151	1	1.26917	0.384	0.101	5.37867e-93	-0.846047	0.036	0.179	5.75452e-10	-0.739704	0.055	0.177	6.07822e-07
Odc1	-1.56997	0.599	0.891	3.03761e-172	0.200747	0.943	0.821	1.98697e-22	-0.350274	0.866	0.829	1	1.23492	0.984	0.796	2.5128e-213	-1.29808	0.672	0.857	1.32208e-58	-0.281092	0.902	0.83	1
Cxcl3	-1.07021	0.001	0.161	2.96777e-26	-0.936472	0.04	0.147	3.63919e-08	0.269597	0.19	0.114	3.66458e-05	1.20182	0.362	0.066	3.78182e-113	-1.01212	0	0.147	8.86611e-13	-0.831099	0.005	0.147	5.90588e-12
Gpr65	-0.62459	0.227	0.398	1.89937e-20	-0.537315	0.246	0.386	9.48265e-11	-0.806901	0.116	0.444	2.15694e-74	1.19776	0.754	0.256	3.94162e-223	-0.37336	0.363	0.367	1	0.116889	0.519	0.349	5.10669e-06
Il33	-0.56006	0	0.11	1.11756e-16	-0.537422	0	0.104	3.16646e-11	-0.264494	0.06	0.099	1	1.14032	0.339	0.018	2.94315e-185	-0.521607	0	0.1	1.80018e-07	-0.522647	0	0.101	1.02214e-07
Traf1	-1.29697	0.051	0.543	3.32076e-119	-1.16161	0.081	0.512	1.60112e-74	0.478423	0.871	0.324	4.59606e-134	1.11957	0.941	0.312	3.92222e-281	-1.26484	0.022	0.503	7.9172e-67	-0.649173	0.107	0.494	2.2274e-41
Serpine1	-0.921108	0.001	0.252	2.45442e-46	-0.869312	0.02	0.236	3.47609e-27	0.269816	0.379	0.153	1.65646e-43	1.11906	0.501	0.121	6.35623e-132	-0.857997	0.007	0.229	1.11522e-21	-0.847367	0.012	0.229	3.0945e-21
Arl5c	-0.81076	0.205	0.434	2.86211e-34	-0.988154	0.083	0.441	1.21103e-54	0.282946	0.648	0.313	2.348e-56	1.11406	0.772	0.283	6.92431e-189	-1.0349	0.049	0.432	1.03573e-46	-0.814545	0.105	0.426	5.19483e-33
Clec4e	-1.92257	0.542	0.803	4.12201e-139	-1.32402	0.743	0.758	3.92279e-31	0.866118	0.986	0.685	8.31806e-174	1.07786	0.992	0.688	3.01598e-232	-2.12246	0.224	0.818	5.04661e-122	-1.42973	0.643	0.769	2.63363e-39
Ier3	-0.655764	0.573	0.698	5.41013e-23	-0.812729	0.507	0.702	1.00427e-35	0.208158	0.82	0.631	2.867e-24	1.05143	0.942	0.599	1.15366e-194	-1.17501	0.314	0.717	3.71322e-66	-0.593896	0.54	0.691	4.70709e-18
Ctla2a	-1.3935	0.04	0.449	1.62711e-87	0.289969	0.686	0.324	1.61708e-49	-1.2048	0.11	0.455	1.0501e-79	1.04879	0.648	0.295	5.3925e-85	-1.09137	0.212	0.393	4.47211e-14	0.701518	0.724	0.332	3.30468e-62
Il4ra	-1.13136	0.302	0.72	1.91559e-115	-0.870311	0.493	0.668	2.25877e-36	0.398869	0.839	0.583	1.18959e-54	1.04751	0.961	0.552	2.17636e-233	-0.9565	0.399	0.672	3.9134e-41	-0.667091	0.56	0.653	1.58347e-11
Map4k4	-0.433547	0.365	0.55	5.36081e-22	-0.268858	0.491	0.52	1	-0.335231	0.471	0.53	2.53485e-06	1.00223	0.884	0.411	3.51371e-240	-0.630487	0.241	0.549	1.29089e-35	-0.305923	0.433	0.526	0.00129636
Rnf149	-0.855419	0.835	0.919	1.4816e-103	-0.383338	0.917	0.902	0.000202612	0.237133	0.97	0.884	9.38316e-42	0.937936	0.994	0.878	3.17201e-252	-0.923322	0.73	0.924	5.74967e-75	-0.588138	0.84	0.912	4.13197e-27
Pdpn	-0.704809	0.029	0.3	3.71073e-48	-0.365081	0.21	0.257	1	0.114136	0.361	0.217	9.9438e-13	0.908108	0.527	0.171	2.51436e-113	-0.647226	0.034	0.276	6.69153e-23	-0.537527	0.093	0.269	4.16066e-12
Dusp2	-0.854586	0.237	0.487	7.20649e-39	-1.12227	0.119	0.493	6.12725e-60	0.520393	0.714	0.357	2.20511e-80	0.90452	0.769	0.347	5.05944e-131	-1.00816	0.175	0.472	2.14821e-32	-0.580134	0.198	0.47	2.20176e-22
Errfi1	-0.861868	0.044	0.38	1.52339e-64	-0.614708	0.213	0.335	2.01378e-08	0.386816	0.461	0.274	8.92129e-22	0.903686	0.703	0.208	6.12641e-187	-0.800606	0.058	0.348	7.21851e-30	-0.757091	0.083	0.346	2.59935e-25
Btg1	-0.7089	0.917	0.941	2.62222e-53	0.0193002	0.983	0.929	0.00424365	-0.445159	0.925	0.94	2.28691e-23	0.886411	0.993	0.921	8.22736e-187	-1.07127	0.754	0.958	1.72364e-91	0.296305	0.99	0.93	1.77558e-21
Adora2b	-0.863723	0.022	0.47	7.48515e-101	-0.666017	0.164	0.424	2.95587e-34	0.378609	0.624	0.315	2.4666e-54	0.874334	0.839	0.258	2.35424e-239	-0.763739	0.063	0.426	1.18326e-42	-0.585502	0.174	0.413	2.49625e-21
Mxd1	-1.0862	0.194	0.64	4.31853e-113	-1.17384	0.103	0.632	6.93556e-108	0.493656	0.841	0.472	1.53404e-86	0.865536	0.911	0.457	3.22583e-185	-0.814668	0.35	0.583	5.27576e-29	-0.267315	0.605	0.553	1
Cxcl2	-1.77569	0.284	0.648	1.51166e-96	-0.399124	0.642	0.572	1	0.681394	0.737	0.534	9.2059e-38	0.861425	0.795	0.52	2.37516e-78	-1.18607	0.314	0.613	8.08835e-30	-0.903613	0.479	0.594	5.57272e-08
Cd83	-0.787914	0.229	0.529	2.63735e-53	-0.689722	0.276	0.505	1.4544e-27	0.324167	0.701	0.404	1.32317e-50	0.856663	0.79	0.383	1.29754e-139	-0.869322	0.151	0.511	1.20069e-42	-0.315377	0.336	0.49	7.32337e-09
Marcks	-0.901916	0.942	0.93	9.51488e-80	-1.40433	0.767	0.959	1.20899e-162	0.587568	0.996	0.913	1.98546e-138	0.843298	0.994	0.915	1.05998e-217	-0.703219	0.895	0.937	7.97095e-27	-0.536873	0.91	0.935	6.39396e-16
Hif1a	-0.559402	0.386	0.677	1.44684e-56	-0.267147	0.581	0.631	0.00267442	-0.111312	0.657	0.614	1	0.836455	0.904	0.543	1.81456e-196	-0.437748	0.516	0.636	4.11715e-14	-0.244284	0.536	0.634	0.0010332
Slc39a14	-0.650113	0.057	0.462	6.71462e-86	-0.266112	0.346	0.395	0.488584	0.0743881	0.504	0.352	8.86363e-09	0.814481	0.773	0.277	3.52331e-200	-0.511486	0.151	0.416	2.75103e-25	-0.42662	0.202	0.41	7.83021e-16
Plek	-1.06784	0.902	0.96	3.0257e-129	-1.16188	0.838	0.967	1.11187e-118	0.645415	0.999	0.934	6.0881e-162	0.803287	0.999	0.935	6.85846e-201	-0.687823	0.956	0.948	6.59406e-23	-0.605134	0.962	0.948	2.95025e-17
Ifit1	-3.41322	0.58	0.887	3.40758e-234	-3.56712	0.342	0.909	4.53376e-213	0.894242	1	0.779	2.92748e-201	0.798834	0.998	0.783	3.84026e-153	-0.295023	1	0.811	1	-0.220792	1	0.811	1
Ehd1	-1.61294	0.641	0.912	1.56402e-207	-0.8105	0.908	0.855	1.27083e-25	0.850864	0.996	0.821	5.3498e-219	0.790539	0.998	0.823	4.0676e-194	-1.59381	0.545	0.899	2.80839e-117	-0.681417	0.912	0.856	5.29496e-14
Tnfrsf9	-0.343206	0	0.143	4.8211e-23	-0.307584	0.009	0.134	5.39352e-13	-0.204476	0.1	0.122	1	0.789098	0.404	0.034	1.23944e-199	-0.317318	0	0.13	8.27315e-11	-0.259927	0.014	0.129	6.29388e-08
Nfkb1	-0.922928	0.51	0.791	5.20869e-107	-0.928008	0.471	0.782	1.83369e-86	0.59008	0.979	0.665	1.18729e-151	0.786571	0.987	0.668	5.05291e-211	-0.83672	0.55	0.761	1.3143e-49	-0.597154	0.612	0.754	2.60804e-29
Slc7a2	-0.610969	0.014	0.254	2.4353e-42	-0.556678	0.042	0.237	4.16776e-22	0.282484	0.36	0.164	8.54776e-32	0.770632	0.481	0.132	3.23489e-115	-0.536396	0.046	0.229	1.04116e-14	-0.536037	0.043	0.23	1.25958e-15
Srgn	-1.30038	0.8	0.936	1.76855e-174	-0.5604	0.915	0.911	1.06742e-19	0.433891	0.999	0.884	2.12532e-100	0.74225	0.998	0.886	5.06946e-179	-1.34973	0.674	0.939	1.42561e-112	0.0875212	0.95	0.907	1
Rgs2	-0.0348462	0.777	0.545	1.15928e-13	-0.204728	0.798	0.554	0.000693507	-0.896572	0.306	0.675	8.00523e-90	-1.31993	0.223	0.693	4.25148e-147	1.30771	0.983	0.542	5.67016e-146	0.813636	0.964	0.543	1.30361e-87
Ccnd1	-1.09596	0.538	0.712	2.02616e-58	-0.36404	0.807	0.659	1	-1.17644	0.357	0.779	1.14032e-138	-0.176293	0.769	0.654	1	1.14188	0.985	0.644	2.32625e-141	1.17316	0.976	0.644	1.66854e-132
Ahsa1	0.153284	0.849	0.726	7.04342e-13	-0.209551	0.746	0.749	1	-0.389808	0.685	0.768	9.76086e-20	-0.647555	0.571	0.8	6.17234e-77	1.03464	0.978	0.722	1.05886e-152	0.137957	0.86	0.735	2.51558e-06
Cd180	-0.0764588	0.75	0.655	1	-0.517141	0.528	0.695	2.32943e-29	0.0173117	0.72	0.657	1	-0.612401	0.451	0.736	1.4805e-78	1.0229	0.99	0.635	9.29891e-166	0.112212	0.783	0.659	0.000463278
Cd300lf	-0.500568	0.412	0.563	1.25814e-20	0.0525226	0.763	0.499	1.99334e-13	-0.751671	0.274	0.615	4.98145e-88	-0.55662	0.391	0.577	8.65719e-35	1.00671	0.966	0.485	1.07986e-148	0.832633	0.898	0.492	1.99712e-106
Id2	-0.844163	0.924	0.965	2.96646e-81	0.0541975	0.983	0.953	0.014171	-0.22383	0.961	0.956	1	-0.211219	0.942	0.962	4.60005e-05	0.992795	0.988	0.954	7.91743e-115	0.262201	0.979	0.955	1.61993e-15
Rgs1	-0.34823	0.696	0.647	1	0.544709	0.925	0.613	9.98774e-66	-0.266891	0.575	0.681	2.42596e-08	-1.10584	0.312	0.755	2.42615e-147	0.862121	0.949	0.622	1.30854e-88	0.383233	0.857	0.632	5.37451e-22
Nrp1	0.428632	0.902	0.637	8.22237e-74	-0.191977	0.722	0.68	1	-0.504895	0.541	0.73	1.17834e-46	-0.75116	0.429	0.759	3.08229e-110	0.856027	0.978	0.652	5.04803e-108	0.211199	0.833	0.668	1.36635e-11
Id1	-1.23914	0.118	0.578	2.29437e-106	0.536381	0.743	0.454	1.02869e-40	-0.442785	0.406	0.521	3.0848e-11	-0.4953	0.436	0.51	1.83103e-08	0.834753	0.818	0.456	2.85353e-61	0.665375	0.788	0.459	2.30821e-46
Bcl2l1	-0.272001	0.309	0.475	1.02766e-14	-0.0496996	0.493	0.437	1	-0.0640239	0.468	0.438	1	-0.426758	0.236	0.505	1.61687e-48	0.825834	0.915	0.39	1.31589e-144	0.156423	0.557	0.431	0.000719738
Ifit3	-2.28644	0.427	0.847	4.0862e-213	-2.4323	0.213	0.859	6.00225e-194	0.48566	0.983	0.705	1.84653e-76	-0.201493	0.953	0.717	1	0.805875	0.993	0.744	4.36166e-92	0.919614	1	0.743	1.05911e-103
Pcna	-0.128847	0.552	0.675	0.0120015	0.0606007	0.752	0.636	0.262994	-0.263833	0.586	0.672	1.34404e-09	-0.311646	0.566	0.677	2.95172e-17	0.778344	0.944	0.618	3.36214e-96	0.0863585	0.733	0.642	1
2010111I01Rik	-0.272691	0.785	0.82	6.25633e-10	-0.202582	0.767	0.821	0.00111648	0.107754	0.856	0.801	2.25284e-05	-0.372995	0.718	0.841	1.12815e-38	0.775804	0.981	0.794	1.64606e-122	0.0428207	0.874	0.807	1
Tuba1b	-0.081712	0.992	0.956	1	0.481189	0.994	0.958	1.16272e-31	-0.723672	0.917	0.977	1.17303e-68	-0.542827	0.943	0.969	1.01401e-24	0.730964	0.988	0.96	3.36e-72	0.367173	0.988	0.96	4.46306e-11
C3ar1	-0.264814	0.945	0.929	3.11064e-06	-0.634092	0.866	0.943	1.36755e-61	0.0364637	0.947	0.928	1	-0.122687	0.905	0.94	1	0.724115	1	0.924	2.33744e-115	0.253302	0.962	0.929	5.68748e-13
Tmem171	-0.800305	0.452	0.736	1.49095e-82	-1.05742	0.259	0.752	5.00048e-120	0.431779	0.866	0.628	1.23511e-59	0.0441742	0.767	0.66	0.21897	0.718104	0.971	0.65	2.52705e-96	-0.0107762	0.776	0.673	1
Fam46c	-0.190555	0.117	0.224	1.24199e-07	-0.140661	0.134	0.216	0.0693983	-0.149876	0.134	0.226	3.70534e-06	-0.222761	0.099	0.235	1.19033e-15	0.716626	0.686	0.148	2.54733e-155	0.174946	0.357	0.186	3.77301e-12
Lmo2	0.566839	0.968	0.733	3.97141e-111	-0.559659	0.619	0.801	2.36751e-44	-0.383528	0.718	0.794	5.06135e-25	-0.596141	0.618	0.821	6.92579e-76	0.715084	0.988	0.751	5.31577e-108	0.138173	0.888	0.763	1.42494e-05
Metrnl	0.30307	0.971	0.759	6.79439e-52	0.170068	0.947	0.774	4.61449e-15	-0.63635	0.648	0.844	2.69398e-84	-0.853735	0.56	0.866	1.40927e-142	0.713635	0.99	0.776	2.81259e-96	0.472993	0.948	0.78	2.5287e-31
Evi2a	-0.155121	0.96	0.938	0.130274	-0.598981	0.822	0.962	1.2286e-75	-0.0309749	0.964	0.936	1	-0.273424	0.932	0.945	3.11445e-18	0.700849	1	0.936	3.22326e-129	0.397293	0.986	0.937	1.43926e-37
Snx2	-0.260336	0.933	0.953	4.5653e-18	-0.577852	0.858	0.964	2.29758e-72	0.067085	0.982	0.94	3.53185e-06	-0.282806	0.942	0.952	1.47916e-18	0.699381	0.993	0.944	1.45257e-120	0.371348	0.993	0.944	2.95678e-44
Ly6a	-1.24259	0.154	0.448	5.80185e-45	-0.345586	0.349	0.401	1	-0.484985	0.327	0.415	0.00269514	-0.406885	0.419	0.387	1	0.0900131	0.596	0.371	2.29278e-13	1.72682	0.774	0.349	5.05855e-88
H2-Ab1	-1.44518	0.058	0.174	3.52047e-11	0.54673	0.175	0.149	1	-0.353693	0.213	0.134	0.000482842	-0.541235	0.174	0.147	1	-1.50062	0.032	0.167	2.7647e-09	1.65307	0.236	0.143	0.000103174
Cd74	-1.50613	0.147	0.276	1.48932e-09	0.605664	0.261	0.251	1	-0.160682	0.36	0.22	6.60546e-12	-0.566035	0.236	0.257	1	-1.86516	0.146	0.265	3.41014e-05	1.53855	0.333	0.243	0.00192613
H2-Eb1	-1.16976	0.039	0.102	0.000430067	0.737396	0.136	0.083	0.283955	-0.417841	0.104	0.087	1	-0.551336	0.073	0.096	1	-1.19211	0.029	0.098	0.0268912	1.44458	0.198	0.078	2.15681e-13
Ifitm1	-1.27258	0.244	0.473	2.31935e-29	0.328491	0.471	0.425	1	-0.560671	0.427	0.432	1	0.149181	0.576	0.389	1.19878e-19	-1.07619	0.277	0.449	3.28538e-09	1.30519	0.54	0.418	4.57456e-08
Ifit1bl1	-1.85072	0.208	0.69	1.4867e-144	-1.89609	0.103	0.682	7.44334e-128	0.270774	0.782	0.547	5.05899e-27	-0.0116074	0.714	0.57	0.0180418	0.454013	0.91	0.566	1.70473e-45	1.15897	0.979	0.557	9.19995e-116
Fgl2	-0.620067	0.093	0.352	2.07062e-39	-0.567256	0.086	0.339	2.56799e-29	-0.0150444	0.322	0.299	1	-0.397064	0.221	0.328	3.94881e-08	0.33038	0.647	0.264	3.81391e-49	1.12085	0.757	0.25	1.68599e-121
Plac8	-1.09387	0.054	0.237	6.09366e-26	-0.919609	0.099	0.221	2.78917e-08	-0.831089	0.086	0.24	5.63446e-21	0.0485214	0.221	0.199	1	0.485992	0.472	0.173	6.84789e-42	1.05459	0.498	0.169	6.6913e-57
Crem	-0.763645	0.173	0.559	1.92408e-79	0.524838	0.741	0.448	6.52905e-51	-0.706565	0.261	0.558	3.17117e-70	0.0843639	0.669	0.436	5.75168e-23	-0.330376	0.496	0.487	1	0.970759	0.84	0.446	7.10151e-93
Ms4a4c	-1.45059	0.237	0.741	1.19233e-154	-1.39229	0.138	0.73	2.21219e-130	0.495268	0.89	0.574	1.31831e-85	0.168164	0.868	0.585	1.14042e-38	-0.291708	0.762	0.635	1	0.940524	0.898	0.618	4.03332e-39
Abcb1a	-0.316868	0.026	0.228	1.14424e-31	0.00112189	0.259	0.18	1	-0.303023	0.057	0.232	8.93795e-30	-0.0938133	0.196	0.19	1	-0.0541423	0.209	0.189	1	0.873839	0.669	0.134	7.72934e-175
Irf7	-2.13543	0.515	0.883	1.91063e-234	-2.29667	0.316	0.895	9.04645e-205	0.49831	1	0.758	1.14319e-99	0.263088	0.998	0.763	3.47083e-34	0.199102	0.998	0.794	3.47952e-10	0.869205	1	0.793	3.83047e-105
Tgm2	-1.3155	0.266	0.803	3.21931e-180	0.576947	0.879	0.676	1.47782e-49	-0.544643	0.693	0.708	1.23927e-13	0.29165	0.904	0.647	3.49079e-49	-0.476008	0.601	0.717	9.23406e-10	0.85522	0.936	0.677	2.22671e-69
Basp1	-0.239952	0.935	0.892	1	-0.322188	0.901	0.9	0.000169977	-0.641264	0.795	0.933	2.29436e-87	0.292378	0.945	0.887	2.70299e-39	0.0510148	0.934	0.896	1	0.837946	0.957	0.893	2.02461e-77
Gpr171	-0.346871	0.015	0.151	2.23054e-19	-0.0484677	0.154	0.121	1	-0.353954	0.023	0.158	9.80633e-24	0.110668	0.174	0.112	0.0080238	-0.205077	0.092	0.13	1	0.835224	0.44	0.088	8.78495e-97
Isy1	-0.648131	0.187	0.535	7.62969e-67	0.658489	0.809	0.417	1.1514e-91	-0.654059	0.224	0.547	1.52653e-78	0.0630353	0.614	0.43	4.34122e-11	-0.344714	0.426	0.476	0.0293114	0.760295	0.831	0.428	4.00083e-88
Id3	-1.26606	0.498	0.778	6.31175e-101	0.333165	0.873	0.703	3.34612e-24	-0.600199	0.618	0.76	1.59461e-27	0.0223099	0.774	0.712	1	0.644097	0.878	0.709	1.43148e-38	0.751163	0.919	0.703	4.55311e-50
Dync1i2	-0.709273	0.938	0.986	1.65517e-137	-0.599488	0.952	0.981	1.82198e-73	-0.192708	0.987	0.974	0.0991413	0.36284	0.995	0.972	5.91651e-96	0.176368	1	0.975	4.70976e-16	0.727007	1	0.975	1.7021e-109
Ogfrl1	-0.383427	0.551	0.715	9.84956e-25	-0.403898	0.566	0.704	1.70527e-20	-0.266025	0.621	0.705	2.0807e-12	-0.136918	0.686	0.685	1	0.567882	0.956	0.654	3.25031e-75	0.715275	0.929	0.656	3.25701e-88
Phf11b	-1.31717	0.288	0.81	2.40459e-194	-1.3896	0.176	0.801	2.89013e-164	0.549826	0.968	0.636	6.99264e-125	0.000290823	0.89	0.664	7.02249e-05	0.278956	0.971	0.684	1.2585e-29	0.714479	0.962	0.685	4.16206e-58

## Sheet: LPS-inducible genes bulk
	Data from bulk RNA-Seq							Data from scRNA-Seq
Gene	Mean_UT (RPKM)	Mean_LPS (RPKM)	logFC (LPS vs UT)	PValue (LPS vs UT)	FDR (LPS vs UT)	LABEL	Detected in scRNA-Seq	UT (mean expr.)	PGE2 (mean expr.)	LPS (mean expr.)	LPS+PGE2 (mean expr.)	UT (pct.)	PGE2 (pct.)	LPS (pct.)	LPS+PGE2 (pct.)
U90926	0	16.3794	9.96223	2.74596e-08	3.622e-07	LPS-inducible	Y	0	0	0.343818	0.474215	0	0	4.44685	7.51121
Cxcl3	0.0734132	78.0084	9.78375	5.88216e-14	1.83591e-11	LPS-inducible	Y	0	0.105882	2.21475	4.6009	0	4.31373	19.0889	36.3229
Il6	0.244309	174.73	9.33675	8.98054e-15	6.13146e-12	LPS-inducible	Y	0	0	4.92625	2.8722	0	0	71.2581	59.9776
Il12a	0	3.94079	9.30428	6.55234e-07	5.0945e-06	LPS-inducible	N	NA	NA	NA	NA	NA	NA	NA	NA
Shisa3	0.019908	14.4454	9.24202	8.859e-15	6.13146e-12	LPS-inducible	Y	0	0	0.408894	0.176009	0	0	20.6074	11.3229
Il12b	0.175605	75.9418	8.82434	1.70252e-13	3.64674e-11	LPS-inducible	Y	0	0	1.23753	0.0381166	0	0	17.7874	1.12108
Cxcl1	0.589798	210.072	8.48717	8.58663e-17	8.62425e-13	LPS-inducible	Y	0.045273	0.290196	1.28633	4.15247	1.99734	12.3529	21.0412	37.6682
Itgb8	0.00957408	3.04632	8.04498	6.83996e-09	1.1425e-07	LPS-inducible	Y	0	0	0.272234	0.487668	0	0	19.3059	30.157
Csf3	0.0217471	6.45248	7.94756	2.08199e-09	4.39916e-08	LPS-inducible	Y	0	0	0.100868	0.545964	0	0	4.44685	17.713
Nos2	0.275955	59.5958	7.77156	5.74866e-14	1.83591e-11	LPS-inducible	Y	0	0	4.42842	2.86211	0	0	77.3319	59.0807
Adamts4	0.0157893	2.69782	7.20863	2.05477e-09	4.36699e-08	LPS-inducible	Y	0	0	0.207158	0.131166	0	0	13.2321	8.52018
Cxcl2	2.72096	359.996	7.08561	9.19328e-16	1.74602e-12	LPS-inducible	Y	0.639148	4.8	11.923	13.2623	30.759	64.7059	74.4035	79.5964
Il27	1.28504	164.838	7.06024	3.26832e-14	1.23114e-11	LPS-inducible	Y	0.0146471	0.0117647	9.83731	1.24664	1.33156	0.784314	90.564	39.574
Tpbg	0.0133861	1.85692	6.796	6.00995e-10	1.63749e-08	LPS-inducible	Y	0	0	0.183297	0.288117	0	0	14.2082	20.6278
Il1a	3.42458	318.268	6.67531	1.59582e-10	5.62346e-09	LPS-inducible	Y	0.0359521	0.0215686	11.4414	4.61323	3.59521	2.15686	84.7072	70.7399
Adora2a	0.357476	34.9563	6.65245	1.42031e-13	3.23239e-11	LPS-inducible	Y	0	0	0.382863	0.115471	0	0	26.7896	9.08072
Gbp5	1.36259	98.979	6.18166	8.81917e-11	3.70541e-09	LPS-inducible	Y	0.0159787	0.00588235	3.15076	2.34305	1.33156	0.392157	90.0217	81.1659
Nt5c1a	0.0225853	1.67839	5.72646	0.000111767	0.000421013	LPS-inducible	N	NA	NA	NA	NA	NA	NA	NA	NA
Ccrl2	4.59177	238.227	5.71011	1.78052e-14	8.45669e-12	LPS-inducible	Y	0.158455	0.0705882	4.4859	2.51121	12.9161	5.68627	91.974	77.4664
Cd69	11.745	554.803	5.70315	3.16015e-11	1.62072e-09	LPS-inducible	Y	0.167776	0.0901961	9.5282	3.29372	13.9814	7.45098	94.6855	70.1794
Ccl3	65.0176	3228.9	5.66834	3.15791e-16	8.62425e-13	LPS-inducible	Y	5.81758	1.39216	132.779	12.3161	90.5459	49.4118	100	85.3139
Ccl4	120.402	5620.16	5.57137	1.57237e-13	3.43532e-11	LPS-inducible	Y	8.56858	1.23137	309.437	65.5437	93.3422	44.902	100	99.2152
Cd40	8.35495	387.027	5.56703	4.19519e-13	6.75385e-11	LPS-inducible	Y	0.267643	0.103922	14.4241	7.06278	25.4328	9.21569	99.6746	94.2825
Nfkbiz	2.23824	104.56	5.5467	3.9654e-14	1.40796e-11	LPS-inducible	Y	0.150466	0.239216	5.06508	1.35874	10.7856	17.2549	94.0347	63.565
Lad1	0.290146	13.3928	5.52524	8.29476e-11	3.53953e-09	LPS-inducible	Y	0	0	0.0824295	0.0470852	0	0	5.42299	3.58744
Cxcl10	147.916	5851.14	5.47201	5.41402e-07	4.33916e-06	LPS-inducible	Y	1.3502	0.547059	284.965	174.132	58.7217	30.3922	100	99.8879
Ccl5	103.927	3786.53	5.4064	1.27583e-06	9.00915e-06	LPS-inducible	Y	1.07457	0.741176	262.055	184.269	53.6618	26.4706	100	100
Hcar2	2.00457	76.6691	5.26403	3.65358e-12	3.1676e-10	LPS-inducible	Y	0.00665779	0.00196078	0.489154	0.0751121	0.399467	0.196078	30.4772	6.05381
Serpinb2	0.461678	16.6064	5.24816	2.36855e-11	1.26833e-09	LPS-inducible	Y	0	0	0.41974	0.413677	0	0	7.37527	8.07175
Tnfsf15	0.391084	13.8321	5.18713	1.69402e-11	9.58832e-10	LPS-inducible	Y	0.00665779	0	0.442516	0.0426009	0.532623	0	19.0889	3.13901
Inhba	0.065262	2.29056	5.14004	6.90199e-10	1.82119e-08	LPS-inducible	Y	0	0	0.235358	0.482063	0	0	14.4252	19.843
Traf1	2.52934	87.729	5.12013	3.99549e-14	1.40796e-11	LPS-inducible	Y	0.0798935	0.145098	3.85683	6.24215	6.25832	6.66667	87.744	94.6188
Tnf	41.921	1328.68	4.98861	6.26191e-15	5.45384e-12	LPS-inducible	Y	0.386152	0.358824	9.28091	1.58857	23.968	26.6667	92.4078	51.2332
Lipg	0.232649	7.03216	4.95467	1.90379e-10	6.51942e-09	LPS-inducible	Y	0.0106525	0	2.51952	1.18834	0.532623	0	67.0282	45.4036
Ifnb1	0.115486	3.6019	4.94347	1.47505e-05	7.38238e-05	LPS-inducible	Y	0	0	0.260304	0.238789	0	0	7.15835	6.27803
Mir155	0.456021	16.6704	4.92338	0.000105541	0.00040102	LPS-inducible	N	NA	NA	NA	NA	NA	NA	NA	NA
Arhgef37	0.0674742	2.06378	4.87944	1.21261e-09	2.86102e-08	LPS-inducible	N	NA	NA	NA	NA	NA	NA	NA	NA
Zfp811	0.346912	9.50893	4.82144	2.60897e-10	8.45709e-09	LPS-inducible	Y	0	0	0.147505	0.014574	0	0	10.9544	1.23318
Bcl2a1a	1.27362	30.8034	4.7099	5.32956e-10	1.49666e-08	LPS-inducible	Y	0	0.00784314	1.19631	0.331839	0	0.588235	38.7202	17.713
Mycl	0.128836	3.51264	4.70515	8.77649e-08	9.54924e-07	LPS-inducible	Y	0	0.00784314	0.244035	0.0840807	0	0.588235	13.7744	5.04484
Fzd1	0.183669	4.77454	4.67509	5.63824e-11	2.53077e-09	LPS-inducible	Y	0.00399467	0.00588235	0.112798	0.109865	0.399467	0.588235	8.89371	9.41704
Cxcl9	0.395552	9.43127	4.63096	2.19392e-09	4.55634e-08	LPS-inducible	Y	0	0	1.22017	0.171525	0	0	16.8113	2.35426
Mmp25	0.142785	3.49752	4.54586	1.2849e-09	3.00562e-08	LPS-inducible	N	NA	NA	NA	NA	NA	NA	NA	NA
Gm15987	0.105208	2.51859	4.52582	1.56661e-06	1.07973e-05	LPS-inducible	Y	0.0106525	0.00196078	0.0997831	0.058296	0.665779	0.196078	7.04989	5.15695
Slco3a1	0.575744	13.1739	4.51364	7.36158e-13	1.04439e-10	LPS-inducible	Y	0.023968	0.0372549	1.96204	1.59641	1.86418	2.94118	73.7527	69.5067
Cmpk2	27.0044	582.556	4.50714	3.16231e-07	2.73733e-06	LPS-inducible	Y	0.825566	0.378431	37.6367	32.7982	54.3276	26.4706	99.8915	99.6637
Hdc	0.513685	11.836	4.48667	1.51904e-10	5.4052e-09	LPS-inducible	Y	0	0.00392157	0.726681	0.882287	0	0.392157	38.8286	44.3946
Ppfia3	0.163046	3.70701	4.47957	7.27866e-11	3.14277e-09	LPS-inducible	Y	0.0359521	0.0294118	0.5141	0.274664	3.19574	2.94118	31.2364	20.0673
Gpr18	1.38868	30.3483	4.46773	2.25888e-12	2.30069e-10	LPS-inducible	Y	0.00266312	0.00196078	0.0997831	0.0526906	0.266312	0.196078	7.37527	4.26009
Fam26f	6.7555	139.938	4.44351	1.25074e-11	7.94362e-10	LPS-inducible	Y	0.268975	0.0294118	7.10087	1.99664	15.5792	2.7451	89.5879	58.296
Irg1	192.502	4016.28	4.39767	6.90052e-10	1.82119e-08	LPS-inducible	Y	0.584554	0.252941	53.2961	41.7231	46.8708	21.3725	100	99.8879
Ntng2	0.17504	3.62212	4.37088	3.55678e-07	3.01196e-06	LPS-inducible	N	NA	NA	NA	NA	NA	NA	NA	NA
Efna2	0.0884891	1.91697	4.36815	3.98281e-07	3.33652e-06	LPS-inducible	Y	0.00665779	0	0.0986985	0.0224215	0.665779	0	7.15835	2.13004
Jdp2	0.0844917	1.85307	4.36302	4.13548e-07	3.44855e-06	LPS-inducible	Y	0.00665779	0.0686275	0.0932755	0.707399	0.665779	6.47059	8.02603	40.3587
Ccl22	1.08704	22.1286	4.35414	6.22008e-10	1.67773e-08	LPS-inducible	Y	0	0.045098	2.03037	0.241031	0	2.15686	12.5813	4.26009
Fpr1	25.36	495.501	4.34889	2.86645e-12	2.65365e-10	LPS-inducible	Y	0	0	0.200651	0.0762332	0	0	12.039	4.82063
Ptges	1.4507	28.6592	4.30095	1.23986e-14	6.77214e-12	LPS-inducible	Y	0.00532623	0.0156863	2.66594	5.90359	0.399467	1.37255	40.6725	69.3946
Rsad2	65.5013	1178.21	4.28612	2.2963e-06	1.50208e-05	LPS-inducible	Y	1.64314	0.658824	188.73	174.17	61.2517	31.9608	100	99.7758
Mx2	4.96157	87.0773	4.20572	2.94821e-09	5.8122e-08	LPS-inducible	N	NA	NA	NA	NA	NA	NA	NA	NA
Rnd1	0.252497	4.53222	4.14992	7.31321e-09	1.19954e-07	LPS-inducible	Y	0.0106525	0.00588235	0.734273	0.53139	0.932091	0.588235	29.5011	26.1211
Cdc42ep2	6.98981	123.339	4.14953	9.04235e-14	2.46947e-11	LPS-inducible	Y	0.0466045	0.0215686	1.42082	1.0852	3.86152	1.76471	61.9306	51.4574
Foxp4	0.204478	3.5431	4.11795	1.38514e-11	8.26844e-10	LPS-inducible	Y	0.0346205	0.0666667	0.443601	0.303812	3.06258	6.47059	31.9957	23.8789
6530402F18Rik	0.189553	3.2551	4.0863	1.5187e-09	3.39965e-08	LPS-inducible	N	NA	NA	NA	NA	NA	NA	NA	NA
Tnfsf10	0.969218	15.6103	4.08098	5.67906e-10	1.56267e-08	LPS-inducible	Y	0	0	0.988069	0.867713	0	0	57.0499	51.7937
Nlrp3	5.85765	94.7755	4.0156	1.44559e-11	8.536e-10	LPS-inducible	Y	0.26498	0.247059	3.16594	2.43946	17.8429	18.2353	84.4902	78.3632
Bcl2a1d	5.96204	93.1448	3.9892	1.03845e-13	2.63814e-11	LPS-inducible	Y	0.0466045	0.0960784	4.54881	1.92265	2.92943	6.47059	85.5748	63.2287
Fscn1	0.57356	8.65313	3.95967	2.14198e-08	2.93588e-07	LPS-inducible	Y	0	0	0.240781	0.0257848	0	0	6.83297	1.56951
Tagap	1.95741	29.5051	3.91488	6.49029e-15	5.45384e-12	LPS-inducible	Y	0.0985353	0.0960784	1.55206	0.457399	7.19041	9.41176	59.2191	26.9058
Apol7c	0.803453	10.9247	3.89602	1.12815e-07	1.17036e-06	LPS-inducible	N	NA	NA	NA	NA	NA	NA	NA	NA
Ifit1	55.8638	782.945	3.8951	1.53409e-06	1.05932e-05	LPS-inducible	Y	1.26764	0.52549	99.9924	98.1839	58.8549	30.1961	100	99.7758
Bcl2a1c	0.881373	13.3193	3.8921	1.35633e-08	2.02135e-07	LPS-inducible	N	NA	NA	NA	NA	NA	NA	NA	NA
Pnp2	0.916352	13.559	3.88684	1.68737e-10	5.88909e-09	LPS-inducible	Y	0.00798935	0.00784314	0.22885	0.156951	0.798935	0.784314	17.462	11.7713
Ifi205	15.2799	197.165	3.8421	1.4251e-07	1.41783e-06	LPS-inducible	Y	0.287617	0.0980392	11.3926	7.94955	27.5632	9.80392	97.8308	95.852
Ccnd2	0.4562	6.49816	3.82983	5.77956e-09	9.91145e-08	LPS-inducible	Y	0.407457	0.707843	8.51952	9.8352	32.6232	36.0784	83.1887	82.8475
8430408G22Rik	0.199928	2.83589	3.81941	4.6551e-05	0.00019763	LPS-inducible	N	NA	NA	NA	NA	NA	NA	NA	NA
Sntb1	0.276522	3.94892	3.81919	3.23857e-09	6.22854e-08	LPS-inducible	N	NA	NA	NA	NA	NA	NA	NA	NA
Gm14023	0.228401	3.29444	3.8098	1.99287e-07	1.8717e-06	LPS-inducible	N	NA	NA	NA	NA	NA	NA	NA	NA
Zc3h12c	1.03336	14.3767	3.79987	6.14317e-12	4.66028e-10	LPS-inducible	Y	0.011984	0.00980392	0.234273	0.0829596	1.1984	0.980392	20.9328	7.17489
Cfb	6.89006	91.7268	3.79541	2.28695e-07	2.09952e-06	LPS-inducible	Y	0	0	0.244035	0.0941704	0	0	16.5944	7.62332
Oasl1	27.4118	373.735	3.79479	3.18212e-06	1.98751e-05	LPS-inducible	Y	0.323569	0.154902	8.36985	8.81278	28.6285	12.3529	93.2755	93.0493
Batf2	2.33597	31.9039	3.79081	2.05034e-09	4.36605e-08	LPS-inducible	Y	0.0505992	0.0215686	2.11714	1.48655	3.19574	2.15686	72.2343	61.5471
H2-Q5	0.176759	2.62363	3.7736	9.51756e-07	6.9554e-06	LPS-inducible	N	NA	NA	NA	NA	NA	NA	NA	NA
Src	2.23338	30.3277	3.76438	2.04204e-13	3.98344e-11	LPS-inducible	Y	0.00532623	0.0117647	0.841649	0.918161	0.399467	1.17647	47.8308	47.87
Enpp4	0.710938	9.30667	3.73774	8.70262e-09	1.39457e-07	LPS-inducible	Y	0.00399467	0.00392157	0.343818	0.258969	0.399467	0.392157	25.2711	21.1883
Susd2	0.185422	2.37685	3.73479	1.68335e-05	8.24614e-05	LPS-inducible	N	NA	NA	NA	NA	NA	NA	NA	NA
Saa3	575.222	7389.28	3.72049	4.93007e-09	8.72192e-08	LPS-inducible	Y	0.26498	0.0901961	62.7744	32.3991	25.4328	9.01961	91.2148	85.0897
Nod1	2.21577	28.3621	3.69774	1.36071e-12	1.6157e-10	LPS-inducible	Y	0.0505992	0.0215686	0.686551	0.5213	4.39414	2.15686	47.0716	38.7892
Car2	0.339541	4.39079	3.68126	1.65648e-06	1.13593e-05	LPS-inducible	Y	0	0	0.111714	0.115471	0	0	7.04989	5.8296
Dusp2	5.18119	65.2858	3.67224	2.35588e-12	2.33961e-10	LPS-inducible	Y	0.549933	0.180392	3.859	5.25897	23.7017	11.3725	72.4512	77.0179
Il15ra	3.22387	40.7129	3.66631	1.36122e-11	8.21546e-10	LPS-inducible	Y	0.0279627	0.0411765	1.718	2.0213	2.3968	3.92157	75.5965	79.8206
Isg15	49.6485	596.923	3.65285	3.62023e-07	3.05621e-06	LPS-inducible	Y	1.42077	0.698039	56.5748	45.0617	61.9174	34.902	100	100
Usp18	28.7777	348.911	3.63241	8.56754e-08	9.37794e-07	LPS-inducible	Y	0.520639	0.217647	8.78416	7.44058	41.1451	17.2549	99.4577	98.991
Xkr8	2.47766	30.4744	3.62533	3.58267e-13	6.02109e-11	LPS-inducible	Y	0.057257	0.0509804	0.713666	0.340807	4.92676	4.90196	46.2039	27.13
Vcan	0.358956	4.34662	3.5989	2.27458e-12	2.30069e-10	LPS-inducible	Y	0.00399467	0.166667	0.828633	1.00448	0.399467	10.9804	45.3362	48.6547
Gbp3	11.8752	138.305	3.59465	5.82205e-08	6.80831e-07	LPS-inducible	Y	0.238349	0.0745098	4.84816	3.42825	19.3076	6.86275	97.397	92.713
Tgtp1	0.382465	4.43865	3.57638	2.69886e-07	2.41658e-06	LPS-inducible	Y	0	0	0.147505	0.0560538	0	0	13.0152	5.04484
Atp10a	0.495518	5.90774	3.57415	1.41392e-08	2.08648e-07	LPS-inducible	Y	0.00932091	0.0411765	0.254881	0.189462	0.932091	4.11765	21.9089	16.8161
Ppp1r15a	6.81842	80.8443	3.57052	1.20163e-15	1.74602e-12	LPS-inducible	Y	0.611185	0.666667	0.737527	0.399103	34.0879	43.1373	40.4555	27.0179
Cebpd	10.6592	126.383	3.56451	2.50352e-12	2.44182e-10	LPS-inducible	N	NA	NA	NA	NA	NA	NA	NA	NA
Cxcl11	2.00327	20.5587	3.55652	1.52254e-06	1.05267e-05	LPS-inducible	N	NA	NA	NA	NA	NA	NA	NA	NA
Igfbp7	0.274781	3.39225	3.55291	2.5826e-06	1.66358e-05	LPS-inducible	N	NA	NA	NA	NA	NA	NA	NA	NA
Igtp	16.7607	187.77	3.53936	4.35052e-09	7.89049e-08	LPS-inducible	Y	0.391478	0.145098	5.9295	4.85426	32.49	12.549	98.2646	96.9731
AW011738	0.194829	2.17688	3.53503	4.83089e-07	3.92654e-06	LPS-inducible	Y	0	0	0.0997831	0.130045	0	0	9.00217	11.2108
Icosl	2.69079	30.231	3.4933	4.22775e-12	3.59286e-10	LPS-inducible	Y	0.0159787	0.0352941	0.155098	0.0571749	1.46471	3.33333	13.1236	5.04484
Dusp16	1.12514	12.2942	3.4563	2.08675e-14	9.20905e-12	LPS-inducible	Y	0.0439414	0.0215686	0.625813	0.298206	3.99467	2.15686	42.2993	21.1883
Gadd45b	13.2617	143.662	3.43666	2.87394e-11	1.48791e-09	LPS-inducible	Y	0.687084	0.133333	8.08243	5.06839	38.0826	11.5686	99.2408	96.1883
Gbp2	35.6762	367.498	3.43628	1.32848e-07	1.33385e-06	LPS-inducible	Y	0.516644	0.178431	11.2581	9.84529	41.4115	15.6863	99.2408	98.3184
Vcam1	1.151	12.2953	3.43422	5.05023e-10	1.43668e-08	LPS-inducible	Y	0.00266312	0.00196078	0.335141	0.261211	0.266312	0.196078	14.859	13.3408
Mxd1	3.14495	33.2833	3.43333	9.82761e-11	4.00585e-09	LPS-inducible	Y	0.275632	0.0882353	3.72993	5.04372	20.1065	8.03922	84.7072	91.1435
Cacnb3	0.19077	2.07067	3.43228	1.90412e-07	1.80091e-06	LPS-inducible	Y	0	0.0196078	0.0845987	0.391256	0	0.784314	6.39913	23.0942
H2-M2	5.50102	58.8928	3.43182	3.84268e-10	1.16281e-08	LPS-inducible	Y	0	0	0.183297	0.0123318	0	0	8.78525	1.12108
Flnb	1.49239	16.3153	3.43036	1.83673e-12	1.98658e-10	LPS-inducible	Y	0.0279627	0.170588	0.857918	0.673767	2.66312	14.3137	48.0477	38.1166
Tgtp2	3.75825	37.5729	3.4269	7.16576e-07	5.48554e-06	LPS-inducible	Y	0	0	0.560738	0.257848	0	0	39.5879	21.6368
Hivep3	1.65837	17.8188	3.42488	4.33227e-11	2.09258e-09	LPS-inducible	Y	0.173103	0.198039	0.788503	0.213004	14.2477	17.2549	42.7332	16.2556
Spint2	0.51987	5.566	3.40661	4.51623e-07	3.70942e-06	LPS-inducible	Y	0.00798935	0.00588235	0.0509761	0.0201794	0.798935	0.588235	3.68764	1.79372
Zhx2	0.289598	3.08444	3.40355	7.49034e-08	8.35938e-07	LPS-inducible	Y	0	0.00588235	0.0607375	0.0717489	0	0.588235	5.74837	7.06278
Nfkbia	82.7377	860.882	3.37949	1.3679e-14	7.11567e-12	LPS-inducible	Y	1.60053	3.27255	30.0369	23.7892	69.9068	83.9216	100	100
Icam1	61.6265	639.011	3.37418	1.27867e-15	1.74602e-12	LPS-inducible	Y	0.464714	0.288235	8.68438	2.86099	32.49	22.549	97.2885	81.8386
Mir761	0.390018	4.76257	3.36791	0.0214924	0.0408888	LPS-inducible	N	NA	NA	NA	NA	NA	NA	NA	NA
Bcl2a1b	32.6966	340.797	3.36386	3.05467e-15	3.45269e-12	LPS-inducible	Y	0.697736	0.405882	15.8265	6.17825	36.8842	23.3333	96.9631	88.2287
Gbp6	3.09913	28.8686	3.36048	2.41794e-06	1.5685e-05	LPS-inducible	N	NA	NA	NA	NA	NA	NA	NA	NA
Gpr84	59.8768	610.622	3.35885	2.59367e-16	8.62425e-13	LPS-inducible	Y	0.0292943	0.139216	3.52278	2.80605	2.26365	9.41176	81.0195	76.6816
Mfsd7a	2.74774	27.6795	3.34802	8.75877e-12	6.20003e-10	LPS-inducible	Y	0.0266312	0.027451	0.23102	0.164798	2.52996	2.7451	19.4143	13.9013
Helz2	2.62892	26.4048	3.34095	5.90004e-10	1.6194e-08	LPS-inducible	Y	0.0319574	0.101961	1.86659	2.34193	2.52996	9.41176	79.2842	83.9686
Isg20	6.89591	66.4022	3.33655	7.43167e-07	5.65739e-06	LPS-inducible	Y	0.211718	0.0745098	4.13666	3.25561	17.0439	7.2549	89.154	87.8924
Ppfibp2	4.37624	44.1982	3.33284	1.76633e-13	3.71065e-11	LPS-inducible	Y	0.215712	0.129412	0.306941	0.162556	17.1771	11.7647	22.0174	12.4439
Irf1	12.8213	125.614	3.31329	4.85529e-11	2.28064e-09	LPS-inducible	Y	0.219707	0.0784314	2.72017	1.66816	15.1798	6.66667	85.141	71.5247
Hspa1a	0.302599	2.90282	3.2947	7.15509e-07	5.48122e-06	LPS-inducible	Y	0.18775	0.045098	0.159436	0.140135	10.7856	3.72549	11.4967	9.08072
Spaca6	0.373422	3.74697	3.29307	1.10005e-05	5.72237e-05	LPS-inducible	Y	0.0226365	0.0294118	0.14859	0.105381	2.13049	2.7451	13.1236	8.8565
Mx1	30.8404	280.676	3.27942	8.67081e-06	4.66831e-05	LPS-inducible	Y	0.426099	0.168627	11.6941	8.16592	37.8162	14.1176	99.6746	97.1973
Ifi47	35.0958	322.275	3.27907	5.4452e-07	4.35684e-06	LPS-inducible	Y	0.568575	0.168627	7.99892	6.02018	40.6125	15.098	99.4577	98.5426
Dcbld2	0.317911	3.05705	3.27761	3.24357e-08	4.15389e-07	LPS-inducible	Y	0.0146471	0.0196078	0.195228	0.0751121	1.33156	1.76471	15.5098	6.72646
Heg1	0.401425	3.88264	3.27659	2.73745e-08	3.61595e-07	LPS-inducible	Y	0.00665779	0.0215686	0.0759219	0.0100897	0.665779	1.96078	6.50759	1.00897
Gm12250	11.3916	106.697	3.27143	1.29967e-08	1.9529e-07	LPS-inducible	N	NA	NA	NA	NA	NA	NA	NA	NA
Dll1	0.168797	1.51721	3.2677	2.19842e-05	0.000103739	LPS-inducible	Y	0	0	0.0683297	0.0381166	0	0	6.50759	3.47534
Il23r	0.282635	2.79865	3.26721	1.88023e-07	1.78296e-06	LPS-inducible	N	NA	NA	NA	NA	NA	NA	NA	NA
Fpr2	8.14905	75.0337	3.2662	2.35251e-09	4.83668e-08	LPS-inducible	Y	0.00399467	0.00196078	0.706074	0.136771	0.266312	0.196078	35.0325	9.30493
Ifit2	75.3791	658.686	3.2627	3.02627e-05	0.000136101	LPS-inducible	Y	0.569907	0.229412	17.8753	10.8128	44.0746	18.2353	99.4577	96.0762
Tnfaip3	12.5306	119.372	3.2569	2.63604e-13	4.97182e-11	LPS-inducible	Y	0.0559254	0.113725	4.41323	2.49215	4.26099	9.21569	93.8178	80.7175
Malt1	7.01934	66.662	3.24619	1.72859e-12	1.92685e-10	LPS-inducible	Y	0.0466045	0.115686	1.89154	1.23094	3.72836	11.1765	77.3319	62.2197
Mefv	6.20126	58.018	3.24467	3.57992e-11	1.7776e-09	LPS-inducible	Y	0.0106525	0.0254902	0.272234	0.39574	0.932091	2.54902	17.3536	25.2242
Lcn2	14.4825	135.995	3.23527	6.13195e-14	1.86071e-11	LPS-inducible	Y	0.00133156	0	1.80803	1.6435	0.133156	0	39.3709	30.4933
Sp140	4.69165	43.4778	3.22034	1.52279e-13	3.39489e-11	LPS-inducible	Y	0.877497	0.333333	6.83514	5.2287	54.727	23.9216	98.9154	97.9821
Birc3	7.79979	72.2258	3.22002	8.16864e-15	6.13146e-12	LPS-inducible	Y	0.292943	0.145098	1.58568	1.60202	20.7723	11.5686	73.8612	75.1121
Irgm2	10.8322	96.0511	3.20493	8.94542e-09	1.42241e-07	LPS-inducible	Y	0.0892144	0.0411765	1.72777	1.6222	6.9241	3.52941	79.6095	73.2063
Oas1b	1.5674	14.1059	3.19958	2.56874e-10	8.35146e-09	LPS-inducible	N	NA	NA	NA	NA	NA	NA	NA	NA
AW112010	234.021	1951.24	3.19646	9.27467e-07	6.80832e-06	LPS-inducible	Y	0.838881	0.537255	59.8069	30.2657	51.265	27.8431	97.2885	93.1614
Lmo4	20.3547	185.977	3.19499	1.21884e-12	1.48166e-10	LPS-inducible	Y	1.02397	2.45098	2.57701	3.02578	55.526	82.9412	66.269	71.6368
Klrk1	0.224807	1.93592	3.1883	1.81846e-07	1.73536e-06	LPS-inducible	Y	0.0186418	0.0843137	0.285249	0.0952915	0.798935	1.96078	17.1367	6.39013
Bambi-ps1	7.16238	64.8192	3.18639	1.07081e-08	1.66158e-07	LPS-inducible	N	NA	NA	NA	NA	NA	NA	NA	NA
Nupr1	15.4277	136.453	3.17633	3.32698e-11	1.67483e-09	LPS-inducible	Y	0.785619	0.341176	6.13991	1.97197	41.8109	24.902	86.551	60.8744
Tnfrsf8	0.42465	3.75582	3.16764	3.08714e-07	2.68075e-06	LPS-inducible	Y	0.00665779	0.00392157	0.0976139	0.0392377	0.665779	0.392157	9.11063	3.58744
Plekha4	0.249659	2.22654	3.16637	2.46997e-06	1.59845e-05	LPS-inducible	Y	0.00932091	0.00196078	0.129067	0.0706278	0.932091	0.196078	11.8221	6.16592
Tsc22d1	1.83027	16.4188	3.16624	1.29148e-13	3.06699e-11	LPS-inducible	Y	0.194407	0.113725	0.267896	0.07287	15.7124	9.41176	17.2451	5.38117
Ifih1	9.64892	83.8124	3.15845	1.6603e-10	5.83188e-09	LPS-inducible	Y	0.283622	0.115686	5.62473	3.24888	23.036	10.1961	95.7701	91.2556
9330175E14Rik	0.409443	3.76716	3.15778	1.10481e-07	1.15162e-06	LPS-inducible	Y	0.0332889	0.0156863	0.142082	0.113229	2.3968	1.56863	12.7983	10.6502
Gm12216	0.461232	4.28873	3.15722	3.6562e-06	2.24024e-05	LPS-inducible	Y	0.00932091	0.0117647	0.382863	0.164798	0.798935	0.392157	29.0672	13.9013
Parp14	11.6458	102.324	3.15337	4.32101e-09	7.86588e-08	LPS-inducible	Y	0.737683	0.233333	9.14859	7.06726	47.2703	19.4118	99.7831	99.2152
Olfr56	0.331183	2.91942	3.15201	4.26947e-07	3.54136e-06	LPS-inducible	Y	0	0	0.715835	0.912556	0	0	47.397	52.9148
Slc2a6	40.7378	359.166	3.14311	3.21124e-12	2.87538e-10	LPS-inducible	Y	0.531292	0.331373	5.10521	3.87556	34.0879	24.3137	94.4685	91.1435
Ppm1k	0.604863	5.12796	3.13107	1.55547e-11	8.94312e-10	LPS-inducible	Y	0.0972037	0.0647059	0.685466	0.779148	7.85619	6.47059	47.0716	48.6547
Cd274	18.6356	161.159	3.13037	6.98187e-10	1.83547e-08	LPS-inducible	Y	0.154461	0.107843	3.29393	2.86099	13.1824	9.01961	89.4794	86.5471
Trp53i11	0.231651	1.99516	3.11162	8.65834e-07	6.45623e-06	LPS-inducible	N	NA	NA	NA	NA	NA	NA	NA	NA
Trim30b	0.253769	2.139	3.10943	3.20858e-07	2.7606e-06	LPS-inducible	Y	0.0106525	0.00980392	0.760304	0.947309	0.532623	0.980392	47.8308	54.8206
Il7	0.511798	4.39792	3.10608	3.45402e-08	4.36709e-07	LPS-inducible	N	NA	NA	NA	NA	NA	NA	NA	NA
Cp	1.88974	15.248	3.09738	5.38388e-08	6.3789e-07	LPS-inducible	Y	0	0	0.78308	0.0762332	0	0	32.9718	4.70852
Ppap2a	2.79245	23.5322	3.08061	1.69045e-09	3.7007e-08	LPS-inducible	N	NA	NA	NA	NA	NA	NA	NA	NA
Rab38	0.758043	6.45685	3.06755	8.27558e-08	9.07655e-07	LPS-inducible	N	NA	NA	NA	NA	NA	NA	NA	NA
St3gal3	1.71438	14.3457	3.06526	1.33027e-11	8.11836e-10	LPS-inducible	Y	0.142477	0.117647	0.291757	0.180493	11.7177	10.9804	22.1258	15.6951
Dram1	11.0309	91.3046	3.05062	5.46981e-12	4.2981e-10	LPS-inducible	Y	0.0719041	0.0529412	0.776573	0.229821	6.12517	5.29412	48.4816	18.1614
Slc7a11	5.21021	43.0546	3.04897	5.74657e-12	4.41751e-10	LPS-inducible	Y	0.0945406	0.752941	1.12798	2.10426	5.19308	32.3529	39.154	56.6143
Gpr85	1.58175	12.9367	3.04415	3.35384e-13	5.81546e-11	LPS-inducible	Y	0.0213049	0.0196078	0.488069	0.221973	2.13049	1.96078	32.321	17.4888
Parp8	2.66411	21.6858	3.02977	2.08715e-12	2.19231e-10	LPS-inducible	Y	0.117177	0.241176	0.650759	0.632287	10.3862	18.8235	47.397	46.0762
Arhgef3	3.89272	31.557	3.02716	3.05707e-12	2.78295e-10	LPS-inducible	Y	0.0838881	0.0745098	0.427332	0.204036	6.79095	7.2549	32.1041	17.3767
Acsl1	21.8263	177.868	3.02552	3.16065e-15	3.45269e-12	LPS-inducible	Y	0.178429	0.205882	0.772234	0.569507	14.514	19.2157	40.2386	35.2018
Ppm1n	1.31103	10.6775	3.02075	1.2329e-05	6.32012e-05	LPS-inducible	N	NA	NA	NA	NA	NA	NA	NA	NA
Nlrc5	3.01359	24.3979	3.02021	2.7572e-08	3.6245e-07	LPS-inducible	Y	0.0599201	0.0372549	1.06182	0.862108	5.05992	3.52941	62.3644	52.13
Rapgef2	1.9913	15.8493	3.01831	2.48346e-10	8.0983e-09	LPS-inducible	Y	0.057257	0.0862745	0.845987	0.690583	5.45939	7.84314	47.0716	40.3587
Daxx	17.7248	141.501	3.01613	5.47853e-10	1.52284e-08	LPS-inducible	Y	0.568575	0.427451	5.859	4.59978	44.3409	31.5686	99.6746	98.6547
Nfkbie	11.67	93.8663	3.01192	4.05529e-10	1.20708e-08	LPS-inducible	Y	0.0652463	0.107843	1.34382	2.11323	4.92676	7.64706	66.8113	78.9238
Gbp4	2.55769	19.1568	3.01068	6.98881e-07	5.37268e-06	LPS-inducible	Y	0	0	1.4859	1.24103	0	0	44.6855	40.0224
Nfkb2	15.9188	127.735	3.00319	1.15471e-14	6.63895e-12	LPS-inducible	Y	0.190413	0.172549	3.16377	2.5426	13.8482	12.9412	91.5401	86.2108
Cdkn1a	70.9938	565.133	2.99073	1.12338e-13	2.78904e-11	LPS-inducible	Y	5.36085	5.76863	29.013	13.3576	91.478	93.1373	100	99.4395
Agrn	0.959807	7.59037	2.98529	4.0184e-10	1.19937e-08	LPS-inducible	Y	0.00399467	0.0313725	0.0889371	0.0896861	0.399467	3.13725	8.35141	8.07175
Sap30	16.7442	132.211	2.98327	3.59299e-12	3.13998e-10	LPS-inducible	Y	1.07057	0.790196	6.87744	3.30717	61.7843	47.6471	98.8069	91.2556
Gm15056	0.849593	6.43255	2.97044	0.000108696	0.000411149	LPS-inducible	N	NA	NA	NA	NA	NA	NA	NA	NA
Gstt1	0.23901	1.90082	2.97029	0.000244975	0.000834717	LPS-inducible	Y	0.0266312	0.00784314	0.0531453	0.0908072	2.26365	0.784314	4.33839	6.50224
Rassf4	36.5759	286.409	2.96936	1.04967e-14	6.37033e-12	LPS-inducible	Y	2.45539	0.688235	8.7538	4.66031	84.4208	44.902	98.2646	94.0583
Gbp7	7.32218	54.6694	2.95578	2.33319e-08	3.16226e-07	LPS-inducible	Y	0.394141	0.139216	3.59002	3.51457	28.8948	12.549	93.6009	93.3857
Mapkapk2	16.5951	128.37	2.95096	1.13443e-15	1.74602e-12	LPS-inducible	Y	1.38748	1.04902	7.5564	4.65919	71.5047	62.549	99.0239	97.6457
Apol9b	0.685431	5.07318	2.94226	0.000127776	0.000474934	LPS-inducible	Y	0	0	0.290672	0.217489	0	0	18.0043	16.2556
Cx3cl1	1.16552	8.90388	2.932	2.66425e-09	5.35005e-08	LPS-inducible	Y	0	0.072549	0.0878525	0.0257848	0	5.4902	6.61605	2.46637
Pim2	0.866438	6.68346	2.92905	1.40553e-08	2.07772e-07	LPS-inducible	N	NA	NA	NA	NA	NA	NA	NA	NA
Il1f9	0.460844	3.47977	2.92372	2.72733e-07	2.43717e-06	LPS-inducible	N	NA	NA	NA	NA	NA	NA	NA	NA
Iigp1	10.1572	67.8719	2.91885	3.70554e-05	0.000161982	LPS-inducible	Y	0.00665779	0.00196078	3.01952	1.17601	0.665779	0.196078	66.4859	41.2556
Irak3	16.8865	127.035	2.91403	5.49365e-12	4.2981e-10	LPS-inducible	Y	0.173103	0.0901961	0.4718	0.352018	14.2477	8.23529	33.2972	27.13
Tnfaip2	31.5286	234.7	2.89659	4.33901e-14	1.48123e-11	LPS-inducible	Y	5.81758	2.39804	20.3905	17.0135	98.1358	79.8039	99.6746	98.4305
Tap1	23.4192	173.33	2.89533	3.07599e-09	5.99464e-08	LPS-inducible	Y	0.422104	0.25098	3.74946	3.24103	31.5579	19.6078	94.3601	92.8251
Lysmd2	0.661151	4.90665	2.89042	5.44805e-07	4.35684e-06	LPS-inducible	Y	0	0.0156863	0.0585683	0.0280269	0	1.56863	4.88069	2.46637
Vnn3	0.644946	4.34868	2.8871	8.35169e-06	4.51876e-05	LPS-inducible	N	NA	NA	NA	NA	NA	NA	NA	NA
Ifit3	52.6439	358.152	2.87759	5.28035e-05	0.00022126	LPS-inducible	Y	0.750999	0.319608	17.4165	10.5291	46.4714	20.9804	98.1562	95.5157
Trim21	0.603995	4.42755	2.87662	5.04731e-09	8.89303e-08	LPS-inducible	Y	0.0412783	0.0196078	0.467462	0.511211	3.19574	1.96078	35.4664	36.3229
Cd200	2.15212	15.5909	2.86143	1.12915e-10	4.40727e-09	LPS-inducible	Y	0.00665779	0.0294118	0.453362	0.300448	0.532623	0.392157	18.1128	13.9013
Rnf24	1.00777	7.35313	2.86033	8.7748e-09	1.40345e-07	LPS-inducible	Y	0.023968	0.0215686	0.126898	0.0919283	2.13049	2.15686	11.1714	8.18386
Fam102b	2.43574	17.7461	2.86002	3.19552e-13	5.63031e-11	LPS-inducible	Y	0.23036	0.421569	1.00542	0.591928	18.9081	32.549	52.9284	38.4529
Pstpip2	9.34182	66.7867	2.83874	1.0382e-12	1.30359e-10	LPS-inducible	N	NA	NA	NA	NA	NA	NA	NA	NA
Il15	18.5365	128.319	2.83652	1.06599e-10	4.26551e-09	LPS-inducible	Y	0.890812	0.411765	9.93601	6.92713	53.1292	30.9804	98.9154	98.3184
Fnbp1l	6.16846	43.8234	2.82788	3.22111e-11	1.63742e-09	LPS-inducible	Y	0.0958722	0.0490196	1.81779	0.540359	8.38881	4.5098	76.2473	34.8655
Phf11a	4.23628	28.6699	2.81514	4.53568e-07	3.7226e-06	LPS-inducible	Y	0.0306258	0.00588235	0.864425	0.387892	1.86418	0.588235	47.2885	27.3543
Zc3h12a	2.9728	20.6727	2.80385	1.20596e-08	1.83896e-07	LPS-inducible	Y	0.0785619	0.201961	1.5846	1.42489	6.65779	15.6863	72.6681	70.1794
Mnda	14.9127	99.3617	2.79703	4.25311e-07	3.53047e-06	LPS-inducible	Y	0.509987	0.215686	9.00651	7.00673	39.8136	16.2745	99.7831	98.8789
Lox	4.31958	29.3047	2.7896	1.46603e-09	3.28849e-08	LPS-inducible	N	NA	NA	NA	NA	NA	NA	NA	NA
I830012O16Rik	14.0459	90.7809	2.78898	9.46089e-06	5.02434e-05	LPS-inducible	N	NA	NA	NA	NA	NA	NA	NA	NA
Mtmr14	13.9253	94.6416	2.77045	6.69937e-13	9.75785e-11	LPS-inducible	Y	0.516644	0.364706	2.93167	2.21973	32.8895	27.6471	89.9132	84.7534
Kif3c	0.816951	5.56062	2.76838	1.00631e-09	2.47032e-08	LPS-inducible	Y	0.0532623	0.0215686	0.032538	0.0224215	4.92676	2.15686	3.2538	2.13004
Gpr31b	0.303837	1.98353	2.76326	0.000503277	0.00156454	LPS-inducible	N	NA	NA	NA	NA	NA	NA	NA	NA
2500002B13Rik	2.92401	19.7747	2.75968	1.5511e-08	2.23023e-07	LPS-inducible	Y	0.0705726	0.0666667	0.364425	0.128924	6.52463	6.07843	25.0542	9.64126
Tnfrsf14	12.7176	86.3671	2.75586	2.12507e-12	2.21088e-10	LPS-inducible	N	NA	NA	NA	NA	NA	NA	NA	NA
BC147527	1.46858	9.66972	2.74236	3.4618e-06	2.13292e-05	LPS-inducible	Y	0.00399467	0	0.0607375	0.0358744	0.399467	0	5.85683	3.25112
Mapkbp1	1.06533	7.10593	2.74162	1.31632e-11	8.11836e-10	LPS-inducible	Y	0.0266312	0.054902	0.261388	0.188341	2.66312	5.4902	21.692	15.583
Olr1	0.614059	4.07789	2.74097	3.09643e-08	3.99356e-07	LPS-inducible	Y	0	0	0.185466	0.176009	0	0	10.7375	9.19283
Tnfsf9	5.8342	38.9069	2.73951	1.41921e-10	5.15063e-09	LPS-inducible	Y	0.133156	0.17451	1.36768	0.516816	9.58722	13.7255	42.1909	26.1211
Marcksl1	116.123	763.9	2.7337	4.95422e-11	2.29796e-09	LPS-inducible	Y	1.2783	1.65098	41.9946	36.9652	64.4474	62.549	100	99.8879
Slfn4	1.61382	9.74723	2.7181	7.1326e-06	3.95114e-05	LPS-inducible	Y	0	0	0.318872	0.470852	0	0	18.6551	24.3274
Parp10	10.4394	67.9223	2.71406	5.6127e-09	9.67084e-08	LPS-inducible	Y	0.0972037	0.0882353	1.38286	1.37892	7.98935	7.84314	68.9805	69.3946
Gem	0.449739	2.86206	2.70789	2.00729e-06	1.3395e-05	LPS-inducible	N	NA	NA	NA	NA	NA	NA	NA	NA
St3gal1	6.74437	43.9174	2.70757	1.39947e-09	3.16517e-08	LPS-inducible	Y	0.183755	0.3	1.77657	1.59978	14.514	25.8824	76.3557	73.0942
Ets2	12.7029	82.5246	2.70544	8.86873e-12	6.21039e-10	LPS-inducible	Y	0.0519308	0.203922	0.72885	0.816143	4.5273	15.8824	42.8416	46.6368
Psd	0.446401	2.88596	2.69239	1.20701e-08	1.83896e-07	LPS-inducible	N	NA	NA	NA	NA	NA	NA	NA	NA
Il20rb	0.647975	4.13814	2.69177	1.1045e-08	1.70658e-07	LPS-inducible	N	NA	NA	NA	NA	NA	NA	NA	NA
Cflar	9.37033	60.0297	2.68594	7.63242e-13	1.05915e-10	LPS-inducible	Y	0.87217	0.992157	6.37852	3.88229	54.4607	57.8431	99.3492	93.3857
Cav1	14.1814	90.6801	2.67912	4.76632e-13	7.54598e-11	LPS-inducible	Y	0	0.0352941	0.94577	0.558296	0	3.13725	32.8633	26.009
Chil1	0.810273	5.15407	2.67348	8.10511e-06	4.40718e-05	LPS-inducible	N	NA	NA	NA	NA	NA	NA	NA	NA
Arid5a	2.22078	13.8505	2.64513	2.30733e-11	1.24779e-09	LPS-inducible	Y	0.0905459	0.133333	1.60087	0.810538	7.32357	11.7647	74.1866	50.5605
Irgm1	54.2506	332.767	2.64462	1.35442e-07	1.3574e-06	LPS-inducible	Y	0.439414	0.278431	5.5564	3.34753	35.1531	19.6078	97.5054	92.6009
Trex1	129.739	799.208	2.64038	2.94028e-09	5.80826e-08	LPS-inducible	N	NA	NA	NA	NA	NA	NA	NA	NA
Rras2	0.642728	3.98772	2.63671	4.20134e-08	5.16259e-07	LPS-inducible	Y	0.0399467	0.054902	0.212581	0.0672646	3.32889	3.72549	14.859	5.9417
Clec4e	257.173	1584.64	2.62567	7.86351e-11	3.36867e-09	LPS-inducible	Y	0.92277	2.15686	18.0065	21.0594	56.3249	74.5098	99.0239	99.6637
Ehd1	67.9631	417.875	2.62088	1.48014e-11	8.58204e-10	LPS-inducible	Y	1.08256	3.31961	14.5423	14.3083	66.1784	91.3725	100	100
Slamf7	27.4022	168.043	2.61414	6.64882e-11	2.90527e-09	LPS-inducible	Y	0.778961	0.154902	4.49132	2.18722	44.3409	12.3529	91.2148	75.5605
Tmem67	2.14014	13.0728	2.61051	2.94521e-10	9.40745e-09	LPS-inducible	Y	0.0412783	0.0392157	0.331887	0.35426	3.72836	3.52941	26.4642	28.9238
Trafd1	29.7332	180.921	2.61037	1.2161e-09	2.86307e-08	LPS-inducible	Y	1.00399	0.405882	6.20282	5.25	59.1212	28.2353	98.9154	98.991
Klf7	6.06547	36.7489	2.60084	8.32242e-13	1.13643e-10	LPS-inducible	Y	0.206391	0.335294	1.25922	0.859865	15.4461	24.5098	55.0976	46.5247
Cers6	12.2016	73.1437	2.59525	4.32702e-12	3.63603e-10	LPS-inducible	Y	0.177097	0.192157	1.88612	0.886771	14.7803	15.8824	79.1757	55.2691
Irf7	89.4509	509.916	2.59326	2.36617e-05	0.000110368	LPS-inducible	Y	1.08655	0.521569	19.4685	16.3251	55.2597	29.2157	100	99.7758
Dyrk2	0.813053	4.90317	2.57459	1.24948e-08	1.89312e-07	LPS-inducible	Y	0.0279627	0.0313725	0.110629	0.0470852	2.26365	3.13725	10.4121	4.3722
Zbp1	15.2781	88.6257	2.57369	5.51958e-06	3.17849e-05	LPS-inducible	Y	0.416778	0.160784	4.99458	3.46076	26.2317	12.7451	92.6247	87.2197
Stard5	11.1284	66.0003	2.56359	2.9555e-14	1.18709e-11	LPS-inducible	Y	0.260985	0.24902	0.621475	0.347534	21.5712	20.5882	40.3471	27.8027
N4bp1	2.7919	16.4314	2.5546	1.28409e-13	3.06699e-11	LPS-inducible	Y	0.34221	0.456863	2.69197	3.37108	24.5007	35.098	89.2625	94.0583
Fas	7.23169	42.4711	2.55196	7.218e-14	2.07498e-11	LPS-inducible	Y	0.211718	0.105882	2.59761	2.04709	15.8455	8.82353	81.6703	79.4843
Tma16	13.1781	76.725	2.55016	9.33765e-14	2.48791e-11	LPS-inducible	Y	0.294274	0.441176	5.04013	2.56054	23.5686	33.3333	84.7072	66.4798
Ccdc88b	2.0747	12.1592	2.54918	5.77783e-12	4.41751e-10	LPS-inducible	Y	0.170439	0.247059	0.375271	0.368834	14.1145	21.3725	28.308	28.4753
Slc25a22	10.1328	59.1076	2.54718	5.76074e-11	2.55814e-09	LPS-inducible	Y	0.0732357	0.103922	1.16594	1.02803	6.39148	9.41176	65.5098	59.417
Herc6	8.12498	46.197	2.5434	3.22179e-08	4.13085e-07	LPS-inducible	Y	0.20506	0.105882	2.81996	2.76682	15.7124	9.60784	90.6725	91.2556
Ddx58	14.6855	82.3746	2.54064	1.08504e-06	7.80827e-06	LPS-inducible	Y	0.225033	0.141176	2.23861	2.11323	16.245	11.1765	84.3818	85.5381
Sh3bp4	1.70476	9.80957	2.53582	1.26721e-08	1.91201e-07	LPS-inducible	Y	0.0252996	0.0431373	0.17679	0.100897	2.13049	3.92157	15.1844	8.8565
Oasl2	26.4789	147.967	2.52512	6.36092e-06	3.57815e-05	LPS-inducible	Y	0.704394	0.256863	6.36334	5.64574	44.2077	18.0392	99.1323	98.5426
Parp12	16.0895	91.9972	2.52469	6.32226e-08	7.29297e-07	LPS-inducible	Y	0.343542	0.182353	2.67462	2.1278	24.6338	17.0588	89.5879	83.9686
Sod2	83.6961	480.417	2.5228	9.78259e-13	1.28412e-10	LPS-inducible	Y	2.81092	2.15686	32.7646	30.8442	91.3449	80	100	100
Slfn8	17.6529	97.1971	2.52244	6.73771e-08	7.70709e-07	LPS-inducible	Y	0.262317	0.119608	3.68547	4.02803	20.506	9.01961	93.167	93.3857
Irak2	14.2291	81.3642	2.51527	1.22136e-12	1.48166e-10	LPS-inducible	Y	0.117177	0.376471	0.986985	0.55157	9.58722	28.8235	58.026	40.1345
Lacc1	14.3948	82.4345	2.51485	9.87424e-13	1.28412e-10	LPS-inducible	Y	1.13981	0.247059	3.93059	2.31278	61.2517	19.2157	93.167	82.9596
Phf11c	0.520599	2.95363	2.51002	7.23011e-06	4.0011e-05	LPS-inducible	Y	0.0186418	0.0137255	0.149675	0.14574	1.59787	1.17647	13.8829	12.8924
Cd38	3.99521	21.8091	2.50766	3.14155e-08	4.0422e-07	LPS-inducible	Y	0.00665779	0	0.159436	0.169283	0.532623	0	10.846	10.5381
Tnip1	24.1444	137.018	2.5044	1.92961e-13	3.90354e-11	LPS-inducible	Y	0.73502	0.64902	4.62364	4.89462	47.4035	43.5294	96.6377	97.1973
Il10	2.26191	12.7756	2.50273	2.80547e-07	2.48556e-06	LPS-inducible	Y	0.0266312	0.0117647	1.62039	1.59641	2.13049	1.17647	37.6356	41.8161
Batf	12.5276	70.902	2.50096	6.63683e-12	5.00005e-10	LPS-inducible	Y	0.423435	0.364706	4.42082	2.80045	28.8948	29.0196	88.0694	78.6996
Mllt6	1.08045	6.1578	2.49962	3.82276e-09	7.12625e-08	LPS-inducible	Y	0.134487	0.129412	1.04555	0.871076	11.5846	11.7647	56.5076	53.139
Rel	6.95933	39.7004	2.499	8.86775e-11	3.71154e-09	LPS-inducible	Y	0.323569	0.464706	2.03362	1.18722	21.9707	31.9608	81.3449	61.5471
Nfkbib	14.246	80.5182	2.49894	2.43556e-14	1.02331e-11	LPS-inducible	Y	0.739015	0.637255	3.96204	4.29709	50.0666	44.1176	95.987	96.9731
Rbpms	2.11157	11.6855	2.4955	4.73891e-11	2.24103e-09	LPS-inducible	Y	0.0346205	0.0588235	0.156182	0.151345	2.52996	5.88235	13.8829	13.565
Xaf1	14.8598	81.0246	2.48742	5.81432e-08	6.80831e-07	LPS-inducible	Y	0.585885	0.362745	5.37636	4.28139	41.6778	24.902	98.59	97.5336
Ikzf1	10.6913	59.7151	2.48327	2.63974e-13	4.97182e-11	LPS-inducible	Y	0.343542	0.392157	2.75597	1.13117	24.3675	31.3725	84.7072	56.3901
Gca	2.2247	12.3721	2.47873	3.41033e-11	1.70892e-09	LPS-inducible	Y	0.0639148	0.0254902	1.03145	0.299327	5.59254	2.35294	57.0499	24.4395
Phf11b	23.2794	123.199	2.46976	5.23766e-06	3.04112e-05	LPS-inducible	Y	0.440746	0.17451	5.88829	3.55493	31.4248	14.3137	96.7462	89.1256
Triobp	2.24635	12.4318	2.46729	6.486e-13	9.7059e-11	LPS-inducible	Y	0.467377	0.362745	1.72777	1.27018	31.0253	28.2353	79.2842	67.0404
Gpd2	8.40781	46.5611	2.46299	1.32622e-11	8.11836e-10	LPS-inducible	Y	0.129161	0.639216	1.39046	0.932735	10.9188	42.549	63.8829	50.1121
Rnf31	7.33617	40.3383	2.46201	9.13219e-11	3.79507e-09	LPS-inducible	Y	0.110519	0.0980392	0.779826	0.502242	9.45406	9.01961	52.603	37.1076
Vegfc	0.409215	2.28325	2.45987	8.50507e-06	4.59038e-05	LPS-inducible	N	NA	NA	NA	NA	NA	NA	NA	NA
Tlr2	85.6074	465.371	2.44803	1.90505e-11	1.06177e-09	LPS-inducible	Y	0.573901	0.464706	6.99566	5.02691	35.8189	30	96.0954	90.0224
Myd88	40.8717	218.76	2.4305	8.3556e-14	2.34042e-11	LPS-inducible	Y	0.516644	0.454902	3.55315	3.15247	37.4168	33.1373	93.9262	93.4978
Ifi35	29.7912	157.788	2.41145	9.26933e-09	1.46539e-07	LPS-inducible	Y	0.798935	0.447059	5.57918	4.76682	52.7297	31.7647	97.8308	97.7578
Tet2	2.08816	11.159	2.41042	2.41199e-10	7.98442e-09	LPS-inducible	Y	0.213049	0.205882	1.20065	0.672646	15.7124	16.8627	63.8829	44.5067
Csf1	3.68618	19.5555	2.40234	2.74866e-08	3.622e-07	LPS-inducible	Y	0.0719041	0.105882	1.2397	0.78139	5.32623	9.01961	60.7375	47.6457
Gm6904	1.01413	5.10128	2.40088	6.96953e-05	0.000279806	LPS-inducible	N	NA	NA	NA	NA	NA	NA	NA	NA
Mthfr	6.2194	32.4133	2.39998	1.33572e-08	1.99609e-07	LPS-inducible	Y	0.17976	0.101961	1.10738	0.994395	14.2477	9.21569	59.9783	56.9507
Aldh1b1	8.89101	46.8576	2.39937	7.03836e-12	5.23041e-10	LPS-inducible	Y	0.0599201	0.0745098	0.701735	0.59417	5.59254	7.05882	41.974	35.3139
Tmem2	2.97883	15.6577	2.39489	8.45041e-12	6.07318e-10	LPS-inducible	Y	0.0745672	0.154902	1.3243	1.83744	6.12517	14.1176	66.5944	77.0179
Junb	39.084	205.024	2.39076	1.65666e-09	3.65311e-08	LPS-inducible	Y	5.98535	5.0098	12.9794	10.1895	93.8748	90.3922	100	99.6637
Stat2	17.6511	90.3276	2.38861	1.51703e-08	2.19282e-07	LPS-inducible	Y	0.229028	0.0823529	1.76573	2.38004	16.6445	7.2549	80.0434	85.2018
Apobec3	10.8933	56.8532	2.38747	1.34996e-13	3.13764e-11	LPS-inducible	Y	0.640479	0.403922	3.81996	3.19283	41.9441	29.0196	95.2278	92.1525
Tex12	0.563208	3.06767	2.38201	0.000747541	0.00220706	LPS-inducible	N	NA	NA	NA	NA	NA	NA	NA	NA
Mov10	4.85214	24.9339	2.38113	3.18938e-09	6.15561e-08	LPS-inducible	Y	0.0492676	0.0470588	0.497831	0.392377	4.79361	4.5098	38.3948	30.7175
Dtx3l	13.0243	65.6812	2.37997	6.97497e-09	1.1615e-07	LPS-inducible	Y	0.475366	0.188235	3.36443	3.31726	33.6884	15.8824	93.2755	91.8161
Gch1	20.3339	105.111	2.37589	2.61034e-12	2.50135e-10	LPS-inducible	Y	0.87217	1.04902	7.31562	5.14686	57.1238	58.6275	98.6985	96.9731
Oaf	3.02447	15.6326	2.37295	3.13977e-09	6.103e-08	LPS-inducible	Y	0.0985353	0.186275	0.832972	1.27691	8.25566	13.3333	39.5879	53.2511
Lrrc8c	5.84935	30.1746	2.36606	1.50048e-10	5.38308e-09	LPS-inducible	Y	0.134487	0.303922	0.421909	0.34417	11.8509	25.6863	31.128	27.0179
Tpst1	7.82986	39.9509	2.36366	2.36216e-09	4.83668e-08	LPS-inducible	Y	0.209055	0.280392	1.98156	1.91928	16.3782	21.5686	80.5857	81.5022
Hp	9.73716	50.2462	2.36236	1.68282e-09	3.69454e-08	LPS-inducible	Y	0.0266312	0.00980392	0.870933	0.397982	1.73103	0.980392	12.4729	4.4843
Pou2f2	2.24772	11.6011	2.3603	6.11903e-10	1.66279e-08	LPS-inducible	Y	0.644474	0.109804	3.2885	1.74776	37.2836	9.21569	80.0434	59.6413
Htra1	1.22314	6.2411	2.35435	1.46505e-06	1.01614e-05	LPS-inducible	Y	0.00798935	0.00392157	0.0596529	0.044843	0.798935	0.392157	5.31453	4.3722
Pnp	60.8941	306.378	2.35342	1.65541e-09	3.65311e-08	LPS-inducible	Y	2.75233	1.42353	14.5803	11.8587	91.0786	69.6078	100	99.8879
Nfkb1	6.67977	34.1348	2.35289	7.30572e-12	5.39241e-10	LPS-inducible	Y	0.790945	0.660784	5.04881	5.87668	52.1971	45.6863	98.4816	99.1031
Slfn5	21.2481	105.919	2.3513	1.81533e-06	1.22791e-05	LPS-inducible	Y	0.154461	0.054902	2.32755	2.05605	10.6525	4.70588	82.4295	77.9148
Exoc3l4	2.63298	13.4392	2.34977	1.19216e-10	4.5856e-09	LPS-inducible	Y	0.166445	0.0901961	1.7538	0.91704	12.1172	8.23529	72.5597	50.6726
Gm14446	24.704	110.743	2.33761	0.00125518	0.00344081	LPS-inducible	N	NA	NA	NA	NA	NA	NA	NA	NA
Pigv	2.10248	10.5667	2.33616	1.10844e-09	2.66533e-08	LPS-inducible	Y	0.109188	0.0764706	0.361171	0.310538	9.58722	7.45098	28.8503	24.7758
Snn	1.73581	8.68425	2.33605	4.72093e-07	3.85725e-06	LPS-inducible	Y	0.0306258	0.0352941	0.900217	0.211883	2.79627	2.54902	50.5423	16.2556
Acpp	0.41607	2.08952	2.33467	1.92774e-07	1.81697e-06	LPS-inducible	Y	0.0106525	0.00980392	0.027115	0.0807175	1.06525	0.980392	2.06074	4.3722
Akap2	1.41738	7.09082	2.33097	7.09178e-08	8.02804e-07	LPS-inducible	N	NA	NA	NA	NA	NA	NA	NA	NA
Ticam2	4.18707	20.9452	2.32779	5.30137e-12	4.22716e-10	LPS-inducible	Y	0.123835	0.107843	0.0531453	0.0526906	9.58722	10.1961	4.98915	4.3722
Usp12	2.70816	13.5415	2.32413	1.80201e-11	1.0147e-09	LPS-inducible	Y	0.197071	0.168627	1.13232	0.744395	15.9787	15.2941	64.2082	49.4395
H2-T10	0.744634	3.71001	2.31924	8.15518e-07	6.11862e-06	LPS-inducible	N	NA	NA	NA	NA	NA	NA	NA	NA
Pik3r6	5.20468	25.7373	2.3052	6.39406e-13	9.70121e-11	LPS-inducible	Y	0.147803	0.205882	0.81128	0.480942	11.984	17.2549	51.5184	35.8744
Slfn9	5.8036	28.4351	2.30281	3.02537e-10	9.6073e-09	LPS-inducible	Y	0.0199734	0.0392157	0.393709	0.829596	1.99734	3.72549	30.8026	46.6368
Oas1g	8.27642	39.8513	2.29824	6.81701e-07	5.27401e-06	LPS-inducible	Y	0.0359521	0.0490196	0.235358	0.256726	3.19574	3.92157	19.6312	21.7489
Txlnb	0.333164	1.6868	2.2949	4.20055e-06	2.50474e-05	LPS-inducible	N	NA	NA	NA	NA	NA	NA	NA	NA
Rrad	2.07901	10.1889	2.28821	1.56176e-09	3.48177e-08	LPS-inducible	Y	0.109188	0.0529412	0.137744	0.11435	7.85619	3.72549	6.18221	6.95067
Dtx2	4.75295	23.1525	2.28269	3.85305e-13	6.37738e-11	LPS-inducible	Y	0.115846	0.158824	0.927332	1.46861	9.72037	13.7255	55.6399	69.3946
Tnfrsf1b	118.663	576.261	2.28077	1.082e-11	7.12031e-10	LPS-inducible	Y	2.0719	1.07451	23.5933	21.2141	80.0266	63.1373	99.8915	100
Pml	5.64547	27.1348	2.27978	4.5531e-11	2.17197e-09	LPS-inducible	Y	0.18775	0.168627	1.53688	1.59417	14.1145	14.1176	73.8612	73.6547
Trim12a	5.09891	24.4057	2.27714	3.99893e-10	1.19683e-08	LPS-inducible	Y	0.471372	0.162745	1.9718	1.60874	30.3595	14.1176	79.0672	73.6547
Zfp800	6.69861	32.211	2.27084	8.33407e-12	6.02923e-10	LPS-inducible	Y	0.300932	0.288235	2.31996	1.65695	21.4381	22.7451	83.6226	69.5067
Parp9	19.6983	93.3291	2.26955	2.94093e-07	2.58046e-06	LPS-inducible	Y	0.270306	0.147059	2.04338	1.76906	19.3076	11.3725	83.731	78.9238
Znfx1	17.7093	84.8869	2.26742	7.88182e-09	1.27746e-07	LPS-inducible	Y	0.531292	0.341176	3.36768	3.90583	38.7483	26.0784	93.0586	95.852
Eva1b	7.40446	35.4862	2.26597	4.34363e-11	2.09258e-09	LPS-inducible	Y	0.503329	0.872549	2.65835	3.20516	30.3595	46.8627	80.6941	85.0897
H2-T24	4.90286	23.2708	2.26483	1.11965e-07	1.16375e-06	LPS-inducible	Y	0.0106525	0.00588235	0.0867679	0.0302691	1.06525	0.392157	7.91757	3.02691
E230013L22Rik	1.26389	6.04048	2.25903	2.71928e-07	2.43288e-06	LPS-inducible	N	NA	NA	NA	NA	NA	NA	NA	NA
Cd300e	2.85046	13.5908	2.25869	1.13521e-07	1.17657e-06	LPS-inducible	N	NA	NA	NA	NA	NA	NA	NA	NA
Plagl2	7.27148	34.7151	2.2553	2.10753e-14	9.20905e-12	LPS-inducible	Y	0.270306	0.207843	2.23102	1.07735	20.2397	18.2353	83.6226	57.9596
Rasgef1b	28.0403	134.074	2.25353	9.59358e-12	6.4932e-10	LPS-inducible	Y	0.243675	0.109804	1.10304	0.108744	16.5113	9.41176	50.7592	7.84753
Peli3	0.658834	3.12778	2.25297	4.24058e-06	2.52569e-05	LPS-inducible	N	NA	NA	NA	NA	NA	NA	NA	NA
Ptgs2os2	0.470923	2.16803	2.24495	0.000156336	0.000565877	LPS-inducible	Y	0.0133156	0.0960784	0.244035	0.387892	1.33156	8.82353	18.4382	29.2601
Clic4	71.1207	336.15	2.24365	1.8548e-10	6.39174e-09	LPS-inducible	Y	1.06258	1.54706	13.6714	11.1592	66.8442	73.5294	99.8915	99.7758
Zfp36	23.2599	106.24	2.23793	4.43788e-08	5.40461e-07	LPS-inducible	Y	4.27963	3.22549	10.2093	7.46861	91.0786	86.4706	99.4577	98.991
Cst7	8.75005	40.8051	2.23206	4.24275e-12	3.59286e-10	LPS-inducible	Y	0.214381	0.237255	1.25271	0.513453	15.0466	18.2353	53.6876	30.4933
Rhbdf2	17.085	80.1986	2.22981	2.22585e-11	1.20971e-09	LPS-inducible	Y	0.195739	0.211765	1.81453	1.25112	14.6471	18.2353	77.6573	66.9283
Lcp2	31.3732	146.033	2.22881	4.03923e-12	3.47438e-10	LPS-inducible	Y	0.434088	0.411765	3.01627	1.67825	29.028	32.7451	89.5879	73.991
D730005E14Rik	0.762154	3.58816	2.22825	1.19605e-08	1.82992e-07	LPS-inducible	N	NA	NA	NA	NA	NA	NA	NA	NA
Pilrb1	7.82586	36.3102	2.22607	2.96977e-09	5.81727e-08	LPS-inducible	Y	0.0332889	0.0411765	0.116052	0.0302691	2.66312	3.33333	9.11063	2.9148
Gtpbp2	5.18856	24.3251	2.22524	4.85099e-09	8.63066e-08	LPS-inducible	Y	0.822903	0.788235	1.60087	1.24664	46.8708	48.4314	74.0781	65.4709
Hivep1	1.07908	5.06	2.22468	1.42381e-08	2.09102e-07	LPS-inducible	Y	0.0972037	0.117647	0.367679	0.25	7.85619	10.9804	29.6095	20.4036
Gm12185	0.410882	1.80749	2.22436	0.0009247	0.00265478	LPS-inducible	Y	0	0	0.110629	0.0414798	0	0	9.97831	3.92377
Reps1	1.7871	8.40468	2.22432	2.25439e-08	3.0707e-07	LPS-inducible	Y	0.159787	0.254902	0.345987	0.295964	13.3156	21.9608	28.6334	24.2152
Wfdc21	6.7833	31.4443	2.22429	1.12154e-06	8.06037e-06	LPS-inducible	Y	0	0.00392157	0.169197	0.176009	0	0.392157	4.88069	2.80269
Slc31a2	65.3435	303.804	2.22315	8.40013e-11	3.57055e-09	LPS-inducible	Y	0.375499	0.441176	2.77332	1.69619	25.9654	33.3333	88.7202	73.7668
Spic	6.69083	32.0827	2.2229	6.68677e-09	1.12552e-07	LPS-inducible	Y	0.00665779	0.0176471	0.0835141	0.10426	0.532623	0.196078	2.27766	3.92377
Pydc4	4.33878	18.7426	2.22227	0.000273919	0.000919854	LPS-inducible	Y	0.00266312	0.00980392	0.928416	0.378924	0.266312	0.588235	45.7701	25.8969
Fabp3	8.02724	37.2296	2.21134	1.80456e-09	3.91132e-08	LPS-inducible	Y	0.271638	0.417647	1.66052	0.602018	17.4434	26.8627	50.9761	31.6143
Themis2	44.2907	200.025	2.20938	8.17999e-08	8.98495e-07	LPS-inducible	Y	0.48735	0.166667	3.25922	1.62668	32.6232	14.1176	90.0217	71.7489
Rab20	26.5248	122.889	2.20795	4.86441e-11	2.28064e-09	LPS-inducible	Y	0.225033	0.645098	1.77332	1.86323	15.9787	40.1961	68.5466	71.6368
Usb1	33.3622	153.856	2.20704	2.80279e-12	2.63945e-10	LPS-inducible	Y	0.458056	0.376471	2.60954	2.61996	32.2237	30.9804	88.8286	87.5561
Lztfl1	3.70013	17.2276	2.20289	2.03524e-13	3.98344e-11	LPS-inducible	Y	0.41012	0.501961	1.32755	0.947309	28.6285	38.4314	62.6898	54.7085
Stx11	6.82602	31.2941	2.20208	8.86289e-10	2.25159e-08	LPS-inducible	Y	0.0665779	0.245098	2.04772	1.56614	4.92676	19.0196	81.7787	69.0583
Golga3	3.91828	17.9792	2.19913	9.20078e-12	6.36135e-10	LPS-inducible	Y	0.249001	0.331373	0.656182	0.69843	18.9081	24.902	45.3362	41.4798
H2-Q4	0.675341	3.18111	2.19801	2.27689e-05	0.000106958	LPS-inducible	Y	0.023968	0.0196078	0.203905	0.188341	2.13049	1.76471	18.1128	16.3677
Samsn1	12.2864	55.7749	2.19264	1.03315e-12	1.30359e-10	LPS-inducible	Y	0.246338	0.684314	1.56508	1.79933	17.7097	43.3333	58.1345	60.6502
Relb	18.0125	82.3787	2.19176	2.15233e-11	1.18151e-09	LPS-inducible	Y	0.26498	0.231373	1.81453	1.56726	17.4434	16.0784	78.8503	75.7848
F10	4.71901	21.5307	2.1901	4.42969e-09	7.98514e-08	LPS-inducible	Y	0.161119	0.158824	0.854664	0.36435	6.52463	10	33.4056	19.3946
Lphn2	5.54076	25.0323	2.17971	9.05097e-10	2.28872e-08	LPS-inducible	N	NA	NA	NA	NA	NA	NA	NA	NA
Rab3ip	1.06042	4.77528	2.17292	1.75744e-06	1.19615e-05	LPS-inducible	Y	0.105193	0.14902	0.376356	0.207399	9.58722	13.7255	30.1518	18.8341
Sh3bgrl2	17.6861	79.5973	2.17106	1.47012e-11	8.58204e-10	LPS-inducible	Y	0.10253	0.382353	0.543384	0.474215	8.52197	29.2157	31.7787	29.148
Setd8	3.4895	15.6646	2.16576	3.42629e-12	3.01845e-10	LPS-inducible	Y	0.575233	0.735294	0.529284	0.83296	37.4168	48.2353	36.7679	48.2063
Siglece	7.10398	31.695	2.16449	3.03785e-08	3.93193e-07	LPS-inducible	N	NA	NA	NA	NA	NA	NA	NA	NA
Prdx5	229.314	1023.08	2.15992	9.80315e-10	2.43385e-08	LPS-inducible	Y	7.02796	6.46471	21.8167	18.5953	99.3342	99.0196	100	100
1600014C10Rik	6.90135	30.4442	2.15308	6.39386e-10	1.71193e-08	LPS-inducible	Y	0.190413	0.17451	1.10087	0.945067	14.2477	14.7059	58.3514	55.157
Dcp2	1.41654	6.19207	2.14766	1.63766e-09	3.64075e-08	LPS-inducible	Y	0.366178	0.554902	1.96529	1.90919	26.6312	40.5882	83.5141	80.9417
Trim30d	9.59806	40.6915	2.14716	1.79126e-07	1.71497e-06	LPS-inducible	Y	0.107856	0.0509804	1.57701	1.5796	7.05726	4.31373	73.3189	70.9641
Tap2	22.7132	100.581	2.14614	9.29092e-11	3.83171e-09	LPS-inducible	Y	0.237017	0.22549	1.2885	0.950673	17.7097	18.6275	68.7636	54.9327
Mocs1	9.49355	41.9531	2.14361	1.44156e-12	1.65764e-10	LPS-inducible	Y	0.0519308	0.0745098	0.151844	0.152466	4.39414	7.05882	13.8829	13.7892
F11r	1.59306	7.04706	2.14214	4.93422e-09	8.72192e-08	LPS-inducible	Y	0.0106525	0.0607843	0.237527	0.265695	1.06525	5.09804	16.9197	18.1614
Calcrl	9.66744	42.3879	2.14191	1.30612e-09	3.02289e-08	LPS-inducible	Y	0.057257	0.0529412	0.741866	0.283632	5.19308	4.90196	46.4208	19.9552
Crlf3	19.5165	85.4733	2.13335	2.04282e-11	1.13278e-09	LPS-inducible	Y	0.762983	0.637255	1.57918	1.03027	45.4061	43.9216	68.9805	55.9417
Sema4a	7.51144	32.8345	2.12863	1.58544e-10	5.60496e-09	LPS-inducible	Y	0.0892144	0.160784	0.517354	0.436099	6.52463	14.1176	29.1757	26.7937
Samhd1	31.5636	136.579	2.12741	1.31704e-08	1.97357e-07	LPS-inducible	Y	1.86551	0.770588	12.9892	9.49664	79.494	47.6471	99.8915	99.5516
Ikbke	35.09	152.88	2.12682	1.33594e-10	4.94807e-09	LPS-inducible	Y	0.23036	0.215686	1.75271	1.85314	17.1771	18.6275	77.3319	79.8206
Ifi44	8.23609	32.7027	2.12566	0.000531322	0.00164238	LPS-inducible	Y	0	0	0.552061	0.411435	0	0	31.4534	22.87
Pcgf5	8.12326	35.5365	2.12308	9.98026e-12	6.64783e-10	LPS-inducible	Y	0.193076	0.298039	1.75597	1.46076	15.0466	21.9608	80.3688	71.7489
Tor3a	45.153	195.685	2.12307	3.91458e-09	7.26026e-08	LPS-inducible	Y	0.853529	0.384314	7.53796	6.04148	56.7244	30.5882	99.8915	99.2152
Ncoa7	3.70367	15.4473	2.1225	6.78874e-08	7.74114e-07	LPS-inducible	Y	0.439414	0.358824	1.28416	1.23767	28.6285	25.2941	63.2321	62.1076
Zfp658	0.71946	3.17206	2.12227	4.86939e-06	2.85065e-05	LPS-inducible	Y	0.0279627	0.00980392	0.0520607	0.0515695	2.79627	0.980392	4.77223	4.70852
Sell	1.80859	7.35446	2.10922	0.000275152	0.00092343	LPS-inducible	Y	0.00798935	0.0235294	0.104121	0.0818386	0.532623	1.96078	6.94143	6.05381
Arhgef12	0.770934	3.26874	2.10711	6.58297e-09	1.11319e-07	LPS-inducible	Y	0.0386152	0.0666667	0.0542299	0.0807175	3.19574	5.68627	5.20607	7.73543
Slfn2	166.262	711.31	2.10544	1.93249e-10	6.57648e-09	LPS-inducible	Y	3.10786	1.5451	25.3915	19.6872	88.8149	64.1176	100	100
Prdm1	2.83922	12.1898	2.10383	5.48895e-11	2.47774e-09	LPS-inducible	Y	0.0732357	0.0470588	0.287419	0.33296	5.45939	4.5098	21.4751	24.4395
Rnd3	5.6227	23.622	2.10255	7.22638e-09	1.19246e-07	LPS-inducible	Y	0.0892144	0.113725	0.946855	0.255605	5.19308	9.41176	54.2299	18.3857
Peli1	26.3651	112.827	2.09964	4.63121e-09	8.29366e-08	LPS-inducible	Y	0.780293	0.580392	7.46312	4.07399	52.1971	40.3922	98.6985	93.4978
Orai2	7.23656	31.0313	2.09919	5.63148e-13	8.66455e-11	LPS-inducible	Y	0.142477	0.22549	0.787419	0.843049	11.4514	19.8039	49.2408	53.5874
C3	33.2421	139.632	2.08912	5.58394e-06	3.20878e-05	LPS-inducible	Y	0.0159787	0.00196078	0.644252	0.307175	1.1984	0.196078	33.5141	20.6278
Pglyrp1	0.668638	2.76929	2.08739	0.000416444	0.00132438	LPS-inducible	Y	0.00133156	0.00392157	0.00433839	0.00560538	0.133156	0.196078	0.433839	0.560538
Gbgt1	10.4105	44.1813	2.08499	3.15657e-10	9.88035e-09	LPS-inducible	N	NA	NA	NA	NA	NA	NA	NA	NA
Papd7	1.41912	5.98009	2.08172	1.16459e-07	1.19343e-06	LPS-inducible	Y	0.0585885	0.107843	0.601952	0.463004	5.59254	9.80392	42.8416	34.3049
Traf2	7.07893	29.8581	2.07711	1.34744e-10	4.95947e-09	LPS-inducible	Y	0.12783	0.196078	0.798265	0.734305	10.9188	18.4314	53.4707	47.87
Syk	37.772	158.96	2.07286	2.03975e-12	2.16332e-10	LPS-inducible	Y	0.988016	1.60196	1.95987	1.6278	56.7244	74.5098	79.5011	72.1973
H2-K2	2.76061	11.574	2.07265	1.77837e-07	1.70561e-06	LPS-inducible	N	NA	NA	NA	NA	NA	NA	NA	NA
Gm5431	5.0722	20.4802	2.07206	8.86778e-06	4.75327e-05	LPS-inducible	Y	0.0599201	0.00196078	0.685466	0.668161	4.79361	0.196078	47.18	45.7399
Gas7	20.0987	84.2804	2.06611	2.80423e-10	9.00981e-09	LPS-inducible	Y	0.749667	0.490196	3.16161	3.50673	42.0772	32.9412	87.961	90.0224
Osbpl3	4.63308	19.4467	2.06608	1.09568e-09	2.65393e-08	LPS-inducible	Y	0.123835	0.139216	0.185466	0.0941704	10.9188	13.3333	14.2082	7.84753
Whamm	1.15315	4.88724	2.06537	5.80382e-07	4.60094e-06	LPS-inducible	Y	0.151798	0.141176	0.604121	0.767937	12.783	12.1569	43.7093	52.3543
Camp	3.41551	14.1326	2.06357	8.69822e-07	6.47862e-06	LPS-inducible	Y	0.00266312	0.00196078	0.0553145	0.059417	0.266312	0.196078	4.88069	2.9148
Itga5	56.9608	237.644	2.061	1.37182e-11	8.23391e-10	LPS-inducible	Y	0.113182	0.394118	1.24512	0.965247	9.58722	30.1961	66.8113	55.9417
Tnfsf4	1.46888	6.02652	2.05691	9.26612e-07	6.80721e-06	LPS-inducible	Y	0	0	0.123644	0.0717489	0	0	7.80911	5.49327
Adar	8.2188	34.0987	2.05661	2.94363e-10	9.40745e-09	LPS-inducible	Y	0.185087	0.196078	1.06725	1.25224	13.715	16.6667	61.1714	66.9283
Gdap10	4.1278	17.273	2.0562	2.65095e-07	2.37759e-06	LPS-inducible	Y	0.415446	0.0686275	1.78091	1.74888	24.767	6.07843	74.7289	71.861
4933412E12Rik	0.936857	3.83141	2.04647	6.93681e-06	3.85441e-05	LPS-inducible	N	NA	NA	NA	NA	NA	NA	NA	NA
Arl5c	26.2675	108.148	2.04634	2.8739e-08	3.75083e-07	LPS-inducible	Y	0.407457	0.0921569	2.48048	4.85426	21.4381	6.86275	65.0759	77.5785
Mmp14	59.7618	244.681	2.04175	9.11352e-10	2.29922e-08	LPS-inducible	Y	0.00399467	0	1.72343	1.13453	0.399467	0	60.5206	51.2332
Ppap2b	2.6592	10.9589	2.0407	9.02591e-08	9.76229e-07	LPS-inducible	N	NA	NA	NA	NA	NA	NA	NA	NA
Map3k8	5.52332	22.6615	2.04023	5.66467e-10	1.56265e-08	LPS-inducible	Y	0.352863	0.105882	1.60846	0.909193	24.5007	10.1961	74.6204	54.3722
Ptprj	5.08998	20.921	2.03754	9.29515e-11	3.83171e-09	LPS-inducible	Y	0.479361	0.272549	2.65076	2.13229	31.4248	20.9804	87.744	83.8565
Hck	68.8162	282.066	2.03689	1.90007e-11	1.06177e-09	LPS-inducible	Y	0.648469	0.6	4.57375	2.40135	41.8109	38.4314	94.4685	82.287
Mesdc1	5.63291	23.2458	2.03468	6.57019e-10	1.75484e-08	LPS-inducible	Y	0.462051	0.466667	1.05748	0.520179	31.1585	35.8824	60.0868	36.6592
Gm16675	0.589788	2.38059	2.03203	0.000190282	0.000670098	LPS-inducible	N	NA	NA	NA	NA	NA	NA	NA	NA
Phf11d	8.5226	33.473	2.02257	2.55362e-05	0.00011798	LPS-inducible	Y	0.151798	0.0392157	2.60846	1.51682	8.52197	3.13725	69.5228	51.7937
Trim56	0.821067	3.3774	2.02101	3.45582e-07	2.94006e-06	LPS-inducible	Y	0.213049	0.115686	0.610629	0.748879	16.5113	10.1961	41.6486	48.4305
Uba7	18.2648	73.4297	2.01775	9.01334e-08	9.75835e-07	LPS-inducible	Y	0.363515	0.156863	1.09653	1.07623	24.9001	13.9216	64.7505	62.3318
Nfkbil1	4.3662	17.6855	2.01746	2.18357e-09	4.54349e-08	LPS-inducible	Y	0.303595	0.301961	0.412148	0.151345	23.968	25.6863	31.4534	13.7892
Sp110	8.47211	33.7464	2.01519	3.42734e-07	2.92502e-06	LPS-inducible	Y	0.910786	0.364706	5.53688	6.03475	56.7244	26.8627	98.2646	99.3274
Tdrd7	6.78783	27.3236	2.00946	1.65756e-08	2.34549e-07	LPS-inducible	Y	0.189081	0.133333	0.611714	0.567265	14.1145	12.1569	45.2278	40.6951
Scarf1	8.52081	34.2855	2.00798	4.42378e-10	1.28525e-08	LPS-inducible	Y	0.0639148	0.0705882	0.222343	0.195067	5.7257	6.66667	17.0282	15.0224
Gpr126	0.938006	3.84797	2.00275	1.81969e-07	1.73536e-06	LPS-inducible	N	NA	NA	NA	NA	NA	NA	NA	NA

## Sheet: PGE2-inducible genes bulk
	Data from bulk RNA-Seq							Data from scRNA-Seq
Gene	Mean_UT (RPKM)	Mean_PGE2 (RPKM)	logFC (PGE2 vs UT)	PValue (PGE2 vs UT)	FDR (PGE2 vs UT)	LABEL	Detected in scRNA-Seq	UT (mean expr.)	PGE2 (mean expr.)	LPS (mean expr.)	LPS+PGE2 (mean expr.)	IFNa (mean expr.)	IFNa+PGE2 (mean expr.)	UT (pct.)	PGE2 (pct.)	LPS (pct.)	LPS+PGE2 (pct.)	IFNa (pct.)	IFNa+PGE2 (pct.)
Ackr3	0	2.33679	9.27904	4.29624e-06	4.49989e-05	PGE2-inducible	N	NA	NA	NA	NA	NA	NA	NA	NA	NA	NA	NA	NA
Nrg1	0.0138679	2.91381	7.41457	2.43241e-09	9.53367e-08	PGE2-inducible	Y	0	0.0176471	0.0986985	0.652466	0.00231481	0.0585242	0	1.56863	4.55531	18.9462	0.231481	4.07125
Ramp3	0.160021	15.8818	6.64825	9.10951e-15	7.02945e-12	PGE2-inducible	Y	0	0.262745	0.0032538	0.15583	0	0.259542	0	10	0.21692	4.93274	0	4.83461
Fosb	0.0440206	4.32903	6.57017	9.71355e-11	7.27991e-09	PGE2-inducible	Y	0.603196	0.760784	0.0227766	0.0639013	0.509259	0.442748	31.6911	44.3137	1.95228	3.25112	35.1852	29.0076
Nr4a2	0.136348	11.9192	6.4217	3.83107e-13	1.07374e-10	PGE2-inducible	Y	0	0.307843	0.0206074	0.0414798	0.0162037	0.290076	0	21.1765	1.51844	3.81166	1.38889	19.084
Thbs1	20.7883	1547.97	6.26519	7.90002e-13	1.70866e-10	PGE2-inducible	Y	0.388815	15.6176	0.43167	15.3767	0.636574	12.3003	27.2969	90.1961	20.3905	88.6771	26.6204	86.0051
Dmkn	0.0592859	4.61722	6.12735	1.05682e-09	5.00949e-08	PGE2-inducible	Y	0	0.203922	0.027115	0.0762332	0	0.0966921	0	9.60784	1.73536	4.82063	0	4.83461
Sdcbp2	0.0563157	3.59527	5.8202	1.02195e-08	3.05538e-07	PGE2-inducible	Y	0	0.0686275	0.00433839	0.0392377	0.0185185	0.10687	0	5.09804	0.433839	3.47534	1.38889	7.12468
Gprc5a	0.253412	14.6029	5.74922	2.30474e-09	9.22895e-08	PGE2-inducible	N	NA	NA	NA	NA	NA	NA	NA	NA	NA	NA	NA	NA
Vdr	0.258181	13.2227	5.6666	3.61422e-12	5.64632e-10	PGE2-inducible	Y	0	0.176471	0.0021692	0.0269058	0.00694444	0.152672	0	14.5098	0.21692	2.57848	0.694444	13.7405
Cish	0.0798174	4.16841	5.63289	3.29401e-12	5.28459e-10	PGE2-inducible	Y	0.011984	0.0254902	0.492408	0.293722	0.0185185	0.0508906	1.06525	2.15686	31.9957	21.7489	1.85185	4.83461
Fam20a	0.0504898	2.69208	5.58161	6.85161e-08	1.43122e-06	PGE2-inducible	N	NA	NA	NA	NA	NA	NA	NA	NA	NA	NA	NA	NA
Ctla2a	3.00391	135.572	5.49379	3.2596e-21	3.61555e-17	PGE2-inducible	Y	0.0439414	4.14902	0.339479	6.59641	0.287037	6.81679	3.59521	73.3333	10.3037	64.2377	18.5185	81.1705
Ptgs2	0.369748	15.7989	5.48921	1.9955e-10	1.27942e-08	PGE2-inducible	Y	0	0.0509804	2.4577	2.15247	0.00231481	0.0330789	0	4.11765	62.1475	55.7175	0.231481	3.05344
Tgfb3	0.0969164	4.30013	5.46062	1.09182e-10	7.81317e-09	PGE2-inducible	N	NA	NA	NA	NA	NA	NA	NA	NA	NA	NA	NA	NA
Slc4a11	0.134825	5.96571	5.44646	4.1679e-09	1.50099e-07	PGE2-inducible	N	NA	NA	NA	NA	NA	NA	NA	NA	NA	NA	NA	NA
Cytip	2.85807	103.054	5.1786	2.50381e-17	9.25741e-14	PGE2-inducible	Y	0.163782	3.47843	0.17679	1.2657	0.171296	2.59288	9.45406	85.6863	5.31453	43.1614	8.7963	74.5547
Rab44	0.0596714	2.0265	5.06921	4.39684e-10	2.46312e-08	PGE2-inducible	N	NA	NA	NA	NA	NA	NA	NA	NA	NA	NA	NA	NA
Gng4	0.643515	19.7741	4.93907	2.38538e-16	4.40977e-13	PGE2-inducible	Y	0	0.0882353	0.0770065	0.508969	0	0.0687023	0	8.62745	6.83297	33.6323	0	6.36132
Hilpda	14.7999	440.868	4.89114	1.12674e-14	7.81115e-12	PGE2-inducible	Y	0.195739	3.23725	0.350325	8.41592	0.402778	3.94402	14.3808	66.0784	15.6182	85.5381	28.2407	65.9033
Dusp14	0.327357	9.76467	4.84551	3.75262e-10	2.17863e-08	PGE2-inducible	Y	0	0.0254902	0.0444685	0.323991	0	0.0101781	0	2.35294	4.22993	21.4126	0	1.01781
Mir132	0	3.55912	4.80582	0.0141382	0.0370123	PGE2-inducible	N	NA	NA	NA	NA	NA	NA	NA	NA	NA	NA	NA	NA
Crem	2.96786	76.0598	4.69849	2.38961e-18	1.32528e-14	PGE2-inducible	Y	0.235686	2.83529	0.341649	1.54372	0.722222	4.5827	17.8429	77.0588	25.9219	66.4798	48.8426	88.2952
Tlr5	0.408365	10.6094	4.68352	5.11131e-13	1.25988e-10	PGE2-inducible	N	NA	NA	NA	NA	NA	NA	NA	NA	NA	NA	NA	NA
Ptprn	0.0643352	1.79646	4.6739	1.30982e-10	9.02389e-09	PGE2-inducible	N	NA	NA	NA	NA	NA	NA	NA	NA	NA	NA	NA	NA
Dusp5	1.85311	44.4388	4.57352	1.23952e-12	2.37047e-10	PGE2-inducible	Y	0.0439414	1.00588	0.131236	1.11883	0.141204	1.12214	3.46205	49.6078	7.80911	53.9238	10.6481	51.145
Nfil3	0.953015	21.889	4.56178	6.64177e-15	6.13921e-12	PGE2-inducible	Y	0.0665779	0.2	0.636659	1.05717	0.0462963	0.246819	4.92676	15.098	40.1302	56.3901	4.39815	16.5394
Rnf125	0.0994574	2.07056	4.39317	1.98541e-06	2.34778e-05	PGE2-inducible	N	NA	NA	NA	NA	NA	NA	NA	NA	NA	NA	NA	NA
Ccno	0.110354	2.28408	4.27446	8.60061e-06	8.13282e-05	PGE2-inducible	N	NA	NA	NA	NA	NA	NA	NA	NA	NA	NA	NA	NA
Ddit4	0.206803	3.99957	4.23458	4.47746e-10	2.47085e-08	PGE2-inducible	Y	0.0905459	0.280392	0.021692	0.863229	0.0601852	0.272265	7.45672	16.4706	1.73536	34.6413	4.62963	16.5394
Arg1	0.326775	5.74735	4.17945	6.72028e-09	2.23178e-07	PGE2-inducible	N	NA	NA	NA	NA	NA	NA	NA	NA	NA	NA	NA	NA
Gpr171	0.0950137	1.70008	4.07146	2.15128e-09	8.7728e-08	PGE2-inducible	Y	0.0399467	0.288235	0.0618221	0.516816	0.219907	1.58779	2.66312	14.7059	2.92842	17.3767	10.8796	42.7481
Il1r2	1.32998	22.3329	4.05124	8.41292e-12	1.11091e-09	PGE2-inducible	Y	0.0625832	0.633333	0.118221	0.356502	0.12963	0.926209	2.3968	19.8039	5.20607	12.6682	5.32407	18.5751
Nt5e	0.364523	5.67448	3.99561	1.40502e-08	3.9858e-07	PGE2-inducible	N	NA	NA	NA	NA	NA	NA	NA	NA	NA	NA	NA	NA
Fbxo31	1.23197	19.6414	3.99498	5.14816e-14	2.37931e-11	PGE2-inducible	Y	0.150466	0.919608	0.00867679	0.058296	0.12037	0.468193	12.1172	52.9412	0.867679	5.26906	11.5741	35.369
Trem1	2.08554	33.3432	3.99266	1.35423e-15	1.87763e-12	PGE2-inducible	Y	0	0.209804	0.0401302	0.213004	0.0347222	0.340967	0	15.8824	3.36226	14.7982	3.24074	21.6285
Rtn4r	0.152483	2.4141	3.94026	7.00852e-07	9.86354e-06	PGE2-inducible	N	NA	NA	NA	NA	NA	NA	NA	NA	NA	NA	NA	NA
B3gnt5	0.838808	12.9283	3.93013	1.08577e-12	2.11288e-10	PGE2-inducible	Y	0.00798935	0.237255	0.032538	0.255605	0.0578704	0.315522	0.798935	18.4314	2.1692	18.722	3.47222	23.1552
Btg2	1.9248	28.1709	3.914	2.11558e-11	2.25635e-09	PGE2-inducible	Y	2.21438	0.82549	0.64859	0.910314	0.541667	0.875318	63.5153	39.2157	37.0933	49.1031	27.5463	39.9491
Isy1	11.9091	176.935	3.89635	1.00553e-15	1.59333e-12	PGE2-inducible	Y	0.234354	2.86078	0.267896	1.26121	0.532407	3.36896	18.2423	85.098	22.3427	60.5381	41.2037	89.8219
Rgcc	2.35612	32.8137	3.76294	1.50168e-11	1.77198e-09	PGE2-inducible	Y	0.023968	0.627451	0.123644	1.21749	0.115741	0.386768	1.99734	26.6667	6.29067	30.4933	9.02778	17.3028
Cnnm2	0.701831	9.3929	3.74762	4.57256e-15	4.61081e-12	PGE2-inducible	Y	0.045273	0.205882	0.00542299	0.0235426	0.0277778	0.0966921	3.99467	18.0392	0.542299	2.13004	2.77778	9.16031
Il1b	4.76491	50.3743	3.70907	2.44229e-07	4.12955e-06	PGE2-inducible	Y	0.47004	0.372549	60.8416	45.9787	0.0462963	0.379135	40.3462	17.451	98.3731	97.7578	4.16667	17.3028
Zcchc14	0.129457	1.59662	3.62288	2.51048e-10	1.54701e-08	PGE2-inducible	N	NA	NA	NA	NA	NA	NA	NA	NA	NA	NA	NA	NA
Gpr35	0.924139	10.9678	3.57246	3.86914e-11	3.60643e-09	PGE2-inducible	Y	0.00532623	0.162745	0.0206074	0.299327	0.0208333	0.157761	0.532623	13.9216	1.51844	21.9731	2.08333	11.1959
Nr4a1	0.877376	10.4443	3.55354	2.53842e-08	6.47268e-07	PGE2-inducible	Y	0.0492676	0.162745	0.00433839	0.193946	0.0671296	0.208651	4.39414	12.549	0.433839	11.8834	6.48148	15.0127
Runx3	1.12936	12.8893	3.49962	2.04482e-12	3.72977e-10	PGE2-inducible	Y	0.0772304	1.13922	0.0130152	0.273543	0.402778	1.36641	6.12517	55.4902	1.0846	18.0493	19.6759	59.7964
Ahr	0.247599	2.81456	3.4895	3.34858e-11	3.17457e-09	PGE2-inducible	Y	0.0519308	0.101961	0.0661605	0.0997758	0.00694444	0.0305344	4.12783	9.21569	5.42299	8.8565	0.694444	2.79898
Scin	0.394544	4.59215	3.4875	2.70919e-08	6.75289e-07	PGE2-inducible	N	NA	NA	NA	NA	NA	NA	NA	NA	NA	NA	NA	NA
Kazald1	0.424752	4.54304	3.44588	3.0941e-08	7.55941e-07	PGE2-inducible	Y	0.00798935	0.178431	0.0032538	0.0123318	0.0138889	0.0687023	0.665779	13.5294	0.32538	1.12108	1.38889	5.34351
Fosl2	1.7328	18.8037	3.43932	2.08824e-15	2.57364e-12	PGE2-inducible	Y	0.109188	0.727451	0.280911	1	0.118056	0.600509	8.78828	44.5098	19.6312	51.1211	10.6481	37.659
Mxi1	1.17568	12.8235	3.43855	1.5852e-13	5.32818e-11	PGE2-inducible	Y	0.207723	0.733333	0.0672451	0.68722	0.141204	0.737913	15.5792	40.9804	5.96529	40.4709	13.4259	40.458
Pde4b	2.46494	25.1092	3.37861	2.81237e-14	1.41794e-11	PGE2-inducible	Y	0.0519308	0.266667	1.76356	2.38341	0.0208333	0.256997	3.19574	15.8824	77.115	83.9686	1.85185	16.7939
Clcf1	0.455691	4.68744	3.29971	1.10529e-07	2.15464e-06	PGE2-inducible	Y	0	0.0392157	0.0227766	0.0784753	0	0.0508906	0	3.92157	2.1692	7.287	0	4.07125
Pxdc1	0.310778	2.99642	3.29692	1.65375e-08	4.47401e-07	PGE2-inducible	Y	0	0.107843	0.0444685	0.131166	0.0115741	0.0381679	0	7.64706	3.68764	8.63229	0.694444	0.763359
Klf4	0.250991	2.36702	3.24248	2.27668e-07	3.92127e-06	PGE2-inducible	Y	0.458056	0.901961	0.322126	0.430493	0.68287	0.956743	25.6991	47.451	22.5597	26.1211	43.287	49.3639
Lpar1	0.551484	4.98861	3.23649	2.24899e-07	3.8917e-06	PGE2-inducible	Y	0.00665779	0.0431373	0.345987	0.424888	0.0115741	0.0916031	0.532623	3.52941	25.5965	28.139	1.15741	8.39695
Cd14	106.929	991.503	3.22031	4.249e-14	2.04913e-11	PGE2-inducible	Y	2.60719	6.69608	20.4664	78.7556	1.51389	7.72265	84.6871	93.5294	99.7831	99.8879	63.8889	95.6743
Zfp667	0.491288	4.6204	3.2199	1.82831e-10	1.19292e-08	PGE2-inducible	Y	0.0466045	0.22549	0.0173536	0.043722	0.0416667	0.117048	4.12783	17.451	1.51844	4.3722	4.16667	10.687
Wwc1	0.201437	1.8937	3.21166	3.44507e-08	8.21778e-07	PGE2-inducible	Y	0.0226365	0.47451	0.0021692	0.0908072	0.0509259	0.452926	2.13049	29.6078	0.21692	6.61435	4.39815	26.2087
Cass4	0.84665	7.74756	3.1805	1.98734e-09	8.22521e-08	PGE2-inducible	N	NA	NA	NA	NA	NA	NA	NA	NA	NA	NA	NA	NA
Il1r1	0.314469	2.80169	3.12719	1.52186e-08	4.19913e-07	PGE2-inducible	Y	0	0.0352941	0.00976139	0.202915	0	0.0279898	0	3.52941	0.976139	17.2646	0	2.79898
Dnah2	0.210766	1.76555	3.07544	2.79943e-09	1.07817e-07	PGE2-inducible	Y	0.0798935	0.117647	0.0238612	0.0672646	0.00925926	0.0229008	5.05992	6.47059	2.27766	5.60538	0.925926	2.03562
Cd207	10.6043	85.504	3.01506	3.77115e-10	2.17863e-08	PGE2-inducible	Y	0.00399467	0.054902	0.0130152	0.0392377	0.0416667	0.458015	0.399467	3.13725	0.867679	0.672646	1.62037	9.16031
Sik1	0.971583	7.75184	3.00835	1.1259e-11	1.3876e-09	PGE2-inducible	Y	0.0173103	0.0803922	0.0010846	0.0156951	0.0393519	0.0788804	1.73103	7.2549	0.10846	1.4574	3.7037	7.37913
Stat4	1.17372	9.47348	3.00412	6.02909e-13	1.39322e-10	PGE2-inducible	Y	0.0292943	0.139216	0.0195228	0.236547	0.0439815	0.101781	2.3968	11.3725	1.84382	16.2556	3.93519	10.1781
Pde3b	0.537037	4.30203	3.00089	1.83731e-08	4.87546e-07	PGE2-inducible	Y	0.0159787	0.366667	0.00650759	0.0100897	0.0300926	0.193384	1.46471	27.6471	0.542299	0.896861	2.77778	15.7761
Pde4d	0.627127	4.84056	2.94622	5.54303e-13	1.30815e-10	PGE2-inducible	Y	0.0532623	0.605882	0.0401302	0.237668	0.342593	0.330789	4.92676	40.7843	3.2538	17.2646	25.463	24.6819
Trf	35.8407	270.535	2.941	8.55014e-14	3.27028e-11	PGE2-inducible	Y	1.13981	1.74706	0.972885	1.01682	0.453704	0.791349	50.1997	58.2353	50	50	32.8704	41.2214
Osm	5.02536	37.2834	2.88635	3.14816e-12	5.21186e-10	PGE2-inducible	Y	0.175766	0.413725	0.376356	0.48991	0.335648	0.783715	13.5819	26.0784	20.9328	24.8879	24.0741	37.4046
Flrt3	0.509688	3.78055	2.8832	3.24952e-09	1.21769e-07	PGE2-inducible	Y	0	0.0313725	0.142082	0.973094	0.00694444	0.0356234	0	2.54902	9.54447	46.7489	0.231481	3.30789
Tgm2	129.536	943.161	2.87832	6.99375e-11	5.58091e-09	PGE2-inducible	Y	0.344874	6.51176	1.82863	4.48655	1.77083	8.80662	27.0306	90.9804	69.1974	90.4709	58.7963	97.4555
Arhgap28	0.308619	2.30668	2.87537	2.37685e-06	2.72919e-05	PGE2-inducible	N	NA	NA	NA	NA	NA	NA	NA	NA	NA	NA	NA	NA
Dgat1	6.13432	43.7526	2.83206	9.50611e-15	7.02945e-12	PGE2-inducible	Y	0.118509	0.643137	0.127983	0.439462	0.189815	0.59542	10.1198	41.3725	12.1475	28.4753	17.3611	38.4224
Gm16062	0.601854	4.09416	2.76974	2.14575e-05	0.000175134	PGE2-inducible	Y	0.0998668	0.586275	0.00759219	0.0515695	0.0462963	0.234097	8.25566	40.7843	0.759219	4.59641	4.62963	18.0662
Chd7	0.799798	5.29098	2.72963	9.77846e-10	4.71577e-08	PGE2-inducible	Y	0.126498	0.596078	0.400217	1.40583	0.606481	1.08397	9.58722	40.7843	28.1996	65.583	40.9722	56.4885
Abcb1a	0.500639	3.34526	2.72659	6.82408e-08	1.43086e-06	PGE2-inducible	Y	0.0292943	0.368627	0.0596529	0.241031	0.252315	1.98473	2.3968	27.451	5.74837	19.3946	20.1389	71.7557
Adora2b	8.80822	56.999	2.7042	8.20717e-14	3.25121e-11	PGE2-inducible	Y	0.023968	0.213725	1.83514	3.0157	0.0787037	0.254453	1.99734	17.451	61.9306	83.9686	6.48148	17.3028
Mmp19	4.32806	28.0772	2.7021	5.84869e-11	5.04255e-09	PGE2-inducible	Y	0.0798935	0.327451	0.0726681	0.73991	0.118056	0.274809	7.05726	23.3333	6.07375	31.3901	10.8796	18.5751
N4bp2l1	6.29641	40.4365	2.69206	2.42563e-14	1.34526e-11	PGE2-inducible	Y	0.656458	1.54118	0.136659	0.325112	0.215278	0.676845	41.8109	70.9804	11.0629	22.7578	17.3611	43.5115
Slc16a3	13.9407	89.6107	2.68362	1.01765e-09	4.88646e-08	PGE2-inducible	Y	0.404794	0.966667	0.422993	0.963004	0.412037	0.625954	26.6312	53.5294	28.6334	49.2152	31.4815	36.1323
Gpc1	0.867594	5.6037	2.67328	1.51019e-07	2.78719e-06	PGE2-inducible	Y	0.00399467	0.107843	0.0574837	0.0829596	0.0185185	0.0305344	0.399467	9.01961	5.31453	7.287	1.62037	2.54453
Ifitm5	0.497665	3.10745	2.66103	1.07547e-05	9.7814e-05	PGE2-inducible	N	NA	NA	NA	NA	NA	NA	NA	NA	NA	NA	NA	NA
Sipa1l1	0.560559	3.50821	2.64759	9.12008e-12	1.18498e-09	PGE2-inducible	Y	0.0585885	0.219608	0.305857	1.22085	0.0694444	0.402036	4.79361	18.2353	24.1866	63.1166	6.48148	32.0611
Rrp1b	2.91457	17.8518	2.59366	5.37711e-10	2.8813e-08	PGE2-inducible	Y	0.106525	0.598039	0.0412148	0.445067	0.134259	0.292621	8.65513	42.1569	3.68764	28.139	12.963	22.6463
Timp1	1.27782	7.67239	2.57805	1.3217e-06	1.68123e-05	PGE2-inducible	Y	0.0426099	0.170588	1.1757	4.81054	0.0601852	0.249364	3.59521	12.549	29.1757	61.435	5.55556	16.0305
Hdac5	9.94002	58.9583	2.5696	1.8664e-11	2.0885e-09	PGE2-inducible	Y	0.478029	0.898039	0.0802603	0.284753	0.375	0.625954	33.9547	55.8824	7.48373	22.5336	32.1759	41.4758
Pim1	1.66093	9.83065	2.55186	2.21251e-09	8.95663e-08	PGE2-inducible	Y	1.67643	2.03137	8.51193	7.463	2.33565	3.07379	72.4368	72.7451	99.4577	98.3184	81.0185	84.7328
Sdc1	26.4633	153.07	2.54233	4.73308e-12	7.10729e-10	PGE2-inducible	Y	0.0439414	1.01765	0.285249	1.46413	0.0393519	0.368957	3.59521	49.0196	14.859	52.3543	3.93519	20.8651
Nnat	1.06728	6.27526	2.52636	1.26613e-08	3.66681e-07	PGE2-inducible	N	NA	NA	NA	NA	NA	NA	NA	NA	NA	NA	NA	NA
Ttc39b	0.932152	5.3397	2.52384	6.24203e-10	3.23536e-08	PGE2-inducible	Y	0.0332889	0.319608	0.143167	0.248879	0.148148	0.43257	2.66312	25.2941	12.039	20.5157	12.963	30.5344
Dgat2	0.597865	3.39884	2.51625	1.78417e-06	2.16284e-05	PGE2-inducible	Y	0	0.0411765	0.0368764	0.0358744	0.0231481	0.0279898	0	3.72549	2.06074	2.24215	2.31481	2.79898
Gpr56	1.86363	10.6229	2.50867	4.10403e-10	2.3363e-08	PGE2-inducible	N	NA	NA	NA	NA	NA	NA	NA	NA	NA	NA	NA	NA
Apbb3	2.03568	11.5001	2.48949	3.54483e-09	1.30196e-07	PGE2-inducible	N	NA	NA	NA	NA	NA	NA	NA	NA	NA	NA	NA	NA
Rab11fip1	0.702911	3.9184	2.46751	3.19754e-10	1.91714e-08	PGE2-inducible	Y	0.0386152	0.0607843	0.715835	0.869955	0.0185185	0.0356234	3.32889	5.09804	45.5531	48.6547	1.62037	3.05344
Gas2	0.557311	3.05071	2.46686	4.26821e-06	4.47476e-05	PGE2-inducible	Y	0.0159787	0.0862745	0.0140998	0.0168161	0.0393519	0.0508906	1.59787	7.84314	1.40998	1.56951	3.7037	4.83461
Avpi1	7.07625	38.4627	2.46151	1.87343e-11	2.0885e-09	PGE2-inducible	Y	0.806924	1.86078	0.246204	0.480942	0.277778	0.590331	45.6724	76.4706	18.9805	33.0717	23.3796	38.9313
Cebpb	9.45177	52.3657	2.46126	1.28597e-09	5.72852e-08	PGE2-inducible	Y	2.98668	1.14118	0.843818	30.7141	0.541667	15.5394	89.747	59.6078	51.8438	100	34.7222	99.2366
Agpat9	0.456117	2.49737	2.46095	2.7985e-06	3.13545e-05	PGE2-inducible	Y	0.00798935	0.0921569	0.010846	0.0549327	0.0393519	0.101781	0.798935	8.23529	1.0846	5.04484	3.93519	9.66921
Itprip	2.08366	10.9219	2.39345	2.98823e-11	2.9075e-09	PGE2-inducible	N	NA	NA	NA	NA	NA	NA	NA	NA	NA	NA	NA	NA
Thap6	1.38214	7.27855	2.38619	8.42988e-09	2.65637e-07	PGE2-inducible	N	NA	NA	NA	NA	NA	NA	NA	NA	NA	NA	NA	NA
BC030867	2.98415	15.1923	2.38353	2.89031e-08	7.14015e-07	PGE2-inducible	Y	0.0732357	0.227451	0.00542299	0.0829596	0.0833333	0.211196	6.12517	19.0196	0.542299	6.72646	7.40741	17.0483
Pdpn	19.5847	102.188	2.36893	5.87198e-08	1.25737e-06	PGE2-inducible	Y	0.0359521	0.405882	1.05531	2.56839	0.0416667	0.211196	2.66312	22.549	35.5748	52.5785	3.47222	9.92366
Cd83	12.2661	62.3141	2.36575	6.94371e-10	3.51688e-08	PGE2-inducible	Y	0.380826	0.439216	2.60521	3.9787	0.25	0.613232	22.9028	27.2549	70.6074	79.4843	15.5093	31.5522
Smox	11.2961	56.6523	2.34817	3.59987e-08	8.424e-07	PGE2-inducible	Y	0.303595	0.998039	0.503254	1.92937	0.657407	1.82697	21.1718	55.2941	33.731	69.5067	46.0648	77.6081
Procr	5.2252	26.3469	2.33774	7.7554e-11	6.05795e-09	PGE2-inducible	Y	0.045273	0.123529	0.605206	6.41592	0.0393519	0.10687	3.86152	10	32.321	74.7758	3.7037	9.92366
Plekhg2	0.624644	3.20939	2.33695	1.00327e-08	3.0287e-07	PGE2-inducible	Y	0.0559254	0.156863	0.12256	0.255605	0.0601852	0.16285	4.92676	13.7255	9.97831	20.2915	5.78704	14.5038
Cmip	4.27329	21.5488	2.33254	1.96439e-14	1.14679e-11	PGE2-inducible	Y	0.651132	1.82353	0.738612	1.10762	1.16667	1.95674	39.9467	78.2353	48.8069	64.9103	71.5278	80.4071
Cgnl1	1.46003	7.34577	2.33203	1.9475e-07	3.43429e-06	PGE2-inducible	Y	0.0625832	0.531373	0.0477223	0.059417	0.0416667	0.111959	5.59254	36.4706	4.12148	5.26906	3.7037	9.41476
Rnf183	0.801629	4.05304	2.3317	5.75487e-05	0.000397067	PGE2-inducible	N	NA	NA	NA	NA	NA	NA	NA	NA	NA	NA	NA	NA
Pitpnc1	6.16437	30.4489	2.3154	9.50453e-15	7.02945e-12	PGE2-inducible	Y	0.259654	1.87451	0.131236	1.00336	0.363426	1.24936	18.775	71.1765	11.1714	48.7668	28.7037	57.2519
Hsd11b1	1.14625	5.82715	2.31399	4.29543e-07	6.59902e-06	PGE2-inducible	N	NA	NA	NA	NA	NA	NA	NA	NA	NA	NA	NA	NA
Gatsl3	2.54303	12.6553	2.30346	3.23525e-09	1.21645e-07	PGE2-inducible	Y	0.0479361	0.192157	0.0292842	0.0381166	0.0347222	0.129771	4.5273	15.8824	2.7115	3.58744	3.47222	10.9415
Antxr2	26.6311	129.867	2.28903	1.38595e-16	3.84323e-13	PGE2-inducible	Y	0.394141	1.48235	0.261388	0.89574	0.335648	0.966921	27.5632	69.6078	21.2581	51.9058	28.0093	54.4529
Tnfsf14	1.18181	5.58211	2.28452	7.37822e-07	1.02427e-05	PGE2-inducible	Y	0.0399467	0.0666667	0.0173536	0.0818386	0.0347222	0.0229008	3.86152	6.66667	1.51844	7.17489	3.24074	2.29008
Nod2	0.526912	2.52763	2.2518	1.14889e-08	3.38022e-07	PGE2-inducible	Y	0.011984	0.0235294	0.211497	0.19843	0.0393519	0.0661578	0.932091	2.15686	19.0889	16.704	3.93519	6.36132
Mpp7	0.573882	2.72787	2.23815	5.31097e-07	7.8129e-06	PGE2-inducible	Y	0.0505992	0.129412	0.0390456	0.244395	0.0648148	0.165394	4.39414	11.7647	3.68764	18.9462	6.48148	13.7405
Acsbg1	1.05446	4.99298	2.23027	1.58157e-06	1.9677e-05	PGE2-inducible	N	NA	NA	NA	NA	NA	NA	NA	NA	NA	NA	NA	NA
Gpr132	2.98351	14.0684	2.22007	2.40274e-09	9.5242e-08	PGE2-inducible	Y	0.0785619	0.184314	0.490239	0.636771	0.0578704	0.139949	6.39148	14.1176	29.9349	39.6861	5.32407	10.1781
Odc1	16.0932	74.7403	2.21858	5.86448e-11	5.04255e-09	PGE2-inducible	Y	0.949401	9.0451	5.03362	16.907	1.24537	5.88041	62.0506	96.6667	87.0933	98.2063	65.5093	92.8753
Ccr7	1.11187	4.64269	2.20563	8.17272e-05	0.000533569	PGE2-inducible	Y	0	0	0.157267	0.254484	0	0	0	0	1.95228	2.13004	0	0
Cystm1	0.536637	2.56622	2.18562	0.00116369	0.00483431	PGE2-inducible	Y	0.0466045	0.105882	0.0466377	0.127803	0.0324074	0.0534351	3.46205	8.62745	4.01302	10.8744	3.00926	5.08906
Plekhg3	2.77854	12.5467	2.17376	4.3206e-11	3.98425e-09	PGE2-inducible	Y	0.0798935	0.135294	0.0010846	0.0504484	0.037037	0.0788804	7.19041	12.7451	0.10846	4.82063	3.7037	6.87023
Bend4	1.16637	5.29506	2.16749	2.60088e-08	6.55659e-07	PGE2-inducible	Y	0.169108	0.205882	0.0260304	0.0381166	0.0347222	0.0661578	13.4487	16.8627	2.49458	3.69955	3.47222	6.10687
Bzrap1	1.06381	4.70258	2.15091	3.34936e-10	1.99737e-08	PGE2-inducible	Y	0.0213049	0.211765	0.0314534	0.0627803	0.0972222	0.178117	2.13049	18.6275	2.92842	5.71749	9.02778	14.5038
Fos	55.147	242.167	2.14453	5.1989e-09	1.79088e-07	PGE2-inducible	Y	8.07723	7.47059	1.29284	3.20516	7.1875	7.15522	95.739	94.3137	52.9284	76.4574	92.3611	92.112
Ier3	18.1985	79.8113	2.1398	2.21439e-11	2.31718e-09	PGE2-inducible	Y	1.69374	1.16078	4.63557	8.52354	0.694444	1.1883	57.5233	50.1961	82.4295	94.1704	33.7963	51.145
Gpr97	1.90291	8.35093	2.13835	6.02943e-07	8.6518e-06	PGE2-inducible	N	NA	NA	NA	NA	NA	NA	NA	NA	NA	NA	NA	NA
Ankrd33b	2.62665	11.4668	2.13547	6.28327e-12	8.82202e-10	PGE2-inducible	Y	0.159787	0.560784	0.524946	0.634529	0.210648	0.46056	12.9161	40	35.2495	41.9283	16.2037	29.0076
Nid2	0.446002	1.90807	2.11308	6.02998e-05	0.000413343	PGE2-inducible	N	NA	NA	NA	NA	NA	NA	NA	NA	NA	NA	NA	NA
Prune	4.74312	20.5381	2.1074	1.05638e-12	2.09239e-10	PGE2-inducible	Y	0.163782	0.401961	0.0314534	0.122197	0.145833	0.231552	13.4487	32.3529	3.14534	10.8744	13.4259	19.5929
Tubb4a	0.71656	3.00117	2.07439	1.26405e-05	0.000112166	PGE2-inducible	N	NA	NA	NA	NA	NA	NA	NA	NA	NA	NA	NA	NA
Havcr2	33.1899	139.568	2.07351	1.39746e-11	1.66673e-09	PGE2-inducible	Y	0.165113	1.22549	0.168113	0.630045	0.43287	1.30789	13.3156	64.7059	13.9913	39.574	34.0278	65.9033
Slc25a33	2.07715	8.69996	2.06939	2.812e-09	1.07926e-07	PGE2-inducible	Y	0.153129	0.390196	0.0878525	0.174888	0.131944	0.150127	11.8509	30	8.24295	14.7982	12.5	12.7226
Gan	0.741086	3.0971	2.06382	0.000130707	0.000793978	PGE2-inducible	Y	0.221039	0.568627	0.0509761	0.0695067	0.157407	0.338422	18.1092	37.451	4.88069	6.16592	15.5093	23.9186
Thbd	3.30812	13.7831	2.05516	1.16241e-09	5.44029e-08	PGE2-inducible	Y	0.0932091	0.170588	0.0032538	0.0414798	0.0717593	0.173028	7.19041	13.7255	0.32538	2.57848	6.71296	12.7226
Phlda1	1.01236	4.12052	2.04837	2.50291e-05	0.000199298	PGE2-inducible	Y	0.0772304	0.513725	0.56833	0.774664	0.287037	0.491094	4.92676	30.1961	28.0911	35.6502	17.1296	27.7354
Stk40	1.63961	6.79523	2.03599	8.63786e-11	6.60767e-09	PGE2-inducible	Y	0.233023	0.462745	1.75488	2.48655	0.37963	0.707379	16.245	31.9608	71.2581	85.6502	31.0185	47.8372

## Sheet: IFNa-inducible genes bulk
	Data from bulk RNA-Seq							Data from scRNA-Seq
Gene	Mean_UT (RPKM)	Mean_IFNa (RPKM)	logFC (IFNa vs UT)	PValue (IFNa vs UT)	FDR (IFNa vs UT)	LABEL	Detected in scRNA-Seq	UT (mean expr.)	PGE2 (mean expr.)	IFNa (mean expr.)	IFNa+PGE2 (mean expr.)	UT (pct.)	PGE2 (pct.)	IFNa (pct.)	IFNa+PGE2 (pct.)
Lipg	0.232649	15.8099	6.13754	5.35703e-12	1.77334e-09	IFNa-inducible	Y	0.0106525	0	0.520833	0.178117	0.532623	0	31.4815	13.486
Serpina3f	0.767405	44.4022	5.92286	8.63234e-12	2.50787e-09	IFNa-inducible	Y	0	0	0.199074	0.0687023	0	0	12.5	5.34351
Cmpk2	27.0044	1366.73	5.74753	2.491e-08	5.48623e-07	IFNa-inducible	Y	0.825566	0.378431	31.7731	29.6768	54.3276	26.4706	100	99.7455
Hap1	0.039991	1.85047	5.57866	1.69589e-06	1.63946e-05	IFNa-inducible	Y	0	0	0.118056	0.13486	0	0	11.3426	12.7226
Rsad2	65.5013	2500.88	5.3817	2.35263e-07	3.27807e-06	IFNa-inducible	Y	1.64314	0.658824	100.852	101.835	61.2517	31.9608	100	99.7455
Serpina3g	7.69721	281.055	5.27594	8.48078e-10	4.75097e-08	IFNa-inducible	Y	0	0	0.550926	0.0661578	0	0	9.9537	2.03562
Tnfsf10	0.969218	35.3252	5.26603	1.41997e-11	3.5549e-09	IFNa-inducible	Y	0	0	0.798611	0.778626	0	0	51.8519	50.6361
Gbp11	0.0529826	2.02813	5.24776	3.50124e-06	2.99511e-05	IFNa-inducible	N	NA	NA	NA	NA	NA	NA	NA	NA
AA467197	1.62693	63.4047	5.21924	3.03302e-11	5.43159e-09	IFNa-inducible	Y	0.517976	0.664706	5.15278	12.2799	43.4088	31.5686	78.4722	93.8931
Cxcl10	147.916	4735.46	5.16126	9.55764e-07	1.01861e-05	IFNa-inducible	Y	1.3502	0.547059	51.3981	46.7226	58.7217	30.3922	94.4444	96.6921
Gbp5	1.36259	48.4152	5.14936	9.90688e-10	5.15346e-08	IFNa-inducible	Y	0.0159787	0.00588235	0.43287	0.78626	1.33156	0.392157	31.9444	48.0916
Sectm1a	0.201892	6.27463	5.07535	1.1281e-06	1.17589e-05	IFNa-inducible	N	NA	NA	NA	NA	NA	NA	NA	NA
Arhgef37	0.0674742	2.3464	5.05612	5.30462e-10	3.55507e-08	IFNa-inducible	N	NA	NA	NA	NA	NA	NA	NA	NA
Klrk1	0.224807	6.61128	4.95528	9.78263e-11	1.19674e-08	IFNa-inducible	Y	0.0186418	0.0843137	0.326389	0.46056	0.798935	1.96078	13.8889	21.6285
Olfr56	0.331183	9.78047	4.89615	2.35731e-10	1.96575e-08	IFNa-inducible	Y	0	0	0.458333	0.73028	0	0	37.2685	44.2748
Gm14446	24.704	641.066	4.8949	1.44357e-06	1.44543e-05	IFNa-inducible	N	NA	NA	NA	NA	NA	NA	NA	NA
Ccl8	2.92378	81.4375	4.87584	1.03953e-09	5.28726e-08	IFNa-inducible	Y	0.0199734	0.00392157	0.458333	0.417303	0.399467	0.196078	8.33333	7.12468
Apol9a	0.173404	5.10049	4.85338	1.02659e-07	1.65161e-06	IFNa-inducible	Y	0	0	0.171296	0.251908	0	0	12.963	16.0305
Cd69	11.745	301.05	4.8455	2.2392e-10	1.92607e-08	IFNa-inducible	Y	0.167776	0.0901961	1.41667	1.4631	13.9814	7.45098	55.0926	58.0153
Tnfaip8l3	0.335742	9.15787	4.81952	5.05673e-08	9.44269e-07	IFNa-inducible	Y	0	0	0.0648148	0.101781	0	0	5.78704	7.88804
Ifit1	55.8638	1317.29	4.65277	2.39044e-07	3.31806e-06	IFNa-inducible	Y	1.26764	0.52549	41.1343	45.9389	58.8549	30.1961	100	100
Iigp1	10.1572	207.52	4.59618	3.03227e-07	4.04451e-06	IFNa-inducible	Y	0.00665779	0.00196078	3.43287	2.38168	0.665779	0.196078	76.8519	70.4835
Kmo	0.0992205	2.44969	4.58446	3.99422e-08	7.89021e-07	IFNa-inducible	Y	0.0266312	0.00784314	0.0694444	0.0687023	2.13049	0.784314	5.55556	5.85242
Tgtp2	3.75825	79.4048	4.54677	2.10227e-08	4.83478e-07	IFNa-inducible	Y	0	0	0.462963	0.229008	0	0	34.7222	19.5929
Cnn3	0.182935	4.19122	4.53031	1.24886e-09	6.03385e-08	IFNa-inducible	Y	0.00665779	0.0117647	0.145833	0.208651	0.665779	1.17647	11.8056	14.2494
Misp	0.08991	2.13143	4.51758	9.44205e-08	1.54872e-06	IFNa-inducible	Y	0	0	0.0601852	0.0610687	0	0	5.78704	5.85242
Fam26f	6.7555	134.683	4.39774	1.40803e-11	3.5549e-09	IFNa-inducible	Y	0.268975	0.0294118	1.46759	0.569975	15.5792	2.7451	62.963	34.0967
Tgtp1	0.382465	7.5226	4.3718	1.19621e-08	3.15347e-07	IFNa-inducible	Y	0	0	0.127315	0.0687023	0	0	11.8056	6.10687
Socs1	4.13679	83.131	4.36256	1.67704e-11	3.83903e-09	IFNa-inducible	Y	0.219707	0.172549	0.743056	1.25191	19.9734	13.7255	37.5	48.855
Ifit2	75.3791	1344.74	4.29542	2.02121e-06	1.86958e-05	IFNa-inducible	Y	0.569907	0.229412	12.5116	10.8804	44.0746	18.2353	98.8426	99.4911
I830012O16Rik	14.0459	252.264	4.27845	7.18952e-08	1.24862e-06	IFNa-inducible	N	NA	NA	NA	NA	NA	NA	NA	NA
Upp1	0.845352	16.551	4.27772	1.16652e-09	5.71438e-08	IFNa-inducible	Y	0.0106525	0.027451	0.0625	0.254453	0.798935	2.35294	5.09259	13.7405
Ccnd2	0.4562	8.64323	4.27203	1.05081e-09	5.31435e-08	IFNa-inducible	Y	0.407457	0.707843	5.85648	6.6514	32.6232	36.0784	87.963	83.2061
Il27	1.28504	24.0403	4.2579	1.92208e-10	1.72105e-08	IFNa-inducible	Y	0.0146471	0.0117647	0.222222	0.0788804	1.33156	0.784314	16.2037	6.36132
Hsh2d	0.290364	5.30425	4.25509	6.07705e-06	4.69821e-05	IFNa-inducible	N	NA	NA	NA	NA	NA	NA	NA	NA
Il15ra	3.22387	60.7987	4.24868	1.48026e-12	7.35017e-10	IFNa-inducible	Y	0.0279627	0.0411765	0.574074	0.59542	2.3968	3.92157	39.5833	39.1858
Klrg2	0.249974	4.77857	4.23607	7.31333e-10	4.34189e-08	IFNa-inducible	N	NA	NA	NA	NA	NA	NA	NA	NA
Ccl12	50.3199	925.688	4.22662	1.01015e-13	2.20699e-10	IFNa-inducible	Y	0.725699	0.286275	54.6921	9.12723	41.2783	17.8431	98.3796	76.5903
Igtp	16.7607	296.935	4.20963	4.99611e-10	3.43255e-08	IFNa-inducible	Y	0.391478	0.145098	4.61574	4.61323	32.49	12.549	96.9907	97.7099
Ifit3	52.6439	878.031	4.18406	1.22526e-06	1.26033e-05	IFNa-inducible	Y	0.750999	0.319608	25.6944	27.3359	46.4714	20.9804	99.3056	99.7455
Mxd1	3.14495	55.6269	4.17309	6.67493e-12	2.14462e-09	IFNa-inducible	Y	0.275632	0.0882353	0.525463	1.4402	20.1065	8.03922	33.3333	62.5954
Mx1	30.8404	523.783	4.15428	7.23124e-07	8.17472e-06	IFNa-inducible	Y	0.426099	0.168627	5.65046	7.74555	37.8162	14.1176	98.1481	99.7455
Cd40	8.35495	146.616	4.15	1.72633e-11	3.84866e-09	IFNa-inducible	Y	0.267643	0.103922	0.967593	0.704835	25.4328	9.21569	48.8426	38.9313
Nos2	0.275955	4.62422	4.12952	2.69219e-09	1.03555e-07	IFNa-inducible	Y	0	0	0	0	0	0	0	0
Usp18	28.7777	493.294	4.12907	1.89977e-08	4.45346e-07	IFNa-inducible	Y	0.520639	0.217647	8.67824	7.54707	41.1451	17.2549	99.7685	99.2366
Cxcl9	0.395552	6.7123	4.11931	1.19358e-08	3.15347e-07	IFNa-inducible	Y	0	0	0.166667	0.0916031	0	0	1.62037	2.03562
Apol9b	0.685431	11.4736	4.11813	1.56855e-06	1.53952e-05	IFNa-inducible	Y	0	0	0.363426	0.447837	0	0	26.8519	30.5344
Gbp3	11.8752	189.841	4.04463	1.40989e-08	3.50037e-07	IFNa-inducible	Y	0.238349	0.0745098	2.90741	3.06361	19.3076	6.86275	92.3611	92.112
Mx2	4.96157	76.3229	4.00579	5.39357e-09	1.73292e-07	IFNa-inducible	N	NA	NA	NA	NA	NA	NA	NA	NA
Enpp4	0.710938	10.79	3.95035	3.67475e-09	1.32924e-07	IFNa-inducible	Y	0.00399467	0.00392157	0.217593	0.13486	0.399467	0.392157	18.0556	11.9593
Ifi47	35.0958	511.992	3.94903	6.49032e-08	1.1454e-06	IFNa-inducible	Y	0.568575	0.168627	7.64815	8.62341	40.6125	15.098	99.0741	99.7455
Oasl1	27.4118	415.492	3.94725	2.10461e-06	1.93037e-05	IFNa-inducible	Y	0.323569	0.154902	3.37731	6.74046	28.6285	12.3529	83.5648	94.6565
Trim30b	0.253769	3.57854	3.85207	8.44503e-09	2.40871e-07	IFNa-inducible	Y	0.0106525	0.00980392	0.50463	0.544529	0.532623	0.980392	36.5741	37.1501
Gm12250	11.3916	159.037	3.85189	1.63175e-09	7.45826e-08	IFNa-inducible	N	NA	NA	NA	NA	NA	NA	NA	NA
Ccrl2	4.59177	65.0974	3.83053	3.75671e-12	1.49438e-09	IFNa-inducible	Y	0.158455	0.0705882	0.918981	0.661578	12.9161	5.68627	55.0926	37.659
Flt1	0.153349	2.18946	3.82151	7.68108e-07	8.56206e-06	IFNa-inducible	Y	0	0.0137255	0.356481	0.117048	0	1.37255	26.1574	9.92366
F830016B08Rik	0.271912	3.68583	3.81702	3.41556e-07	4.48996e-06	IFNa-inducible	N	NA	NA	NA	NA	NA	NA	NA	NA
Gbp2	35.6762	478.088	3.81502	3.92673e-08	7.83538e-07	IFNa-inducible	Y	0.516644	0.178431	7.07639	8.34097	41.4115	15.6863	97.9167	98.9822
Pnp2	0.916352	12.7541	3.79632	2.18747e-10	1.91167e-08	IFNa-inducible	Y	0.00798935	0.00784314	0.24537	0.282443	0.798935	0.784314	18.5185	21.1196
Cd274	18.6356	255.568	3.79624	5.80597e-11	8.34532e-09	IFNa-inducible	Y	0.154461	0.107843	1.81944	1.43511	13.1824	9.01961	73.1481	63.1043
Isg20	6.89591	91.7609	3.79461	1.43248e-07	2.16437e-06	IFNa-inducible	Y	0.211718	0.0745098	3.23148	4.55471	17.0439	7.2549	85.8796	90.8397
Nod1	2.21577	30.0586	3.77463	9.66038e-13	7.29421e-10	IFNa-inducible	Y	0.0505992	0.0215686	0.337963	0.226463	4.39414	2.15686	28.0093	21.374
Gm12185	0.410882	5.0126	3.72781	2.41726e-06	2.17156e-05	IFNa-inducible	Y	0	0	0.0902778	0.114504	0	0	8.33333	9.66921
Gbp4	2.55769	29.8531	3.69181	4.95917e-08	9.35646e-07	IFNa-inducible	Y	0	0	0.305556	0.521628	0	0	21.0648	28.4987
Ifi205	15.2799	173.459	3.67542	2.3865e-07	3.31681e-06	IFNa-inducible	Y	0.287617	0.0980392	2.59028	2.69211	27.5632	9.80392	75	81.9338
Irgm2	10.8322	126.934	3.60787	1.96524e-09	8.48548e-08	IFNa-inducible	Y	0.0892144	0.0411765	1.1713	1.10941	6.9241	3.52941	64.1204	61.3232
Phf11c	0.520599	6.30452	3.60301	2.58811e-08	5.66583e-07	IFNa-inducible	Y	0.0186418	0.0137255	0.212963	0.208651	1.59787	1.17647	18.287	16.5394
Batf2	2.33597	27.8077	3.5829	4.3092e-09	1.48967e-07	IFNa-inducible	Y	0.0505992	0.0215686	0.449074	0.56743	3.19574	2.15686	33.7963	40.458
Phf11a	4.23628	48.4508	3.58099	1.58419e-08	3.82024e-07	IFNa-inducible	Y	0.0306258	0.00588235	0.944444	0.94402	1.86418	0.588235	49.7685	49.1094
Gbp7	7.32218	83.5783	3.57541	2.06854e-09	8.82684e-08	IFNa-inducible	Y	0.394141	0.139216	3.68519	3.83715	28.8948	12.549	94.4444	94.402
Isg15	49.6485	561.041	3.56001	4.79714e-07	5.92135e-06	IFNa-inducible	Y	1.42077	0.698039	35.5023	39.1705	61.9174	34.902	100	99.7455
Gm4951	5.46869	58.8695	3.55257	2.18797e-08	4.98985e-07	IFNa-inducible	Y	0.00798935	0.00392157	0.724537	0.585242	0.532623	0.196078	42.5926	34.6056
Irgm1	54.2506	597.205	3.48865	4.46291e-09	1.51831e-07	IFNa-inducible	Y	0.439414	0.278431	6.83102	3.69211	35.1531	19.6078	99.0741	96.4377
Gm12216	0.461232	5.37962	3.48758	6.91681e-07	7.90555e-06	IFNa-inducible	Y	0.00932091	0.0117647	0.189815	0.160305	0.798935	0.392157	16.4352	13.7405
Uaca	0.666149	7.40692	3.47387	2.02706e-11	4.17803e-09	IFNa-inducible	Y	0.0439414	0.0666667	0.247685	0.399491	3.46205	6.47059	21.5278	29.771
Dll1	0.168797	1.76132	3.47069	8.10472e-06	5.946e-05	IFNa-inducible	Y	0	0	0.0185185	0.00763359	0	0	1.62037	0.763359
Ppm1k	0.604863	6.41819	3.45723	2.88058e-12	1.2759e-09	IFNa-inducible	Y	0.0972037	0.0647059	0.342593	0.407125	7.85619	6.47059	28.0093	30.0254
Tmem67	2.14014	23.3154	3.44581	4.10393e-12	1.49438e-09	IFNa-inducible	Y	0.0412783	0.0392157	0.25463	0.259542	3.72836	3.52941	22.9167	20.3562
Arid5a	2.22078	23.983	3.43776	4.42541e-13	5.01381e-10	IFNa-inducible	Y	0.0905459	0.133333	0.622685	0.694656	7.32357	11.7647	45.3704	46.056
AW011738	0.194829	2.00697	3.40199	7.10341e-07	8.06629e-06	IFNa-inducible	Y	0	0	0.0578704	0.119593	0	0	5.55556	10.687
Sp140	4.69165	49.0186	3.38855	6.74622e-14	2.20699e-10	IFNa-inducible	Y	0.877497	0.333333	3.90278	4.38168	54.727	23.9216	95.8333	97.4555
Itpr1	0.459034	4.73353	3.36897	1.07486e-12	7.29421e-10	IFNa-inducible	Y	0.0412783	0.0568627	0.460648	0.437659	3.99467	4.90196	36.3426	33.5878
Ifih1	9.64892	95.8274	3.35465	7.42239e-11	1.00102e-08	IFNa-inducible	Y	0.283622	0.115686	2.02083	1.9542	23.036	10.1961	83.7963	80.4071
BC147527	1.46858	14.7918	3.35078	2.06566e-07	2.95121e-06	IFNa-inducible	Y	0.00399467	0	0.150463	0.0788804	0.399467	0	13.6574	7.63359
Oas1b	1.5674	15.5857	3.33255	1.20225e-10	1.31333e-08	IFNa-inducible	N	NA	NA	NA	NA	NA	NA	NA	NA
1600014C10Rik	6.90135	68.1364	3.31655	1.21661e-12	7.29421e-10	IFNa-inducible	Y	0.190413	0.17451	1.4537	1.64122	14.2477	14.7059	68.9815	73.028
Nlrc5	3.01359	29.9761	3.31507	7.92981e-09	2.31618e-07	IFNa-inducible	Y	0.0599201	0.0372549	0.701389	0.664122	5.05992	3.52941	51.6204	46.056
Abtb2	0.793041	7.82447	3.31035	1.02662e-09	5.28726e-08	IFNa-inducible	Y	0	0	0.0925926	0.0407125	0	0	8.7963	4.07125
9330175E14Rik	0.409443	4.05177	3.29427	4.656e-08	8.83023e-07	IFNa-inducible	Y	0.0332889	0.0156863	0.113426	0.185751	2.3968	1.56863	10.6481	16.285
Ddx4	0.243945	2.46309	3.28211	1.8386e-06	1.75261e-05	IFNa-inducible	Y	0	0	0.134259	0.142494	0	0	10.6481	11.4504
Atp10a	0.495518	4.74043	3.27061	4.6363e-08	8.80816e-07	IFNa-inducible	Y	0.00932091	0.0411765	0.219907	0.145038	0.932091	4.11765	20.3704	13.7405
Daxx	17.7248	168.291	3.26103	1.91115e-10	1.72105e-08	IFNa-inducible	Y	0.568575	0.427451	3.88426	4.19338	44.3409	31.5686	95.6019	95.9288
Slco3a1	0.575744	5.49649	3.25961	1.19734e-10	1.31333e-08	IFNa-inducible	Y	0.023968	0.0372549	0.412037	0.826972	1.86418	2.94118	27.5463	44.2748
Tap1	23.4192	222.727	3.25576	6.65153e-10	4.03871e-08	IFNa-inducible	Y	0.422104	0.25098	3.33102	3.08397	31.5579	19.6078	94.9074	92.112
Mnda	14.9127	133.137	3.23969	6.77124e-08	1.18921e-06	IFNa-inducible	Y	0.509987	0.215686	8.21528	6.73028	39.8136	16.2745	99.537	98.9822
Aldh1b1	8.89101	82.8487	3.21941	8.79955e-14	2.20699e-10	IFNa-inducible	Y	0.0599201	0.0745098	0.886574	0.857506	5.59254	7.05882	52.7778	51.3995
Tpst1	7.82986	71.5841	3.20019	2.90056e-11	5.43159e-09	IFNa-inducible	Y	0.209055	0.280392	2.39352	2.34351	16.3782	21.5686	89.1204	84.2239
Parp10	10.4394	94.2231	3.18357	6.50762e-10	4.03871e-08	IFNa-inducible	Y	0.0972037	0.0882353	1.4375	1.35878	7.98935	7.84314	77.7778	68.1934
Vcan	0.358956	3.24601	3.18167	1.43185e-11	3.5549e-09	IFNa-inducible	Y	0.00399467	0.166667	0.199074	0.394402	0.399467	10.9804	16.2037	27.4809
Gbp6	3.09913	25.7834	3.1812	4.37099e-06	3.60096e-05	IFNa-inducible	N	NA	NA	NA	NA	NA	NA	NA	NA
Pik3ip1	0.581605	5.29738	3.17246	3.04276e-08	6.4542e-07	IFNa-inducible	Y	0.0679095	0.00980392	0.0462963	0.043257	5.32623	0.980392	4.39815	4.3257
Irf1	12.8213	114.341	3.17066	8.54192e-11	1.09779e-08	IFNa-inducible	Y	0.219707	0.0784314	0.590278	0.692112	15.1798	6.66667	41.2037	42.2392
Gm5431	5.0722	43.004	3.16644	3.93777e-08	7.83538e-07	IFNa-inducible	Y	0.0599201	0.00196078	0.719907	0.585242	4.79361	0.196078	52.3148	42.4936
5031414D18Rik	0.958611	8.35992	3.14985	4.02806e-08	7.89992e-07	IFNa-inducible	Y	0.0319574	0.0156863	0.0949074	0.0636132	2.92943	1.56863	9.49074	5.59796
Hdc	0.513685	4.61208	3.14876	6.22194e-08	1.10698e-06	IFNa-inducible	Y	0	0.00392157	0.0925926	0.109415	0	0.392157	8.33333	7.63359
Slfn9	5.8036	50.7945	3.14264	3.26251e-12	1.37075e-09	IFNa-inducible	Y	0.0199734	0.0392157	0.49537	0.651399	1.99734	3.72549	38.8889	39.4402
Trafd1	29.7332	260.907	3.13645	1.03811e-10	1.23265e-08	IFNa-inducible	Y	1.00399	0.405882	5.87963	5.33079	59.1212	28.2353	99.3056	99.7455
Irf7	89.4509	747.485	3.1361	3.1974e-06	2.76114e-05	IFNa-inducible	Y	1.08655	0.521569	17.1111	26.5547	55.2597	29.2157	99.7685	100
Kdr	2.28613	19.8002	3.11815	7.93383e-10	4.58567e-08	IFNa-inducible	Y	0.103862	0.37451	1.00926	1.33588	7.98935	27.2549	50.6944	56.2341
Ccl4	120.402	1021.91	3.11015	2.27907e-10	1.94505e-08	IFNa-inducible	Y	8.56858	1.23137	20.4606	8.4173	93.3422	44.902	92.5926	82.1883
Themis2	44.2907	374.759	3.10971	9.8231e-10	5.15346e-08	IFNa-inducible	Y	0.48735	0.166667	2.42824	2.08906	32.6232	14.1176	86.1111	79.1349
Pml	5.64547	47.7207	3.09236	5.37833e-13	5.01381e-10	IFNa-inducible	Y	0.18775	0.168627	1.16898	1.22137	14.1145	14.1176	67.8241	69.9746
2010002M12Rik	0.422539	3.57714	3.08809	4.25802e-08	8.23268e-07	IFNa-inducible	N	NA	NA	NA	NA	NA	NA	NA	NA
Gnb4	3.08389	25.7195	3.07559	2.46474e-11	4.89543e-09	IFNa-inducible	Y	0.0519308	0.139216	0.923611	1.19593	3.86152	10.1961	53.4722	56.9975
Oasl2	26.4789	216.644	3.07388	6.92568e-07	7.90555e-06	IFNa-inducible	Y	0.704394	0.256863	4.88889	5.99491	44.2077	18.0392	97.4537	98.4733
Phf11b	23.2794	186.429	3.0654	3.90692e-07	5.027e-06	IFNa-inducible	Y	0.440746	0.17451	5.44907	5.87023	31.4248	14.3137	97.2222	95.6743
Helz2	2.62892	21.5659	3.04879	1.9523e-09	8.46308e-08	IFNa-inducible	Y	0.0319574	0.101961	1.06713	1.39949	2.52996	9.41176	65.0463	69.9746
Parp14	11.6458	94.469	3.04023	6.8343e-09	2.05074e-07	IFNa-inducible	Y	0.737683	0.233333	3.34028	3.50636	47.2703	19.4118	93.287	92.112
Hrh2	0.961359	7.91158	3.02682	6.11286e-10	3.90508e-08	IFNa-inducible	Y	0	0.00980392	0.157407	0.0814249	0	0.980392	14.8148	8.14249
Scimp	5.14578	40.527	3.01541	2.92921e-08	6.24974e-07	IFNa-inducible	Y	0.0266312	0.0215686	0.576389	0.552163	1.86418	1.96078	31.0185	27.9898
Ddx58	14.6855	113.687	3.00518	1.45737e-07	2.19288e-06	IFNa-inducible	Y	0.225033	0.141176	1.99537	2.03053	16.245	11.1765	84.9537	83.2061
Mid1	0.274423	2.10527	3.0017	4.94343e-06	3.962e-05	IFNa-inducible	Y	0.0106525	0.0176471	0.0833333	0.0890585	0.798935	1.76471	8.33333	7.63359
Il15	18.5365	144.19	2.99895	4.67371e-11	7.62023e-09	IFNa-inducible	Y	0.890812	0.411765	2.5	3.13486	53.1292	30.9804	87.037	90.8397
Samhd1	31.5636	248.999	2.99192	1.38964e-10	1.36761e-08	IFNa-inducible	Y	1.86551	0.770588	8.79167	10.7481	79.494	47.6471	99.7685	99.7455
Sertad3	5.22572	40.3294	2.95793	1.59869e-11	3.79655e-09	IFNa-inducible	Y	0.174434	0.229412	0.44213	0.671756	14.514	19.6078	34.4907	49.6183
Herc6	8.12498	60.954	2.94962	4.58296e-09	1.54519e-07	IFNa-inducible	Y	0.20506	0.105882	2.13889	2.13995	15.7124	9.60784	88.4259	84.2239
Slc25a22	10.1328	78.0284	2.94724	6.92287e-12	2.16073e-09	IFNa-inducible	Y	0.0732357	0.103922	1.08565	1.10941	6.39148	9.41176	62.7315	63.1043
Slfn5	21.2481	158.202	2.92364	1.36664e-07	2.08508e-06	IFNa-inducible	Y	0.154461	0.054902	1.29398	1.69975	10.6525	4.70588	65.7407	72.5191
Stat2	17.6511	129.868	2.90825	1.12517e-09	5.58697e-08	IFNa-inducible	Y	0.229028	0.0823529	1.4375	1.58015	16.6445	7.2549	74.537	75.3181
Gm16675	0.589788	4.39471	2.90787	1.38986e-06	1.39934e-05	IFNa-inducible	N	NA	NA	NA	NA	NA	NA	NA	NA
Cysltr2	0.733738	5.22635	2.89728	6.93164e-08	1.20961e-06	IFNa-inducible	Y	0	0	0.0555556	0.0458015	0	0	5.55556	4.58015
Apobec3	10.8933	80.4347	2.88558	7.6817e-15	8.39149e-11	IFNa-inducible	Y	0.640479	0.403922	2.71759	2.49109	41.9441	29.0196	86.3426	82.9517
Trp53i11	0.231651	1.73314	2.87676	2.18412e-06	1.98828e-05	IFNa-inducible	N	NA	NA	NA	NA	NA	NA	NA	NA
Zbp1	15.2781	107.923	2.85119	1.65796e-06	1.60706e-05	IFNa-inducible	Y	0.416778	0.160784	3.25463	4.33079	26.2317	12.7451	85.8796	89.8219
BC094916	0.390391	2.78539	2.85036	5.44621e-05	0.00029409	IFNa-inducible	Y	0	0	0.0763889	0.129771	0	0	6.94444	9.66921
Mmp13	28.6115	206.528	2.84841	2.66687e-09	1.03134e-07	IFNa-inducible	Y	0.0985353	0.131373	2.06713	0.888041	7.58988	9.01961	52.7778	31.8066
Gbp9	7.28368	50.7042	2.84716	1.16816e-08	3.09733e-07	IFNa-inducible	Y	0.045273	0.0254902	0.597222	0.656489	3.06258	2.15686	42.8241	40.2036
Treml2	0.961599	6.90014	2.84019	4.29608e-09	1.48967e-07	IFNa-inducible	Y	0.0599201	0.123529	0.740741	0.900763	4.5273	10.9804	48.3796	53.4351
Fcgr1	43.0672	300.582	2.82565	5.26106e-08	9.70808e-07	IFNa-inducible	Y	1.2277	0.937255	9.65509	11.5318	63.9148	46.4706	97.4537	98.7277
Pnp	60.8941	425.035	2.82408	1.42466e-10	1.38631e-08	IFNa-inducible	Y	2.75233	1.42353	13.6551	15.229	91.0786	69.6078	100	100
Mov10	4.85214	33.9451	2.8208	2.69108e-10	2.13024e-08	IFNa-inducible	Y	0.0492676	0.0470588	0.534722	0.450382	4.79361	4.5098	43.9815	34.3511
Slfn8	17.6529	119.742	2.81634	1.63526e-08	3.90889e-07	IFNa-inducible	Y	0.262317	0.119608	1.84491	2.26718	20.506	9.01961	79.3981	82.6972
Slfn4	1.61382	10.2323	2.80236	4.50236e-06	3.68694e-05	IFNa-inducible	Y	0	0	0.152778	0.351145	0	0	11.1111	16.5394
Parp11	3.87707	26.2568	2.79796	3.04988e-10	2.37978e-08	IFNa-inducible	Y	0.13715	0.0921569	0.844907	0.798982	10.3862	8.43137	55.787	49.8728
Tmem171	19.6976	136.846	2.79576	5.13661e-11	7.90315e-09	IFNa-inducible	Y	0.75233	0.288235	5.26852	2.52163	46.3382	23.5294	95.1389	78.626
Xaf1	14.8598	100.63	2.79529	1.2351e-08	3.19722e-07	IFNa-inducible	Y	0.585885	0.362745	4.67824	4.97201	41.6778	24.902	97.9167	98.7277
Ch25h	4.06972	27.3435	2.77753	2.84001e-08	6.0832e-07	IFNa-inducible	Y	0.00932091	0.00588235	0.247685	0.0279898	0.665779	0.392157	10.8796	1.78117
Ddx60	7.3377	48.9215	2.7768	1.17853e-06	1.21916e-05	IFNa-inducible	Y	0.0426099	0.0196078	1.14583	1.26209	3.59521	1.96078	62.037	60.3053
Gm6904	1.01413	6.6033	2.77187	9.13048e-06	6.58794e-05	IFNa-inducible	N	NA	NA	NA	NA	NA	NA	NA	NA
Pyhin1	26.8117	164.986	2.77186	6.4065e-05	0.000337438	IFNa-inducible	Y	0.280959	0.0784314	3.67593	4.61323	23.5686	7.64706	91.4352	95.4198
Pydc4	4.33878	26.778	2.76086	2.77249e-05	0.000167608	IFNa-inducible	Y	0.00266312	0.00980392	1.01852	0.867684	0.266312	0.588235	54.8611	47.5827
Dtx3l	13.0243	84.9295	2.75351	9.83021e-10	5.15346e-08	IFNa-inducible	Y	0.475366	0.188235	2.40972	2.59288	33.6884	15.8824	89.3519	88.5496
Phf11d	8.5226	54.6557	2.73906	6.9368e-07	7.90998e-06	IFNa-inducible	Y	0.151798	0.0392157	2.59722	2.16031	8.52197	3.13725	75.9259	68.9567
Tlr3	4.45482	29.1668	2.72986	3.4201e-11	5.93034e-09	IFNa-inducible	Y	0.0332889	0.0254902	0.643519	0.575064	2.66312	2.35294	46.2963	39.9491
Irg1	192.502	1260.61	2.71963	2.15095e-07	3.05552e-06	IFNa-inducible	Y	0.584554	0.252941	2.37731	1.30025	46.8708	21.3725	44.6759	44.7837
Sp110	8.47211	54.9339	2.71916	5.37781e-09	1.73292e-07	IFNa-inducible	Y	0.910786	0.364706	4.35417	3.90585	56.7244	26.8627	97.2222	95.1654
P2ry14	6.43277	41.955	2.71533	7.00255e-11	9.68302e-09	IFNa-inducible	Y	0.52996	0.245098	1.23843	1.72519	30.6258	16.8627	68.0556	71.7557
Gadd45g	18.3735	120.456	2.70735	2.20832e-09	9.13776e-08	IFNa-inducible	Y	0.793609	1.12549	4.97454	4.9313	37.4168	46.8627	86.1111	89.313
Mthfr	6.2194	39.8806	2.69512	2.72082e-09	1.04289e-07	IFNa-inducible	Y	0.17976	0.101961	0.787037	0.653944	14.2477	9.21569	55.5556	45.0382
Fgl2	26.2508	150.888	2.69478	7.71723e-06	5.72678e-05	IFNa-inducible	Y	0.207723	0.117647	2.18287	2.81425	10.1198	7.84314	66.8981	72.2646
Gm9199	0.289139	1.90886	2.6851	7.87033e-05	0.000403546	IFNa-inducible	N	NA	NA	NA	NA	NA	NA	NA	NA
Tnfsf8	1.47604	9.38439	2.68314	1.89886e-07	2.74018e-06	IFNa-inducible	Y	0.0466045	0.0823529	0.902778	1.39186	3.72836	6.47059	39.5833	45.8015
Znfx1	17.7093	113.369	2.6824	8.30512e-10	4.67707e-08	IFNa-inducible	Y	0.531292	0.341176	2.77778	2.94402	38.7483	26.0784	90.2778	90.3308
Parp9	19.6983	124.335	2.68124	3.55499e-08	7.25883e-07	IFNa-inducible	Y	0.270306	0.147059	1.69444	1.6514	19.3076	11.3725	81.9444	76.3359
Tor3a	45.153	288.251	2.67921	1.66053e-10	1.57736e-08	IFNa-inducible	Y	0.853529	0.384314	6.71991	5.52926	56.7244	30.5882	100	98.9822
Ifi35	29.7912	189.412	2.67212	2.26136e-09	9.25211e-08	IFNa-inducible	Y	0.798935	0.447059	4.65972	5.257	52.7297	31.7647	96.7593	96.6921
I830077J02Rik	6.00052	37.4918	2.67139	1.30294e-10	1.36521e-08	IFNa-inducible	Y	0.081225	0.139216	0.506944	0.534351	7.19041	11.9608	37.963	34.8601
Il12rb1	1.5187	9.3047	2.65061	1.05313e-07	1.68686e-06	IFNa-inducible	Y	0.0159787	0.00784314	0.145833	0.0712468	1.46471	0.588235	13.1944	6.10687
Trim21	0.603995	3.76025	2.65045	1.51858e-08	3.70289e-07	IFNa-inducible	Y	0.0412783	0.0196078	0.268519	0.185751	3.19574	1.96078	24.537	16.285
Golga3	3.91828	24.5157	2.64573	5.32718e-13	5.01381e-10	IFNa-inducible	Y	0.249001	0.331373	0.935185	0.801527	18.9081	24.902	56.4815	46.3104
9930111J21Rik1	1.77389	11.2368	2.64497	1.56712e-08	3.78743e-07	IFNa-inducible	Y	0.00798935	0.00588235	0.0277778	0.0381679	0.798935	0.588235	2.31481	3.05344
Slc28a2	6.20427	38.6126	2.64081	8.92145e-10	4.89353e-08	IFNa-inducible	Y	0.0719041	0.0352941	0.252315	0.201018	5.7257	3.33333	19.9074	16.7939
Csrnp1	0.978738	6.13612	2.63542	1.13834e-09	5.62679e-08	IFNa-inducible	Y	0.0252996	0.072549	0.208333	0.216285	2.3968	7.05882	18.287	17.8117
Dennd6b	0.84185	5.26459	2.63114	1.44313e-08	3.5667e-07	IFNa-inducible	Y	0.0252996	0.0176471	0.12963	0.127226	1.86418	1.76471	11.5741	11.4504
Cxcl11	2.00327	10.8796	2.6163	5.67094e-05	0.000304569	IFNa-inducible	N	NA	NA	NA	NA	NA	NA	NA	NA
Glipr2	3.30125	20.247	2.61605	1.83237e-11	4.00335e-09	IFNa-inducible	Y	0.117177	0.492157	1.00694	1.50636	9.18775	27.0588	55.787	66.4122
Tppp3	0.455141	2.81175	2.60864	2.87428e-06	2.51996e-05	IFNa-inducible	N	NA	NA	NA	NA	NA	NA	NA	NA
Usp12	2.70816	16.4061	2.60299	2.91994e-12	1.2759e-09	IFNa-inducible	Y	0.197071	0.168627	0.773148	0.519084	15.9787	15.2941	52.5463	38.1679
Asb13	3.09133	18.6432	2.59309	1.85203e-10	1.71454e-08	IFNa-inducible	Y	0.0612517	0.0705882	0.601852	0.562341	5.19308	6.27451	44.4444	38.4224
Tlr9	2.6813	15.5815	2.5872	0.000155853	0.000718068	IFNa-inducible	N	NA	NA	NA	NA	NA	NA	NA	NA
Gpsm2	8.04727	48.1244	2.58155	6.04379e-11	8.57433e-09	IFNa-inducible	Y	0.121172	0.25098	0.918981	1.09669	9.98668	19.4118	53.0093	59.2875
4933412E12Rik	0.936857	5.40772	2.55517	2.64211e-07	3.61685e-06	IFNa-inducible	N	NA	NA	NA	NA	NA	NA	NA	NA
Pde7b	1.41891	8.2021	2.55416	8.88794e-09	2.48954e-07	IFNa-inducible	Y	0.0439414	0.0215686	0.189815	0.175573	3.86152	2.15686	17.5926	15.2672
Ifi44	8.23609	43.5272	2.54309	9.43382e-05	0.000468432	IFNa-inducible	Y	0	0	0.509259	0.491094	0	0	32.6389	30.5344
Inpp1	3.83503	21.969	2.53588	1.63062e-09	7.45826e-08	IFNa-inducible	Y	0.177097	0.207843	0.736111	0.51145	14.6471	17.8431	52.3148	37.659
Arhgef3	3.89272	22.4766	2.53396	3.91522e-11	6.6828e-09	IFNa-inducible	Y	0.0838881	0.0745098	0.215278	0.21374	6.79095	7.2549	18.0556	18.3206
Fbrsl1	1.75266	10.1498	2.5335	9.77277e-10	5.15346e-08	IFNa-inducible	Y	0.107856	0.245098	0.166667	0.21883	9.45406	21.9608	14.8148	19.5929
Slfn3	4.50932	25.9031	2.5134	5.7199e-10	3.74157e-08	IFNa-inducible	Y	0.00665779	0.0137255	0.171296	0.234097	0.665779	1.37255	16.2037	19.5929
Bcl9	0.99918	5.6405	2.50116	4.18954e-09	1.47634e-07	IFNa-inducible	Y	0.113182	0.111765	0.303241	0.310433	9.72037	10.5882	25	25.9542
Trim12a	5.09891	28.3194	2.49324	9.1861e-11	1.16685e-08	IFNa-inducible	Y	0.471372	0.162745	1.25694	1.06361	30.3595	14.1176	69.213	61.8321
Dhx58	30.256	168.596	2.49043	5.00984e-08	9.41953e-07	IFNa-inducible	Y	0.166445	0.203922	1.93519	2.19593	11.8509	15.6863	82.4074	83.2061
Oas1c	1.65599	9.32908	2.48603	1.4749e-09	6.88541e-08	IFNa-inducible	Y	0.0359521	0.0490196	0.208333	0.195929	3.46205	4.5098	18.5185	16.5394
Pfkfb3	7.23527	40.3066	2.47488	8.75732e-10	4.85609e-08	IFNa-inducible	Y	0.0732357	0.0843137	0.400463	0.226463	5.99201	7.2549	30.0926	17.5573
Tapbpl	7.71406	42.7336	2.47075	4.76148e-12	1.62545e-09	IFNa-inducible	Y	0.173103	0.254902	0.918981	1.12723	14.1145	21.7647	59.4907	62.5954
E130102H24Rik	0.564483	3.33104	2.46802	6.23153e-05	0.000329493	IFNa-inducible	Y	0.118509	0.0156863	0.115741	0.0737913	9.85353	1.56863	10.8796	7.37913
Usb1	33.3622	183.949	2.46472	5.50766e-13	5.01381e-10	IFNa-inducible	Y	0.458056	0.376471	1.88889	2.05344	32.2237	30.9804	82.1759	84.4784
Sp100	18.9531	101.034	2.4466	1.78803e-09	7.97243e-08	IFNa-inducible	Y	0.713715	0.392157	3.23843	3.32824	42.743	29.2157	95.8333	95.9288
Ifi203	17.9114	90.8966	2.44651	1.46256e-06	1.46011e-05	IFNa-inducible	Y	1.26232	0.366667	10.2662	8.61578	68.5752	26.6667	100	98.9822
Gm19705	0.599072	3.38067	2.44548	6.1809e-05	0.000326974	IFNa-inducible	Y	0.00798935	0.0176471	0.106481	0.0381679	0.798935	1.76471	9.25926	3.56234
Plac8	5.12327	26.6636	2.43754	5.00583e-06	4.00319e-05	IFNa-inducible	Y	0.130493	0.235294	4.03009	5.01272	5.59254	10.1961	45.8333	51.145
Il10	2.26191	12.2234	2.43456	3.55688e-07	4.64222e-06	IFNa-inducible	Y	0.0266312	0.0117647	0.099537	0.0356234	2.13049	1.17647	8.33333	3.56234
Fcgr4	47.4944	251.978	2.42282	6.91939e-08	1.2094e-06	IFNa-inducible	Y	0.882823	0.490196	2.74306	4.17303	45.273	32.7451	82.8704	91.0941
G530011O06Rik	0.734941	3.87187	2.42019	6.52208e-06	4.9893e-05	IFNa-inducible	N	NA	NA	NA	NA	NA	NA	NA	NA
Mndal	39.1059	195.381	2.41811	9.14963e-07	9.8236e-06	IFNa-inducible	Y	1.60852	0.501961	13.6481	13.3079	73.502	33.5294	100	99.7455
Ccl7	408.256	2167.77	2.41296	1.59705e-13	2.90769e-10	IFNa-inducible	Y	4.99201	19.1882	121.655	67.9949	82.9561	93.9216	99.537	96.1832
Nt5c3	36.5485	191.137	2.40168	7.94836e-13	6.67907e-10	IFNa-inducible	Y	0.596538	0.392157	4.50694	3.97964	43.6751	30.5882	97.4537	95.4198
Tmem229b	7.52345	39.3446	2.38668	1.88817e-09	8.31522e-08	IFNa-inducible	Y	0.237017	0.166667	0.75463	0.651399	18.2423	14.5098	54.1667	45.8015
Parp12	16.0895	83.5076	2.38422	1.28015e-07	1.98372e-06	IFNa-inducible	Y	0.343542	0.182353	2.55787	2.32316	24.6338	17.0588	90.7407	86.2595
Fam46a	3.52063	17.9703	2.37208	1.32218e-10	1.36521e-08	IFNa-inducible	Y	0.846871	0.484314	2.5787	3.46819	46.0719	33.9216	85.1852	91.6031
Dusp28	3.45916	17.8401	2.36309	5.10351e-09	1.6642e-07	IFNa-inducible	Y	0.122503	0.168627	0.578704	0.653944	10.9188	14.5098	43.5185	42.4936
Ccdc25	16.4451	83.9235	2.3609	2.59476e-14	1.41726e-10	IFNa-inducible	Y	0.231691	0.35098	1.6875	1.49873	17.5766	28.2353	78.2407	69.7201
Dck	20.4402	103.926	2.35099	2.95996e-11	5.43159e-09	IFNa-inducible	Y	0.359521	0.352941	2.50463	2.73028	22.6365	24.5098	84.9537	86.2595
Il18rap	0.609902	2.86931	2.34999	6.6104e-06	5.03219e-05	IFNa-inducible	Y	0.0159787	0.0705882	0.0833333	0.124682	1.46471	6.07843	7.63889	11.7048
Triobp	2.24635	11.4351	2.34886	1.26868e-12	7.29421e-10	IFNa-inducible	Y	0.467377	0.362745	1.42824	1.35623	31.0253	28.2353	76.6204	68.1934
Rmdn3	10.6588	54.2402	2.34794	7.60304e-12	2.3071e-09	IFNa-inducible	Y	0.209055	0.305882	1.35648	1.07888	16.1119	25.2941	75.9259	64.3766
Xkr8	2.47766	12.6914	2.34651	2.23078e-10	1.92607e-08	IFNa-inducible	Y	0.057257	0.0509804	0.180556	0.137405	4.92676	4.90196	16.6667	11.9593
Uba7	18.2648	92.3571	2.34352	1.21842e-08	3.17064e-07	IFNa-inducible	Y	0.363515	0.156863	0.752315	0.735369	24.9001	13.9216	52.0833	49.8728
Stat1	40.1148	196.908	2.32973	4.05922e-08	7.94676e-07	IFNa-inducible	Y	0.665779	0.433333	4.09954	4.87532	45.9387	30	97.4537	98.4733
Mier3	1.8255	9.0728	2.31781	1.37327e-10	1.36521e-08	IFNa-inducible	Y	0.057257	0.0823529	0.321759	0.493639	4.92676	7.64706	25.6944	33.8422
D730005E14Rik	0.762154	3.79997	2.31576	5.57926e-09	1.7646e-07	IFNa-inducible	N	NA	NA	NA	NA	NA	NA	NA	NA
Parp8	2.66411	13.1869	2.31316	1.21935e-10	1.31364e-08	IFNa-inducible	Y	0.117177	0.241176	0.173611	0.368957	10.3862	18.8235	15.7407	27.2265
BC051226	1.70131	8.50919	2.31141	7.91462e-06	5.8261e-05	IFNa-inducible	Y	0.0878828	0.123529	0.527778	0.437659	7.45672	11.9608	43.5185	34.0967
Hcar2	2.00457	9.94872	2.30835	7.3686e-07	8.28987e-06	IFNa-inducible	Y	0.00665779	0.00196078	0.0601852	0.0101781	0.399467	0.196078	5.09259	0.763359
Jak2	2.98754	14.5153	2.30829	2.65683e-08	5.78152e-07	IFNa-inducible	Y	0.154461	0.35098	0.645833	1.22137	12.9161	25.8824	45.8333	62.0865
Adar	8.2188	40.5202	2.30485	5.58479e-11	8.34532e-09	IFNa-inducible	Y	0.185087	0.196078	0.956019	0.984733	13.715	16.6667	62.963	60.0509
Arhgef12	0.770934	3.73119	2.30346	1.56617e-09	7.2495e-08	IFNa-inducible	Y	0.0386152	0.0666667	0.0810185	0.0788804	3.19574	5.68627	8.10185	6.87023
Trex1	129.739	635.054	2.30207	1.73802e-08	4.10069e-07	IFNa-inducible	N	NA	NA	NA	NA	NA	NA	NA	NA
Cdkn1a	70.9938	349.69	2.29977	4.45409e-12	1.56956e-09	IFNa-inducible	Y	5.36085	5.76863	15.8588	12.9669	91.478	93.1373	99.537	99.4911
Pcgf5	8.12326	39.9282	2.2918	2.76196e-12	1.2759e-09	IFNa-inducible	Y	0.193076	0.298039	1.48148	1.28753	15.0466	21.9608	78.2407	66.9211
Oas1g	8.27642	39.8421	2.29149	6.54134e-07	7.56966e-06	IFNa-inducible	Y	0.0359521	0.0490196	0.266204	0.211196	3.19574	3.92157	22.2222	18.5751
Fndc3a	14.2022	69.341	2.29094	5.44047e-13	5.01381e-10	IFNa-inducible	Y	1.14115	0.790196	2.78241	3.19847	66.4447	50.3922	92.8241	94.1476
Nmi	15.891	77.3208	2.28967	1.651e-09	7.49135e-08	IFNa-inducible	Y	0.339547	0.284314	2.03009	2.30534	24.6338	24.3137	80.3241	82.1883
Igsf9	0.580278	2.84013	2.28263	6.04275e-08	1.08571e-06	IFNa-inducible	N	NA	NA	NA	NA	NA	NA	NA	NA
Gm1966	0.645206	3.00905	2.27083	1.15596e-06	1.19921e-05	IFNa-inducible	N	NA	NA	NA	NA	NA	NA	NA	NA
4930523C07Rik	0.358218	1.7155	2.26078	4.61949e-06	3.76079e-05	IFNa-inducible	Y	0.0878828	0.111765	0.25	0.19084	6.52463	9.01961	21.9907	14.7583
Tor1aip1	17.2166	81.5677	2.24517	1.43402e-10	1.38631e-08	IFNa-inducible	Y	1.39947	0.980392	5.22454	4.22392	72.5699	58.8235	98.6111	96.4377
Tmem140	1.77391	8.42175	2.24385	7.05733e-08	1.22761e-06	IFNa-inducible	Y	1.26764	0.247059	2.64352	2.25954	57.9228	19.8039	87.7315	79.8982
Bambi-ps1	7.16238	33.8137	2.24348	1.08499e-06	1.13856e-05	IFNa-inducible	N	NA	NA	NA	NA	NA	NA	NA	NA
Rapgef2	1.9913	9.28312	2.23028	1.73518e-08	4.10069e-07	IFNa-inducible	Y	0.057257	0.0862745	0.138889	0.127226	5.45939	7.84314	12.2685	11.7048
Casp4	18.818	88.3127	2.22981	5.55186e-10	3.67567e-08	IFNa-inducible	Y	0.267643	0.143137	1.375	1.13232	18.3755	12.7451	71.0648	64.1221
Trim14	17.292	80.8081	2.22837	1.19222e-11	3.17654e-09	IFNa-inducible	Y	0.0625832	0.0352941	0.145833	0.142494	5.7257	3.52941	13.4259	13.486
Psmb9	54.9942	255.283	2.21738	1.42666e-09	6.7358e-08	IFNa-inducible	Y	1.12916	0.739216	3.04398	3.5827	60.5859	47.0588	91.8981	93.3842
Mafk	9.27318	42.9717	2.2106	1.08247e-09	5.42519e-08	IFNa-inducible	Y	0.0865513	0.139216	0.462963	0.361323	7.45672	11.9608	35.6481	29.5165
Lrch1	4.74449	21.8946	2.20265	3.23552e-11	5.70077e-09	IFNa-inducible	Y	0.0852197	0.123529	0.347222	0.259542	6.79095	11.9608	28.7037	22.1374
Rnf31	7.33617	33.6583	2.20082	4.36145e-10	3.11402e-08	IFNa-inducible	Y	0.110519	0.0980392	0.44213	0.389313	9.45406	9.01961	36.5741	32.0611
Arel1	7.57586	34.6812	2.20042	9.65014e-12	2.63545e-09	IFNa-inducible	Y	0.135819	0.182353	0.62037	0.590331	10.3862	16.0784	44.6759	41.9847
Trim30d	9.59806	41.922	2.19513	1.29595e-07	2.0024e-06	IFNa-inducible	Y	0.107856	0.0509804	0.953704	1.16031	7.05726	4.31373	60.6481	61.0687
Trim30a	40.2619	179.926	2.19162	1.06155e-07	1.69786e-06	IFNa-inducible	Y	1.09854	0.584314	5.92361	6.46565	64.1811	36.2745	99.3056	99.2366
Slfn1	4.37579	16.8755	2.19079	0.00121051	0.00409764	IFNa-inducible	Y	0	0	0.372685	0.56743	0	0	24.3056	31.2977
March5	14.0822	63.5674	2.18791	2.13165e-11	4.31225e-09	IFNa-inducible	Y	2.00399	1.40588	9.83565	8.56997	85.7523	69.6078	100	100
Psmb10	57.9086	262.229	2.17915	8.23212e-10	4.67707e-08	IFNa-inducible	Y	2.04927	1.02745	5.75694	5.1145	83.0892	55.6863	99.0741	98.4733
Ogfr	29.7392	134.028	2.17306	7.53925e-10	4.45182e-08	IFNa-inducible	Y	0.989348	0.568627	3.13194	2.7888	59.1212	41.1765	93.0556	90.0763
Hist3h2a	32.1412	144.735	2.16721	9.39914e-11	1.18019e-08	IFNa-inducible	Y	1.69108	0.84902	2.46065	3.65649	68.8415	46.4706	77.5463	85.7506
Rnf135	10.816	48.5747	2.1625	8.19888e-10	4.67707e-08	IFNa-inducible	Y	0.147803	0.0941176	0.729167	0.557252	12.6498	8.62745	54.8611	41.2214
Gca	2.2247	10.041	2.16141	2.46206e-10	2.03754e-08	IFNa-inducible	Y	0.0639148	0.0254902	0.266204	0.0534351	5.59254	2.35294	21.0648	5.08906
Tnfsf4	1.46888	6.46215	2.15812	3.88477e-07	5.01622e-06	IFNa-inducible	Y	0	0	0.0162037	0.00763359	0	0	1.62037	0.508906
Tdrd7	6.78783	30.0634	2.14689	6.19996e-09	1.89185e-07	IFNa-inducible	Y	0.189081	0.133333	0.685185	0.569975	14.1145	12.1569	51.6204	42.7481
H2-T23	65.9978	290.855	2.13792	1.52946e-07	2.27627e-06	IFNa-inducible	Y	0.358189	0.417647	1.61111	1.60051	24.5007	30.1961	77.0833	70.9924
Ncoa7	3.70367	15.5585	2.13608	5.8106e-08	1.05792e-06	IFNa-inducible	Y	0.439414	0.358824	0.849537	0.826972	28.6285	25.2941	56.25	49.8728
Epsti1	20.1874	86.4233	2.13474	5.03338e-08	9.43133e-07	IFNa-inducible	Y	0.805593	0.394118	3.04167	3.01018	45.8056	29.0196	92.8241	90.0763
Csf1	3.68618	16.1589	2.12892	1.32962e-07	2.04574e-06	IFNa-inducible	Y	0.0719041	0.105882	0.694444	0.468193	5.32623	9.01961	48.1481	33.0789
Timeless	2.25449	9.87062	2.12865	8.06058e-08	1.37584e-06	IFNa-inducible	Y	0.0785619	0.137255	0.412037	0.603053	5.99201	11.7647	31.4815	41.9847
H2-T24	4.90286	21.0595	2.12142	2.48209e-07	3.42786e-06	IFNa-inducible	Y	0.0106525	0.00588235	0.0833333	0.0407125	1.06525	0.392157	8.33333	3.56234
Gtpbp2	5.18856	22.5231	2.11507	9.19754e-09	2.5501e-07	IFNa-inducible	Y	0.822903	0.788235	1.41204	1.38931	46.8708	48.4314	71.0648	70.4835
Eif2ak2	10.2776	44.4424	2.10925	1.78124e-09	7.97243e-08	IFNa-inducible	Y	0.635153	0.458824	3.21991	3.14504	44.3409	34.5098	94.4444	93.1298
Dennd1b	3.04698	13.1721	2.10687	1.34493e-10	1.36521e-08	IFNa-inducible	Y	0.308921	0.298039	0.861111	0.819338	23.8349	25.2941	56.0185	53.944
Bco2	0.876706	3.71538	2.09698	4.93678e-06	3.95957e-05	IFNa-inducible	Y	0.0159787	0.00980392	0.0578704	0.043257	1.46471	0.980392	5.78704	3.81679
Pvrl4	3.53743	15.016	2.09667	2.1498e-08	4.91306e-07	IFNa-inducible	Y	0.291611	0.0803922	0.564815	0.547074	20.506	7.2549	41.4352	37.9135
Gm15133	0.773933	3.31965	2.09578	1.8869e-05	0.000121036	IFNa-inducible	Y	0.0133156	0.045098	0.12963	0.167939	1.33156	4.5098	12.2685	14.2494
Tcf4	3.64513	15.4898	2.09484	1.10723e-12	7.29421e-10	IFNa-inducible	Y	1.00799	0.786275	1.66435	2.0687	54.9933	50.9804	77.5463	80.4071
Whsc1l1	2.50399	10.638	2.08349	4.0516e-12	1.49438e-09	IFNa-inducible	Y	0.454061	0.568627	1.32407	1.29262	31.5579	41.5686	73.8426	70.229
Pla2g16	2.19275	9.23902	2.07874	1.40116e-08	3.50037e-07	IFNa-inducible	Y	0.12783	0.223529	0.520833	0.363868	9.72037	17.2549	33.7963	25.1908
Oas1a	34.8854	146.661	2.07604	5.41714e-08	9.96786e-07	IFNa-inducible	Y	0.151798	0.215686	1.04167	0.811705	12.3835	17.8431	63.8889	51.6539
Rnf19b	5.32457	22.3935	2.07307	2.88841e-09	1.09559e-07	IFNa-inducible	Y	0.448735	0.296078	1.18287	0.78626	30.4927	24.3137	66.8981	49.3639
Ms4a4c	39.0231	145.816	2.06508	0.00136932	0.0045335	IFNa-inducible	Y	0.584554	0.166667	4.23843	7.14758	26.0985	10	77.7778	87.7863
Mitd1	16.6118	67.2462	2.06441	1.16935e-10	1.31297e-08	IFNa-inducible	Y	0.374168	0.376471	2.78935	3.27735	27.1638	29.6078	93.5185	91.8575
Rtp4	89.7606	361.853	2.06122	1.44883e-05	9.73968e-05	IFNa-inducible	Y	1.81491	1.08824	15.0093	16.2341	72.0373	45.2941	100	99.7455
Bach1	3.31468	13.6898	2.05734	8.5811e-06	6.25085e-05	IFNa-inducible	Y	0.450067	0.541176	0.805556	0.877863	30.8921	39.6078	53.7037	56.743
Rnf34	16.7121	68.9834	2.05175	2.72162e-11	5.21597e-09	IFNa-inducible	Y	0.500666	0.417647	2.12731	2.02036	34.3542	30.7843	82.4074	77.0992
Cnp	14.3529	59.9683	2.04969	2.9888e-09	1.12198e-07	IFNa-inducible	Y	0.604527	0.486275	1.47222	1.75573	37.8162	35.6863	74.537	74.8092
Tap2	22.7132	94.0443	2.0496	1.74159e-10	1.6401e-08	IFNa-inducible	Y	0.237017	0.22549	1.12037	0.949109	17.7097	18.6275	63.6574	58.2697
Dcp2	1.41654	5.80894	2.04686	2.96441e-09	1.11666e-07	IFNa-inducible	Y	0.366178	0.554902	1.60185	1.54707	26.6312	40.5882	77.7778	72.0102
Gadd45b	13.2617	54.7515	2.04528	4.14466e-08	8.03286e-07	IFNa-inducible	Y	0.687084	0.133333	0.708333	0.290076	38.0826	11.5686	44.213	22.3919
Nfxl1	8.56163	34.6695	2.03954	4.95458e-10	3.42556e-08	IFNa-inducible	Y	0.159787	0.160784	0.657407	0.610687	12.5166	15.098	43.0556	38.9313
4930599N23Rik	1.50536	6.28596	2.03939	1.52663e-05	0.00010155	IFNa-inducible	Y	0.0146471	0.0176471	0.0925926	0.0508906	1.33156	1.56863	8.56481	5.08906
Sap30	16.7442	68.0886	2.02675	9.59064e-10	5.15346e-08	IFNa-inducible	Y	1.07057	0.790196	5.00926	3.49109	61.7843	47.6471	96.9907	87.5318
Slamf7	27.4022	111.461	2.02246	2.25253e-09	9.2506e-08	IFNa-inducible	Y	0.778961	0.154902	1.77083	0.931298	44.3409	12.3529	78.4722	54.7074
Mlkl	20.2815	82.0691	2.0182	1.07227e-10	1.233e-08	IFNa-inducible	Y	0.233023	0.252941	1.12731	1.08906	18.1092	22.549	67.5926	61.5776
H2-K2	2.76061	11.1299	2.01109	2.3048e-07	3.2279e-06	IFNa-inducible	N	NA	NA	NA	NA	NA	NA	NA	NA
Oas2	13.8542	55.4934	2.00567	8.9424e-07	9.65285e-06	IFNa-inducible	Y	0.121172	0.156863	0.766204	0.885496	9.72037	11.9608	51.3889	53.4351

## Sheet: Dataset
	UT	BMDM_UT_scRNA
	PGE2	BMDM_PGE2_4h_scRNA
	LPS	BMDM_LPS_4h_scRNA
	LPS+PGE2	BMDM_LPS+PGE2_4h_scRNA
	IFNa	BMDM_IFNa_4h_scRNA
	IFNa+PGE2	BMDM_IFNa+PGE2_4h_scRNA
