# Supplementary material for: A PGE2-MEF2A axis enables context-dependent control of inflammatory gene expression
Source: Immunity. 2021 Aug 10;54(8):1665–1682.e14. doi: 10.1016/j.immuni.2021.05.016 (PMC8362890; doi:10.1016/j.immuni.2021.05.016)
Supplement: Table S3. ChIP-seq and ATAC-seq analysis in BMDMs, related to Figures 4, S4, and S7 — List and CPM values of LPS-inducible enhancers and their classification as sensitive or resistant to costimulation with PGE2 or IL-10. PU.1 ChIP-Seq or ATAC-Seq intensities are reported on overlapping pre-existing and de novo OCRs. [file mmc4.xlsx]

## Sheet: LPS inducible enh. (H3K27ac)
CHR	START	END	Mean_UT (CPM_K27ac)	Mean_PGE2 (CPM_K27ac)	Mean_IL-10 (CPM_K27ac)	Mean_LPS (CPM_K27ac)	Mean_LPS_PGE2 (CPM_K27ac)	Mean_LPS_IL-10 (CPM_K27ac)	logFC (PGE2 vs UT)	PValue (PGE2 vs UT)	FDR (PGE2 vs UT)	logFC (IL10 vs UT)	PValue (IL10 vs UT)	FDR (IL10 vs UT)	logFC (LPS vs UT)	PValue (LPS vs UT)	FDR (LPS vs UT)	logFC (LPS_PGE2 vs LPS)	PValue (LPS_PGE2 vs LPS)	FDR (LPS_PGE2 vs LPS)	logFC (LPS_IL10 vs LPS)	PValue (LPS_IL10 vs LPS)	FDR (LPS_IL10 vs LPS)	label PGE2	label_IL10	Pre-existing enhancer	De-novo enhancer	Peak position	Distance from closest TSS	Closest gene
chr6	4302305	4304707	0.21261	0.19602	0.280998	24.8662	3.62212	2.23517	-0.149925	0.831737	0.901599	0.33775	0.551741	0.810483	6.7853	7.13875e-21	5.27339e-18	-2.8826	3.84114e-11	2.42545e-09	-3.45557	1.25565e-14	5.33158e-12	PGE2 sensitive	IL10 sensitive	N	N	upstream	-202190	Col1a2
chr19	30316738	30319536	0.244136	0.388532	0.28292	23.5686	7.67701	2.88312	0.266555	0.705733	0.817174	0.499931	0.473129	0.758404	6.50207	5.15152e-18	3.81064e-16	-2.19409	1.92473e-07	2.22251e-06	-2.73551	2.41659e-10	6.97989e-09	PGE2 sensitive	IL10 sensitive	N	Y	downstream	85181	Mbl2
chr2	57450033	57452522	0.233892	0.233548	0.301365	22.982	4.27878	3.78466	-0.0980701	0.887585	0.936019	0.16418	0.770713	0.924393	6.4141	7.63798e-20	2.01901e-17	-2.36294	5.30115e-09	1.16537e-07	-2.65045	4.41367e-12	3.11528e-10	PGE2 sensitive	IL10 sensitive	N	Y	downstream	212897	Gpd2
chr4	68332784	68334901	0.168428	0.31104	0.273994	14.8296	1.25611	1.18406	0.859813	0.202087	0.35421	0.564403	0.339549	0.651942	6.31226	4.60199e-19	6.80528e-17	-3.54317	3.01001e-11	2.04427e-09	-3.66697	8.03533e-14	1.74473e-11	PGE2 sensitive	IL10 sensitive	N	N	downstream	620555	Brinp1
chr5	4366336	4367524	0.0377211	0.199529	0.158344	3.5106	2.31218	0.568104	2.19476	0.0305669	0.0877215	1.99611	0.0346741	0.187618	6.312	9.46828e-14	1.23209e-12	-0.821142	0.0335079	0.0687012	-2.55183	2.0107e-07	1.92656e-06	x	IL10 sensitive	N	N	downstream	174564	Mterf1b
chr7	12935732	12939895	1.42051	0.771118	0.713336	98.7944	26.2629	12.0499	-0.983948	0.0288914	0.0840554	-0.962928	0.0150934	0.113453	6.1105	8.41584e-23	6.01566e-19	-2.12839	4.03414e-10	1.51491e-08	-2.99153	4.16756e-15	2.68912e-12	PGE2 sensitive	IL10 sensitive	N	Y	downstream	10399	2310014L17Rik
chr4	55510349	55512057	0.226025	0.25353	0.307168	15.4453	1.32707	1.62879	0.3424	0.556043	0.703011	0.273213	0.586371	0.831035	5.98959	6.79719e-21	5.27339e-18	-3.35368	1.84262e-12	2.45603e-10	-3.35148	3.00922e-15	2.23486e-12	PGE2 sensitive	IL10 sensitive	N	N	downstream	21272	Klf4
chr7	104403776	104405417	1.22785	0.497605	1.0595	68.7718	24.7502	9.59215	-1.61651	0.00232601	0.0120641	-0.0358743	0.916871	0.976993	5.80962	1.13241e-21	1.95379e-18	-1.85055	1.34692e-08	2.48913e-07	-2.70106	1.49732e-13	2.77466e-11	x	IL10 sensitive	N	Y	upstream	-45950	Trim30b
chr2	159600529	159602246	0.114615	0.237057	0.173501	7.45981	1.12612	1.08652	0.797328	0.27897	0.444428	0.447527	0.509067	0.782382	5.80168	5.11212e-17	2.26748e-15	-2.75935	1.27165e-08	2.37361e-07	-2.73276	1.40876e-10	4.46341e-09	PGE2 sensitive	IL10 sensitive	N	N	upstream	-345952	4933416E03Rik
chr13	63798666	63800958	0.433059	0.409586	0.401794	24.5318	5.80004	1.61429	-0.351584	0.519806	0.673552	0.00877638	0.991201	0.997868	5.78779	7.8285e-20	2.04623e-17	-2.4063	1.29839e-09	3.84068e-08	-3.79599	9.84449e-15	4.62896e-12	PGE2 sensitive	IL10 sensitive	N	Y	upstream	-15507	Ercc6l2
chr3	22330282	22331905	0.180741	0.199529	0.186915	10.9442	1.60325	1.25489	-0.0791374	0.911621	0.950879	0.0278568	0.967725	0.992102	5.75534	1.96113e-18	1.82021e-16	-2.89805	4.14998e-10	1.54763e-08	-3.02759	2.82216e-12	2.30132e-10	PGE2 sensitive	IL10 sensitive	N	Y	downstream	79725	Rprl2
chr19	40417675	40419911	0.443983	0.372059	0.391617	23.6623	3.78116	3.706	-0.405096	0.419701	0.584932	-0.079529	0.846527	0.952522	5.69989	6.45331e-21	5.27339e-18	-2.86788	7.38792e-12	6.85623e-10	-2.55584	5.7611e-13	7.18416e-11	PGE2 sensitive	IL10 sensitive	N	Y	upstream	-16483	Sorbs1
chrX	153271199	153272281	0.0849922	0.162002	0.139241	5.48144	1.18087	0.657789	0.663546	0.490504	0.648755	0.551863	0.535766	0.799756	5.6935	4.45851e-14	6.40963e-13	-2.40093	4.09683e-06	2.9634e-05	-2.96411	1.40034e-08	1.99506e-07	PGE2 sensitive	IL10 sensitive	N	Y	inside	33696	Klf8
chr11	31454818	31456490	0.15449	0.0305094	0.239734	8.59709	1.37753	0.952403	-2.42543	0.0302931	0.0871414	0.716942	0.22746	0.536528	5.678	1.03231e-17	6.45047e-16	-2.89859	9.4304e-10	2.97215e-08	-2.98605	1.47048e-11	7.72111e-10	PGE2 sensitive	IL10 sensitive	N	N	upstream	-85593	Stc2
chr9	75619232	75620861	0.169722	0.0305094	0.211048	9.60415	1.02611	0.681299	-2.09641	0.10206	0.217263	0.0395044	0.948333	0.987408	5.67559	2.11674e-16	7.03299e-15	-3.025	2.99346e-08	4.76373e-07	-3.97177	1.44374e-12	1.43014e-10	PGE2 sensitive	IL10 sensitive	N	Y	upstream	-5685	Lysmd2
chr3	21422012	21425535	0.998955	0.753572	0.620632	51.4668	23.7933	11.7843	-0.664778	0.135786	0.266641	-0.440786	0.268676	0.582068	5.66769	4.18664e-21	4.18082e-18	-1.47252	7.1817e-07	6.72233e-06	-1.90304	2.50097e-10	7.16984e-09	x	x	N	Y	upstream	-652877	Tbl1xr1
chr2	50165407	50166979	0.189542	0.135002	0.0546774	10.2288	1.74179	1.40875	-0.537954	0.499104	0.656171	-1.68493	0.0514197	0.236685	5.66369	1.54235e-17	8.8105e-16	-2.7097	4.26981e-09	9.80203e-08	-2.77598	5.84389e-11	2.19451e-09	PGE2 sensitive	IL10 sensitive	N	Y	inside	99765	Lypd6
chr5	29879192	29882037	0.735049	0.510569	0.570985	40.8309	22.2433	3.54085	-0.820263	0.11884	0.242497	-0.355826	0.406927	0.708593	5.62348	4.57083e-20	1.44231e-17	-0.999009	0.000358884	0.0013879	-3.37785	3.72225e-14	1.04543e-11	x	IL10 sensitive	N	Y	inside	91604	Mir6362
chr14	27026413	27028895	0.365282	0.199529	0.331302	18.4218	2.39079	1.02001	-1.0056	0.140861	0.273835	-0.076233	0.877957	0.964017	5.60449	5.4247e-19	7.59811e-17	-3.09601	7.32663e-11	3.96675e-09	-3.9972	1.69454e-14	6.0018e-12	PGE2 sensitive	IL10 sensitive	N	N	upstream	-11346	Il17rd
chr13	54807912	54809992	0.422364	0.294567	0.361731	21.4173	1.9308	1.6819	-0.578849	0.342012	0.510518	-0.300255	0.539385	0.802364	5.59729	2.95024e-19	4.9872e-17	-3.54853	1.1045e-11	9.37951e-10	-3.6984	2.03262e-14	6.76598e-12	PGE2 sensitive	IL10 sensitive	N	Y	downstream	19548	Tspan17
chr15	34022208	34024061	0.368969	0.203039	0.366941	19.2352	2.07609	2.89815	-0.941159	0.11581	0.238198	-0.0592869	0.889391	0.967178	5.59019	1.34012e-20	7.29962e-18	-3.22024	2.15512e-12	2.73446e-10	-2.71662	2.00975e-13	3.47358e-11	PGE2 sensitive	IL10 sensitive	N	N	upstream	-59584	Mtdh
chr7	75008087	75009663	0.136915	0.11151	0.190088	6.74011	3.10648	0.937906	-0.527162	0.605256	0.743099	0.737534	0.346644	0.657885	5.55733	1.09021e-14	1.89034e-13	-1.3925	0.000405474	0.00154317	-2.56533	4.2981e-08	5.1255e-07	x	IL10 sensitive	N	Y	downstream	299511	Sv2b
chr19	36303489	36305009	0.298885	0.199529	0.162239	15.7634	1.97607	1.41948	-0.605239	0.394833	0.561762	-0.957681	0.129806	0.398865	5.55326	4.1531e-18	3.23169e-16	-2.94644	1.24677e-09	3.7186e-08	-3.50947	3.77783e-13	5.31603e-11	PGE2 sensitive	IL10 sensitive	N	N	upstream	-74817	Pcgf5
chrX	7445837	7448405	0.230172	0.203039	0.13038	10.6012	8.12234	3.29297	-0.243081	0.723776	0.830011	-0.589848	0.35213	0.662246	5.53548	5.02009e-18	3.73907e-16	-0.542381	0.0385767	0.0773356	-1.61329	1.16923e-07	1.21392e-06	x	x	N	N	upstream	-24133	2010204K13Rik
chr1	150531833	150533846	0.326533	0.277021	0.408862	15.9816	8.86098	3.45288	-0.619605	0.250986	0.412997	0.518821	0.23428	0.543989	5.50076	3.42702e-20	1.24028e-17	-1.20059	9.21125e-06	5.90978e-05	-1.92037	2.71702e-10	7.66293e-09	x	x	N	Y	upstream	-66675	Prg4
chr12	57203303	57205572	0.230846	0.149038	0.177446	11.5642	1.08422	1.2723	-0.442471	0.556781	0.703626	-0.707286	0.254842	0.567045	5.48462	7.39836e-18	5.0085e-16	-3.0921	1.43383e-09	4.13498e-08	-3.35828	5.39184e-13	6.84129e-11	PGE2 sensitive	IL10 sensitive	N	Y	upstream	-6966	Slc25a21
chr5	73957554	73959644	0.231455	0.08451	0.157029	10.8546	0.74902	0.824385	-1.34495	0.122965	0.248441	-0.615431	0.329739	0.642982	5.4734	8.43372e-18	5.54808e-16	-3.7973	4.56695e-11	2.74858e-09	-3.6791	2.94846e-13	4.52877e-11	PGE2 sensitive	IL10 sensitive	N	Y	downstream	109812	Usp46
chr4	123083902	123086889	0.568826	0.28053	0.274652	25.9225	2.84651	3.26254	-0.971382	0.117806	0.240924	-1.1308	0.0343825	0.186847	5.43171	3.17206e-19	5.21505e-17	-3.13915	5.27547e-11	3.08881e-09	-3.04889	4.80152e-13	6.33061e-11	PGE2 sensitive	IL10 sensitive	N	Y	upstream	-19768	Bmp8b
chr16	10802748	10804908	0.469907	0.514078	0.331366	20.6735	5.23147	1.551	0.00032715	0.999511	0.999715	-0.243057	0.601821	0.839958	5.41189	3.81012e-19	5.99011e-17	-2.28889	4.25063e-09	9.77183e-08	-3.51031	5.52412e-14	1.34791e-11	PGE2 sensitive	IL10 sensitive	N	Y	upstream	-7005	Prm1
chr1	136760076	136762081	0.253179	0.115019	0.268963	11.8655	1.75463	1.2041	-1.1157	0.16528	0.307095	-0.0487905	0.929051	0.981	5.3998	1.02784e-17	6.44265e-16	-2.7433	5.09444e-09	1.13008e-07	-3.34007	1.07019e-12	1.1496e-10	PGE2 sensitive	IL10 sensitive	N	N	downstream	64868	Gm16880
chr16	69077375	69079537	0.218471	0.203039	0.165954	9.73311	1.20136	0.716104	0.0138065	0.989201	0.994105	-0.465337	0.384544	0.69004	5.39882	2.46916e-19	4.30904e-17	-2.86486	1.146e-10	5.63851e-09	-3.78631	4.642e-15	2.78133e-12	PGE2 sensitive	IL10 sensitive	N	N	downstream	785288	Speer2
chr1	119437419	119439411	0.165929	0.0575097	0.103009	7.69422	1.4023	1.37942	-1.34103	0.162514	0.303175	-0.807354	0.251663	0.563347	5.39874	3.96651e-17	1.85995e-15	-2.31282	9.85264e-08	1.27717e-06	-2.5569	1.20622e-10	3.91132e-09	PGE2 sensitive	IL10 sensitive	N	Y	upstream	-16167	Inhbb
chr17	85859697	85861952	0.199512	0.0880191	0.261895	9.37336	1.58612	0.938178	-1.20312	0.189446	0.33844	0.222204	0.707187	0.895107	5.3887	8.19007e-17	3.26181e-15	-2.5017	5.23012e-08	7.52693e-07	-3.32019	6.87864e-12	4.3333e-10	PGE2 sensitive	IL10 sensitive	N	Y	upstream	-172570	Six2
chr5	29918817	29921533	0.969705	0.503551	0.415272	41.9259	36.8298	5.98216	-1.4045	0.0134918	0.0470874	-0.916032	0.0712525	0.286092	5.36464	6.7703e-19	8.76827e-17	-0.635678	0.021608	0.0472472	-2.49718	6.23567e-11	2.31743e-09	x	IL10 sensitive	N	Y	upstream	-92985	Il6
chr3	51084383	51086655	0.145698	0.0575097	0.165297	6.92586	0.698558	1.0604	-1.49097	0.166881	0.309098	0.1339	0.850898	0.954107	5.34645	1.77366e-15	3.99684e-14	-3.3801	6.94823e-09	1.45848e-07	-2.63713	2.6872e-09	4.98053e-08	PGE2 sensitive	IL10 sensitive	N	N	upstream	-138927	Ccrn4l
chr1	62604057	62605798	0.299829	0.392041	0.228836	13.2395	2.23175	0.953845	0.415204	0.449695	0.611936	-0.522938	0.324071	0.637579	5.34602	1.16279e-18	1.28228e-16	-2.55923	1.85277e-09	5.05877e-08	-3.76871	2.88042e-14	8.82539e-12	PGE2 sensitive	IL10 sensitive	N	N	upstream	-98388	Nrp2
chr15	52989673	52991713	0.390778	0.473042	0.366219	17.2379	2.44891	2.84243	0.213033	0.697837	0.811633	-0.228101	0.647398	0.864282	5.31853	2.70698e-18	2.32813e-16	-2.8266	9.41832e-10	2.97181e-08	-2.59257	2.67751e-11	1.21844e-09	PGE2 sensitive	IL10 sensitive	N	N	downstream	278249	Med30
chr4	116950629	116952807	0.37336	0.361531	0.337648	16.342	2.89697	2.78501	0.0304413	0.966292	0.981675	-0.407161	0.472331	0.757708	5.29964	3.90808e-17	1.83574e-15	-2.35907	1.10438e-07	1.40291e-06	-2.66551	1.34303e-10	4.28537e-09	PGE2 sensitive	IL10 sensitive	N	Y	downstream	42657	Urod
chr14	82811861	82813608	0.148375	0.314549	0.206017	6.55186	0.824259	1.07346	1.06818	0.0726149	0.168921	0.255583	0.665435	0.874092	5.2785	1.38238e-19	2.91159e-17	-2.83418	4.81963e-11	2.87498e-09	-2.67781	3.21681e-13	4.7919e-11	PGE2 sensitive	IL10 sensitive	N	Y	upstream	-1630828	Pcdh17
chr10	53650098	53652178	1.20361	0.740608	0.887015	45.7566	10.8502	4.61646	-0.965302	0.0376702	0.102943	-0.197252	0.597488	0.837609	5.27552	6.08631e-20	1.73653e-17	-2.522	3.61565e-10	1.38673e-08	-3.13198	1.07526e-13	2.16795e-11	PGE2 sensitive	IL10 sensitive	Y	Y	upstream	-20699	Mcm9
chr5	123463621	123465741	0.450359	0.206548	0.415866	18.5567	2.77555	2.10951	-1.20087	0.0911435	0.199858	-0.235256	0.63647	0.858989	5.25253	6.0018e-18	4.32405e-16	-2.73846	2.87558e-09	7.10984e-08	-3.17946	1.75296e-12	1.62694e-10	PGE2 sensitive	IL10 sensitive	N	N	downstream	17420	Il31
chr6	44819046	44820581	0.138807	0.172529	0.150682	6.19237	0.724243	0.582592	0.188087	0.803363	0.883643	-0.0147821	0.980652	0.99504	5.25033	3.29988e-16	1.00591e-14	-3.06401	7.56391e-09	1.55979e-07	-3.39884	1.41336e-11	7.52229e-10	PGE2 sensitive	IL10 sensitive	N	N	upstream	-240246	Cntnap2
chr15	37198394	37199888	0.581259	0.50706	0.246081	23.9781	14.1809	6.15086	-0.805631	0.185269	0.33322	-0.961082	0.132836	0.403629	5.23914	6.65061e-17	2.7636e-15	-1.27553	0.000256881	0.00104059	-1.57319	1.9796e-06	1.38479e-05	x	x	N	Y	upstream	-33894	Grhl2
chr3	68630525	68634520	1.49603	1.5552	1.04536	57.2739	14.6525	9.6639	-0.180531	0.523105	0.676384	-0.350462	0.19006	0.489083	5.23825	4.36467e-24	1.99807e-19	-2.22056	9.00732e-13	1.48538e-10	-2.39425	2.46108e-15	1.95094e-12	PGE2 sensitive	IL10 sensitive	Y	Y	upstream	-58121	Il12a
chr6	15682463	15684735	1.63571	0.521097	1.25844	58.9158	20.0365	23.4653	-1.94082	0.000266719	0.00217066	-0.121337	0.714872	0.898682	5.2359	1.12068e-20	6.79021e-18	-2.09381	2.5228e-09	6.45409e-08	-1.14967	1.39721e-06	1.02607e-05	PGE2 sensitive	x	N	Y	upstream	-37061	Mdfic
chr2	157220599	157223417	0.666666	0.307531	0.608533	26.7374	3.99832	4.93453	-1.05088	0.0523325	0.132414	-0.245303	0.518575	0.789041	5.23406	3.04453e-20	1.14269e-17	-2.70282	6.12767e-11	3.4856e-09	-2.49549	1.26908e-12	1.3186e-10	PGE2 sensitive	IL10 sensitive	N	Y	upstream	-17474	Rbl1
chr7	38123098	38125155	0.496188	0.257039	0.156371	19.0859	2.84651	2.36518	-0.843725	0.11248	0.233388	-1.70174	0.000566158	0.0133728	5.22966	1.21827e-21	1.99076e-18	-2.66932	3.61545e-12	4.08728e-10	-3.04052	1.2572e-15	1.30794e-12	PGE2 sensitive	IL10 sensitive	N	Y	upstream	-16636	Ccne1
chr14	115252605	115255390	0.275722	0.341549	0.460366	11.4314	1.68277	1.63979	0.355214	0.550226	0.698337	0.539881	0.252778	0.56483	5.22755	6.68259e-18	4.71057e-16	-2.60882	5.4164e-09	1.18731e-07	-2.86584	4.69059e-12	3.25115e-10	PGE2 sensitive	IL10 sensitive	N	N	downstream	155554	4930505G20Rik
chr14	62350254	62352084	0.914949	0.672571	0.673337	35.3646	7.23387	4.5075	-0.494003	0.27524	0.44025	-0.416307	0.281354	0.595423	5.22188	4.53565e-20	1.44231e-17	-2.37758	6.76104e-10	2.29802e-08	-2.93229	1.44255e-13	2.69167e-11	PGE2 sensitive	IL10 sensitive	N	Y	inside	19065	Rnaseh2b
chr3	14673892	14675297	0.384067	0.31104	0.117623	15.2726	11.0407	3.64741	-0.605109	0.317378	0.485645	-1.47242	0.0288282	0.167319	5.22171	7.33111e-18	4.99154e-16	-0.795308	0.00524891	0.0140792	-1.85349	1.79395e-08	2.4578e-07	x	x	N	Y	downstream	32868	Car13
chr6	24060857	24063095	0.232328	0.300513	0.217459	9.58798	4.47272	1.05609	-0.26253	0.696881	0.810895	0.350075	0.584649	0.830083	5.22142	1.57559e-16	5.56408e-15	-1.65073	4.13586e-06	2.98802e-05	-2.73138	9.30383e-10	2.09134e-08	x	IL10 sensitive	N	N	upstream	-91916	Tas2r118
chr7	124512336	124514401	0.302162	0.294567	0.227042	12.0341	0.971365	0.843851	-0.24214	0.685093	0.802686	-0.34498	0.516201	0.787201	5.20703	7.22457e-18	4.93145e-16	-3.74624	2.70632e-11	1.87689e-09	-3.76777	1.67614e-13	3.05357e-11	PGE2 sensitive	IL10 sensitive	N	N	downstream	195567	3100003L05Rik
chr12	119105964	119108247	1.00168	1.03761	0.709569	38.217	47.9014	11.2247	0.133514	0.780503	0.868129	-0.561094	0.204072	0.507382	5.2054	1.04548e-18	1.18192e-16	0.493724	0.0590361	0.11024	-1.81584	9.72937e-09	1.47086e-07	PGE2 resistant	x	N	Y	downstream	131170	Itgb8
chr17	78253237	78254449	0.318873	0.210057	0.279798	11.8719	1.19799	1.5028	-0.463214	0.451548	0.613694	-0.322645	0.5079	0.781531	5.20039	1.30345e-18	1.40017e-16	-3.22636	9.781e-11	4.98559e-09	-3.11452	2.61151e-13	4.1788e-11	PGE2 sensitive	IL10 sensitive	N	Y	inside	53596	Crim1
chr6	24288032	24290321	0.296917	0.250021	0.175474	11.8233	1.48611	1.04414	-0.184068	0.729611	0.834228	-0.919925	0.0725225	0.289408	5.19598	1.55094e-19	3.14416e-17	-2.90638	4.13599e-11	2.5636e-09	-3.55195	6.97761e-15	3.76268e-12	PGE2 sensitive	IL10 sensitive	N	N	upstream	-121084	Slc13a1
chr9	116495149	116496463	0.0739733	0.108001	0.173616	3.51934	0.43522	0.219154	0.254596	0.808404	0.886679	0.977563	0.25176	0.563431	5.19557	2.02156e-12	1.8193e-11	-3.08963	2.28381e-06	1.79186e-05	-3.77889	1.03958e-08	1.55504e-07	PGE2 sensitive	IL10 sensitive	N	N	upstream	-320443	Tgfbr2
chr16	33326005	33327885	0.249124	0.118529	0.184399	10.065	0.732805	0.774474	-0.862518	0.243366	0.404386	-0.664008	0.182011	0.478428	5.19199	3.07503e-19	5.08654e-17	-3.50492	1.52719e-11	1.17816e-09	-3.85742	2.114e-15	1.80948e-12	PGE2 sensitive	IL10 sensitive	N	Y	downstream	53791	1700007L15Rik
chr5	124744105	124745994	0.242222	0.0610188	0.170328	8.70881	0.661847	0.773033	-1.55971	0.11385	0.235305	-0.600627	0.340762	0.653145	5.18738	1.30572e-16	4.77147e-15	-3.47321	2.46345e-09	6.35301e-08	-3.69252	9.97064e-13	1.08619e-10	PGE2 sensitive	IL10 sensitive	N	Y	inside	19966	Dnah10
chr6	28148700	28150708	0.201245	0.172529	0.133553	7.66504	2.98596	0.861005	-0.67217	0.404426	0.570753	-0.237419	0.728995	0.905201	5.17303	2.21985e-15	4.8562e-14	-1.87559	4.80726e-06	3.39976e-05	-2.88091	2.20491e-09	4.24188e-08	x	IL10 sensitive	N	N	upstream	-15335	Grm8
chr19	29074676	29076233	0.214155	0.260548	0.0305439	7.86375	3.28938	1.02384	0.0102423	0.9767	0.987751	-2.17464	0.0114592	0.0956475	5.16784	2.06086e-17	1.08953e-15	-1.52057	4.80475e-06	3.39843e-05	-2.73734	5.32184e-11	2.0315e-09	x	IL10 sensitive	N	N	downstream	8154	Gm9895
chr5	67235686	67237418	0.306636	0.28404	0.117623	12.136	2.51987	1.713	-0.349705	0.544106	0.693573	-1.31625	0.0338943	0.18533	5.16711	1.96693e-18	1.82246e-16	-2.43069	2.5517e-09	6.49708e-08	-2.76099	5.88937e-12	3.85418e-10	PGE2 sensitive	IL10 sensitive	N	Y	upstream	-24012	Tmem33
chr14	19846559	19848800	0.440988	0.199529	0.342086	16.9219	3.57166	2.92458	-1.07817	0.115007	0.237044	-0.49459	0.324385	0.637991	5.16434	4.54216e-18	3.4498e-16	-2.19961	5.54787e-08	7.8999e-07	-2.59607	2.52782e-11	1.16109e-09	PGE2 sensitive	IL10 sensitive	N	Y	downstream	8756	D14Ertd670e
chr19	29175236	29177734	1.06344	0.908556	0.60278	41.9147	29.2132	13.4491	-0.499677	0.417788	0.583055	-0.828092	0.165762	0.454411	5.16186	7.03705e-16	1.85743e-14	-0.749318	0.0359179	0.0728503	-1.52136	1.20988e-05	6.70876e-05	x	x	N	Y	downstream	41207	Mir101b
chr3	68596175	68598687	0.475705	0.426059	0.439999	17.2264	7.58192	2.73793	-0.427559	0.398786	0.565448	0.0380552	0.936742	0.983871	5.14357	4.17588e-19	6.43812e-17	-1.49288	1.50166e-06	1.25877e-05	-2.44918	1.63268e-11	8.3663e-10	x	IL10 sensitive	N	Y	inside	25064	Schip1
chr2	43620174	43622146	0.256456	0.0880191	0.181226	10.116	1.36897	0.998551	-1.62009	0.0630732	0.152201	-0.551139	0.356612	0.665898	5.14099	4.84702e-17	2.17123e-15	-2.91311	3.17393e-09	7.72008e-08	-3.29114	4.10275e-12	2.96967e-10	PGE2 sensitive	IL10 sensitive	N	Y	inside	65836	Kynu
chr15	6684596	6687189	0.388939	0.25353	0.315436	14.0636	10.6756	1.98846	-0.850604	0.17338	0.317752	-0.0669008	0.887064	0.966675	5.13836	6.28201e-18	4.48245e-16	-0.705895	0.00907189	0.0225688	-2.64022	4.62469e-11	1.82256e-09	x	IL10 sensitive	N	N	upstream	-22488	Rictor
chr14	18405176	18406251	0.109615	0.115019	0.018445	3.96039	0.289023	0.28737	0.402275	0.709276	0.819623	-2.27751	0.0726986	0.289811	5.13054	8.28942e-13	8.3195e-12	-3.54138	1.2144e-06	1.04896e-05	-3.78561	1.46203e-09	3.03933e-08	PGE2 sensitive	IL10 sensitive	N	N	upstream	-73870	Ube2e1
chr18	74875225	74877187	1.5793	0.497605	1.67298	51.9112	11.9509	8.90099	-1.72428	0.00239707	0.0123507	0.135329	0.690063	0.88747	5.10742	3.40483e-19	5.54699e-17	-2.46828	2.0988e-09	5.59536e-08	-2.55521	1.13881e-11	6.39026e-10	PGE2 sensitive	IL10 sensitive	Y	Y	downstream	85057	Lipg
chr2	34953418	34954903	1.23508	1.63864	0.528458	44.6745	49.1867	8.95818	0.0263656	0.950136	0.972942	-1.03463	0.0413696	0.208056	5.10441	4.30367e-18	3.32486e-16	-0.209517	0.445284	0.560006	-2.08369	3.53145e-09	6.26427e-08	PGE2 resistant	IL10 sensitive	N	Y	inside	7612	Traf1
chr10	75329577	75331592	1.54168	0.659607	0.443779	52.8099	16.8243	9.60512	-1.55018	0.00158639	0.00890455	-1.55472	0.000965262	0.0191412	5.1024	5.2233e-20	1.56481e-17	-2.02304	1.09321e-08	2.1024e-07	-2.24326	2.8857e-11	1.28579e-09	PGE2 sensitive	IL10 sensitive	N	Y	inside	13708	Adora2a
chr13	44298296	44300383	0.79229	0.440096	0.657522	27.6362	4.04969	3.79633	-0.840892	0.0826737	0.185703	-0.30315	0.403702	0.705981	5.09301	3.0726e-20	1.14269e-17	-2.81355	2.63643e-11	1.84053e-09	-2.90731	5.24756e-14	1.29212e-11	PGE2 sensitive	IL10 sensitive	N	Y	upstream	-82853	A330076C08Rik
chr15	56030995	56032619	0.265228	0.314549	0.170443	9.09294	5.48534	0.987545	-0.0664631	0.917755	0.95455	-0.331032	0.566486	0.82023	5.08207	4.11129e-17	1.90793e-15	-1.13632	0.000217001	0.000897997	-2.93479	3.8418e-11	1.5986e-09	x	IL10 sensitive	N	N	upstream	-124858	Sntb1
chr9	83022296	83025058	1.63878	0.632607	0.906003	53.9617	7.31793	2.63643	-1.61806	0.00366665	0.0171979	-0.54867	0.183302	0.479923	5.08194	1.64118e-18	1.62089e-16	-3.41195	2.25769e-11	1.61681e-09	-4.1348	1.63009e-14	5.95946e-12	PGE2 sensitive	IL10 sensitive	N	Y	upstream	-48188	Phip
chr2	92146635	92149012	0.636602	0.28053	0.373287	22.1726	6.90723	4.17626	-1.20568	0.0224723	0.069461	-0.748079	0.0692186	0.281219	5.08038	2.25888e-20	9.58583e-18	-1.75529	3.0803e-08	4.88544e-07	-2.37706	1.63802e-12	1.54839e-10	x	IL10 sensitive	N	Y	upstream	-36357	Phf21a
chr2	34124769	34127158	0.280837	0.145529	0.208533	10.3993	0.770425	0.60495	-0.901736	0.206352	0.359462	-0.612346	0.266742	0.579867	5.06963	1.28217e-17	7.61468e-16	-3.64916	1.02857e-10	5.17401e-09	-4.16576	3.17523e-14	9.35653e-12	PGE2 sensitive	IL10 sensitive	N	N	upstream	-18229	C230014O12Rik
chr19	22587445	22589296	0.317845	0.162002	0.0839061	11.6686	1.88371	1.86537	-1.17822	0.12933	0.25749	-1.75284	0.0269833	0.160972	5.05737	2.67795e-16	8.53983e-15	-2.85819	8.29508e-09	1.67973e-07	-2.49016	1.78723e-09	3.57329e-08	PGE2 sensitive	IL10 sensitive	N	N	upstream	-104248	Trpm3
chr3	130148622	130150836	0.297341	0.223021	0.16847	10.8557	1.54085	1.25721	-0.49368	0.44267	0.605494	-0.86032	0.145561	0.423671	5.0504	1.94842e-17	1.04546e-15	-2.88308	1.46322e-09	4.19926e-08	-3.0774	4.50841e-12	3.16145e-10	PGE2 sensitive	IL10 sensitive	N	Y	upstream	-31115	Col25a1
chr14	76590643	76592122	0.513479	0.264057	0.434917	17.5279	1.82987	1.21626	-0.83506	0.108002	0.226466	-0.332183	0.373037	0.680369	5.04363	2.49749e-20	1.00505e-17	-3.14452	3.4625e-12	3.98085e-10	-3.90857	2.16212e-16	4.16401e-13	PGE2 sensitive	IL10 sensitive	N	Y	upstream	-34493	Serp2
chr11	78875074	78877651	0.94049	0.699572	0.719088	30.9795	15.7789	10.2377	-0.626719	0.220796	0.377263	-0.15364	0.72333	0.902827	5.03812	6.91368e-18	4.7982e-16	-1.38339	3.61504e-05	0.000191814	-1.37549	2.35816e-06	1.61171e-05	x	x	N	Y	upstream	-44496	Nos2
chr3	157776900	157778887	0.253422	0.31104	0.204702	9.19915	0.749929	0.832518	0.277325	0.718519	0.826161	-0.438724	0.53707	0.800702	5.02762	1.48676e-14	2.46157e-13	-3.66109	2.13882e-08	3.61554e-07	-3.44964	2.25851e-10	6.59751e-09	PGE2 sensitive	IL10 sensitive	N	N	downstream	147169	Cth
chrX	85696770	85699683	0.645667	0.287549	0.440063	21.2947	3.38356	10.8055	-1.64962	0.00470406	0.0208659	-0.149195	0.72132	0.901817	5.00443	8.05607e-19	9.91835e-17	-3.20648	7.82414e-12	7.13903e-10	-0.572359	0.00865355	0.0209201	PGE2 sensitive	x	N	Y	downstream	78593	Gyk
chr10	97441437	97443492	0.514991	0.172529	0.440542	15.9536	8.09938	9.51003	-1.76398	0.0274166	0.0808508	0.00886068	0.991776	0.997896	4.99154	2.67787e-16	8.53983e-15	-1.381	0.000102217	0.000468989	-0.541702	0.0357804	0.070547	x	x	N	Y	downstream	18987	Mir3966
chr16	96482725	96485649	0.633632	0.33804	0.375802	21.2957	3.59644	1.00668	-1.1523	0.0453897	0.118737	-0.674009	0.157483	0.441967	4.98569	2.68078e-18	2.3204e-16	-2.83745	3.84645e-10	1.4566e-08	-4.22999	1.29717e-14	5.46484e-12	PGE2 sensitive	IL10 sensitive	N	Y	inside	16582	Pcp4
chrX	153276955	153279332	0.496787	0.260548	0.426649	16.2974	2.34461	2.31356	-1.00512	0.0452814	0.118499	-0.210688	0.551921	0.810571	4.9844	7.04139e-21	5.27339e-18	-2.88672	1.83534e-12	2.45603e-10	-2.79223	2.03037e-14	6.76598e-12	PGE2 sensitive	IL10 sensitive	N	Y	inside	40100	Klf8
chr4	83496633	83498482	0.524098	0.14202	0.373945	17.0175	3.73836	2.39014	-1.8843	0.00504839	0.0220254	-0.487569	0.251212	0.562802	4.95482	3.42535e-19	5.56361e-17	-2.23234	2.95704e-09	7.26792e-08	-2.77582	7.56857e-13	8.79026e-11	PGE2 sensitive	IL10 sensitive	N	Y	upstream	-11110	Psip1
chr10	41399505	41401737	0.43211	0.203039	0.315372	14.0408	1.44849	1.75011	-1.01067	0.0771768	0.176533	-0.585247	0.171759	0.463732	4.95458	1.52368e-19	3.11229e-17	-3.18533	7.46098e-12	6.88927e-10	-3.06993	4.65574e-14	1.20125e-11	PGE2 sensitive	IL10 sensitive	N	N	upstream	-49736	Zbtb24
chr7	79626654	79628905	0.605869	0.246512	0.133553	18.8499	4.87577	2.71503	-1.40904	0.0496505	0.127126	-1.79562	0.0129707	0.103223	4.95221	3.41153e-16	1.0341e-14	-2.40798	1.25739e-07	1.55909e-06	-2.51886	1.80675e-09	3.59782e-08	PGE2 sensitive	IL10 sensitive	N	N	upstream	-10123	Rhcg
chr11	9872781	9874995	0.222579	0.206548	0.181226	7.59332	0.832821	0.94632	-0.154905	0.808301	0.886612	-0.394937	0.48062	0.763818	4.94812	4.78284e-17	2.15288e-15	-3.09436	1.10265e-09	3.36506e-08	-3.05542	5.90014e-12	3.85655e-10	PGE2 sensitive	IL10 sensitive	N	Y	downstream	681947	Abca13
chr17	70435132	70436792	0.199176	0.230039	0.121454	6.73491	1.36806	1.09493	-0.0160478	0.985404	0.992087	-0.724021	0.292043	0.606689	4.92269	1.08177e-15	2.64315e-14	-2.39412	1.59068e-07	1.8948e-06	-2.51307	1.99555e-09	3.91167e-08	PGE2 sensitive	IL10 sensitive	N	N	inside	11171	Dlgap1
chr8	116683050	116684900	0.622666	0.568079	0.326814	19.8695	2.55749	0.490867	-0.445364	0.350736	0.518916	-0.767773	0.106293	0.357926	4.90908	1.76455e-18	1.70792e-16	-3.2298	2.64172e-11	1.84053e-09	-5.08541	1.17477e-15	1.29539e-12	PGE2 sensitive	IL10 sensitive	N	Y	inside	49016	Cdyl2
chr1	129357554	129359459	0.145182	0.0915282	0.155171	4.58266	0.489964	0.404935	-0.371291	0.696554	0.81062	-0.0814211	0.919503	0.977911	4.90641	1.22199e-13	1.5407e-12	-2.91599	1.68559e-06	1.3875e-05	-3.62568	2.81139e-10	7.86738e-09	PGE2 sensitive	IL10 sensitive	N	N	inside	85203	Thsd7b
chr7	37989807	37991657	0.424968	0.203039	0.214943	13.2348	1.74607	1.04271	-1.14315	0.0349324	0.097185	-0.906015	0.0366726	0.19407	4.9059	3.07216e-20	1.14269e-17	-3.03132	2.39942e-12	2.99511e-10	-3.62907	8.75654e-16	1.07317e-12	PGE2 sensitive	IL10 sensitive	N	N	inside	28820	Uri1
chr14	10699014	10700843	0.181602	0.176038	0.150682	6.01616	0.678062	0.458944	0.069231	0.934966	0.964232	-0.429257	0.491372	0.770828	4.89902	7.57895e-16	1.97247e-14	-2.88945	4.2972e-08	6.39246e-07	-3.81788	2.14525e-12	1.89023e-10	PGE2 sensitive	IL10 sensitive	N	N	inside	462104	Fhit
chr14	77239027	77240923	0.305953	0.399059	0.370772	9.80593	1.59468	2.36607	0.0568541	0.898964	0.942716	0.404077	0.412726	0.713318	4.89641	1.55903e-18	1.5658e-16	-2.8753	6.26396e-11	3.54443e-09	-1.85316	2.37625e-09	4.49928e-08	PGE2 sensitive	x	N	Y	inside	83213	Enox1
chr13	52463848	52466272	0.71964	0.531624	0.143729	21.8204	2.25744	1.01659	-0.513638	0.277243	0.442462	-2.32719	0.000133296	0.00483064	4.89341	5.47629e-19	7.63072e-17	-3.38108	1.14533e-11	9.65033e-10	-4.43085	7.10994e-16	9.58508e-13	PGE2 sensitive	IL10 sensitive	N	N	downstream	65776	Diras2
chr16	84702214	84706931	8.09849	3.48597	5.41466	229.215	92.5447	58.4636	-1.38698	6.07941e-05	0.000686847	-0.325764	0.177446	0.472115	4.88917	2.08921e-21	2.58509e-18	-1.62855	7.51517e-08	1.02337e-06	-1.78437	2.45386e-10	7.05355e-09	x	x	N	N	upstream	-9567	Mir155
chr18	74868956	74871509	2.71132	0.264057	1.19976	76.0795	8.38594	9.80822	-3.50277	1.57834e-06	3.90243e-05	-1.04253	0.00582901	0.0627655	4.88817	2.42272e-19	4.25554e-17	-3.59118	1.96824e-12	2.56166e-10	-2.91819	6.00148e-13	7.37197e-11	PGE2 sensitive	IL10 sensitive	N	N	downstream	91021	Acaa2
chr3	107134153	107135589	0.542315	0.223021	0.248596	16.9831	2.24032	2.54317	-1.22283	0.0765555	0.175579	-1.24193	0.0321552	0.179293	4.88792	4.84777e-17	2.17123e-15	-2.94671	2.64736e-09	6.696e-08	-2.77546	4.60452e-11	1.81638e-09	PGE2 sensitive	IL10 sensitive	N	Y	downstream	33305	Kcna2
chr7	88363986	88365966	0.348486	0.172529	0.157029	10.9219	1.33135	1.20812	-0.793359	0.194532	0.344809	-1.30264	0.00947337	0.0850427	4.8874	1.73031e-19	3.40937e-17	-2.81587	7.37121e-11	3.98688e-09	-3.24714	1.04476e-14	4.72166e-12	PGE2 sensitive	IL10 sensitive	N	N	upstream	-65296	Rab38
chr12	115671537	115672549	0.0954968	0.260548	0.103009	3.49883	0.519021	0.468237	1.12317	0.147371	0.282539	-0.0175748	0.980368	0.995011	4.88726	3.72622e-13	4.09907e-12	-2.78219	1.33828e-06	1.14098e-05	-2.84134	2.9447e-08	3.72142e-07	PGE2 sensitive	IL10 sensitive	N	N	downstream	23751	Mir6388
chr5	64855356	64857128	1.19588	0.524606	0.930431	34.9528	4.60296	3.76059	-1.34104	0.00433143	0.0195507	-0.240381	0.461115	0.749959	4.88449	2.86275e-20	1.103e-17	-3.22222	1.12494e-12	1.72827e-10	-3.12931	1.45379e-14	5.59694e-12	PGE2 sensitive	IL10 sensitive	N	Y	downstream	52720	Klf3
chr17	17914659	17918920	2.09494	1.14912	0.886473	60.2197	22.1447	16.4984	-1.0537	0.0414737	0.110707	-1.03822	0.0308224	0.174279	4.877	3.49515e-17	1.66793e-15	-1.8115	4.08847e-06	2.95855e-05	-1.71018	2.61784e-07	2.42931e-06	x	x	N	Y	downstream	28967	Fpr2
chr5	128976561	128978594	0.34857	0.16902	0.214221	11.6043	0.824259	2.00699	-0.960424	0.178213	0.323966	-0.973685	0.091374	0.328657	4.87695	5.42964e-17	2.3785e-15	-3.61292	2.62912e-10	1.08474e-08	-2.60672	7.31153e-11	2.60936e-09	PGE2 sensitive	IL10 sensitive	N	Y	upstream	-24216	Rimbp2
chrX	101928988	101930396	0.148891	0.11151	0.0152719	5.48625	8.03646	1.79333	-0.742826	0.364753	0.532538	-2.81903	0.00740739	0.0732252	4.8734	2.28838e-15	4.99195e-14	0.443823	0.108868	0.183007	-1.48819	4.04416e-06	2.58237e-05	PGE2 resistant	x	N	Y	inside	80308	Nhsl2
chr9	84242631	84244403	0.239039	0.442532	0.175474	7.83743	2.12564	2.11471	0.488272	0.347682	0.516004	-0.296507	0.59232	0.834444	4.87288	6.38138e-17	2.68421e-15	-2.07741	1.10604e-07	1.40436e-06	-1.61372	2.34458e-07	2.20495e-06	PGE2 sensitive	x	N	N	downstream	294737	Bckdhb
chr14	26950229	26952307	0.501314	0.629098	0.869343	15.4636	1.5904	4.22673	0.563973	0.179396	0.325536	0.574891	0.0816789	0.308779	4.8693	4.96609e-20	1.52157e-17	-2.97381	1.24617e-11	1.02324e-09	-2.0101	1.79032e-11	8.92266e-10	PGE2 sensitive	IL10 sensitive	N	N	inside	19283	Appl1
chr14	74397133	74399168	0.431008	0.14202	0.216801	13.3108	1.48183	1.60876	-1.64474	0.00691071	0.0281912	-0.960023	0.0329664	0.182255	4.86761	7.87751e-20	2.04623e-17	-3.21867	1.96753e-12	2.56166e-10	-3.02323	3.38035e-14	9.74787e-12	PGE2 sensitive	IL10 sensitive	N	Y	downstream	42624	4933402J15Rik
chr2	58249152	58251143	0.529826	0.535133	0.342807	16.4602	3.59981	1.21918	-0.18241	0.750827	0.848543	-0.606321	0.260184	0.573046	4.86391	1.77072e-16	6.10526e-15	-2.2506	2.3705e-07	2.65261e-06	-3.73344	1.94882e-12	1.76326e-10	PGE2 sensitive	IL10 sensitive	N	N	upstream	-26630	Gm13544
chr2	65278599	65280245	0.929335	0.470605	0.415866	25.3472	8.33548	3.91624	-1.28231	0.0323982	0.0917387	-0.934161	0.0742927	0.292682	4.85792	6.82604e-17	2.81492e-15	-2.15651	3.21991e-07	3.43353e-06	-2.57608	3.30501e-10	8.90718e-09	PGE2 sensitive	IL10 sensitive	N	Y	upstream	-40796	Cobll1
chr15	12800299	12802534	0.518659	0.277021	0.244108	16.4841	1.74179	2.09381	-0.661187	0.255433	0.418123	-1.33825	0.0111925	0.0942024	4.85563	4.0165e-18	3.15269e-16	-3.01666	4.44618e-10	1.63213e-08	-3.11163	4.75262e-13	6.28248e-11	PGE2 sensitive	IL10 sensitive	N	Y	downstream	23241	6030458C11Rik
chr19	57280309	57282192	0.424201	0.165511	0.337055	13.3201	1.30657	1.51758	-0.920951	0.13189	0.261103	-0.590818	0.169167	0.459769	4.85331	7.53897e-19	9.49573e-17	-2.99896	1.83658e-10	8.08469e-09	-3.29695	2.39281e-14	7.59015e-12	PGE2 sensitive	IL10 sensitive	N	N	downstream	7291	4930449E18Rik
chr11	31076590	31079182	1.30996	0.778136	0.597092	37.7183	8.93493	1.88628	-1.05584	0.0113633	0.0412763	-0.721636	0.0490877	0.230012	4.85244	3.64601e-20	1.2767e-17	-2.66559	1.87097e-11	1.38778e-09	-3.94997	4.79306e-16	7.1796e-13	PGE2 sensitive	IL10 sensitive	N	Y	upstream	-91521	Chac2
chr1	173615955	173617669	0.512028	0.42255	0.420961	14.6429	6.14809	2.33708	-0.593043	0.284326	0.450062	0.141596	0.775406	0.92651	4.85239	4.55534e-17	2.06774e-15	-1.7909	7.68095e-07	7.11675e-06	-2.29094	1.80072e-09	3.59111e-08	x	IL10 sensitive	N	N	upstream	-14046	Pyhin1
chr3	130048318	130050743	0.522807	0.578606	0.450125	15.8192	5.58263	2.16176	-0.264007	0.497604	0.654907	-0.00597718	0.977155	0.994651	4.8506	1.19555e-20	7.00025e-18	-1.84471	1.97064e-09	5.32598e-08	-2.61158	1.55533e-13	2.85276e-11	x	IL10 sensitive	N	N	inside	11377	Sec24b
chr3	123130507	123132780	0.489088	0.487078	0.62512	15.3783	6.37264	2.0247	-0.484018	0.292882	0.459238	0.570378	0.136938	0.410257	4.84532	4.43163e-19	6.7128e-17	-1.63753	1.48998e-07	1.79226e-06	-2.59689	4.36921e-12	3.09199e-10	x	IL10 sensitive	N	Y	upstream	-96657	Myoz2
chr7	111207885	111209407	0.103595	0.257039	0.121454	3.5517	0.585699	0.34137	0.970696	0.138626	0.270609	0.112066	0.905318	0.973096	4.83689	2.89468e-15	6.0934e-14	-2.68604	4.50472e-08	6.66073e-07	-3.26362	1.12666e-10	3.71818e-09	PGE2 sensitive	IL10 sensitive	N	N	upstream	-85971	1700012D14Rik
chr19	57714424	57716372	0.31983	0.223021	0.468028	9.82555	1.23898	0.6807	-0.631323	0.315684	0.483863	0.584882	0.209999	0.5152	4.83161	5.02526e-17	2.23403e-15	-3.08647	6.83001e-10	2.31349e-08	-3.64943	8.10817e-13	9.22433e-11	PGE2 sensitive	IL10 sensitive	N	N	inside	104365	Atrnl1
chr5	4176565	4176905	0.0581317	0	0.0540198	1.93821	1.03039	0.247315	-3.1195	0.129053	0.257062	-0.238409	0.828672	0.946642	4.82928	7.15823e-10	3.54558e-09	-1.00449	0.0540137	0.102406	-2.90839	4.77744e-06	2.98417e-05	x	IL10 sensitive	N	N	upstream	-15631	Mterf1b
chr19	30389740	30391268	0.212265	0.39555	0.118281	6.48946	3.02605	1.14461	0.23754	0.666163	0.789295	-0.289647	0.643878	0.862445	4.8259	1.50289e-15	3.46044e-14	-1.6993	4.41001e-06	3.15565e-05	-1.98325	2.82949e-07	2.59137e-06	x	x	N	N	downstream	149175	Ppp1r2-ps3
chr19	23742350	23745129	0.375114	0.165511	0.186257	11.0152	3.91361	3.11736	-1.42809	0.0198861	0.0631729	-0.741898	0.136755	0.410034	4.82584	1.4744e-18	1.50867e-16	-1.82023	5.53991e-08	7.89063e-07	-1.58047	3.38656e-08	4.19431e-07	x	x	N	Y	upstream	-15135	Apba1
chr10	120961148	120963553	0.826931	0.585624	0.714057	24.262	5.33641	3.62647	-0.676969	0.0763364	0.17522	-0.162869	0.58884	0.832587	4.8237	1.95154e-21	2.57591e-18	-2.30633	2.18659e-11	1.57847e-09	-2.6586	1.62571e-14	5.95946e-12	PGE2 sensitive	IL10 sensitive	N	N	inside	16980	Lemd3
chr10	79484513	79486433	0.183062	0.270003	0.275309	5.90699	1.07566	0.397691	0.648732	0.423325	0.58827	0.342638	0.61551	0.847958	4.82303	2.58102e-13	2.9651e-12	-2.28983	1.62426e-05	9.65734e-05	-3.98881	2.85013e-10	7.95926e-09	PGE2 sensitive	IL10 sensitive	N	Y	inside	16516	Vmn2r83
chrX	71946896	71948583	0.247158	0.16902	0.195841	7.22555	0.448063	0.617397	-0.118496	0.869471	0.924887	-0.42409	0.511781	0.784072	4.82293	8.55287e-15	1.53227e-13	-3.67406	2.63297e-08	4.29749e-07	-3.59749	2.82899e-11	1.266e-09	PGE2 sensitive	IL10 sensitive	N	N	upstream	-14884	Prrg3
chr4	149942051	149944483	0.634544	0.53757	0.541693	18.3042	4.68585	1.97597	-0.408587	0.371472	0.539049	-0.12086	0.755007	0.917367	4.82103	5.65677e-19	7.80157e-17	-2.25031	2.17833e-09	5.76744e-08	-3.07387	2.19778e-13	3.70361e-11	PGE2 sensitive	IL10 sensitive	N	Y	inside	11739	Spsb1
chr1	164073768	164076112	2.09045	2.15135	2.20714	56.8789	15.9614	8.29888	0.0715389	0.877317	0.929639	0.251877	0.514753	0.786191	4.81902	7.90235e-17	3.17064e-15	-2.34286	1.31602e-07	1.61839e-06	-2.66022	2.73226e-10	7.69384e-09	PGE2 sensitive	IL10 sensitive	N	Y	inside	12865	Sell
chr7	46723271	46725916	1.35369	1.41669	2.50359	38.4582	20.3626	40.268	-0.225514	0.450947	0.613144	1.09722	7.10171e-05	0.00308838	4.81059	4.65645e-22	1.32157e-18	-1.26565	3.16972e-07	3.39209e-06	0.287768	0.0599297	0.109176	x	IL10 resistant	N	Y	downstream	7949	Saa4
chr3	24885055	24887100	0.215269	0.230039	0.178647	6.28652	1.02611	0.977971	0.133495	0.868738	0.924581	-0.348376	0.62499	0.853514	4.80725	5.02508e-14	7.09923e-13	-2.63747	1.02218e-06	9.06213e-06	-2.7096	9.23104e-09	1.40617e-07	PGE2 sensitive	IL10 sensitive	N	N	downstream	1267229	Nlgn1
chr3	68615088	68619050	1.15861	1.81468	0.786522	32.7647	11.7641	6.0152	0.288823	0.391465	0.55868	-0.267829	0.446161	0.738944	4.80329	6.3986e-20	1.7878e-17	-1.88903	9.80844e-09	1.92335e-07	-2.14244	3.04271e-11	1.33397e-09	x	IL10 sensitive	Y	Y	inside	44702	Schip1
chr7	74694935	74698403	5.29944	1.33325	1.90584	118.484	38.3082	11.5743	-2.21812	0.000211248	0.00180704	-0.94859	0.0310476	0.17502	4.79713	1.28293e-16	4.72555e-15	-2.39972	2.01749e-07	2.31524e-06	-3.16211	3.08478e-11	1.34873e-09	PGE2 sensitive	IL10 sensitive	N	Y	upstream	-141889	Slco3a1
chr3	150952313	150954059	0.175665	0.165511	0.150682	5.17562	1.339	0.588685	0.232599	0.71193	0.82137	-0.374947	0.531378	0.796928	4.79629	1.99274e-17	1.06227e-15	-1.63476	2.92363e-06	2.2104e-05	-3.25991	3.31225e-13	4.88014e-11	x	IL10 sensitive	N	N	upstream	-484695	Eltd1
chr5	109806786	109808716	0.141043	0.16902	0.120138	4.18965	0.55236	0.400293	0.150751	0.833638	0.90278	-0.16275	0.804985	0.937326	4.79382	1.08032e-14	1.8744e-13	-2.99655	3.40533e-08	5.27982e-07	-3.25398	3.63112e-10	9.63622e-09	PGE2 sensitive	IL10 sensitive	N	N	downstream	26391	Gm10416
chr9	66389655	66392116	1.09556	1.17018	0.808255	31.574	4.81493	4.81927	0.0505781	0.905568	0.947142	-0.472754	0.229545	0.539114	4.7902	2.14441e-18	1.95333e-16	-2.7886	4.60504e-10	1.68357e-08	-2.69738	6.94313e-12	4.35641e-10	PGE2 sensitive	IL10 sensitive	N	Y	inside	40437	Herc1
chr14	27031367	27032923	0.358495	0.19602	0.177989	11.0718	2.41894	1.0447	-0.904548	0.171906	0.315715	-1.19682	0.0410021	0.207104	4.77939	3.23151e-17	1.56708e-15	-2.11532	1.18254e-07	1.48506e-06	-3.3694	8.27252e-13	9.39149e-11	PGE2 sensitive	IL10 sensitive	N	Y	upstream	-6855	Il17rd
chr15	39230399	39233044	0.616178	0.36855	0.434311	17.6619	1.68705	1.55879	-0.41225	0.405478	0.571778	-0.72112	0.0535265	0.242342	4.77906	3.95946e-20	1.32617e-17	-3.06854	6.26576e-12	6.06609e-10	-3.63498	4.145e-16	6.57409e-13	PGE2 sensitive	IL10 sensitive	N	N	inside	33437	Rims2
chr18	35435674	35437518	0.539814	0.514078	0.328129	15.348	1.93845	1.92136	0.162836	0.719965	0.827114	-0.882917	0.0387009	0.200588	4.77881	2.57237e-19	4.46029e-17	-2.76736	1.04714e-10	5.24785e-09	-3.11031	3.107e-14	9.20576e-12	PGE2 sensitive	IL10 sensitive	N	N	inside	62329	Sil1
chr13	54305586	54306121	0.0946447	0.0575097	0.117623	2.65156	1.60753	1.91179	-0.615156	0.541653	0.691702	0.385254	0.594947	0.835961	4.75828	4.29644e-14	6.19645e-13	-0.767759	0.0209208	0.0459851	-0.448939	0.086779	0.148741	x	IL10 resistant	N	N	upstream	-65494	Cplx2
chrX	38484310	38486182	0.237401	0.16902	0.0795328	6.74136	3.44505	0.508293	-0.712385	0.268486	0.43274	-1.25105	0.0430586	0.212729	4.75633	1.52243e-17	8.72446e-16	-1.22687	3.14004e-05	0.000169666	-3.57002	4.42128e-13	5.96043e-11	x	IL10 sensitive	N	N	upstream	-28786	Lamp2
chr14	74219512	74221445	1.03836	0.801627	0.693097	28.3713	23.9156	3.17458	-0.62594	0.0999866	0.214079	-0.394592	0.237053	0.547113	4.75605	2.13105e-20	9.49726e-18	-0.577569	0.00929716	0.0230558	-3.00144	1.97963e-14	6.67198e-12	x	IL10 sensitive	N	Y	upstream	-135048	4933402J15Rik
chr10	42712267	42713896	0.434605	0.314549	0.411377	12.1751	3.52639	0.568657	-0.795694	0.23092	0.389494	0.0833683	0.88316	0.965674	4.75527	1.70139e-15	3.84686e-14	-2.23551	6.04969e-07	5.83386e-06	-4.18503	4.66727e-12	3.24333e-10	PGE2 sensitive	IL10 sensitive	N	Y	downstream	34167	Ostm1
chr12	51469319	51470532	0.107565	0.0540006	0.139241	3.30112	0.163321	0.278685	-0.672258	0.484145	0.643301	0.139137	0.871279	0.961638	4.75467	7.77305e-14	1.04217e-12	-4.10226	3.62989e-08	5.5751e-07	-3.72936	1.47166e-10	4.62737e-09	PGE2 sensitive	IL10 sensitive	N	N	downstream	92347	Scfd1
chr1	156085473	156086804	0.269292	0.25353	0.262553	8.01933	0.711401	0.640354	-0.0408013	0.944852	0.969445	-0.172267	0.757057	0.918597	4.75076	9.40293e-16	2.36278e-14	-3.34401	5.44564e-09	1.19275e-07	-3.62374	6.42203e-12	4.12271e-10	PGE2 sensitive	IL10 sensitive	Y	N	downstream	45278	Tor1aip2
chr14	77220002	77221265	0.288211	0.138511	0.20536	7.93305	0.761863	0.854033	-1.01057	0.152429	0.289617	-0.414657	0.443228	0.736732	4.74987	1.13967e-16	4.29466e-15	-3.4357	2.74321e-10	1.11743e-08	-3.19829	7.30469e-12	4.50692e-10	PGE2 sensitive	IL10 sensitive	N	N	inside	63872	Enox1
chr4	13996663	13997943	0.131758	0.145529	0.176016	4.07576	0.761863	0.788092	-0.0577621	0.955101	0.975793	0.281743	0.735974	0.908719	4.7491	7.69248e-12	5.97719e-11	-2.47409	2.88615e-05	0.000157784	-2.24862	3.52738e-06	2.29394e-05	PGE2 sensitive	IL10 sensitive	N	N	downstream	212522	Runx1t1
chr2	104337106	104338817	0.530435	0.08451	0.349696	14.951	0.783267	1.63515	-2.74194	0.00199075	0.0106546	-0.509028	0.311832	0.625927	4.74331	9.18646e-17	3.59753e-15	-4.48015	9.32e-12	8.15389e-10	-3.07271	1.6337e-11	8.3663e-10	PGE2 sensitive	IL10 sensitive	Y	N	inside	72372	D430041D05Rik
chr15	37201318	37202650	0.574637	0.839155	0.303158	15.5591	11.0986	4.48836	0.157438	0.737762	0.839675	-0.673534	0.207042	0.511673	4.74178	8.06693e-17	3.22468e-15	-0.858237	0.00422657	0.0116953	-1.51582	1.1656e-06	8.77004e-06	x	x	Y	N	upstream	-31051	Grhl2
chr13	16496597	16499793	0.765207	0.473042	0.881984	20.6883	25.0692	8.96694	-0.77166	0.114506	0.236308	0.299378	0.411027	0.712095	4.73606	9.7325e-19	1.12644e-16	0.0364084	0.876337	0.916356	-1.11795	5.3869e-06	3.31192e-05	PGE2 resistant	x	N	Y	downstream	483721	Inhba
chr19	56405096	56407040	0.389486	0.36855	0.625663	11.0494	2.67554	4.16933	-0.237288	0.641638	0.771875	0.741319	0.0680169	0.2789	4.73451	6.76601e-18	4.74456e-16	-2.2263	1.1931e-08	2.25274e-07	-1.28046	1.45138e-06	1.05922e-05	PGE2 sensitive	x	N	Y	inside	8940	Casp7
chr1	150501858	150504332	1.06599	0.652589	0.885815	30.5769	12.0828	10.1906	-1.10957	0.0318516	0.0905905	-0.113705	0.776922	0.926797	4.73261	1.18438e-17	7.19231e-16	-1.64919	2.95733e-06	2.2301e-05	-1.33629	3.00477e-06	1.99806e-05	x	x	N	Y	upstream	-36930	Prg4
chr7	71992143	71994174	0.195572	0.172529	0.195776	5.58398	0.58998	0.819453	0.0131355	0.99495	0.997077	-0.245152	0.721852	0.902167	4.72308	5.06856e-14	7.14754e-13	-2.96756	4.24526e-07	4.34724e-06	-2.86928	2.18482e-09	4.20774e-08	PGE2 sensitive	IL10 sensitive	N	N	upstream	-31140	Gm36633
chr8	78348684	78350858	0.207779	0.334531	0.198356	6.20808	0.857598	0.752117	0.711737	0.336159	0.504631	-0.21471	0.760656	0.920148	4.72208	1.08999e-13	1.39647e-12	-2.68692	1.61072e-06	1.33648e-05	-3.09707	2.16089e-09	4.17655e-08	PGE2 sensitive	IL10 sensitive	N	Y	downstream	86881	Pou4f2
chr18	50397205	50399641	1.12595	0.42255	0.32502	30.1315	10.8175	9.64805	-1.84922	0.00221205	0.0115822	-1.37756	0.0114868	0.0957676	4.7215	3.0266e-17	1.48238e-15	-1.98429	3.15314e-07	3.37837e-06	-1.3021	8.56811e-06	4.96866e-05	x	x	N	Y	downstream	120055	Fam170a
chr12	119259151	119260853	0.354168	0.517587	0.366283	10.0471	13.2734	6.84543	0.500256	0.40193	0.568269	-0.0384367	0.943832	0.985636	4.72082	1.76319e-15	3.97658e-14	0.38518	0.197424	0.297061	-0.595394	0.0209734	0.044799	PGE2 resistant	x	N	Y	upstream	-21726	Itgb8
chr2	65998276	65999816	0.357698	0.0880191	0.254891	9.53781	1.39465	1.09	-1.86229	0.0190548	0.0611372	-0.506443	0.306521	0.62111	4.7151	2.98602e-17	1.46649e-15	-2.7609	2.80522e-09	6.99036e-08	-3.16003	1.50628e-12	1.47684e-10	PGE2 sensitive	IL10 sensitive	N	Y	inside	67182	Csrnp3
chr2	134450198	134452264	0.328445	0.372059	0.186915	9.44565	4.41979	2.14289	-0.472972	0.392646	0.559729	-0.405414	0.460551	0.749483	4.71458	1.03934e-16	3.98055e-15	-1.65143	1.84213e-06	1.49469e-05	-1.67737	3.30681e-07	2.971e-06	x	x	N	Y	downstream	103121	Hao1
chr8	85615257	85617110	0.290037	0.08451	0.207218	7.31204	1.87605	0.477811	-1.78566	0.0349453	0.0972104	-0.199041	0.72	0.901081	4.7139	7.35677e-16	1.92677e-14	-2.249	1.29782e-07	1.60002e-06	-3.73869	7.22973e-12	4.48634e-10	PGE2 sensitive	IL10 sensitive	N	N	upstream	-60913	Dnaja2
chr4	63934537	63936955	0.568594	0.25353	0.276624	15.8532	3.71695	1.05228	-1.45534	0.0280347	0.0821679	-0.892525	0.102322	0.349609	4.70586	1.28164e-16	4.72401e-15	-2.36238	3.22529e-08	5.07955e-07	-3.68579	2.16617e-12	1.901e-10	PGE2 sensitive	IL10 sensitive	N	Y	upstream	-74462	Tnfsf8
chr1	180014981	180017370	0.424171	0.33804	0.668357	11.7002	3.04499	1.7443	-0.219255	0.697607	0.811442	0.547339	0.199438	0.501525	4.70092	5.61153e-17	2.43554e-15	-1.97465	5.32111e-07	5.24832e-06	-2.77873	2.00628e-11	9.79081e-10	x	IL10 sensitive	N	N	inside	55088	Cdc42bpa
chr8	46425539	46427038	1.55119	0.517587	0.739506	38.7074	15.0494	12.5387	-1.87003	0.000171601	0.00153344	-0.765391	0.0355268	0.190019	4.69148	9.15823e-20	2.27584e-17	-1.80655	3.23464e-08	5.08767e-07	-1.37892	8.14801e-08	8.91783e-07	x	x	N	Y	upstream	-44748	Acsl1
chr15	28303607	28304948	0.284514	0.145529	0.178647	7.8331	0.384758	0.451083	-1.18697	0.0785317	0.178873	-0.628732	0.243996	0.55486	4.69069	4.92256e-17	2.20107e-15	-4.45629	4.51519e-12	4.83099e-10	-3.90623	2.86503e-13	4.45235e-11	PGE2 sensitive	IL10 sensitive	N	Y	inside	100513	Dnah5
chr14	59894434	59896625	0.411787	0.145529	0.209733	10.6666	1.20655	0.469398	-1.6237	0.0306077	0.087803	-0.847793	0.138256	0.412182	4.68485	2.96625e-16	9.26016e-15	-3.45427	6.01548e-10	2.08072e-08	-4.42059	2.49435e-13	4.01516e-11	PGE2 sensitive	IL10 sensitive	N	Y	inside	191304	Atp8a2
chr14	62388648	62390714	0.374399	0.28404	0.253691	9.70066	1.45705	0.31758	-0.0642391	0.910915	0.950504	-0.589111	0.278565	0.59258	4.68262	5.18217e-16	1.45093e-14	-2.48602	1.5163e-07	1.81865e-06	-5.03956	5.15947e-14	1.28135e-11	PGE2 sensitive	IL10 sensitive	N	Y	downstream	57577	Rnaseh2b
chr8	39434080	39435587	0.221728	0.115019	0.195119	6.00461	0.539518	0.693746	-0.892134	0.300754	0.467638	-0.290664	0.652307	0.866892	4.68113	1.42929e-14	2.38252e-13	-3.38132	2.13592e-08	3.61177e-07	-3.07518	4.59061e-10	1.17712e-08	PGE2 sensitive	IL10 sensitive	N	N	downstream	136855	Gm6213
chr10	10653820	10656283	1.6439	0.710099	0.763704	40.3387	10.2406	4.24975	-1.34923	0.00545626	0.0233886	-0.84761	0.0321579	0.179293	4.67166	1.42299e-18	1.47759e-16	-2.42403	2.18077e-09	5.76774e-08	-3.06895	4.92373e-13	6.44424e-11	PGE2 sensitive	IL10 sensitive	N	Y	downstream	49108	Gm5177
chr11	26710190	26712422	0.529425	0.28404	0.294954	14.3896	1.77513	2.03284	-0.86138	0.0973544	0.2097	-0.953323	0.0312937	0.175938	4.6707	6.78047e-19	8.76827e-17	-2.97761	4.2917e-11	2.63288e-09	-2.84846	3.38203e-13	4.92777e-11	PGE2 sensitive	IL10 sensitive	N	Y	upstream	-73801	Gm12070
chr1	129547413	129548622	0.212516	0.165511	0.232731	5.74654	0.741367	0.450811	-0.109167	0.878191	0.930167	0.0481568	0.93363	0.982924	4.66943	1.87259e-14	3.01252e-13	-2.84409	2.65634e-07	2.915e-06	-3.72448	4.15449e-11	1.69589e-09	PGE2 sensitive	IL10 sensitive	N	N	inside	274715	Thsd7b
chr2	60583658	60586550	0.329619	0.216003	0.174158	8.46191	1.46561	0.55095	-0.770873	0.283997	0.449754	-0.663496	0.308381	0.623129	4.66452	5.74106e-15	1.08856e-13	-2.85246	2.25844e-08	3.77281e-07	-3.66903	6.72102e-11	2.46181e-09	PGE2 sensitive	IL10 sensitive	N	N	upstream	-31796	Pla2r1
chr8	46405740	46408109	0.970486	0.399059	0.504145	24.7471	13.5487	9.57583	-1.4761	0.000620892	0.00424032	-0.780186	0.0183966	0.128005	4.6625	2.00627e-21	2.57591e-18	-1.15576	1.53402e-06	1.28112e-05	-1.19578	4.35716e-08	5.17875e-07	x	x	N	Y	upstream	-64112	Acsl1
chr13	23952089	23954368	0.270711	0.307531	0.33196	7.50453	1.26376	0.805564	0.311585	0.63657	0.768003	0.0458771	0.927361	0.980284	4.65467	2.76675e-15	5.88316e-14	-2.33623	7.19081e-07	6.72968e-06	-3.40142	2.05973e-11	9.95259e-10	PGE2 sensitive	IL10 sensitive	N	Y	downstream	18767	Hist1h2aa
chr8	74939876	74940720	0.103248	0.0915282	0.0699494	2.76192	0.443782	0.366049	-0.196638	0.854734	0.915867	-0.551481	0.467309	0.753812	4.65295	6.31185e-14	8.68233e-13	-2.59964	8.68822e-07	7.90285e-06	-2.91405	2.68608e-09	4.98053e-08	PGE2 sensitive	IL10 sensitive	N	N	upstream	-53404	Hmgxb4
chr2	146402741	146405422	0.931587	0.744117	0.779518	23.8535	6.50107	1.69146	-0.751886	0.021115	0.0661454	0.0932161	0.829489	0.946906	4.64954	4.55292e-22	1.32157e-18	-2.3157	1.71562e-12	2.34215e-10	-3.4522	5.11674e-17	2.05452e-13	PGE2 sensitive	IL10 sensitive	N	N	inside	107922	Ralgapa2
chr7	40060938	40062827	0.188661	0.0915282	0.136068	5.0629	0.728524	0.912675	-1.04663	0.295434	0.46201	-0.539574	0.475632	0.760003	4.64488	3.02211e-13	3.40935e-12	-2.7511	1.82349e-06	1.48224e-05	-2.57759	5.1841e-08	6.04046e-07	PGE2 sensitive	IL10 sensitive	N	N	downstream	544117	Zfp619
chr4	148328167	148329536	0.124257	0.115019	0.0731225	3.43996	0.242841	0.374453	-0.0685218	0.936603	0.965205	-0.97417	0.280216	0.594432	4.63404	1.68815e-12	1.54635e-11	-3.69472	4.18022e-07	4.29614e-06	-3.24484	8.91621e-09	1.36787e-07	PGE2 sensitive	IL10 sensitive	N	N	upstream	-40887	Ptchd2
chr9	5698096	5699893	0.328686	0.11151	0.193261	9.15958	0.958523	0.989866	-1.48698	0.0616174	0.149705	-0.952802	0.104967	0.355192	4.62237	4.77862e-16	1.35768e-14	-3.13738	4.9397e-09	1.102e-07	-3.23111	1.23813e-11	6.8338e-10	PGE2 sensitive	IL10 sensitive	N	N	downstream	353519	Casp12
chr18	6318623	6320520	0.461378	0.483569	0.3579	12.1987	2.80552	1.08624	-0.0161633	0.976264	0.987505	-0.442565	0.415849	0.715721	4.61672	2.01695e-15	4.46669e-14	-2.21249	8.90006e-07	8.06614e-06	-3.49407	2.22696e-11	1.06086e-09	PGE2 sensitive	IL10 sensitive	N	Y	upstream	-78048	Kif5b
chr19	30304243	30307027	0.668401	1.00116	0.44881	15.7812	11.6588	2.70143	0.154664	0.707552	0.818368	-0.125606	0.769535	0.923948	4.60512	2.02621e-17	1.07702e-15	-0.94869	0.000913822	0.00311924	-2.17524	1.49708e-09	3.09547e-08	x	IL10 sensitive	N	Y	downstream	72679	Mbl2
chr7	74527296	74530316	2.54262	1.40967	1.34559	60.1618	16.7806	8.11426	-1.21189	0.00488175	0.0214774	-0.583174	0.109994	0.364765	4.59748	1.82797e-18	1.74776e-16	-2.28291	6.83493e-09	1.43974e-07	-2.6124	1.12074e-11	6.34163e-10	PGE2 sensitive	IL10 sensitive	Y	Y	inside	25974	Slco3a1
chr5	67653932	67655283	0.380093	0.561061	0.422754	9.86066	1.83324	2.47696	0.449239	0.341008	0.509582	0.0754343	0.8623	0.958182	4.59462	2.42847e-17	1.24011e-15	-2.46637	5.82146e-09	1.26124e-07	-1.94221	3.59547e-09	6.35601e-08	PGE2 sensitive	x	N	N	downstream	46726	Shisa3
chr12	119326044	119327847	0.862475	0.726572	0.663983	21.5317	21.2245	5.27248	-0.16822	0.732514	0.836103	-0.452821	0.290335	0.604841	4.59367	3.42263e-17	1.64555e-15	0.0791979	0.76383	0.833256	-2.09225	2.41233e-09	4.55798e-08	PGE2 resistant	IL10 sensitive	N	N	upstream	-88670	Itgb8
chr3	136146006	136147596	0.569213	0.392041	0.363704	13.7477	3.93683	0.764012	-0.481938	0.34448	0.512925	-0.57229	0.197886	0.499277	4.59164	1.11021e-17	6.81093e-16	-1.96575	9.86778e-08	1.27835e-06	-4.07819	2.11521e-14	6.95505e-12	x	IL10 sensitive	N	Y	inside	179245	Bank1
chr2	18489332	18490452	0.357832	0.469533	0.235361	8.90766	3.26123	2.08718	0.155839	0.785384	0.871563	-0.34859	0.553776	0.811786	4.59058	4.50856e-15	8.85698e-14	-1.74957	9.33624e-06	5.97433e-05	-1.88191	4.47222e-07	3.85001e-06	x	x	N	N	upstream	-97062	Dnajc1
chr10	57851689	57853989	0.257748	0.199529	0.157029	6.88579	3.28082	1.33505	-0.701028	0.290135	0.456351	-0.643071	0.281573	0.595585	4.59043	7.94112e-16	2.05187e-14	-1.30523	0.000106584	0.000486583	-2.23331	8.21839e-09	1.28086e-07	x	IL10 sensitive	N	N	downstream	58296	Smpdl3a
chr13	107549178	107551120	0.374074	0.199529	0.483249	9.46868	1.46561	1.33471	-0.871913	0.18101	0.327736	0.323215	0.467807	0.754132	4.5878	1.71702e-16	5.96203e-15	-2.71108	9.13004e-09	1.81674e-07	-2.84444	3.62238e-11	1.53205e-09	PGE2 sensitive	IL10 sensitive	N	N	downstream	80328	AI197445
chr16	10813772	10816457	2.19272	1.29329	1.19341	51.1907	14.268	6.98883	-0.96947	0.0135096	0.0471282	-0.684083	0.0396024	0.203174	4.58595	1.27303e-19	2.74846e-17	-2.16294	2.13862e-09	5.68663e-08	-2.73197	3.15244e-13	4.73524e-11	PGE2 sensitive	IL10 sensitive	N	N	upstream	-18291	Prm1
chrX	38490904	38491792	0.174027	0	0.0661187	4.45421	1.72895	0.335558	-4.83092	0.00117496	0.00702139	-1.08511	0.123198	0.387735	4.58544	4.66857e-15	9.12477e-14	-1.64922	8.62249e-06	5.58721e-05	-3.46643	7.10446e-11	2.55746e-09	x	IL10 sensitive	N	N	upstream	-34888	Lamp2
chr3	58264025	58265812	0.225437	0.115019	0.13421	6.13548	0.883284	1.34777	-0.945786	0.240749	0.401212	-0.867369	0.183819	0.480649	4.58484	4.78953e-15	9.30386e-14	-2.68978	1.24646e-07	1.54767e-06	-2.21638	1.50695e-08	2.12394e-07	PGE2 sensitive	IL10 sensitive	N	N	upstream	-101111	1700007F19Rik
chr12	33277970	33280083	0.899001	0.812154	0.985536	22.4999	3.18171	1.11407	-0.572151	0.30861	0.476201	0.600461	0.202261	0.504748	4.57559	4.57277e-15	8.96353e-14	-3.19747	3.5847e-09	8.5269e-08	-3.76092	3.58996e-11	1.52432e-09	PGE2 sensitive	IL10 sensitive	N	Y	upstream	-23488	Atxn7l1
chr18	5472601	5474962	0.851849	0.939065	0.754778	22.0212	25.7911	4.71362	0.0842571	0.850532	0.913135	-0.283729	0.482348	0.765041	4.57318	9.82302e-18	6.24654e-16	0.238096	0.341872	0.457501	-2.22623	2.3551e-10	6.82788e-09	PGE2 resistant	IL10 sensitive	N	Y	upstream	-118077	Zeb1
chr6	24108329	24110106	0.646005	0.544588	0.443894	16.5357	6.05728	3.15593	-0.575783	0.226719	0.384521	-0.460453	0.281539	0.595536	4.57219	9.08382e-18	5.90174e-16	-1.71649	6.15417e-07	5.91452e-06	-2.21907	3.59372e-10	9.54636e-09	x	IL10 sensitive	N	Y	inside	58874	Slc13a1
chr4	122932341	122934069	0.993626	0.392041	0.58302	23.7204	8.01805	2.41339	-1.51313	0.00193875	0.0104289	-0.605344	0.0923907	0.330521	4.56709	1.69107e-19	3.37241e-17	-1.84524	1.58459e-08	2.83982e-07	-3.12039	3.76879e-14	1.05002e-11	x	IL10 sensitive	N	Y	downstream	27983	Mfsd2a
chr18	3355042	3356515	0.201413	0.115019	0.324298	5.28253	0.841383	0.622376	-0.752113	0.32945	0.49758	0.507375	0.344785	0.65633	4.56687	2.72178e-16	8.63872e-15	-2.53856	3.34018e-08	5.20727e-07	-3.17719	6.23332e-12	4.02553e-10	PGE2 sensitive	IL10 sensitive	N	N	upstream	-18189	Crem
chr14	74372706	74373577	0.696865	0.45306	0.519532	16.2187	8.11223	3.16385	-1.02345	0.0694647	0.163412	0.0044287	1	1	4.56276	2.74077e-16	8.67347e-15	-1.61234	7.40944e-06	4.91041e-05	-1.97652	4.91374e-08	5.76406e-07	x	x	N	Y	downstream	17616	4933402J15Rik
chr7	74657824	74659799	1.93095	0.934192	1.01942	39.9141	19.0813	6.4036	-1.32187	0.0152281	0.0516865	-0.489152	0.274427	0.588526	4.56224	3.73282e-16	1.11519e-14	-1.64614	2.66918e-05	0.000147778	-2.39268	2.53913e-09	4.76087e-08	x	IL10 sensitive	N	Y	upstream	-104032	Slco3a1
chr15	53195388	53197470	2.27688	1.29221	1.21018	50.4118	14.5065	12.7905	-0.97929	0.0274841	0.080979	-0.683782	0.0733627	0.291011	4.55859	7.77304e-18	5.20697e-16	-2.21567	3.34973e-08	5.21763e-07	-1.86904	9.89038e-09	1.49102e-07	PGE2 sensitive	x	N	Y	inside	149754	Ext1
chr10	41556694	41558463	0.234332	0.210057	0.151998	5.65709	0.83373	0.357635	0.073906	0.936747	0.965243	-0.702928	0.200183	0.502219	4.55523	3.08831e-17	1.50849e-15	-2.58158	2.24461e-08	3.75204e-07	-4.13017	1.33998e-14	5.56089e-12	PGE2 sensitive	IL10 sensitive	N	N	upstream	-10437	5730435O14Rik
chr13	69511549	69513150	0.944906	1.02816	1.03315	22.3362	7.82139	2.46042	-0.147223	0.669798	0.791733	0.459415	0.131229	0.400891	4.5524	4.69218e-20	1.46258e-17	-1.87902	2.29701e-09	6.00127e-08	-2.82832	6.11281e-14	1.44084e-11	x	IL10 sensitive	N	Y	inside	21514	Papd7
chr2	11689701	11692821	3.5507	1.41425	2.04562	76.2078	56.2523	20.4049	-1.57093	0.000552136	0.00386524	-0.409524	0.218798	0.526726	4.55102	1.4374e-18	1.48206e-16	-0.883902	0.00180783	0.00560948	-1.65152	2.67391e-08	3.42773e-07	x	x	N	Y	upstream	-14031	Il15ra
chr1	59420158	59422813	0.537133	0.165511	0.363768	12.5669	1.18087	1.66069	-1.07073	0.135599	0.266391	-0.744262	0.126389	0.39325	4.55027	1.60721e-16	5.66093e-15	-2.96522	8.50808e-09	1.71321e-07	-3.171	3.03371e-12	2.40225e-10	PGE2 sensitive	IL10 sensitive	N	N	upstream	-60660	Fzd7
chr2	79167145	79169182	1.18213	0.747626	1.01422	27.728	13.0758	12.3588	-0.635154	0.0613065	0.149192	-0.225491	0.386639	0.69203	4.54895	1.01898e-21	1.89759e-18	-1.133	1.59664e-06	1.32705e-05	-1.19049	2.15762e-08	2.86788e-07	x	x	N	Y	upstream	-87261	Itga4
chr1	181164037	181165642	1.62211	1.23821	1.07656	37.4268	13.022	7.43709	-0.644659	0.0697215	0.163851	-0.364755	0.240032	0.550509	4.54866	5.62678e-20	1.64687e-17	-1.88988	6.88227e-09	1.44802e-07	-2.14287	1.45633e-11	7.678e-10	x	IL10 sensitive	N	N	inside	13910	Cnih4
chr9	104375075	104377926	0.844583	1.39563	0.360415	20.4976	16.9883	2.48802	0.0938291	0.829076	0.899946	-0.716282	0.18682	0.484747	4.54848	5.74956e-16	1.57945e-14	-0.875995	0.00574949	0.0152235	-2.50468	3.08474e-09	5.60082e-08	x	IL10 sensitive	N	Y	upstream	-38778	Acpp
chr11	46005743	46008076	1.06481	0.409586	1.02134	24.5227	8.19512	17.2451	-1.58624	0.00191712	0.010336	0.119056	0.717746	0.900104	4.54413	5.60429e-19	7.74901e-17	-1.89476	2.33652e-08	3.87087e-07	-0.360957	0.0646892	0.116422	x	IL10 resistant	Y	N	inside	26601	Sox30
chr1	150196999	150198842	1.08803	2.13731	1.01739	25.5488	18.0198	10.5804	0.670124	0.0549346	0.137305	0.12226	0.724419	0.903442	4.54351	1.08451e-18	1.21556e-16	-0.867499	0.00105327	0.00352254	-1.05589	1.23358e-05	6.82686e-05	x	x	N	Y	upstream	-32972	Ptgs2os2
chr12	40718485	40721393	1.62832	1.2852	1.39128	39.0438	11.9941	7.31304	-0.676514	0.0666913	0.158609	-0.0038624	0.987175	0.996675	4.54251	1.91823e-19	3.6295e-17	-2.04624	3.41175e-09	8.19868e-08	-2.15177	4.88096e-11	1.89831e-09	PGE2 sensitive	IL10 sensitive	Y	N	inside	273887	Dock4
chr1	63221373	63222865	0.281846	0.081001	0.0724648	6.9198	0.27618	0.58116	-1.48325	0.122721	0.248096	-2.00275	0.0195635	0.13268	4.54073	4.59609e-14	6.5881e-13	-4.42601	5.71921e-09	1.24391e-07	-3.64325	1.01496e-10	3.41219e-09	PGE2 sensitive	IL10 sensitive	N	N	upstream	-7838	Gpr1
chr11	45966006	45968534	1.28798	0.886137	0.941757	29.4831	18.2969	26.0558	-0.84273	0.082577	0.18554	-0.204695	0.616881	0.849016	4.54069	5.74208e-17	2.4712e-15	-1.1033	0.000654761	0.00233874	0.0166577	0.938689	0.958054	x	IL10 resistant	N	Y	upstream	-11767	Thg1l
chr2	126802066	126804383	1.20249	0.625589	1.25371	29.0973	2.82692	2.97601	-1.12494	0.0234922	0.0718099	0.299075	0.397692	0.700818	4.5387	9.26324e-18	5.97981e-16	-3.66907	6.78615e-12	6.40881e-10	-2.99456	2.77562e-12	2.27816e-10	PGE2 sensitive	IL10 sensitive	N	Y	upstream	-19764	Usp50
chr5	121226554	121228557	1.38812	0.927174	0.848925	32.6311	6.55334	4.89331	-0.611819	0.0887823	0.195979	-0.711284	0.0243462	0.151475	4.53866	1.58214e-20	7.8626e-18	-2.41651	5.06165e-11	2.98305e-09	-2.74849	2.57935e-14	8.08673e-12	PGE2 sensitive	IL10 sensitive	N	N	inside	7338	Gm15800
chr3	104346211	104347585	0.475088	0.314549	0.275967	11.6139	1.22705	1.535	-0.697058	0.205725	0.358695	-0.751356	0.123636	0.388683	4.53557	3.74165e-17	1.77613e-15	-3.39802	1.25088e-10	6.03881e-09	-2.82473	1.06735e-11	6.11656e-10	PGE2 sensitive	IL10 sensitive	N	N	upstream	-126492	Magi3
chr10	19208925	19211192	2.11732	1.04219	2.91623	48.1947	10.3483	15.2327	-1.04516	0.00546309	0.0234123	0.492282	0.0513271	0.236397	4.53394	1.21741e-20	7.00025e-18	-2.40037	4.80578e-11	2.8699e-09	-1.67219	4.36147e-10	1.1291e-08	PGE2 sensitive	x	Y	N	downstream	42821	Gm20139
chr10	5354579	5356414	0.25239	0.307531	0.121454	6.37195	0.761863	1.18495	0.52035	0.312178	0.479976	-1.26274	0.0245344	0.152203	4.52877	1.73652e-17	9.64386e-16	-2.77445	1.81875e-09	4.98663e-08	-2.58818	7.59066e-12	4.65144e-10	PGE2 sensitive	IL10 sensitive	N	N	upstream	-160789	Syne1
chr2	165048621	165050494	0.797962	0.240566	0.699379	19.4562	4.28553	3.18238	-2.02634	0.0016612	0.00923605	-0.142055	0.716619	0.899485	4.52693	9.97439e-18	6.32044e-16	-2.37965	4.9061e-09	1.09595e-07	-2.47529	5.39788e-11	2.0549e-09	PGE2 sensitive	IL10 sensitive	N	N	upstream	-6077	Cd40
chr2	25945142	25947582	1.47895	0.673644	1.13765	33.7242	6.10191	4.26943	-1.21535	0.00786891	0.0310456	-0.340613	0.29841	0.61332	4.52635	4.61888e-19	6.80528e-17	-2.6595	1.55528e-10	7.16215e-09	-2.96713	1.41315e-13	2.67384e-11	PGE2 sensitive	IL10 sensitive	N	N	inside	36920	Camsap1
chr10	63034099	63035360	0.4985	0.483569	0.382213	12.5913	15.8006	4.23896	-0.24008	0.585715	0.727037	-0.369507	0.351027	0.661188	4.5263	1.29137e-18	1.38997e-16	0.222463	0.308285	0.422107	-1.47832	4.10509e-08	4.92364e-07	PGE2 resistant	x	N	Y	inside	10219	Pbld2
chr4	139441130	139443286	1.90315	2.94947	1.59275	44.0733	18.8028	12.7752	0.342919	0.188264	0.336951	-0.0459696	0.8523	0.954723	4.5253	1.54519e-21	2.3807e-18	-1.53807	1.84073e-08	3.20509e-07	-1.57593	2.62573e-10	7.44441e-09	x	x	N	Y	inside	61550	Ubr4
chr4	67457077	67459653	0.698768	0.426059	0.669442	15.8922	7.5932	10.7762	-0.996385	0.0698251	0.164023	0.286595	0.503576	0.779134	4.51857	9.27765e-17	3.62797e-15	-1.57533	5.09118e-06	3.56919e-05	-0.237592	0.28769	0.393808	x	IL10 resistant	N	Y	downstream	630555	Tlr4
chr13	15921356	15923235	0.637832	0.476551	0.501694	14.9908	9.84273	13.9807	-0.560337	0.343421	0.511913	-0.237676	0.633413	0.857439	4.51703	1.25118e-15	2.98483e-14	-0.799396	0.0134407	0.0315882	-0.00599543	0.981054	0.987648	x	IL10 resistant	N	N	upstream	-92178	Inhba
chr2	83621279	83623022	0.410567	0.11151	0.309684	9.83538	1.33991	0.744873	-1.67902	0.0110207	0.0403401	-0.474218	0.256465	0.56927	4.51607	2.92942e-18	2.4877e-16	-2.79559	2.56851e-10	1.06626e-08	-3.75969	9.92801e-15	4.62896e-12	PGE2 sensitive	IL10 sensitive	N	Y	upstream	-22427	Zc3h15
chr13	97044077	97046216	0.620427	0.223021	0.317888	14.6495	0.900407	0.870851	-1.41355	0.0344366	0.096088	-0.998612	0.0545436	0.244963	4.51498	1.67651e-16	5.84698e-15	-4.0938	4.89773e-11	2.9055e-09	-4.05613	2.30872e-13	3.84252e-11	PGE2 sensitive	IL10 sensitive	N	Y	upstream	-9892	1700029F12Rik
chr5	67633091	67634856	0.688965	0.726572	0.546788	16.3723	2.88413	2.36786	-0.166403	0.683669	0.801733	-0.195959	0.594255	0.835533	4.51431	1.31663e-18	1.40563e-16	-2.70771	1.03414e-10	5.19238e-09	-2.6214	3.60002e-12	2.73328e-10	PGE2 sensitive	IL10 sensitive	N	Y	downstream	26092	Shisa3
chr1	160602526	160604316	0.388193	0.206548	0.1723	9.34085	1.01327	1.08071	-0.777503	0.19934	0.350815	-1.28453	0.0149716	0.112868	4.51358	1.67693e-17	9.41458e-16	-3.036	4.6193e-10	1.68532e-08	-3.17741	4.21465e-13	5.71043e-11	PGE2 sensitive	IL10 sensitive	N	Y	upstream	-25668	Gpr52
chr18	24068668	24070053	0.249796	0.28404	0.214286	6.05735	3.21933	0.671734	0.474536	0.496125	0.65353	-0.392865	0.522157	0.791425	4.51095	2.31927e-14	3.62933e-13	-0.581194	0.0877354	0.153275	-3.38497	7.90429e-11	2.78042e-09	x	IL10 sensitive	N	Y	upstream	-48589	Zfp191
chr9	88937986	88941235	0.480864	0.199529	0.252491	11.7554	1.72895	2.23456	-1.5159	0.0106049	0.0391263	-0.831397	0.0734824	0.29133	4.5103	4.81277e-18	3.61964e-16	-2.99479	5.70702e-11	3.28093e-09	-2.23663	1.08227e-10	3.59569e-09	PGE2 sensitive	IL10 sensitive	N	Y	upstream	-17309	Bcl2a1a
chr10	94311700	94313557	1.31035	0.341549	1.28126	29.7055	3.00309	1.68422	-1.70803	0.000226543	0.00191239	-0.0994234	0.755938	0.91785	4.50964	2.97057e-21	3.14094e-18	-3.26733	7.02227e-14	2.2275e-11	-4.22241	2.71988e-18	3.66674e-14	PGE2 sensitive	IL10 sensitive	N	Y	upstream	-13925	Gm4792
chr1	9777899	9779659	0.611131	0.382586	0.261895	14.3196	6.85339	2.02415	-1.17292	0.0433124	0.11448	-0.923164	0.0909272	0.327845	4.50877	2.12767e-16	7.05804e-15	-1.54202	1.06347e-05	6.68935e-05	-2.50293	7.85558e-10	1.8212e-08	x	IL10 sensitive	N	N	upstream	-19350	Sgk3
chr9	70379573	70381062	1.32045	0.490587	0.858509	29.6082	5.1801	2.98673	-1.56505	0.000459572	0.00335136	-0.477987	0.116797	0.377098	4.49619	2.26442e-20	9.58583e-18	-2.77127	3.55699e-12	4.05324e-10	-3.2133	2.49633e-15	1.95094e-12	PGE2 sensitive	IL10 sensitive	N	Y	downstream	25435	Mir5626
chr2	14864285	14865994	0.36985	0.203039	0.239077	9.0244	1.13897	0.836879	-0.595759	0.307188	0.474563	-0.878691	0.0654269	0.272062	4.49617	1.68495e-17	9.42763e-16	-2.68564	3.28455e-09	7.95327e-08	-3.59967	5.18007e-14	1.28135e-11	PGE2 sensitive	IL10 sensitive	N	N	upstream	-8515	Cacnb2
chr1	9790523	9792925	1.3905	1.0611	0.673272	32.5342	19.8571	7.40451	-0.736543	0.0917658	0.200856	-0.843356	0.0473374	0.224984	4.49388	1.06482e-17	6.63055e-16	-1.06926	0.000347744	0.00135121	-1.88116	9.34523e-09	1.42116e-07	x	x	N	Y	upstream	-6405	Sgk3
chr1	132080003	132081443	0.393037	0.149038	0.163439	8.92615	1.68796	0.508293	-1.9248	0.00500056	0.0218929	-0.64899	0.227996	0.537241	4.49226	1.86912e-16	6.37119e-15	-2.99546	5.70093e-10	2.00224e-08	-3.64155	3.43481e-12	2.62355e-10	PGE2 sensitive	IL10 sensitive	N	Y	upstream	-12661	Mfsd4
chr18	15119063	15121840	0.706816	0.794609	0.673994	15.9034	14.6635	17.3406	-0.251428	0.494224	0.65179	0.32365	0.495353	0.773653	4.49206	7.55415e-20	2.01662e-17	-0.589769	0.00568157	0.0150651	0.485769	0.00543666	0.0140475	x	IL10 resistant	N	N	inside	30994	Kctd1
chr7	19201525	19204361	1.64229	1.3392	0.879469	37.689	16.0971	6.06797	-0.864524	0.00890236	0.0341655	-0.44413	0.143024	0.419902	4.4815	1.39318e-20	7.32298e-18	-1.77123	4.44525e-09	1.01229e-07	-2.14862	4.84877e-12	3.33083e-10	x	IL10 sensitive	N	Y	upstream	-9594	Gpr4
chr12	119026672	119030042	1.99478	2.06577	1.7544	46.2918	46.2574	13.2666	0.223927	0.575349	0.718254	-0.324912	0.347604	0.658583	4.47309	9.19919e-18	5.94804e-16	0.259391	0.326502	0.441358	-1.91139	4.26576e-09	7.35393e-08	PGE2 resistant	x	N	Y	upstream	-61936	Abcb5
chr3	126880023	126882390	1.46116	0.862646	0.759809	30.5923	22.0991	2.0854	-0.984718	0.0332505	0.0936384	-0.627408	0.11813	0.379429	4.47033	1.40042e-17	8.15528e-16	-1.06417	0.000450954	0.00168986	-3.64937	1.28193e-13	2.48663e-11	x	IL10 sensitive	N	Y	downstream	62180	Ank2
chr11	89714749	89716731	0.355208	0.108001	0.0845637	7.77285	1.35184	0.248475	-1.66626	0.0272472	0.0804923	-1.79269	0.00949145	0.0851341	4.47021	4.60648e-16	1.3206e-14	-2.66651	9.52416e-09	1.87647e-07	-4.75669	1.51627e-13	2.80016e-11	PGE2 sensitive	IL10 sensitive	N	Y	upstream	-177185	Ankfn1
chr5	25454196	25456382	1.28255	0.84861	0.995892	28.7447	3.8983	3.35013	-0.368396	0.350855	0.51902	-0.469052	0.143443	0.420435	4.46905	2.9035e-19	4.92362e-17	-2.765	5.24402e-11	3.08043e-09	-3.20297	1.92066e-14	6.51393e-12	PGE2 sensitive	IL10 sensitive	N	N	inside	43494	Kmt2c
chr12	82325727	82328777	1.13329	1.48122	1.47584	25.535	11.0707	5.46539	0.458738	0.204893	0.357695	0.309094	0.311745	0.625825	4.46708	5.9332e-19	8.02707e-17	-1.21175	2.06731e-05	0.000118583	-2.26595	1.76839e-11	8.83788e-10	x	IL10 sensitive	N	Y	inside	15904	Sipa1l1
chr2	168161949	168163881	0.65135	0.314549	0.60416	14.9798	1.41943	1.45693	-0.972828	0.037798	0.103208	-0.136734	0.676796	0.880215	4.46684	1.76773e-19	3.45844e-17	-3.3572	1.60018e-12	2.24129e-10	-3.37732	3.38645e-15	2.43056e-12	PGE2 sensitive	IL10 sensitive	N	N	upstream	-8402	E130018N17Rik
chr6	28304471	28308066	3.64297	4.7698	2.90365	76.5413	46.38	23.7204	0.12317	0.686338	0.80356	-0.0275949	0.923623	0.979168	4.46642	5.50742e-19	7.65433e-17	-1.14329	7.47299e-05	0.000358333	-1.47766	8.07378e-08	8.84376e-07	x	x	Y	Y	upstream	-44667	Zfp800
chr11	62519852	62521687	0.444159	0.192511	0.298192	10.0802	4.1907	1.04796	-1.36576	0.0364599	0.100378	-0.360592	0.45736	0.746757	4.45786	1.99815e-16	6.72439e-15	-1.52942	8.13231e-06	5.31171e-05	-3.13483	1.53731e-11	8.00597e-10	x	IL10 sensitive	N	N	downstream	18491	Cenpv
chr18	74894644	74897898	5.50984	0.734662	3.10919	103.34	30.2776	14.4612	-3.02681	5.93858e-05	0.00067518	-0.636335	0.118455	0.379925	4.45684	3.03437e-15	6.34219e-14	-2.48765	5.59335e-07	5.46119e-06	-2.8793	8.17984e-10	1.88102e-08	PGE2 sensitive	IL10 sensitive	N	Y	downstream	64992	Lipg
chr9	41096898	41098772	2.0869	1.57976	1.45098	45.2864	12.9159	6.61581	-0.620322	0.0392438	0.106151	-0.356774	0.168791	0.459235	4.45536	1.97765e-21	2.57591e-18	-2.10133	7.13403e-11	3.90178e-09	-2.6194	1.20426e-14	5.15396e-12	PGE2 sensitive	IL10 sensitive	N	N	inside	59659	Ubash3b
chr3	20071858	20073230	1.02562	0.56457	0.668784	22.8586	4.75681	2.51209	-0.92659	0.0681498	0.16107	-0.525286	0.20147	0.503909	4.45414	2.89381e-17	1.43202e-15	-2.45289	8.06757e-09	1.63982e-07	-3.07031	3.07579e-12	2.42843e-10	PGE2 sensitive	IL10 sensitive	N	N	inside	14254	Hltf
chr4	44855121	44858623	0.906164	0.686608	0.835396	19.9331	5.36729	3.09679	-0.58858	0.125795	0.25256	0.0361306	0.910113	0.974972	4.45159	1.00557e-19	2.39934e-17	-2.12814	5.84513e-10	2.04012e-08	-2.56138	4.73679e-13	6.28248e-11	PGE2 sensitive	IL10 sensitive	N	N	inside	100314	Zcchc7
chr9	55753961	55756372	2.64655	0.659607	0.789746	48.548	16.0357	5.42047	-2.21602	0.000914581	0.00575817	-1.31796	0.0128823	0.10287	4.44882	3.13178e-15	6.52051e-14	-2.39521	5.57007e-07	5.44536e-06	-2.97713	3.96622e-10	1.03976e-08	PGE2 sensitive	IL10 sensitive	N	Y	inside	182949	Scaper
chr9	56182407	56184499	0.728287	0.524606	0.381555	16.8679	5.88877	1.34313	-0.853089	0.112738	0.233734	-0.762325	0.124125	0.389432	4.44604	2.01538e-16	6.76709e-15	-1.78227	2.33721e-06	1.82553e-05	-3.44211	3.88697e-12	2.87919e-10	x	IL10 sensitive	N	Y	upstream	-22383	Tspan3
chr2	131373421	131375523	1.06635	0.50706	0.377118	23.4771	5.30152	3.40876	-1.10146	0.0373898	0.102332	-1.44806	0.00357468	0.0455278	4.44497	3.23032e-17	1.56708e-15	-2.31756	2.19437e-08	3.68403e-07	-2.73632	2.14308e-11	1.02452e-09	PGE2 sensitive	IL10 sensitive	N	Y	upstream	-21580	Rnf24
chr10	82642884	82645150	1.20593	0.693626	0.510555	26.1846	2.89788	1.5385	-0.846694	0.0111223	0.0405932	-1.16762	0.000262618	0.0079204	4.44016	5.41581e-22	1.3907e-18	-3.31799	5.42041e-15	3.67554e-12	-4.03067	1.24462e-18	3.3558e-14	PGE2 sensitive	IL10 sensitive	N	Y	inside	14176	Gm9855
chr14	98894969	98896928	0.433655	0.436587	0.378976	10.0032	2.01369	1.6009	-0.0141836	0.975247	0.986903	-0.307653	0.486525	0.767463	4.43879	5.62567e-17	2.43554e-15	-2.27295	3.21932e-08	5.07311e-07	-2.67393	2.38112e-11	1.11654e-09	PGE2 sensitive	IL10 sensitive	N	Y	downstream	150188	Mzt1
chr3	126856864	126859236	1.85604	1.23714	0.794068	39.7302	10.5587	1.90076	-0.619669	0.200649	0.352523	-1.02178	0.0281969	0.165094	4.43184	3.19812e-16	9.80995e-15	-2.28433	1.77163e-07	2.07594e-06	-4.19624	2.9377e-13	4.52877e-11	PGE2 sensitive	IL10 sensitive	N	Y	downstream	85336	Ank2
chr10	75414309	75416232	0.743317	0.230039	0.666384	16.6759	1.41943	1.68102	-1.50104	0.00343093	0.0163237	-0.259038	0.406636	0.708384	4.43115	7.55107e-20	2.01662e-17	-3.38911	9.40492e-13	1.54152e-10	-3.35643	1.17709e-15	1.29539e-12	PGE2 sensitive	IL10 sensitive	N	Y	inside	8360	Upb1
chr10	24814369	24815743	0.408044	0.210057	0.35933	8.91233	1.52463	1.35618	-0.813192	0.203909	0.356463	-0.318283	0.494351	0.772832	4.43042	2.51743e-16	8.11082e-15	-2.45849	6.16395e-08	8.66504e-07	-2.83892	2.02944e-11	9.85282e-10	PGE2 sensitive	IL10 sensitive	N	N	inside	21139	Enpp3
chr3	110999263	110999747	0.0734576	0.0880191	0.0330593	1.87852	0.121421	0.191873	0.315583	0.743462	0.843529	-1.16916	0.219514	0.527133	4.42775	6.64519e-12	5.24582e-11	-3.67863	1.21627e-06	1.05024e-05	-3.33707	1.13227e-08	1.67282e-07	PGE2 sensitive	IL10 sensitive	N	N	upstream	-748506	Prmt6
chr19	30504686	30506761	0.470863	0.219512	0.289924	10.5942	3.17406	1.06766	-1.17637	0.0720677	0.167985	-0.49586	0.333976	0.646675	4.42741	7.67026e-16	1.99142e-14	-1.9579	9.51517e-07	8.53469e-06	-3.06659	5.09341e-11	1.95768e-09	x	IL10 sensitive	N	Y	downstream	33955	Ppp1r2-ps3
chrX	98698052	98699949	1.27601	0.233548	0.441921	24.4452	9.06919	1.80616	-2.7961	0.000268119	0.00217877	-1.07898	0.0408708	0.20675	4.42195	1.0619e-15	2.6005e-14	-2.17691	5.62507e-07	5.4862e-06	-3.51969	1.123e-11	6.34751e-10	PGE2 sensitive	IL10 sensitive	N	Y	inside	191985	Ophn1
chr5	16830797	16833426	1.70906	0.699572	0.465397	32.9734	7.37151	3.44452	-1.76739	0.00489323	0.0215132	-1.23992	0.0411199	0.207416	4.42102	1.15957e-14	1.99012e-13	-2.87635	5.09817e-08	7.37534e-07	-2.79467	4.26098e-09	7.34804e-08	PGE2 sensitive	IL10 sensitive	N	N	downstream	278212	Hgf
chr7	127645757	127647356	0.64506	0.433077	0.612415	13.8623	1.93936	1.3678	-0.522465	0.399319	0.565935	-0.0694976	0.886414	0.966405	4.4203	5.06087e-15	9.77462e-14	-2.93862	3.5571e-08	5.4765e-07	-3.30785	4.95875e-11	1.91548e-09	PGE2 sensitive	IL10 sensitive	N	Y	upstream	-32123	Zfp629
chr6	66916253	66918080	1.32846	0.780573	1.21258	28.7915	5.3691	1.69495	-0.896968	0.0530449	0.133747	0.105573	0.766269	0.922495	4.41976	1.30507e-17	7.71667e-16	-2.79161	4.04096e-10	1.51641e-08	-3.84743	5.62809e-14	1.36096e-11	PGE2 sensitive	IL10 sensitive	N	Y	inside	20276	Gng12
chr16	30031792	30034141	0.706047	0.812154	0.671594	15.8281	2.16417	1.98116	0.254085	0.531571	0.683508	-0.160776	0.651116	0.866244	4.41729	2.48849e-18	2.18553e-16	-2.75616	2.80561e-10	1.13583e-08	-3.03965	1.75267e-13	3.12956e-11	PGE2 sensitive	IL10 sensitive	N	Y	inside	6513	9030404E10Rik
chr16	45285508	45290358	1.84217	1.65969	1.58843	39.3521	21.4126	14.6697	-0.344814	0.25569	0.41834	-0.0527905	0.839065	0.950478	4.41471	5.53723e-21	4.96169e-18	-1.09102	6.56102e-06	4.42088e-05	-1.26771	2.11595e-08	2.81874e-07	x	x	Y	Y	downstream	63597	Btla
chr6	54237853	54240528	0.816686	0.53757	0.536004	17.4093	1.67849	2.27435	-0.54728	0.136946	0.268305	-0.621045	0.0472251	0.224727	4.41322	9.78526e-22	1.89759e-18	-3.35723	7.84952e-15	4.5981e-12	-2.94139	2.93706e-16	4.94941e-13	PGE2 sensitive	IL10 sensitive	N	N	upstream	-33631	Chn2
chr13	34890527	34892412	1.79257	1.22769	1.22155	34.4342	7.34699	2.72055	-0.747167	0.124848	0.25119	-0.118984	0.77383	0.92592	4.4117	6.19127e-16	1.67351e-14	-2.88797	7.22275e-09	1.50439e-07	-3.40637	1.19572e-11	6.66963e-10	PGE2 sensitive	IL10 sensitive	N	N	inside	15977	Prpf4b
chr5	108439981	108441588	1.49072	0.595079	0.93594	31.7623	7.96758	5.93771	-1.48339	0.00333779	0.015975	-0.569072	0.12788	0.395612	4.41098	6.58501e-18	4.64786e-16	-2.25714	1.0481e-08	2.03063e-07	-2.3111	1.15309e-10	3.77998e-09	PGE2 sensitive	IL10 sensitive	N	Y	upstream	-6406	Atp5k
chr5	29934946	29936830	0.592526	0.433077	0.446409	13.5675	6.18636	1.41777	-0.501641	0.300801	0.467657	-0.518739	0.206538	0.510897	4.40927	1.10977e-17	6.81093e-16	-1.09476	0.000204159	0.000852373	-3.30374	2.08584e-13	3.57077e-11	x	IL10 sensitive	N	N	upstream	-77272	Il6
chr2	62675280	62676222	0.453993	0.406077	0.321061	10.1885	0.795202	1.18229	-0.508141	0.321833	0.490167	-0.357616	0.440472	0.734825	4.40143	9.88492e-17	3.81291e-15	-3.93008	1.21842e-11	1.00737e-09	-2.8135	3.63718e-11	1.53711e-09	PGE2 sensitive	IL10 sensitive	N	Y	inside	11425	Gca
chr1	37593445	37596455	2.12817	1.19825	1.18138	41.7548	4.38061	5.19319	-1.15615	0.00572212	0.0243118	-0.476276	0.165099	0.453401	4.39935	2.19401e-18	1.98823e-16	-3.77638	9.83485e-13	1.59263e-10	-2.76995	2.27364e-12	1.9617e-10	PGE2 sensitive	IL10 sensitive	N	Y	upstream	-53934	Mgat4a
chr11	89150452	89151039	0.11099	0.138511	0.199671	2.62923	0.569484	0.254287	0.294428	0.745877	0.845285	0.723038	0.31373	0.62773	4.39884	1.67613e-11	1.19883e-10	-2.20503	9.05499e-05	0.000422104	-3.35503	3.5986e-08	4.41534e-07	PGE2 sensitive	IL10 sensitive	N	Y	downstream	76906	Gm525
chr15	66446560	66448737	1.80543	0.300513	0.628293	35.2255	8.51839	5.21842	-2.77165	0.000246112	0.00204209	-1.15959	0.0260929	0.157753	4.39495	2.01234e-15	4.45831e-14	-2.61728	7.26675e-08	9.9659e-07	-2.52782	3.37201e-09	6.03304e-08	PGE2 sensitive	IL10 sensitive	N	Y	inside	53262	Lrrc6
chr6	29556004	29558532	2.9392	1.92131	2.21104	61.6315	22.3267	11.9694	-0.758493	0.00653707	0.0269793	-0.299486	0.174505	0.46768	4.39418	1.9962e-22	8.97043e-19	-1.67541	7.9807e-10	2.60508e-08	-2.26372	2.47087e-14	7.79191e-12	x	IL10 sensitive	N	Y	downstream	27987	Irf5
chr1	150014265	150016591	1.82039	1.50334	2.23385	37.3481	5.65475	8.46405	-0.38071	0.325179	0.493449	0.416285	0.175897	0.470055	4.39364	2.5211e-18	2.20699e-16	-2.9961	7.77358e-11	4.14219e-09	-2.06057	2.50779e-10	7.18558e-09	PGE2 sensitive	IL10 sensitive	N	Y	downstream	36774	Mir7652
chr9	83186624	83188702	2.02859	0.828627	0.912464	41.528	4.6158	2.71092	-1.42596	0.00406766	0.0186204	-0.975285	0.0152908	0.1143	4.39354	1.91437e-17	1.03484e-15	-3.55936	1.83965e-11	1.3693e-09	-3.7915	8.22238e-14	1.76491e-11	PGE2 sensitive	IL10 sensitive	N	Y	upstream	-41056	Hmgn3
chr11	86344130	86346457	1.25452	0.913137	1.19365	26.5305	5.48962	3.69731	-0.448333	0.22278	0.379629	-0.0409219	0.887478	0.966677	4.39174	1.18953e-19	2.62892e-17	-2.3594	1.87954e-10	8.24689e-09	-2.83432	6.28336e-14	1.45685e-11	PGE2 sensitive	IL10 sensitive	N	N	inside	12231	Med13
chr12	79490505	79492814	0.691383	0.483569	0.63847	15.2458	3.20221	3.26741	-0.449854	0.29971	0.466472	-0.233186	0.499424	0.776469	4.39059	1.03703e-18	1.17978e-16	-2.16277	4.47406e-09	1.01585e-07	-2.2711	1.30472e-11	7.0853e-10	PGE2 sensitive	IL10 sensitive	N	N	inside	194310	Rad51b
chr15	36046694	36048381	0.196076	0.115019	0.224462	4.31202	0.19666	0.478691	-0.778055	0.302508	0.469566	0.189166	0.742278	0.911639	4.39036	3.0207e-16	9.37234e-15	-4.4178	2.28126e-11	1.63048e-09	-3.19336	6.69244e-12	4.26584e-10	PGE2 sensitive	IL10 sensitive	N	N	inside	92862	Rgs22
chr15	37312729	37314383	0.235783	0.16902	0.0979778	5.27155	1.01236	0.579391	-0.47894	0.49143	0.64943	-1.22831	0.0680112	0.278898	4.38974	7.1269e-15	1.3072e-13	-2.3452	4.86708e-07	4.86682e-06	-3.15912	8.51655e-11	2.96294e-09	PGE2 sensitive	IL10 sensitive	N	Y	inside	80521	Grhl2
chr17	42846573	42849231	1.54443	1.12914	1.09711	32.0585	8.88758	6.03089	-0.806844	0.06157	0.149638	-0.116064	0.750919	0.915566	4.3873	2.89457e-17	1.43202e-15	-2.30996	1.60407e-08	2.86802e-07	-2.08177	3.1119e-09	5.63308e-08	PGE2 sensitive	IL10 sensitive	N	N	inside	28522	Cd2ap
chr9	109952514	109954586	1.34684	0.8837	1.02213	28.1344	5.50064	4.49578	-0.696061	0.0720116	0.167894	-0.319107	0.30115	0.615771	4.38265	2.09192e-19	3.81746e-17	-2.4174	2.03707e-10	8.86593e-09	-2.58781	5.21143e-13	6.6594e-11	PGE2 sensitive	IL10 sensitive	N	N	inside	21777	Map4
chr5	35263208	35264345	0.184175	0.081001	0.0820482	4.02774	0.242841	0.34137	-0.93959	0.307182	0.474563	-1.10658	0.154892	0.437935	4.38105	3.55056e-13	3.92506e-12	-3.93516	4.25446e-08	6.34986e-07	-3.57216	6.12418e-10	1.48827e-08	PGE2 sensitive	IL10 sensitive	N	N	upstream	-14789	Adra2c
chr10	30535143	30536891	0.373537	0.656098	0.424791	7.78127	6.86961	1.42325	0.581579	0.180886	0.327567	0.492001	0.242138	0.552779	4.37482	5.65158e-17	2.442e-15	-0.46528	0.0552491	0.104343	-2.15275	1.21008e-09	2.59975e-08	PGE2 resistant	IL10 sensitive	N	Y	inside	64732	Trmt11
chr5	90270407	90272762	2.22245	1.75336	1.5101	44.9636	34.823	7.19272	-0.786009	0.0228556	0.0703386	-0.175759	0.550237	0.809557	4.37426	1.83185e-19	3.49054e-17	-0.882135	0.000393985	0.00150561	-2.31484	7.97471e-12	4.84821e-10	x	IL10 sensitive	Y	N	upstream	-47588	Cox18
chr6	94551073	94553434	0.864915	0.233548	0.711063	19.2618	5.14831	5.08807	-2.38862	0.000165406	0.00148907	0.0606374	0.877286	0.963687	4.37118	1.4946e-17	8.61995e-16	-2.3163	3.67774e-09	8.69833e-08	-1.5225	2.46815e-07	2.30428e-06	PGE2 sensitive	x	N	Y	inside	51941	Slc25a26
chr18	24742623	24744424	0.359431	0.138511	0.140556	8.46382	0.996142	1.01282	-1.1867	0.129599	0.257826	-1.62686	0.0154045	0.114852	4.37105	5.21306e-15	1.00125e-13	-2.80871	9.49261e-08	1.23797e-06	-3.23125	3.50405e-11	1.49372e-09	PGE2 sensitive	IL10 sensitive	N	Y	inside	34902	Fhod3
chr9	80037824	80040995	0.604279	0.602098	0.567812	12.9289	0.578046	0.912619	-0.0907877	0.83422	0.903111	0.017437	0.965146	0.991228	4.37082	1.27108e-17	7.56544e-16	-4.66084	5.76542e-13	1.06473e-10	-3.66268	6.29478e-14	1.45685e-11	PGE2 sensitive	IL10 sensitive	N	N	upstream	-27492	Senp6
chr14	76597074	76599410	0.939466	0.176038	0.727292	19.4796	1.617	0.591006	-2.32393	0.000334762	0.00259257	-0.409221	0.241275	0.552005	4.36944	2.6985e-18	2.32813e-16	-3.65391	5.06509e-12	5.20472e-10	-5.0388	1.31527e-16	3.2239e-13	PGE2 sensitive	IL10 sensitive	N	N	upstream	-41353	Serp2
chr9	123759167	123761386	3.15443	1.79226	1.07986	63.8449	27.1738	18.1273	-1.16672	0.0225387	0.0696128	-1.2551	0.0128001	0.102501	4.36937	3.12826e-15	6.51571e-14	-1.64308	6.6403e-05	0.000323818	-1.59866	4.3849e-06	2.76751e-05	x	x	N	Y	upstream	-6934	Ccr9
chr17	7961188	7964766	0.370608	0.287549	0.27914	7.87703	4.18123	1.52427	-0.563153	0.307392	0.474783	-0.308058	0.512581	0.784526	4.36828	1.29484e-16	4.75523e-15	-1.10714	0.00023138	0.000949917	-2.23295	9.70181e-10	2.16544e-08	x	IL10 sensitive	N	N	inside	17364	Rsph3a
chr6	120404094	120406921	1.51056	0.974156	1.31677	31.0552	6.58149	2.3693	-0.972327	0.00894874	0.0343215	0.0819367	0.779587	0.927867	4.36722	9.09833e-20	2.27142e-17	-2.65382	1.15301e-11	9.68474e-10	-3.43097	3.16745e-15	2.30817e-12	PGE2 sensitive	IL10 sensitive	N	N	upstream	-41139	Ccdc77
chr11	69953382	69956027	0.584858	0.399059	0.592488	12.6721	5.01496	1.68627	-0.816083	0.130791	0.259507	0.128497	0.76322	0.921163	4.36547	1.40135e-16	5.04794e-15	-1.59035	5.2198e-06	3.64844e-05	-2.77008	5.0693e-11	1.9498e-09	x	IL10 sensitive	N	N	upstream	-6514	Slc2a4
chr6	108145445	108147548	2.39218	1.2312	1.37163	46.5007	9.47354	4.60125	-1.13047	0.00418848	0.0190506	-0.518759	0.100028	0.345254	4.36451	3.5845e-19	5.71418e-17	-2.75912	3.4448e-11	2.23539e-09	-3.1362	3.96546e-14	1.08392e-11	PGE2 sensitive	IL10 sensitive	N	Y	inside	39087	Sumf1
chr3	65268709	65270455	0.340311	0.230039	0.333882	7.27796	2.06415	0.764021	-0.394611	0.476988	0.636751	-0.137839	0.749293	0.91475	4.36279	5.48909e-17	2.3987e-15	-1.68041	1.81282e-06	1.47557e-05	-3.34002	4.40285e-13	5.95047e-11	x	IL10 sensitive	N	Y	inside	33103	A330015K06Rik
chr10	128865949	128867366	0.89707	0.571588	0.663211	18.6253	6.32763	2.24474	-0.81582	0.0307717	0.0881373	-0.254417	0.39673	0.700145	4.35809	3.25606e-20	1.18637e-17	-1.85546	2.18445e-09	5.77435e-08	-2.8663	1.48421e-14	5.59694e-12	x	IL10 sensitive	N	Y	downstream	25060	Gdf11
chr16	35378763	35380838	0.597936	0.429568	0.50546	12.6066	2.36602	1.45085	-0.464277	0.354803	0.522884	-0.242048	0.555228	0.812688	4.3578	4.99612e-17	2.22474e-15	-2.48277	7.67419e-09	1.5771e-07	-3.09315	2.06959e-12	1.83557e-10	PGE2 sensitive	IL10 sensitive	N	Y	upstream	-15882	Sec22a
chrX	59910824	59912199	0.453549	0.138511	0.449647	9.28631	0.448063	0.826425	-1.34042	0.0373773	0.102313	-0.0948808	0.884668	0.965963	4.35559	2.29691e-17	1.18754e-15	-4.15717	9.32954e-12	8.15389e-10	-3.59846	6.89617e-14	1.57479e-11	PGE2 sensitive	IL10 sensitive	N	N	upstream	-87951	F9
chr15	37319063	37319937	0.0837	0.08451	0.0661187	2.06366	0.573765	0.0577623	-0.518216	0.639848	0.770533	-0.111008	0.884474	0.965956	4.35445	3.88076e-10	2.04246e-09	-2.32209	0.000108121	0.000492562	-4.54402	1.96996e-07	1.89494e-06	PGE2 sensitive	IL10 sensitive	N	N	inside	86465	Grhl2
chr13	82429331	82430875	0.375966	0.28053	0.165954	7.90742	0.724243	0.65895	-0.32659	0.570426	0.71434	-1.14357	0.0435245	0.214195	4.35311	4.87977e-16	1.38277e-14	-3.39803	7.70402e-10	2.54029e-08	-3.62062	1.40984e-12	1.41575e-10	PGE2 sensitive	IL10 sensitive	N	N	downstream	268230	Mir3961
chr11	60262497	60264697	1.25187	0.619643	0.627636	25.4611	3.12451	1.39132	-1.1417	0.0033684	0.0160858	-0.875796	0.0059726	0.0638536	4.34826	1.79033e-20	8.32271e-18	-3.23512	1.7177e-13	4.17238e-11	-4.09012	2.0083e-17	1.3154e-13	PGE2 sensitive	IL10 sensitive	N	Y	upstream	-42993	Srebf1
chr2	155760808	155764917	3.96086	2.51395	3.02289	79.1646	34.1728	45.5571	-0.759995	0.0135994	0.0473861	-0.291337	0.233656	0.543379	4.34032	9.10186e-21	6.11579e-18	-1.35419	5.59323e-07	5.46119e-06	-0.722035	0.000147272	0.000602278	x	x	N	Y	downstream	11646	Procr
chr16	97471446	97473664	4.0359	2.30984	2.38908	78.8552	19.9164	26.7151	-1.07244	0.0016612	0.00923605	-0.471808	0.0869354	0.320072	4.3392	6.33616e-20	1.78042e-17	-2.39533	1.05942e-10	5.29463e-09	-1.32745	8.46434e-08	9.20093e-07	PGE2 sensitive	x	Y	N	upstream	-9649	Mx1
chr2	152990975	152992914	0.465685	0.260548	0.289266	9.85182	4.64823	0.81774	-1.00234	0.0949314	0.205904	-0.65668	0.181975	0.478428	4.33856	3.28377e-16	1.00157e-14	-1.30455	9.12105e-05	0.000424927	-3.5589	1.89927e-12	1.73004e-10	x	IL10 sensitive	N	Y	downstream	23439	Pdrg1
chr15	51628247	51629916	0.620447	0.409586	0.361795	12.9996	2.03081	1.05514	-0.655872	0.230438	0.388871	-0.7044	0.136182	0.409156	4.33787	2.74943e-16	8.69579e-15	-2.7159	1.01888e-08	1.98565e-07	-3.52359	1.29375e-12	1.3319e-10	PGE2 sensitive	IL10 sensitive	N	N	upstream	-233472	Gm19303
chr6	35143496	35145016	0.77947	0.219512	0.686093	15.7778	2.32412	3.05959	-1.6537	0.010302	0.0382178	-0.178908	0.650819	0.866129	4.3345	7.50428e-17	3.0335e-15	-2.78013	2.0332e-09	5.45745e-08	-2.40547	1.93126e-10	5.76652e-09	PGE2 sensitive	IL10 sensitive	N	Y	upstream	-10519	Cnot4
chr1	162387545	162389817	1.57609	0.433077	0.910606	31.7757	4.09496	7.82924	-1.9506	0.000618931	0.00423122	-0.753363	0.0493716	0.230655	4.33265	1.58068e-17	9.00086e-16	-3.11492	1.39077e-10	6.5557e-09	-1.99328	2.20671e-09	4.24236e-08	PGE2 sensitive	x	N	Y	inside	89349	Dnm3
chr4	83511478	83513422	0.971005	0.382586	0.584515	19.4751	2.8517	2.19019	-1.56594	0.00163536	0.00912131	-0.525127	0.140647	0.416054	4.33015	1.10419e-18	1.23023e-16	-3.03543	1.45095e-11	1.13714e-09	-2.99834	1.47037e-13	2.73413e-11	PGE2 sensitive	IL10 sensitive	N	Y	upstream	-13094	Ccdc171
chr9	54162920	54164315	0.170761	0.138511	0.134753	4.23975	0.598542	0.613083	-0.133006	0.865921	0.922841	-0.713941	0.328963	0.642241	4.32936	1.05301e-12	1.02148e-11	-2.46394	1.41837e-05	8.58887e-05	-2.96145	6.81401e-09	1.09784e-07	PGE2 sensitive	IL10 sensitive	N	N	downstream	29824	Cyp19a1
chr17	80520518	80522648	1.44028	0.896664	0.626256	27.8851	7.38552	2.23491	-0.924832	0.0797683	0.180908	-0.892587	0.0655411	0.272352	4.32903	1.4918e-15	3.44208e-14	-2.52323	6.40677e-08	8.95203e-07	-3.38797	2.02143e-11	9.83804e-10	PGE2 sensitive	IL10 sensitive	N	Y	upstream	-41130	Sos1
chr1	150251085	150253118	0.888446	1.02816	0.532173	17.9142	8.57041	3.08687	0.0320781	0.923743	0.95781	-0.552921	0.111405	0.3673	4.32895	2.7985e-19	4.76396e-17	-1.32922	1.78156e-06	1.45297e-05	-2.36626	2.95114e-12	2.37094e-10	x	IL10 sensitive	N	Y	upstream	-67314	Pdc
chr16	34198127	34199366	0.173335	0.08451	0.153855	3.63994	0.364262	0.363728	-1.15475	0.207036	0.360306	-0.0253028	0.961066	0.99014	4.32681	5.89993e-13	6.1598e-12	-3.5353	5.29747e-08	7.60965e-07	-3.14717	8.42439e-09	1.30617e-07	PGE2 sensitive	IL10 sensitive	N	Y	upstream	-231743	Umps
chr7	74692630	74693686	1.81877	0.623152	0.733818	33.9186	12.781	5.14999	-1.82013	0.000328117	0.00255099	-1.06445	0.00718681	0.0718215	4.32485	4.36324e-18	3.34466e-16	-1.82622	2.00002e-07	2.29715e-06	-2.61122	7.04939e-12	4.39188e-10	x	IL10 sensitive	Y	N	upstream	-138378	Slco3a1
chr2	131363964	131365632	0.619836	0.460078	0.451555	13.0436	2.97558	3.49763	-0.959033	0.0265985	0.0789827	-0.0751943	0.82762	0.946194	4.32313	1.25525e-18	1.35922e-16	-2.60264	3.3865e-11	2.21618e-09	-1.45413	6.92827e-08	7.75601e-07	PGE2 sensitive	x	N	Y	upstream	-11906	Rnf24
chr1	36986459	36988668	3.44765	2.05388	2.23236	64.2919	28.7519	17.7398	-1.04527	0.0027754	0.0138373	-0.235918	0.396087	0.69956	4.32298	1.23626e-19	2.70996e-17	-1.621	1.38533e-07	1.68784e-06	-1.57167	5.61175e-09	9.30547e-08	x	x	N	Y	upstream	-48037	Tmem131
chr7	88164709	88167647	0.979045	0.494096	1.14585	20.178	13.5189	3.68834	-1.20816	0.00660444	0.0271907	0.503375	0.0987975	0.342765	4.31674	5.4045e-19	7.58952e-17	-0.855966	0.000489942	0.00181656	-2.1396	2.55322e-11	1.16977e-09	x	IL10 sensitive	N	Y	upstream	-111914	Ctsc
chr3	68637220	68638699	1.67559	0.724135	1.43014	33.0336	9.42126	4.50925	-1.47396	0.00071043	0.00470696	-0.0751816	0.795318	0.933344	4.30843	1.98857e-19	3.71461e-17	-2.15852	8.11685e-10	2.63517e-08	-2.72323	2.2882e-13	3.82016e-11	PGE2 sensitive	IL10 sensitive	N	Y	upstream	-52683	Il12a
chr2	5040164	5042098	0.431774	0.56457	0.804967	9.2606	2.97312	7.13197	0.59284	0.25238	0.414535	0.798203	0.0531911	0.241417	4.30666	7.82149e-16	2.02541e-14	-1.48784	4.77545e-05	0.000243791	-0.374197	0.0991051	0.165996	x	IL10 resistant	Y	N	inside	22807	Optn
chr17	15555713	15557851	0.855063	0.56457	0.417788	17.1944	2.79268	1.01222	-0.738887	0.0747055	0.172519	-0.870404	0.023306	0.147388	4.30472	6.99164e-19	8.99819e-17	-2.83846	1.66548e-11	1.257e-09	-3.94482	1.6003e-15	1.46265e-12	PGE2 sensitive	IL10 sensitive	N	N	inside	6541	Prdm9
chr10	25218806	25222115	1.40869	2.67001	3.0799	27.8745	13.6462	9.33382	0.834772	0.00479536	0.0211733	1.16548	2.47263e-05	0.00141697	4.30341	2.18588e-20	9.57647e-18	-1.18867	2.81783e-06	2.14136e-05	-1.5567	8.23387e-10	1.89022e-08	x	x	Y	Y	inside	78703	Akap7
chr11	16694593	16696113	0.58762	0.230039	0.487737	11.8812	2.73884	1.04387	-1.34389	0.010351	0.0383523	-0.275739	0.432404	0.729215	4.30076	1.19448e-18	1.30653e-16	-2.20743	2.0801e-09	5.55844e-08	-3.52357	7.58419e-15	4.04928e-12	PGE2 sensitive	IL10 sensitive	N	Y	upstream	-56849	Egfr
chr14	26388387	26390336	0.223104	0.152547	0.170985	4.60802	0.602823	0.478972	-0.848642	0.238199	0.398295	-0.251563	0.659447	0.870928	4.2968	1.51591e-14	2.50216e-13	-3.14209	8.54063e-09	1.7172e-07	-3.11962	4.01269e-10	1.0499e-08	PGE2 sensitive	IL10 sensitive	N	N	inside	31816	4933413J09Rik
chr6	121238137	121239103	0.343411	0.199529	0.371908	7.01539	1.18087	0.308287	-0.883709	0.142489	0.276065	0.245628	0.584827	0.830112	4.29504	4.33819e-16	1.26384e-14	-2.73312	5.02113e-09	1.11748e-07	-4.30354	2.7015e-13	4.28466e-11	PGE2 sensitive	IL10 sensitive	N	Y	upstream	-7285	Usp18
chr4	7234033	7235304	0.177325	0.138511	0.141099	3.72873	0.43522	0.467348	-0.0469348	0.940887	0.96707	-0.546754	0.421745	0.720659	4.29394	3.38256e-13	3.76324e-12	-2.79119	1.7922e-06	1.46017e-05	-3.11313	1.51923e-09	3.13527e-08	PGE2 sensitive	IL10 sensitive	N	Y	upstream	-243945	Tox
chr13	78116586	78118178	0.34149	0.28404	0.381491	6.80692	2.17792	0.451083	-0.20415	0.756643	0.852154	0.169993	0.75055	0.915415	4.29302	4.68723e-14	6.69736e-13	-1.74979	3.82409e-05	0.000201558	-3.811	4.81811e-11	1.88273e-09	x	IL10 sensitive	N	Y	upstream	-80634	A830082K12Rik
chr18	35103102	35104444	0.375113	0.118529	0.224462	7.73128	1.75372	0.82095	-1.54733	0.018232	0.0591445	-0.858286	0.0590134	0.256513	4.28632	1.50075e-17	8.63693e-16	-1.97921	7.43097e-08	1.01465e-06	-3.36503	1.13155e-13	2.22697e-11	x	IL10 sensitive	N	Y	upstream	-15138	Ctnna1
chr8	73213704	73216291	1.00535	0.84861	0.82527	20.0157	3.10219	2.05607	-0.185199	0.621636	0.75634	-0.325869	0.315177	0.629145	4.28626	7.09698e-19	9.06883e-17	-2.67124	8.84499e-11	4.59063e-09	-3.30342	1.3406e-14	5.56089e-12	PGE2 sensitive	IL10 sensitive	N	N	inside	137558	Large
chr13	99857503	99859642	0.493069	0.14202	0.685371	9.74227	1.24326	1.60527	-1.73602	0.0145502	0.0499406	0.472549	0.244485	0.555343	4.28497	2.89206e-16	9.06713e-15	-2.9807	1.73217e-09	4.80242e-08	-2.60062	1.13553e-10	3.74059e-09	PGE2 sensitive	IL10 sensitive	Y	N	downstream	42111	Cartpt
chr13	42819700	42821057	0.247655	0.176038	0.239077	5.57268	0.519021	0.50249	-0.50244	0.51944	0.67319	-0.296493	0.631336	0.856429	4.28383	2.30729e-13	2.69075e-12	-3.23584	2.61317e-07	2.877e-06	-3.55513	2.88868e-10	8.02949e-09	PGE2 sensitive	IL10 sensitive	N	Y	upstream	-45868	Phactr1
chr8	73147488	73148387	0.211497	0.257039	0.106182	4.48754	0.799482	0.644734	0.0347771	0.951722	0.973992	-0.931097	0.15142	0.432714	4.28297	1.53331e-14	2.52624e-13	-2.66205	7.9262e-08	1.07203e-06	-2.69271	2.54721e-09	4.77271e-08	PGE2 sensitive	IL10 sensitive	N	N	downstream	131427	Mir28b
chr15	6454610	6457328	0.674303	0.440096	0.443236	13.0795	2.18985	1.77336	-0.596119	0.25507	0.417668	-0.589082	0.182482	0.479035	4.27898	1.47484e-16	5.25303e-15	-2.59277	8.2777e-09	1.67684e-07	-2.90784	1.10602e-11	6.28472e-10	PGE2 sensitive	IL10 sensitive	N	N	inside	10637	C9
chr15	41076401	41077574	0.164993	0.179547	0.219974	3.41549	0.468559	0.261531	-0.0873654	0.911236	0.950642	0.431631	0.46614	0.753066	4.27213	1.40603e-13	1.74339e-12	-2.93748	1.2704e-07	1.57124e-06	-3.52766	4.15801e-10	1.08058e-08	PGE2 sensitive	IL10 sensitive	N	Y	upstream	-370493	Oxr1
chr9	52070458	52072216	1.53715	0.832136	1.0077	30.2231	5.75633	5.05663	-0.914391	0.0182222	0.0591234	-0.594996	0.0540145	0.243669	4.26907	1.73235e-19	3.40937e-17	-2.44273	1.23726e-10	5.98916e-09	-2.53262	4.99115e-13	6.48549e-11	PGE2 sensitive	IL10 sensitive	N	N	upstream	-22632	Gm6981
chr8	54410944	54413122	0.863185	0.858064	0.333766	18.2065	12.2425	5.87019	-0.658486	0.199506	0.351052	-0.892106	0.109432	0.363803	4.26818	3.98108e-15	7.98066e-14	-1.03879	0.00218428	0.00661059	-1.09938	0.000289419	0.00108479	x	x	N	Y	downstream	117965	Spcs3
chr1	92717495	92719728	1.28306	0.91421	0.961996	25.6685	10.7609	4.72349	-0.678249	0.12198	0.247033	-0.406872	0.266077	0.579163	4.26634	1.24338e-17	7.44162e-16	-1.36646	1.42827e-05	8.6364e-05	-2.38039	5.7346e-11	2.16513e-09	x	IL10 sensitive	N	Y	upstream	-69771	Otos
chr6	124073155	124075324	1.78116	1.01412	0.581705	35.5306	9.58704	10.1271	-1.07436	0.0349534	0.0972179	-1.4945	0.00364974	0.0461892	4.26594	1.03268e-15	2.54745e-14	-2.15634	6.19792e-07	5.95126e-06	-1.65788	9.82559e-07	7.56705e-06	PGE2 sensitive	x	N	N	downstream	49483	Vmn2r26
chr19	11581663	11584829	2.81997	3.11956	4.45622	55.1306	13.3056	12.0182	-0.0640464	0.807526	0.886133	0.772257	0.00108166	0.0206181	4.26574	6.63964e-21	5.27339e-18	-2.23247	3.3897e-11	2.21618e-09	-2.06427	2.72545e-12	2.25255e-10	PGE2 sensitive	IL10 sensitive	N	Y	downstream	21558	Ms4a6d
chr18	60438122	60439977	0.804487	0.325076	0.33957	15.2756	3.34257	1.66801	-1.36302	0.0215041	0.0670976	-1.17439	0.0164687	0.119445	4.26571	2.1207e-16	7.04181e-15	-2.37988	5.41068e-08	7.73928e-07	-3.22496	2.922e-12	2.3659e-10	PGE2 sensitive	IL10 sensitive	N	N	downstream	62933	Smim3
chr16	45498557	45499485	0.13287	0.0270003	0.107382	2.63033	0.820887	0.622376	-1.89001	0.161458	0.301833	-0.322978	0.704738	0.893863	4.25866	2.29597e-10	1.26842e-09	-1.72113	0.00130236	0.00423198	-2.11052	2.25759e-05	0.000116365	x	IL10 sensitive	N	Y	upstream	-6052	Gm609
chr5	114908980	114910940	0.384737	0.260548	0.312263	7.47423	1.43992	0.623817	-0.731735	0.183743	0.331272	-0.105243	0.802257	0.936314	4.25574	6.985e-17	2.86438e-15	-2.55505	2.07684e-09	5.55249e-08	-3.4303	7.3342e-13	8.5791e-11	PGE2 sensitive	IL10 sensitive	N	N	inside	13027	Oasl2
chr12	119099750	119102374	2.01525	1.84518	1.24054	41.0558	39.2012	13.2781	-0.0816665	0.832947	0.90234	-0.825343	0.0263507	0.158695	4.25546	1.46201e-17	8.47728e-16	0.0911016	0.723436	0.802072	-1.67654	2.88263e-08	3.65498e-07	PGE2 resistant	x	N	Y	upstream	-134641	Abcb5
chr18	6341579	6342935	0.178408	0.11151	0.0852213	3.57754	0.887564	0.433104	-0.800325	0.296362	0.462878	-0.825097	0.232867	0.542387	4.25486	9.71438e-14	1.26016e-12	-2.22707	1.47509e-06	1.23805e-05	-2.84866	6.04188e-09	9.91807e-08	PGE2 sensitive	IL10 sensitive	N	Y	upstream	-100733	Kif5b
chr14	7811618	7813863	0.986244	1.11267	0.336397	19.2629	12.7352	2.46944	-0.293961	0.332041	0.500263	-1.17375	0.00159804	0.0268165	4.2531	2.20957e-20	9.57647e-18	-1.0459	8.32514e-06	5.4219e-05	-2.59873	7.59037e-14	1.68441e-11	x	IL10 sensitive	N	Y	upstream	-5216	Flnb
chr16	45296820	45299335	0.967847	0.771118	0.804425	18.8958	4.75071	5.48872	-0.221311	0.531261	0.683309	-0.362436	0.224282	0.532733	4.24959	4.78759e-20	1.48374e-17	-1.85799	3.57372e-09	8.50454e-08	-1.86017	2.40164e-11	1.12245e-09	x	x	Y	N	downstream	73742	Btla
chr18	63895346	63897253	2.59617	1.75824	1.36193	46.7722	17.4601	3.30801	-0.766499	0.0479087	0.123688	-0.613726	0.0792608	0.303582	4.24645	9.13281e-18	5.91931e-16	-1.96224	8.45744e-08	1.12944e-06	-3.56403	7.6603e-14	1.68605e-11	x	IL10 sensitive	N	Y	inside	187606	Wdr7
chr12	65181846	65183898	0.586799	0.300513	0.256864	11.3574	2.50793	2.57332	-1.24003	0.0280577	0.0822201	-0.842328	0.0935137	0.332546	4.24491	2.53342e-16	8.14638e-15	-2.59932	3.25179e-09	7.89167e-08	-1.78958	7.52544e-08	8.33627e-07	PGE2 sensitive	x	N	N	upstream	-10292	Mis18bp1
chr13	92860315	92862538	1.67585	0.578606	1.65514	32.1328	17.3467	14.7609	-1.89004	5.60732e-07	1.7247e-05	0.259525	0.299834	0.614474	4.24377	1.004e-22	6.01566e-19	-1.24298	2.85768e-08	4.58768e-07	-0.824635	1.41381e-06	1.03544e-05	x	x	Y	N	downstream	16640	Mtx3
chr4	143171261	143173113	1.03299	0.517587	0.582363	19.8874	4.47726	1.53241	-0.965935	0.0302543	0.0870712	-0.782201	0.0300553	0.17147	4.243	1.42758e-18	1.47759e-16	-2.26351	1.97884e-09	5.33922e-08	-3.64397	4.8545e-15	2.87669e-12	PGE2 sensitive	IL10 sensitive	N	Y	upstream	-36025	Mir7021
chr10	57457258	57461068	1.37278	0.805136	0.485764	26.0641	7.28861	6.02624	-1.08857	0.0335883	0.0943259	-1.2712	0.0115484	0.0960304	4.23935	7.29438e-16	1.91598e-14	-2.19882	2.50898e-07	2.78217e-06	-1.92262	6.69758e-08	7.53373e-07	PGE2 sensitive	x	N	Y	downstream	27190	4930467K11Rik
chr9	60899047	60901909	2.30173	1.58678	1.14454	40.4288	15.0167	7.20834	-1.00933	0.00855832	0.0331305	-0.517262	0.1385	0.412492	4.23592	6.40644e-18	4.54562e-16	-2.04297	2.82429e-08	4.54491e-07	-2.11202	4.9577e-10	1.2522e-08	PGE2 sensitive	IL10 sensitive	N	Y	downstream	105931	Uaca
chr8	110863614	110864780	0.89367	0.774627	0.918695	17.2669	3.98976	3.37543	-0.372626	0.379777	0.54717	0.15527	0.662324	0.872506	4.23432	1.92321e-17	1.0357e-15	-2.29676	7.73808e-09	1.586e-07	-2.20114	2.77964e-10	7.79874e-09	PGE2 sensitive	IL10 sensitive	N	Y	inside	17174	Cog4
chr1	10219557	10221541	1.46418	1.00467	0.776345	27.6848	3.74017	1.25837	-0.70158	0.0828737	0.186029	-0.624168	0.0819752	0.309493	4.22071	5.94499e-18	4.29736e-16	-3.23847	1.38771e-11	1.1052e-09	-4.16005	4.19877e-15	2.68912e-12	PGE2 sensitive	IL10 sensitive	N	Y	inside	12121	Arfgef1
chr17	47917827	47920082	0.5828	0.45306	0.593919	11.7505	6.68825	11.6995	-0.395719	0.457413	0.619297	-0.0918828	0.830006	0.947066	4.21382	5.9327e-16	1.61739e-14	-0.755686	0.012264	0.0292253	-0.0305155	0.887838	0.921678	x	IL10 resistant	N	N	inside	5678	Foxp4
chr2	71881953	71883865	1.08115	0.514078	0.930201	20.1398	4.59777	2.91265	-1.19281	0.00997123	0.0372625	-0.117798	0.71927	0.900887	4.21178	3.59064e-18	2.91166e-16	-2.36216	1.44062e-09	4.14545e-08	-2.68706	1.91467e-12	1.74112e-10	PGE2 sensitive	IL10 sensitive	N	Y	inside	9686	Pdk1
chr12	76061858	76064196	1.20852	1.39213	0.284235	23.1676	16.5109	5.965	-0.469415	0.365484	0.533274	-1.5556	0.02205	0.142606	4.20985	7.87394e-14	1.05334e-12	-1.11073	0.0041204	0.0114302	-1.43901	6.67229e-05	0.000302254	x	x	N	Y	downstream	114232	Esr2
chr7	27514615	27516624	0.753108	0.517587	0.316752	14.2356	4.88679	2.99515	-0.586797	0.25879	0.422004	-1.22516	0.0158065	0.116571	4.20936	5.02308e-16	1.41615e-14	-1.66389	7.47548e-06	4.94863e-05	-2.26252	1.85077e-09	3.67056e-08	x	IL10 sensitive	N	Y	upstream	-7640	Hipk4
chr6	66847871	66849981	3.01246	1.54116	1.04488	50.7318	27.0132	18.5506	-1.29184	0.0175046	0.0573645	-1.04364	0.0440091	0.215529	4.20877	1.88419e-14	3.02755e-13	-1.46822	0.000332367	0.00129848	-1.12902	0.000499522	0.00174789	x	x	N	Y	upstream	-43594	Vmn1r39
chr3	131622488	131624438	1.97587	1.93077	0.950734	35.6195	20.8945	9.48816	-0.46159	0.155087	0.293235	-0.583508	0.0790722	0.303205	4.20856	7.34683e-19	9.32458e-17	-1.32351	3.7927e-06	2.77054e-05	-1.48924	3.6836e-08	4.5041e-07	x	x	N	Y	inside	57432	Papss1
chr1	16447918	16449219	0.245164	0.331022	0.272136	4.90725	0.653285	1.79797	0.24776	0.697447	0.811291	0.200753	0.73622	0.908781	4.20787	2.46909e-13	2.85536e-12	-3.09616	9.35973e-08	1.22595e-06	-1.2984	0.000136318	0.000563163	PGE2 sensitive	x	N	N	inside	70734	Stau2
chr18	74878956	74880545	2.51001	0.819172	2.02083	42.1006	14.5906	7.15173	-1.70472	0.00109148	0.00662144	-0.162646	0.623302	0.852718	4.20754	6.45001e-17	2.70464e-15	-2.03242	2.56351e-07	2.83389e-06	-2.56246	7.01235e-11	2.53276e-09	PGE2 sensitive	IL10 sensitive	Y	N	downstream	81513	Lipg
chr18	69240099	69241486	0.372066	0.25353	0.394969	6.75912	1.33563	1.1408	-0.337577	0.565696	0.710491	0.097067	0.824934	0.945117	4.2059	1.39959e-15	3.25734e-14	-2.23651	2.24637e-07	2.53587e-06	-2.62407	2.10076e-10	6.21753e-09	PGE2 sensitive	IL10 sensitive	N	N	upstream	-103699	Tcf4
chr10	71270822	71272389	0.432133	0.28404	0.295069	8.35309	1.85893	1.38871	-0.725682	0.179413	0.325555	-0.519847	0.255347	0.5677	4.20515	1.58936e-16	5.60538e-15	-2.3178	2.14962e-08	3.62926e-07	-2.50988	1.08556e-10	3.60238e-09	PGE2 sensitive	IL10 sensitive	N	Y	inside	13656	Ube2d1
chr10	77107552	77108856	0.189365	0.291058	0.201529	3.87942	1.23898	0.692305	0.424885	0.542108	0.69186	0.0497683	0.94131	0.985175	4.20328	1.31847e-12	1.24713e-11	-1.70576	0.00018671	0.00078893	-2.40604	1.97847e-07	1.9021e-06	x	IL10 sensitive	N	Y	inside	5501	Col18a1
chr11	9816710	9818935	0.425884	0.348567	0.305853	8.40292	1.07566	0.636873	-0.320971	0.548543	0.697039	-0.550123	0.242561	0.553187	4.20216	4.81437e-16	1.36567e-14	-2.90067	3.97919e-09	9.23711e-08	-3.70591	7.25391e-13	8.54076e-11	PGE2 sensitive	IL10 sensitive	N	N	downstream	625881	Abca13
chr17	80513617	80515097	0.375273	0.179547	0.335018	7.2364	0.690904	0.911187	-1.34347	0.0735473	0.170443	0.106291	0.850475	0.954013	4.20098	8.54325e-14	1.13109e-12	-3.57327	1.4227e-08	2.59977e-07	-2.61922	1.01743e-08	1.52879e-07	PGE2 sensitive	IL10 sensitive	N	N	upstream	-33904	Sos1
chr13	116740503	116742126	0.609661	0.713608	0.182542	11.8534	11.0004	1.17942	-0.148549	0.760622	0.854725	-1.49537	0.012448	0.100788	4.20077	1.36132e-15	3.19032e-14	-0.441837	0.120468	0.198862	-3.09105	5.59161e-11	2.11747e-09	PGE2 resistant	IL10 sensitive	N	Y	downstream	284202	Parp8
chr13	13490543	13492993	0.685606	0.361531	0.332502	13.158	2.29506	0.826144	-0.7784	0.210019	0.364147	-1.06768	0.0506832	0.23458	4.19887	6.46015e-15	1.20374e-13	-2.53955	1.94576e-07	2.24291e-06	-3.95765	3.10355e-12	2.43608e-10	PGE2 sensitive	IL10 sensitive	N	N	inside	54167	Nid1
chr8	91006227	91008475	1.17067	0.836718	1.09423	21.2448	3.80166	1.52428	-0.858816	0.0437664	0.115386	0.11304	0.738154	0.909709	4.19734	1.02987e-17	6.44265e-16	-2.83266	1.2564e-10	6.05463e-09	-3.60865	5.92734e-14	1.4143e-11	PGE2 sensitive	IL10 sensitive	N	Y	upstream	-62705	Rbl2
chr16	35564967	35566095	0.190466	0.115019	0.125284	3.55489	0.23428	0.309447	-0.347204	0.683417	0.801541	-0.758492	0.300626	0.615154	4.19093	2.50283e-12	2.19956e-11	-3.527	8.21899e-07	7.54131e-06	-3.67396	9.75624e-10	2.17309e-08	PGE2 sensitive	IL10 sensitive	N	N	inside	24170	Sema5b
chr18	74823057	74825075	0.577956	0.230039	0.386586	10.7585	2.5174	1.10074	-1.09132	0.0764634	0.175444	-0.657475	0.141661	0.417876	4.18999	4.06095e-16	1.196e-14	-2.02601	6.96562e-07	6.55783e-06	-3.36073	1.31893e-12	1.34195e-10	PGE2 sensitive	IL10 sensitive	Y	N	downstream	44855	Acaa2
chr11	78997011	78999054	0.282961	0.11151	0.192603	5.48312	1.45705	0.807286	-1.66925	0.0341842	0.0955565	-0.277067	0.627163	0.854294	4.18974	4.12335e-14	5.97399e-13	-2.33126	4.32786e-07	4.41923e-06	-2.43002	3.30116e-08	4.10173e-07	PGE2 sensitive	IL10 sensitive	N	Y	upstream	-13108	Lgals9
chr13	97343498	97345145	0.728818	0.416604	0.414008	13.1194	3.96252	1.19479	-0.83934	0.111777	0.232303	-0.809569	0.0664849	0.274939	4.18923	1.82841e-16	6.2681e-15	-1.89526	6.28511e-07	6.01783e-06	-3.46855	7.20983e-13	8.50744e-11	x	IL10 sensitive	N	N	upstream	-90647	Lincenc1
chr1	75158359	75163333	2.36994	5.85332	2.27643	43.7609	51.5636	12.0375	0.956946	0.000251739	0.00207601	0.232112	0.321496	0.635191	4.18677	5.61267e-21	4.96169e-18	-0.121124	0.50339	0.614647	-1.55727	3.87146e-10	1.01789e-08	PGE2 resistant	x	Y	Y	upstream	-7799	Zfand2b
chr14	26776124	26778337	1.63041	0.19602	1.0595	29.8014	1.96414	3.15071	-2.57384	1.19e-05	0.000190079	-0.792023	0.00625332	0.065785	4.1843	3.59497e-20	1.26705e-17	-3.6112	1.01358e-13	2.8767e-11	-3.43103	2.01712e-16	4.15231e-13	PGE2 sensitive	IL10 sensitive	N	N	upstream	-107384	Pde12
chr3	123514835	123517159	1.13018	0.487078	1.16183	20.7373	4.21639	3.28561	-1.34334	0.0116669	0.0421052	0.0830762	0.817643	0.942492	4.17175	9.09344e-17	3.56888e-15	-2.48913	6.59162e-09	1.39777e-07	-2.54862	7.78572e-11	2.74948e-09	PGE2 sensitive	IL10 sensitive	Y	N	upstream	-7661	Snhg8
chr2	43866597	43869820	3.82252	1.49633	2.58469	66.2469	8.95971	12.205	-1.4284	7.73148e-05	0.000825862	-0.473843	0.0485174	0.228498	4.16907	8.62437e-21	5.96243e-18	-3.18302	7.48567e-14	2.34689e-11	-2.41064	8.24769e-14	1.76491e-11	PGE2 sensitive	IL10 sensitive	N	Y	inside	119385	Arhgap15
chr19	11036708	11038808	1.3217	0.497605	0.869886	23.7145	5.96855	3.45929	-1.61181	8.07155e-05	0.000853113	-0.409452	0.126605	0.393523	4.16826	1.16354e-20	6.93655e-18	-2.33554	1.25008e-11	1.02324e-09	-2.59731	1.65771e-14	5.95946e-12	PGE2 sensitive	IL10 sensitive	N	Y	downstream	12808	AW112010
chr7	113052693	113053671	0.152336	0.172529	0.243565	2.99955	3.85887	1.20354	-0.536505	0.430659	0.594737	1.29962	0.0243981	0.151714	4.16761	3.80091e-14	5.56666e-13	-0.270243	0.292537	0.404925	-0.613166	0.0345818	0.068537	PGE2 resistant	x	N	Y	downstream	88833	4930543E12Rik
chr2	61544879	61546627	0.767341	0.663116	0.529	13.9585	6.46007	4.88696	-0.556044	0.115415	0.237673	-0.260966	0.404702	0.706905	4.16663	1.54067e-19	3.13512e-17	-1.4964	7.34903e-08	1.00583e-06	-1.25184	1.00605e-07	1.06941e-06	x	x	N	N	upstream	-32832	Tank
chr16	17466122	17469313	6.53778	1.48931	2.1969	100.593	22.0896	15.5054	-2.39724	3.01976e-06	6.53749e-05	-1.14238	0.00146386	0.0252523	4.16504	1.30677e-17	7.71823e-16	-2.84524	2.99378e-10	1.1932e-08	-2.48899	3.85139e-11	1.60005e-09	PGE2 sensitive	IL10 sensitive	N	Y	inside	15734	Crkl
chr5	137274437	137276216	0.539719	0.36504	0.301365	9.69342	2.43788	0.47753	-0.486429	0.420608	0.585747	-0.741328	0.167917	0.457875	4.16174	1.30829e-14	2.20743e-13	-2.15664	1.33312e-06	1.13712e-05	-4.34877	2.50331e-12	2.10923e-10	PGE2 sensitive	IL10 sensitive	N	Y	upstream	-12927	Ache
chr18	76151330	76154434	1.1843	0.426059	1.58657	21.1158	9.31359	7.88965	-1.5236	0.00311933	0.015139	0.473231	0.135651	0.408476	4.15898	1.24033e-17	7.43989e-16	-1.40772	8.18637e-06	5.34263e-05	-1.38396	3.68308e-07	3.25857e-06	x	x	Y	N	upstream	-17669	Mir6358
chr10	24422420	24424294	0.476976	0.273512	0.235904	8.92924	0.485683	0.721916	-0.592053	0.355782	0.523804	-1.04205	0.0685208	0.280008	4.15462	1.27929e-14	2.16583e-13	-4.08405	1.37739e-09	4.0084e-08	-3.5852	1.63967e-11	8.38892e-10	PGE2 sensitive	IL10 sensitive	N	N	upstream	-172084	Ctgf
chr19	29221554	29223887	2.63892	1.07865	1.72198	44.5389	20.4338	6.17897	-1.48616	0.00324786	0.0156418	-0.368666	0.322669	0.636471	4.15419	3.25309e-16	9.93898e-15	-1.5431	2.17392e-05	0.000123789	-2.68972	1.28226e-10	4.12074e-09	x	IL10 sensitive	Y	N	upstream	-29082	Jak2
chr13	42392240	42395189	1.86572	0.983611	2.81239	33.4115	8.86617	23.3567	-1.06302	0.00404682	0.0185439	0.727139	0.00501855	0.0571542	4.15194	1.14617e-19	2.59309e-17	-2.09634	4.62317e-10	1.68532e-08	-0.375589	0.0367601	0.0722086	PGE2 sensitive	IL10 resistant	Y	N	downstream	92445	Edn1
chr13	106879939	106881869	0.874591	0.67608	1.03721	15.8426	9.52037	8.8266	-0.656856	0.120503	0.244945	0.464832	0.172077	0.464105	4.149	1.32951e-17	7.81831e-16	-1.09734	9.33942e-05	0.000433863	-0.591255	0.00592324	0.0151308	x	x	N	Y	inside	56011	Ipo11
chr15	77055000	77059894	2.13774	2.30175	0.898508	38.9325	38.0113	6.41792	-0.326957	0.296864	0.46338	-0.961492	0.00581679	0.0626938	4.14785	7.49977e-19	9.48647e-17	-0.437115	0.0565114	0.106288	-2.28194	1.5952e-11	8.22055e-10	PGE2 resistant	IL10 sensitive	N	Y	upstream	-6779	Mb
chr7	113133019	113135051	0.586792	0.514078	0.211706	11.7283	5.2722	3.19549	-0.679867	0.235325	0.394823	-1.3664	0.029768	0.170389	4.14743	1.61278e-14	2.64183e-13	-1.48773	8.85168e-05	0.000413772	-1.6296	3.46481e-06	2.25761e-05	x	x	N	Y	inside	7980	4930543E12Rik
chr10	19199176	19200678	1.01113	0.683098	0.885222	18.3261	10.2523	7.71662	-0.840303	0.0414852	0.11073	-0.0101766	0.97202	0.993409	4.14214	3.90189e-18	3.09426e-16	-1.13367	4.53767e-05	0.000233821	-1.06842	8.8126e-06	5.09564e-05	x	x	N	Y	inside	32690	Gm20139
chr16	97190059	97191700	0.521145	0.419041	0.450783	9.46064	1.0047	1.17825	-0.0374027	0.924392	0.95828	-0.357496	0.336828	0.649414	4.14142	4.49868e-18	3.42643e-16	-3.00933	6.50771e-11	3.66313e-09	-3.10769	7.09236e-14	1.60696e-11	PGE2 sensitive	IL10 sensitive	N	N	upstream	-20145	Dscam
chr10	89569867	89571948	0.930285	0.876682	0.537926	16.4588	5.29205	2.2567	-0.255069	0.468567	0.629379	-0.678861	0.0476712	0.225916	4.14069	5.86154e-19	7.9618e-17	-1.82568	1.58461e-08	2.83982e-07	-2.8121	1.33188e-13	2.54749e-11	x	IL10 sensitive	N	N	upstream	-37286	Nr1h4
chr16	52229440	52231441	1.02432	0.375568	0.813415	18.1358	2.36174	1.85142	-1.55233	0.00229665	0.0119348	-0.22418	0.500011	0.776832	4.14002	6.25493e-18	4.47344e-16	-3.11651	1.95607e-11	1.43707e-09	-3.21866	1.40923e-13	2.67384e-11	PGE2 sensitive	IL10 sensitive	Y	N	downstream	198892	Cblb
chr15	42902755	42904416	0.263325	0.115019	0.224462	5.07965	1.09707	0.559083	-1.00116	0.153653	0.291115	-0.466672	0.335904	0.648491	4.13607	1.29501e-15	3.06556e-14	-2.01994	1.03289e-06	9.13244e-06	-3.30382	4.02238e-12	2.92404e-10	PGE2 sensitive	IL10 sensitive	N	Y	upstream	-226609	Angpt1
chr1	68765804	68767055	0.16638	0.14202	0.170985	3.38068	0.489964	0.570098	-0.302901	0.719776	0.827012	-0.180559	0.796115	0.933438	4.13257	8.07464e-12	6.24266e-11	-2.77929	6.47338e-06	4.36947e-05	-2.5579	2.36973e-07	2.2251e-06	PGE2 sensitive	IL10 sensitive	N	Y	inside	341629	Erbb4
chr4	138006597	138009121	2.78538	1.96342	2.14031	48.2402	9.77696	6.96328	-0.638761	0.0085141	0.0330042	-0.280266	0.144525	0.422069	4.13032	4.02265e-23	3.61536e-19	-2.47976	3.8122e-14	1.41179e-11	-2.71735	4.55553e-17	2.05452e-13	PGE2 sensitive	IL10 sensitive	Y	N	inside	14404	Eif4g3
chr2	54806803	54809157	0.25488	0.0270003	0.33694	4.78998	0.766144	1.13908	-2.74427	0.0156629	0.0527986	0.265837	0.60931	0.844815	4.12827	1.00639e-13	1.29894e-12	-2.49267	1.2337e-06	1.0629e-05	-2.166	6.38446e-08	7.22219e-07	PGE2 sensitive	IL10 sensitive	N	N	inside	371594	Galnt13
chr6	66862853	66865482	1.99545	0.652589	1.31383	34.8339	8.27036	6.4338	-1.55394	0.00179408	0.00982088	-0.649067	0.0576648	0.253078	4.1247	1.42103e-17	8.24857e-16	-2.16396	2.29636e-08	3.8196e-07	-2.47498	2.37618e-11	1.11519e-09	PGE2 sensitive	IL10 sensitive	N	Y	upstream	-32228	Gng12
chr6	37022223	37023853	0.449844	0.416604	0.329987	7.73467	2.64739	0.596536	-0.523632	0.283479	0.449131	-0.0967101	0.816831	0.942152	4.12152	4.39001e-16	1.27687e-14	-2.08587	8.23947e-08	1.10608e-06	-3.39276	4.42918e-12	3.12214e-10	PGE2 sensitive	IL10 sensitive	N	N	upstream	-211677	Ptn
chr16	81422855	81424776	0.914998	0.426059	0.557686	16.0924	1.10135	1.35679	-0.711537	0.092638	0.202401	-0.889471	0.00863879	0.0805551	4.11841	4.67973e-19	6.85621e-17	-3.56075	1.14789e-12	1.74431e-10	-3.76883	4.02818e-16	6.57409e-13	PGE2 sensitive	IL10 sensitive	N	Y	inside	223120	Ncam2
chr16	10818567	10819342	0.565583	0.623152	0.590024	9.90565	3.97445	2.27816	-0.18289	0.678634	0.798171	0.296475	0.446342	0.739078	4.11769	1.42138e-16	5.10307e-15	-1.65629	1.60953e-06	1.33591e-05	-1.88546	9.51177e-09	1.44079e-07	x	x	Y	N	upstream	-16104	Rmi2
chr10	121721765	121723649	1.63021	1.37107	0.504867	26.1431	15.9407	11.218	-0.848584	0.133338	0.263187	-0.996184	0.117784	0.37881	4.11625	6.42089e-13	6.63753e-12	-1.43931	0.00110086	0.00366219	-0.677676	0.040499	0.0783382	x	x	N	Y	upstream	-17229	BC048403
chr19	9878736	9881943	2.75596	1.86975	1.85584	48.2644	23.7673	9.13439	-0.868532	0.00473583	0.0209671	-0.294183	0.235652	0.5452	4.11469	1.83097e-20	8.3674e-18	-1.36091	2.23716e-07	2.52859e-06	-2.15036	1.73363e-12	1.6174e-10	x	IL10 sensitive	N	Y	inside	19193	Incenp
chr7	38070609	38072419	0.750826	0.48006	0.563439	13.0967	3.21596	1.2462	-0.754904	0.118956	0.242651	-0.147702	0.702135	0.892603	4.11351	1.29649e-16	4.75588e-15	-2.27754	1.54367e-08	2.78402e-07	-3.18124	2.59891e-12	2.17281e-10	PGE2 sensitive	IL10 sensitive	N	Y	downstream	35976	Ccne1
chr1	150200821	150204535	1.9765	4.3567	2.53474	34.7127	25.5947	15.3592	1.11666	7.24854e-05	0.000786278	0.359485	0.118293	0.379686	4.11213	1.11069e-20	6.79021e-18	-0.487219	0.0142906	0.0332407	-1.16742	6.18282e-08	7.03097e-07	PGE2 resistant	x	Y	Y	upstream	-37730	Ptgs2os2
chr14	57483329	57484425	0.287771	0.172529	0.148825	5.96405	2.33086	1.38291	-1.1771	0.160129	0.300117	-0.89366	0.218771	0.526715	4.11195	1.94636e-12	1.75867e-11	-1.57092	0.000334753	0.00130666	-1.90231	6.55555e-06	3.93265e-05	x	x	N	Y	upstream	-40951	Il17d
chr15	25556103	25558058	1.77274	0.774627	0.825449	31.1518	13.4245	8.91048	-1.27537	0.00395203	0.018221	-1.06557	0.00348641	0.0447098	4.10757	3.82827e-18	3.05028e-16	-1.30089	1.05205e-05	6.62603e-05	-1.76659	3.90684e-09	6.82683e-08	x	x	N	Y	upstream	-65469	Myo10
chr7	26163131	26164461	0.231203	0.08451	0.103666	4.17013	0.690904	0.220315	-1.48954	0.0951992	0.206318	-1.03982	0.147754	0.426898	4.10637	6.01581e-13	6.26986e-12	-2.75726	6.39702e-07	6.11088e-06	-4.00975	2.8591e-10	7.97595e-09	PGE2 sensitive	IL10 sensitive	N	N	upstream	-9612	Cyp2b9
chr18	39498782	39501125	0.822602	0.294567	0.626978	14.5747	2.37367	2.47954	-1.27525	0.0461164	0.120108	-0.575186	0.183232	0.479893	4.10465	1.44654e-15	3.34641e-14	-2.38874	1.5159e-07	1.81857e-06	-2.69917	1.3862e-10	4.4023e-09	PGE2 sensitive	IL10 sensitive	N	N	upstream	-12709	Nr3c1
chr17	64590074	64593579	2.54362	2.46697	3.40218	43.5149	20.9666	12.6569	-0.0492743	0.890924	0.938274	0.475594	0.115435	0.374605	4.10346	3.15396e-17	1.53638e-15	-1.17173	0.000177931	0.000756342	-1.74955	1.89119e-08	2.56883e-07	x	x	Y	Y	upstream	-9822	Man2a1
chr9	90002985	90004894	1.1499	0.487078	0.714779	20.2265	1.95557	3.19864	-1.13683	0.0152905	0.0518482	-0.708294	0.0437856	0.214903	4.10342	5.54209e-18	4.04408e-16	-3.34137	1.28007e-11	1.04271e-09	-2.7024	1.36512e-12	1.37757e-10	PGE2 sensitive	IL10 sensitive	N	Y	upstream	-50326	Ctsh
chr12	77292612	77293790	0.709949	0.56457	0.464739	12.0332	4.42161	1.0656	-0.148091	0.776755	0.865764	-0.675781	0.146876	0.425602	4.10322	2.86102e-15	6.04547e-14	-1.36863	0.000130984	0.000581245	-3.55604	5.07333e-12	3.44558e-10	x	IL10 sensitive	N	Y	inside	54463	Fut8
chr11	85503858	85505544	0.757206	0.240566	0.555829	13.2525	2.26418	0.86444	-2.05728	0.000980847	0.00607119	-0.198878	0.61795	0.849622	4.10174	1.59793e-16	5.63193e-15	-2.86779	6.16129e-10	2.12463e-08	-3.63869	6.10737e-13	7.45113e-11	PGE2 sensitive	IL10 sensitive	N	N	inside	151538	Bcas3
chr8	11578995	11581284	1.13909	1.07407	0.425334	19.7098	11.769	4.33507	-0.523034	0.265583	0.429573	-1.0249	0.0489469	0.229768	4.1008	3.41073e-15	7.01196e-14	-1.24245	0.000387192	0.00148312	-1.80386	4.05144e-07	3.52719e-06	x	x	N	Y	downstream	21731	Ing1
chr5	29892216	29895886	1.74748	1.52118	1.95664	31.0137	27.3509	3.50577	-0.0852296	0.791058	0.875664	0.0659084	0.800483	0.935545	4.10069	3.50879e-19	5.6313e-17	-0.0814234	0.702341	0.785241	-3.21831	6.66807e-15	3.66914e-12	PGE2 resistant	IL10 sensitive	Y	N	inside	105041	Mir6362
chr13	42261937	42262296	0.614267	0.223021	0.804967	10.7562	0.724243	5.07124	-1.35244	0.00755919	0.0301434	0.378272	0.218319	0.526184	4.1002	1.46307e-18	1.50278e-16	-3.86652	4.20562e-13	8.50427e-11	-1.07999	1.8453e-06	1.30127e-05	PGE2 sensitive	x	N	N	upstream	-39153	Edn1
chr8	40889277	40891187	0.625814	0.39555	0.309026	11.2191	12.1831	1.57827	-0.999659	0.0672771	0.159595	-0.656243	0.18175	0.478146	4.09995	1.29794e-15	3.06981e-14	-0.255758	0.325626	0.440493	-2.43287	1.7936e-09	3.58221e-08	PGE2 resistant	IL10 sensitive	N	Y	inside	27866	Slc7a2
chr4	16196367	16201928	3.54754	4.62212	2.21799	61.1629	16.419	8.90996	0.232839	0.41907	0.584315	-0.581123	0.0463309	0.22208	4.09856	5.72157e-19	7.83085e-17	-2.08343	3.59687e-09	8.54456e-08	-2.69208	3.61233e-13	5.1397e-11	PGE2 sensitive	IL10 sensitive	N	Y	inside	35039	A530072M11Rik
chr5	44064765	44065988	0.762796	0.379077	0.486358	12.9088	2.98596	1.76113	-1.27985	0.0107707	0.0396132	-0.428961	0.272066	0.585838	4.09846	3.53838e-17	1.6826e-15	-2.49538	1.82391e-09	4.99262e-08	-2.65655	1.19982e-11	6.67699e-10	PGE2 sensitive	IL10 sensitive	N	N	inside	29392	Prom1
chr10	30547673	30552419	2.3346	3.65255	2.32771	40.6377	71.7927	14.6813	0.495837	0.0876347	0.19405	0.155643	0.55648	0.813428	4.09699	3.02551e-19	5.04605e-17	0.585605	0.00789683	0.0200118	-1.28385	1.41851e-07	1.43166e-06	x	x	Y	Y	inside	50703	Trmt11
chr1	80495272	80497848	2.73219	2.06577	1.02446	46.798	23.3488	4.07938	-0.660682	0.0642702	0.154253	-1.10875	0.00265158	0.0372398	4.09612	5.64628e-18	4.10344e-16	-1.42909	4.01986e-06	2.9179e-05	-3.25841	1.42545e-13	2.68173e-11	x	IL10 sensitive	N	Y	downstream	50629	1700016L21Rik
chr2	131864876	131866123	0.288643	0.16902	0.27914	5.15048	0.900407	0.548629	-0.900571	0.193209	0.342975	0.116138	0.833138	0.948137	4.09592	5.8231e-14	8.07281e-13	-2.76204	9.88917e-08	1.28006e-06	-2.97831	1.28265e-09	2.72311e-08	PGE2 sensitive	IL10 sensitive	N	N	upstream	-5753	Erv3
chr7	74645809	74648313	4.76726	2.05524	3.01377	73.7863	28.1374	17.0466	-1.33658	0.00466091	0.0207086	-0.298691	0.405705	0.707693	4.09538	8.54548e-16	2.18396e-14	-1.91777	2.45902e-06	1.90521e-05	-1.89897	8.34546e-08	9.10068e-07	x	x	Y	N	upstream	-92281	Slco3a1
chr2	113639904	113641622	2.73402	3.32747	2.66512	45.9739	30.6044	21.784	0.0610974	0.83639	0.904458	0.337748	0.214597	0.521102	4.09128	8.82551e-19	1.05248e-16	-1.09476	4.62197e-05	0.000237507	-0.7375	0.000483871	0.00170074	x	x	N	Y	upstream	-44326	Fmn1
chr4	11570747	11572619	1.41154	0.524606	0.522769	23.2326	5.93249	2.01923	-1.78846	0.000329237	0.00255814	-1.0938	0.00766452	0.0749277	4.08856	1.22626e-17	7.37193e-16	-2.40489	1.66206e-09	4.64386e-08	-3.28463	2.17537e-13	3.67732e-11	PGE2 sensitive	IL10 sensitive	N	N	upstream	-7978	Fsbp
chr10	97388504	97391059	1.52625	0.381514	3.08189	25.93	7.38707	19.467	-1.98877	0.000609079	0.0041765	1.10827	0.000770122	0.0164732	4.08555	6.40887e-17	2.68948e-15	-2.02647	8.90727e-08	1.17987e-06	-0.335553	0.125336	0.201506	PGE2 sensitive	IL10 resistant	Y	N	upstream	-33695	Mir3966
chr6	134224831	134226914	2.37461	2.12679	1.739	40.4183	11.1826	5.84143	-0.42869	0.191782	0.341149	-0.0999854	0.729996	0.905568	4.08446	1.56798e-18	1.5658e-16	-2.24261	1.19102e-09	3.58004e-08	-2.455	5.86716e-12	3.85049e-10	PGE2 sensitive	IL10 sensitive	N	Y	upstream	-170456	Bcl2l14
chr19	22074343	22075619	0.19177	0.287549	0.110013	3.34792	0.481402	0.249636	0.581642	0.468705	0.629513	-0.816715	0.340524	0.652899	4.08138	8.0252e-11	4.9099e-10	-2.79388	2.10237e-05	0.000120287	-3.64032	3.84714e-08	4.67456e-07	PGE2 sensitive	IL10 sensitive	N	N	upstream	-64135	Trpm3
chr2	78979861	78982080	1.85953	1.82978	1.10071	32.0912	13.9564	13.6564	-0.0821847	0.81378	0.890142	-0.72985	0.0317663	0.177952	4.08088	7.09233e-18	4.89071e-16	-1.26109	2.60862e-05	0.000144873	-1.21502	2.2182e-06	1.52767e-05	x	x	N	Y	downstream	111924	Ube2e3
chr7	121688552	121691341	2.61112	2.76641	2.36466	44.6783	8.63708	4.54354	-0.00246041	0.993174	0.996241	-0.0437896	0.862729	0.958332	4.08073	1.8234e-19	3.48677e-17	-2.53668	3.70119e-11	2.35918e-09	-3.20122	5.21632e-15	2.98917e-12	PGE2 sensitive	IL10 sensitive	N	N	inside	17307	Usp31
chrX	167018775	167020476	1.22527	0.605607	1.17071	20.5894	2.23694	3.58526	-1.05556	0.0221276	0.0686357	0.0203303	0.949871	0.98779	4.07994	2.10372e-17	1.10568e-15	-3.44621	1.59316e-11	1.2169e-09	-2.45714	2.35534e-11	1.10927e-09	PGE2 sensitive	IL10 sensitive	N	Y	downstream	50744	Gm8817
chr14	7957438	7959729	1.76547	1.36971	1.4632	28.6743	11.8179	5.37954	-0.798857	0.0343052	0.0957905	0.163681	0.613782	0.847302	4.07929	1.06735e-17	6.63534e-16	-1.82861	1.07315e-07	1.3712e-06	-2.04158	7.31579e-10	1.71897e-08	x	IL10 sensitive	N	Y	downstream	35598	Dnase1l3
chr14	74368384	74370506	4.9129	1.52118	2.18109	79.2182	33.2335	16.5918	-2.02321	5.42838e-06	0.000102066	-0.764243	0.0140194	0.10862	4.07608	1.91496e-18	1.7959e-16	-1.80579	7.05209e-08	9.71425e-07	-1.91541	8.60322e-10	1.95916e-08	x	x	Y	Y	overlapEnd	13919	4933402J15Rik
chr4	136981268	136982797	0.514804	0.257039	0.145651	8.86823	2.94744	1.39104	-1.33995	0.0182233	0.0591235	-1.41419	0.0112693	0.0946234	4.07456	3.98392e-16	1.17524e-14	-1.98435	1.60475e-07	1.90818e-06	-2.38141	7.35915e-10	1.72735e-08	x	IL10 sensitive	N	Y	upstream	-25216	Epha8
chr2	126791977	126794187	2.17106	1.5282	1.63167	35.6433	14.6788	6.79349	-0.895528	0.00915611	0.0349313	0.0379006	0.896784	0.969859	4.07442	6.73297e-19	8.76827e-17	-1.75138	3.90563e-08	5.93271e-07	-1.98085	1.3937e-10	4.4209e-09	x	x	N	Y	upstream	-9622	Usp50
chr10	111343473	111345578	0.948866	0.433077	0.608418	16.0031	2.18557	2.26423	-1.10313	0.00811761	0.0317989	-0.605419	0.0536059	0.242549	4.074	2.1028e-19	3.81796e-17	-2.90233	3.46964e-12	3.98085e-10	-2.82201	2.92489e-14	8.86092e-12	PGE2 sensitive	IL10 sensitive	N	Y	downstream	45848	Bbs10
chr16	43601463	43603630	0.719537	0.33804	0.396105	12.5653	2.80889	1.20354	-1.40246	0.0146673	0.0502469	-0.541073	0.240278	0.550786	4.07384	9.3318e-16	2.346e-14	-2.50075	1.198e-08	2.25882e-07	-3.06107	4.1758e-11	1.70075e-09	PGE2 sensitive	IL10 sensitive	N	Y	upstream	-38108	Mir568
chr5	114887354	114888980	0.219154	0.246512	0.230215	3.96577	1.42371	0.428453	-0.0807831	0.9152	0.953094	0.471596	0.465489	0.752443	4.07151	4.40132e-12	3.63129e-11	-1.84441	5.94134e-05	0.000294068	-2.76987	2.15984e-07	2.05028e-06	x	IL10 sensitive	N	N	upstream	-8766	Oasl2
chr4	122826716	122827990	0.343685	0.341549	0.413299	6.1383	0.812325	1.35939	0.0518287	0.931714	0.962448	0.217992	0.627456	0.85439	4.06621	6.16067e-15	1.15513e-13	-2.87332	2.83597e-08	4.56098e-07	-2.1923	7.63464e-09	1.20485e-07	PGE2 sensitive	IL10 sensitive	N	Y	upstream	-8873	Ppt1
chr2	168173137	168174310	0.632473	0.399059	0.338912	10.8678	1.41943	0.953011	-0.636979	0.170127	0.313464	-0.877218	0.0342265	0.186261	4.06419	2.4346e-17	1.24206e-15	-2.96808	1.45865e-10	6.83385e-09	-3.51602	7.28777e-14	1.64432e-11	PGE2 sensitive	IL10 sensitive	N	Y	upstream	-19211	E130018N17Rik
chr2	103720852	103723124	1.90428	0.70659	0.829758	31.8067	2.79787	1.82558	-1.62742	0.000703849	0.00467427	-0.867128	0.020407	0.136184	4.06388	1.88012e-17	1.02203e-15	-3.94099	1.06844e-12	1.66634e-10	-3.78781	3.03914e-14	9.15563e-12	PGE2 sensitive	IL10 sensitive	N	Y	overlapEnd	39262	Nat10
chr9	54076231	54077256	0.417374	0.250021	0.223262	7.28852	1.46133	0.594215	-0.894172	0.150001	0.286249	-0.779698	0.154413	0.437305	4.06077	9.42993e-15	1.67053e-13	-2.54921	6.02235e-08	8.48812e-07	-3.48166	3.48878e-11	1.49075e-09	PGE2 sensitive	IL10 sensitive	N	N	upstream	-8333	Tnfaip8l3
chr16	35887625	35890984	2.47034	1.59974	2.57846	41.913	14.6344	9.57113	-0.871843	0.00533141	0.0229666	0.251742	0.276532	0.590442	4.06053	2.41363e-20	9.91978e-18	-1.78324	2.01466e-09	5.41577e-08	-1.91696	1.55614e-11	8.07649e-10	x	x	Y	N	upstream	-17922	Parp14
chr3	135639078	135641523	2.07006	1.25011	1.0777	36.2159	25.3401	7.29365	-1.20045	0.0104468	0.0386355	-0.69774	0.091508	0.328837	4.06033	5.88244e-16	1.60717e-14	-0.94528	0.00286299	0.00834613	-1.99165	2.30851e-08	3.03625e-07	x	x	N	Y	inside	51247	Nfkb1
chr9	53235988	53238231	1.07157	0.595079	1.09215	18.6585	2.83458	5.77164	-1.05427	0.0422321	0.112307	0.0792557	0.836901	0.949478	4.05914	8.35161e-16	2.14457e-14	-2.92547	2.76169e-09	6.91001e-08	-1.58224	6.4279e-07	5.26625e-06	PGE2 sensitive	x	N	Y	inside	11002	Ddx10
chr2	78532907	78534749	0.336604	0.33804	0.302022	5.6319	0.967085	0.675768	-0.136756	0.811671	0.888676	0.0144127	0.988642	0.997335	4.0587	2.30011e-16	7.51274e-15	-2.728	1.16042e-09	3.5081e-08	-2.90523	1.2331e-11	6.8338e-10	PGE2 sensitive	IL10 sensitive	N	Y	downstream	296282	Gm14461
chrX	162920841	162922819	1.07989	0.605607	0.893362	18.0328	2.42413	3.29236	-1.12588	0.0160388	0.0537319	-0.078247	0.823499	0.944503	4.05861	5.28446e-17	2.32056e-15	-3.23631	4.63337e-11	2.78234e-09	-2.25418	3.13543e-10	8.56091e-09	PGE2 sensitive	IL10 sensitive	N	Y	inside	19660	Ctps2
chr6	106272959	106273864	0.18866	0.081001	0.118281	3.42404	0.154759	0.579382	-0.985005	0.258277	0.421371	-0.791857	0.242509	0.553181	4.05817	8.24362e-13	8.28434e-12	-4.21545	3.29731e-08	5.15682e-07	-2.60075	2.39387e-08	3.13248e-07	PGE2 sensitive	IL10 sensitive	N	N	inside	154648	Cntn4
chr10	96113540	96116783	3.63069	1.23714	1.23676	59.6932	8.18383	15.7583	-1.87036	2.293e-06	5.26843e-05	-1.24555	9.48789e-05	0.00375649	4.05707	4.55543e-20	1.44231e-17	-3.26995	8.18181e-14	2.48632e-11	-1.63636	6.24414e-10	1.51469e-08	PGE2 sensitive	x	N	Y	upstream	-111044	4930459C07Rik
chr1	188988457	188991024	2.45408	0.652589	1.09555	38.1021	9.5323	6.02046	-2.14948	0.000143862	0.00133662	-0.828722	0.0403277	0.205138	4.0566	2.8706e-16	9.02082e-15	-2.39565	2.96723e-08	4.73163e-07	-2.43363	4.10909e-10	1.07045e-08	PGE2 sensitive	IL10 sensitive	N	Y	inside	18100	Kctd3
chr10	111231611	111235500	6.89155	9.49369	6.06359	113.093	40.2875	18.9069	0.400953	0.0282287	0.0826491	-0.115072	0.466679	0.75343	4.05111	9.01042e-24	1.99807e-19	-1.62368	5.67558e-11	3.27332e-09	-2.52289	5.2043e-17	2.05452e-13	x	IL10 sensitive	N	Y	upstream	-65122	Bbs10
chr5	77159925	77161392	0.292517	0.291058	0.18943	4.81071	0.556641	0.197685	-0.231864	0.690616	0.806459	-0.361881	0.531667	0.797179	4.04469	6.3475e-15	1.1848e-13	-3.33629	8.87651e-10	2.82232e-08	-4.36707	2.72884e-12	2.25255e-10	PGE2 sensitive	IL10 sensitive	N	N	upstream	-45535	Hopx
chr10	97445549	97447388	0.908328	1.0727	0.799458	15.0699	11.3469	8.73514	-0.172776	0.650177	0.7775	0.18818	0.592519	0.834538	4.04396	3.17313e-17	1.54293e-15	-0.870789	0.000957277	0.00324437	-0.443798	0.0366339	0.0719928	x	IL10 resistant	N	N	downstream	22991	Mir3966
chr18	60238506	60239803	1.25131	0.206548	0.462997	19.5202	2.60549	1.63609	-2.90394	2.51531e-05	0.000344347	-1.11674	0.0114315	0.0955431	4.04368	1.22402e-16	4.54942e-15	-3.43867	3.8795e-11	2.44395e-09	-3.40874	7.80582e-13	8.97503e-11	PGE2 sensitive	IL10 sensitive	N	Y	inside	27078	Gm4951
chr18	61383550	61385852	4.43607	1.94344	2.70872	71.3233	22.249	17.2843	-1.40908	3.90929e-05	0.00048607	-0.548648	0.0220887	0.142795	4.04342	1.37917e-20	7.32298e-18	-1.92283	5.0437e-10	1.8108e-08	-1.92429	9.97896e-12	5.76758e-10	x	x	Y	Y	inside	15730	Ppargc1b
chr7	130799693	130802037	1.02205	0.679589	1.08279	17.5305	10.733	11.0766	-0.81226	0.0698288	0.164025	0.421742	0.225872	0.534755	4.04323	7.9627e-17	3.18774e-15	-1.05741	0.000269046	0.00108254	-0.270402	0.197947	0.291998	x	IL10 resistant	N	Y	inside	26797	Btbd16
chr15	6750092	6752245	2.59072	0.886137	1.04212	39.9581	15.1017	7.36507	-1.70349	0.00372184	0.0173947	-1.0974	0.0205477	0.136647	4.04262	1.15776e-14	1.98774e-13	-1.84602	1.35716e-05	8.26479e-05	-2.31419	1.91045e-08	2.59107e-07	x	IL10 sensitive	N	Y	inside	42788	Rictor
chr3	141537130	141539171	0.403884	0.624516	0.115765	6.83938	5.93833	3.03488	0.415407	0.489795	0.648198	-1.53636	0.0479248	0.226816	4.03744	1.36995e-12	1.28881e-11	-0.281075	0.419364	0.535109	-0.98402	0.00312149	0.00866813	PGE2 resistant	x	N	Y	inside	72587	Unc5c
chr2	126353643	126355721	1.05602	3.37338	0.628114	18.1513	47.9712	16.8817	1.43207	1.89845e-05	0.000274719	-0.682648	0.0474256	0.225311	4.03601	1.04079e-18	1.18157e-16	1.21777	1.16135e-06	1.00977e-05	0.0376943	0.826102	0.876076	x	IL10 resistant	N	Y	inside	136871	Atp8b4
chr10	20967355	20968338	0.219239	0.219512	0.530973	4.10135	1.38609	0.563734	0.0105562	0.993085	0.996241	1.10332	0.0470542	0.224211	4.03368	4.23881e-12	3.5101e-11	-1.56491	0.000659108	0.00235224	-2.85426	3.8272e-08	4.65662e-07	x	IL10 sensitive	N	N	inside	15300	Ahi1
chr3	144122465	144124825	2.95809	1.09863	0.968342	43.44	20.8064	5.61078	-1.83382	0.000366958	0.00279022	-0.989289	0.0248034	0.153017	4.03279	9.53325e-16	2.38996e-14	-1.72175	6.18222e-06	4.20717e-05	-2.4731	1.15607e-09	2.50064e-08	x	IL10 sensitive	N	Y	downstream	78687	Lmo4
chr7	37562292	37564132	1.68529	0.501114	0.995598	26.8746	13.4538	4.91599	-1.90973	0.000685253	0.00457614	-0.650686	0.086016	0.317943	4.03245	1.73513e-16	6.00945e-15	-1.21881	0.000167154	0.000716803	-2.39993	2.61867e-10	7.43611e-09	x	IL10 sensitive	N	Y	inside	206540	Zfp536
chr9	104399974	104402963	0.434707	0.436587	0.299443	8.21547	4.7079	0.865601	-0.495487	0.444695	0.607217	-0.463058	0.444702	0.737704	4.029	6.17378e-13	6.42085e-12	-1.08878	0.00427202	0.0118035	-2.90106	1.45933e-08	2.06673e-07	x	IL10 sensitive	N	N	upstream	-24644	Mir2136
chr15	66453185	66455156	1.20289	0.528115	0.842515	19.6045	6.2267	2.01054	-1.32148	0.00351381	0.0166388	-0.437344	0.177492	0.472143	4.0289	4.0603e-18	3.17782e-16	-1.84654	4.73638e-08	6.9367e-07	-3.24925	5.17181e-14	1.28135e-11	x	IL10 sensitive	Y	N	inside	46740	Lrrc6
chr15	27867164	27868997	1.45112	1.07514	0.951161	24.4003	8.56859	5.87186	-0.438347	0.286859	0.452928	-0.517398	0.147263	0.426099	4.02368	6.29959e-17	2.65281e-15	-1.52812	5.0197e-06	3.53009e-05	-1.93387	4.31581e-09	7.43309e-08	x	x	N	Y	inside	157768	Trio
chr19	29969348	29970854	0.290008	0.179547	0.188773	4.9615	1.12184	0.352105	-0.930002	0.214123	0.369207	-0.535831	0.38543	0.690878	4.02358	3.55399e-13	3.92803e-12	-2.30285	2.47007e-06	1.91266e-05	-3.63609	4.51852e-10	1.1614e-08	PGE2 sensitive	IL10 sensitive	N	N	downstream	24312	Il33
chr3	157750803	157753074	1.9105	0.490587	0.776396	28.3293	1.52463	5.90578	-2.36506	0.000187759	0.00164651	-0.841422	0.0687862	0.280501	4.02297	3.95153e-15	7.93027e-14	-4.86398	6.10232e-12	5.93985e-10	-1.94153	1.19323e-07	1.23621e-06	PGE2 sensitive	x	Y	N	downstream	173125	Cth
chr7	104340120	104341419	0.888597	0.463587	0.438206	13.8805	3.9463	1.31149	-1.20163	0.0327839	0.0925878	-0.658087	0.163102	0.450416	4.01775	4.38835e-15	8.64602e-14	-2.38935	9.4928e-08	1.23797e-06	-3.11196	6.42603e-11	2.37834e-09	PGE2 sensitive	IL10 sensitive	N	Y	downstream	11300	Trim34b
chr9	100612966	100614351	0.238441	0.250021	0.364904	4.36504	0.481402	0.483006	0.228868	0.76962	0.860907	0.368869	0.534601	0.799123	4.01766	7.51806e-12	5.86278e-11	-2.9516	4.52044e-06	3.22568e-05	-3.15331	1.19383e-08	1.74559e-07	PGE2 sensitive	IL10 sensitive	N	N	upstream	-29964	Stag1
chr4	99974600	99977631	0.94851	0.487078	0.809455	15.7552	4.76537	2.15649	-0.976571	0.0151165	0.0514249	-0.173239	0.547668	0.807981	4.01444	3.03512e-19	5.04605e-17	-1.81356	8.0331e-09	1.6359e-07	-2.76803	4.53245e-14	1.19029e-11	x	IL10 sensitive	N	N	inside	46666	Pgm2
chr6	140560458	140562855	2.09275	1.79927	1.19035	34.3507	9.62959	5.49163	-0.514882	0.125534	0.252217	-0.640294	0.0462916	0.222006	4.01037	2.67387e-18	2.31815e-16	-2.11382	4.5716e-09	1.03278e-07	-2.47131	5.19105e-12	3.49909e-10	PGE2 sensitive	IL10 sensitive	N	Y	upstream	-61006	Aebp2
chr9	88742028	88742284	0.169794	0.318058	0.169127	2.77676	0.43522	0.196524	1.10149	0.0794336	0.180356	-0.0678848	0.916068	0.976874	4.00872	6.90605e-13	7.07464e-12	-2.45576	4.10999e-06	2.97213e-05	-3.90358	1.1544e-10	3.78195e-09	PGE2 sensitive	IL10 sensitive	N	N	upstream	-10306	Bcl2a1d
chr6	49494132	49495824	0.643873	0.442532	0.276509	11.3133	11.4218	2.44475	-0.981829	0.091485	0.20042	-0.973092	0.0876609	0.321443	4.0065	2.20635e-14	3.47379e-13	-0.384215	0.200841	0.301287	-1.85476	6.91473e-07	5.61646e-06	PGE2 resistant	x	N	N	downstream	99375	Stk31
chrX	104759803	104761752	0.640037	0.527042	0.187572	9.89959	1.99138	0.63195	-0.800162	0.0781586	0.178264	-1.13783	0.0265432	0.159392	4.00602	2.1609e-16	7.15764e-15	-2.90532	1.74636e-10	7.77642e-09	-3.45265	3.20333e-12	2.49263e-10	PGE2 sensitive	IL10 sensitive	N	Y	upstream	-55997	1700121L16Rik
chr11	61077178	61078910	0.356144	0.08451	0.279682	6.31829	0.527583	0.478972	-1.59097	0.0537922	0.135254	-0.681802	0.179291	0.474529	4.00562	1.38534e-14	2.31929e-13	-3.13205	7.38084e-08	1.00941e-06	-3.91678	1.72125e-12	1.60864e-10	PGE2 sensitive	IL10 sensitive	N	N	downstream	12241	Kcnj12
chr2	146605627	146607484	0.854717	0.598588	0.458508	14.2337	1.37753	2.07842	-0.264551	0.523794	0.676897	-1.04712	0.00744615	0.0734872	4.00459	1.20455e-17	7.26572e-16	-3.14387	6.40094e-11	3.61814e-09	-2.90404	3.73652e-13	5.28092e-11	PGE2 sensitive	IL10 sensitive	N	Y	downstream	63626	4933406D12Rik
chr13	75691015	75692751	0.609414	0.36504	0.470543	9.78461	4.20354	2.38035	-0.645085	0.171199	0.314813	-0.371848	0.32265	0.636471	4.00329	4.19587e-17	1.94383e-15	-1.24089	3.17683e-05	0.000171396	-2.05342	4.87402e-10	1.23744e-08	x	IL10 sensitive	N	Y	upstream	-15600	Ell2
chr5	57917958	57920266	1.06466	1.1961	0.87258	17.7018	23.4254	11.823	0.109213	0.795177	0.87829	-0.278417	0.466572	0.753425	3.99891	4.68348e-16	1.33769e-14	0.370302	0.15989	0.250409	-0.550794	0.0198249	0.0427032	PGE2 resistant	x	N	Y	downstream	201092	Pcdh7
chr9	75630316	75631789	1.04617	0.639625	0.503009	16.8346	6.63961	2.82591	-0.926188	0.0207141	0.0652419	-0.900409	0.012501	0.101021	3.9964	2.30989e-18	2.07456e-16	-1.5742	2.45785e-07	2.73503e-06	-2.45061	3.83029e-12	2.85341e-10	x	IL10 sensitive	N	N	inside	5321	Lysmd2
chr11	54398924	54400354	0.33047	0.273512	0.300165	5.24142	0.690904	0.404944	-0.0781006	0.908186	0.948868	-0.0361967	0.94945	0.98774	3.99633	1.09026e-12	1.05287e-11	-2.90801	6.04741e-07	5.83308e-06	-3.63056	6.77832e-10	1.61235e-08	PGE2 sensitive	IL10 sensitive	N	N	inside	28988	Meikin
chr9	66318362	66320139	0.924676	0.521097	0.464739	15.054	2.8936	2.63376	-0.852588	0.0509382	0.12966	-1.01935	0.0087178	0.0809972	3.99357	9.27051e-18	5.97981e-16	-2.4615	1.0418e-09	3.21488e-08	-2.53241	4.30804e-12	3.06075e-10	PGE2 sensitive	IL10 sensitive	N	Y	upstream	-31199	Herc1
chr2	4819629	4823195	3.87704	0.753572	1.25964	54.693	18.0253	11.3286	-2.55109	2.67241e-05	0.000361268	-1.21502	0.00494397	0.0565557	3.99197	1.22343e-15	2.92826e-14	-2.22497	2.28943e-07	2.57475e-06	-2.05372	2.17703e-08	2.89011e-07	PGE2 sensitive	IL10 sensitive	N	Y	upstream	-60151	Sephs1
chr3	14666616	14669554	1.17097	0.541079	0.534574	19.079	12.3464	4.71128	-1.2148	0.0108728	0.0399126	-1.05342	0.00992517	0.0874534	3.99172	4.12903e-17	1.91452e-15	-0.77218	0.00455982	0.0124854	-1.91627	2.70105e-09	4.99671e-08	x	x	Y	N	downstream	26359	Car13
chr5	17547069	17548729	0.338936	0.426059	0.176195	5.67505	2.27275	1.11645	0.522183	0.306689	0.473969	-1.01393	0.0523355	0.239169	3.99164	2.58241e-15	5.5525e-14	-1.0861	0.000849174	0.00292823	-2.51747	2.60382e-10	7.40658e-09	x	IL10 sensitive	N	Y	upstream	-26916	Sema3c
chr18	39441991	39443492	1.41236	1.3778	2.06221	22.0125	8.53123	9.62542	-0.196347	0.461901	0.623339	0.693224	0.0025795	0.036509	3.98495	6.01692e-21	5.1502e-18	-1.67108	1.61114e-09	4.52976e-08	-1.07203	8.84005e-08	9.5531e-07	x	x	N	Y	inside	44503	Nr3c1
chr2	84765345	84767033	0.453119	0.199529	0.5278	7.44256	0.644723	1.08336	-0.70423	0.251179	0.41313	-0.0370865	0.927698	0.980493	3.98196	1.48718e-16	5.29349e-15	-3.06479	1.59203e-09	4.48538e-08	-3.05051	7.07429e-13	8.42122e-11	PGE2 sensitive	IL10 sensitive	N	Y	overlapEnd	9240	Serping1
chr11	24378893	24380468	0.411542	0.615062	0.366283	6.6622	1.28945	0.952403	0.753351	0.130776	0.259488	-0.198088	0.669229	0.876394	3.98195	7.11355e-15	1.3052e-13	-2.24502	4.6054e-07	4.65329e-06	-2.83493	1.41089e-10	4.46755e-09	PGE2 sensitive	IL10 sensitive	N	Y	upstream	-102228	4933430M04Rik
chr17	10051270	10053061	0.44854	0.11151	0.419645	7.48475	1.43992	1.02322	-1.90492	0.00515559	0.0223539	-0.168937	0.668371	0.87593	3.9805	2.1112e-16	7.02322e-15	-2.32041	2.02667e-08	3.46177e-07	-2.86952	6.19065e-12	4.01e-10	PGE2 sensitive	IL10 sensitive	N	Y	downstream	267195	Qk
chr14	74246101	74246980	0.174364	0.081001	0.0699494	2.96977	1.17659	0.511774	-1.29172	0.183238	0.330561	-1.09611	0.202208	0.504748	3.97734	3.3625e-11	2.24716e-10	-1.63448	0.000511815	0.00188665	-2.34592	3.4187e-06	2.23269e-05	x	IL10 sensitive	N	N	upstream	-108986	4933402J15Rik
chr9	78148685	78150978	1.81231	1.00116	1.29336	28.3633	8.56184	8.10987	-1.08877	0.00501929	0.0219461	-0.311271	0.298451	0.61332	3.97567	2.42598e-18	2.14813e-16	-2.04008	5.99364e-09	1.29016e-07	-1.64802	5.38048e-09	8.96331e-08	PGE2 sensitive	x	Y	N	upstream	-26081	C920006O11Rik
chr2	60545308	60546980	0.848494	0.436587	0.346574	13.0466	3.10829	2.00877	-1.11824	0.0248273	0.0747563	-1.13049	0.0116113	0.0963419	3.97457	1.29756e-16	4.75588e-15	-2.44991	3.86786e-09	9.03311e-08	-2.59388	3.70482e-11	1.55326e-09	PGE2 sensitive	IL10 sensitive	N	N	inside	7164	Pla2r1
chr13	97167034	97169186	1.6689	1.17856	0.957802	26.1695	15.8013	7.92414	-0.903021	0.00873893	0.0336966	-0.431796	0.14513	0.422914	3.9698	4.3054e-19	6.53997e-17	-1.07828	2.00264e-05	0.000115413	-1.38414	3.6068e-08	4.42339e-07	x	x	N	N	inside	30174	Gfm2
chr4	58866221	58867555	1.07076	0.697135	0.563375	17.1066	5.41165	1.77446	-0.980476	0.0134036	0.0468493	-0.710831	0.0441544	0.215882	3.96555	3.28996e-18	2.73836e-16	-1.97408	7.76637e-09	1.59119e-07	-3.00754	1.70423e-13	3.0736e-11	x	IL10 sensitive	N	N	inside	45837	AI314180
chr5	135100973	135102423	0.363275	0.0540006	0.373945	5.74424	0.787548	0.661552	-2.48596	0.0109011	0.0399865	0.15209	0.765271	0.922111	3.96415	2.00921e-13	2.3755e-12	-2.97579	1.18744e-07	1.49017e-06	-3.00086	1.39094e-09	2.92309e-08	PGE2 sensitive	IL10 sensitive	N	Y	upstream	-5192	Mlxipl
chr4	116040330	116041827	0.944648	0.409586	0.526485	14.9587	1.85128	1.04967	-1.48708	0.00206113	0.0109641	-0.511568	0.155366	0.438546	3.96153	1.66695e-17	9.37331e-16	-3.37016	7.45076e-12	6.88927e-10	-3.51509	4.929e-14	1.25376e-11	PGE2 sensitive	IL10 sensitive	N	N	inside	12798	Nsun4
chr5	8564760	8566824	0.652852	0.679589	0.425334	10.4706	1.41515	2.46506	-0.117076	0.786779	0.872607	-0.507026	0.221579	0.529476	3.96066	2.88315e-16	9.0497e-15	-3.0937	2.74357e-10	1.11743e-08	-1.95029	6.83587e-09	1.10037e-07	PGE2 sensitive	x	N	Y	inside	57160	Rundc3b
chr11	11773073	11774842	3.45177	3.13711	2.12366	51.6942	25.1066	32.047	-0.34565	0.29802	0.464579	-0.550987	0.0817395	0.308864	3.9581	1.66561e-17	9.37331e-16	-1.32841	2.06545e-05	0.000118501	-0.59383	0.00630206	0.0159257	x	x	N	Y	downstream	35004	Fignl1
chr5	100627500	100628709	0.689815	0.216003	0.661238	10.8381	9.10045	4.88457	-1.36346	0.0264153	0.0785989	-0.120672	0.754095	0.917192	3.95431	5.85996e-16	1.60243e-14	-0.0897093	0.728853	0.806302	-1.21342	8.88815e-06	5.13217e-05	PGE2 resistant	x	N	Y	downstream	46152	Coq2
chr11	9125035	9127363	2.07925	4.29812	2.51653	31.4778	33.0151	14.8971	0.79016	0.0271138	0.0801773	0.578732	0.0904207	0.327003	3.95406	3.89301e-16	1.15283e-14	-0.322847	0.244034	0.351727	-0.823664	0.00110367	0.00350461	PGE2 resistant	x	N	Y	inside	7693	Upp1
chr3	130072467	130076451	4.93217	4.93745	6.2206	75.5742	26.2465	17.6576	0.0553757	0.776502	0.865643	0.304849	0.0609987	0.261275	3.95334	3.543e-23	3.61536e-19	-1.51984	3.31592e-10	1.28919e-08	-2.15094	3.0254e-15	2.23486e-12	x	IL10 sensitive	Y	Y	upstream	-13552	Sec24b
chr4	107667723	107669887	1.14491	0.426059	0.663211	17.7469	3.86587	2.22771	-1.36531	0.0107072	0.0394309	-0.74741	0.057618	0.252914	3.94873	2.27875e-16	7.4564e-15	-2.34199	2.1651e-08	3.64625e-07	-3.01717	4.27923e-12	3.04831e-10	PGE2 sensitive	IL10 sensitive	N	N	downstream	15357	Dmrtb1
chr9	21629619	21631687	1.73132	1.44476	1.44996	26.8989	4.72347	1.9681	-0.28643	0.318848	0.48709	-0.175426	0.467564	0.753988	3.94616	3.53189e-20	1.25301e-17	-2.63412	2.88424e-12	3.4325e-10	-3.6802	4.97132e-17	2.05452e-13	PGE2 sensitive	IL10 sensitive	Y	N	inside	14485	Smarca4
chr1	187303893	187307255	2.65044	1.51523	1.06315	39.7084	25.3379	8.28197	-1.19013	0.000370728	0.00281135	-0.965349	0.00168722	0.0277304	3.94603	9.27673e-20	2.28424e-17	-1.08834	1.1754e-05	7.29217e-05	-1.94662	2.05111e-11	9.93764e-10	x	x	N	N	inside	90064	Gpatch2
chr16	45386329	45387689	1.25513	0.995211	1.10597	19.481	18.8288	8.14412	-0.4226	0.318201	0.486504	-0.0648106	0.848482	0.953296	3.9448	1.69509e-16	5.89347e-15	-0.153571	0.534729	0.642769	-1.15544	1.54228e-05	8.31425e-05	PGE2 resistant	x	N	Y	inside	22044	Cd200
chr13	110632530	110634619	0.770331	0.550534	0.640935	12.3343	3.05939	2.6555	-0.651203	0.123947	0.249826	-0.170887	0.615526	0.847958	3.94412	2.01076e-17	1.07039e-15	-2.12471	8.32406e-09	1.68497e-07	-2.0895	2.62101e-10	7.43689e-09	PGE2 sensitive	IL10 sensitive	N	Y	downstream	238531	Plk2
chr13	37940290	37942461	2.20539	1.3122	1.376	34.1554	6.77569	2.87554	-0.921958	0.00831112	0.0324015	-0.428518	0.12764	0.395187	3.94369	5.67399e-19	7.80536e-17	-2.67573	1.39173e-11	1.10529e-09	-3.30606	5.95411e-15	3.34453e-12	PGE2 sensitive	IL10 sensitive	N	Y	inside	52506	Rreb1
chr6	124170233	124171115	0.205973	0.0575097	0.123312	3.5501	0.527583	0.407873	-1.8152	0.0893558	0.196916	-0.884877	0.238524	0.548972	3.94298	1.47656e-11	1.0702e-10	-2.76446	6.4209e-06	4.33839e-05	-3.26117	2.00471e-08	2.69923e-07	PGE2 sensitive	IL10 sensitive	N	N	downstream	61110	Vmn2r27
chr17	88244100	88245819	0.393097	0.679589	0.272136	6.54941	2.16936	1.07203	0.964569	0.0530247	0.133721	-0.61501	0.216446	0.523542	3.94139	1.18363e-14	2.0237e-13	-1.51472	6.94009e-05	0.00033621	-2.63427	5.87935e-10	1.44045e-08	x	IL10 sensitive	N	N	downstream	119449	Gm4832
chr5	29946897	29950177	3.33501	3.41306	2.07252	50.7897	28.0281	6.60713	-0.0836683	0.853143	0.914681	-0.621086	0.16102	0.44742	3.9403	1.12426e-13	1.43357e-12	-1.01051	0.01021	0.0250024	-2.91013	1.64549e-09	3.3459e-08	x	IL10 sensitive	Y	N	upstream	-64623	Il6
chr9	50868947	50870383	0.429339	0.304022	0.483906	6.82589	1.52373	0.799697	-0.632671	0.241939	0.402696	0.316551	0.451438	0.742393	3.93834	2.37663e-15	5.15733e-14	-2.3536	4.23782e-08	6.33383e-07	-2.88039	8.50067e-11	2.95932e-09	PGE2 sensitive	IL10 sensitive	N	N	inside	12742	Ppp2r1b
chr19	4030363	4031105	0.197884	0.172529	0.20799	3.24358	0.991862	0.431944	-0.372701	0.601399	0.739755	0.134257	0.872798	0.962332	3.93832	1.56756e-13	1.92022e-12	-1.82936	1.358e-05	8.26897e-05	-2.76636	4.90003e-09	8.27283e-08	x	IL10 sensitive	N	N	downstream	7178	Gstp1
chr3	15178618	15180498	1.66909	0.704153	0.921933	25.0439	6.29948	2.82647	-1.40843	0.0020413	0.0108761	-0.674303	0.0483932	0.228232	3.93698	1.76965e-17	9.77749e-16	-2.31618	3.46725e-09	8.29141e-08	-2.99515	4.91863e-13	6.44424e-11	PGE2 sensitive	IL10 sensitive	N	Y	downstream	152744	Gm9733
chr14	67358675	67360237	1.13508	0.663116	0.780834	17.0599	8.08745	2.72404	-0.90199	0.0414107	0.11057	-0.400151	0.258905	0.571839	3.93595	6.54479e-17	2.73499e-15	-1.41679	1.02138e-05	6.45809e-05	-2.56925	2.1261e-11	1.01821e-09	x	IL10 sensitive	Y	N	inside	38286	4930438E09Rik
chr14	59185075	59187241	3.70668	0.846173	2.86389	52.5566	11.0655	16.3951	-2.48204	2.55475e-08	1.6883e-06	0.0198762	0.930889	0.981547	3.93527	2.45852e-20	9.96811e-18	-2.72746	7.84704e-13	1.33909e-10	-1.40229	3.31264e-09	5.93719e-08	PGE2 sensitive	x	N	N	upstream	-7409	Gm5142
chr2	28440182	28441616	0.699847	0.45306	0.423476	10.9583	2.04275	2.31993	-0.765285	0.0437591	0.115372	-0.610189	0.0679182	0.278758	3.93483	1.68386e-20	8.0379e-18	-2.58491	7.18621e-13	1.26639e-10	-2.12283	3.7954e-13	5.31603e-11	PGE2 sensitive	IL10 sensitive	N	Y	upstream	-7041	Ppp1r26
chr4	62274075	62275947	4.47483	1.9024	3.24556	60.3248	18.9171	15.1992	-1.48222	0.000238728	0.0019931	-0.074791	0.788593	0.930509	3.93304	7.73434e-18	5.19395e-16	-2.21324	5.29795e-09	1.16514e-07	-1.78864	3.08998e-09	5.60658e-08	PGE2 sensitive	x	N	Y	upstream	-11417	Slc31a2
chr1	149861984	149863532	1.65311	1.31571	2.16139	25.0828	5.61195	6.87062	-0.471544	0.148217	0.283707	0.559198	0.0330935	0.182666	3.93056	5.96359e-19	8.03966e-17	-2.49175	4.52212e-11	2.73687e-09	-1.70048	8.00791e-10	1.85034e-08	PGE2 sensitive	x	N	Y	inside	98526	Pla2g4a
chr10	96092660	96095620	6.17701	5.02606	3.1192	88.7286	59.7696	56.431	-0.778954	0.0170816	0.0562794	-0.461194	0.126113	0.392739	3.9294	1.5043e-17	8.6481e-16	-1.14783	0.000121606	0.000545331	-0.23217	0.26062	0.36395	x	IL10 resistant	Y	N	upstream	-132066	4930459C07Rik
chr7	74986631	74987836	0.538459	0.362604	0.307168	8.18363	2.91929	0.58116	-1.01149	0.0550809	0.137588	-0.442173	0.326918	0.64036	3.92864	1.80848e-15	4.05329e-14	-1.93712	4.43624e-07	4.50703e-06	-3.51766	5.35134e-12	3.57143e-10	x	IL10 sensitive	N	N	downstream	321152	Sv2b
chr6	28775526	28777551	1.50641	0.433077	1.32216	22.4701	7.42041	5.16387	-2.05477	2.63279e-05	0.000357165	0.0473466	0.868024	0.960384	3.92847	1.55658e-18	1.5658e-16	-2.00072	3.6103e-09	8.56514e-08	-1.93801	1.7602e-10	5.36265e-09	PGE2 sensitive	x	N	Y	downstream	55209	Lrrc4
chr3	14561634	14563418	0.934584	0.767609	0.743994	14.7864	1.90083	0.954125	-0.416609	0.384589	0.55192	-0.144504	0.723333	0.902827	3.92822	3.52235e-15	7.19753e-14	-3.15085	2.00727e-09	5.39859e-08	-3.64016	4.44669e-12	3.12631e-10	PGE2 sensitive	IL10 sensitive	N	N	upstream	-16144	E2f5
chr9	7879391	7880633	0.803679	0.771118	0.618052	13.2114	13.4597	7.41875	-0.101411	0.830862	0.901092	-0.462638	0.289849	0.604297	3.92809	4.76334e-15	9.26367e-14	0.030163	0.917854	0.945469	-0.815993	0.00181851	0.00541606	PGE2 resistant	x	N	Y	upstream	-6842	Birc3
chr8	46335195	46337786	5.54237	1.30732	2.98061	74.5482	24.5547	10.9376	-2.41686	3.29375e-06	7.01761e-05	-0.498172	0.109119	0.363219	3.92766	4.9494e-17	2.20941e-15	-2.16482	2.96734e-08	4.73163e-07	-2.56596	2.95024e-11	1.30296e-09	PGE2 sensitive	IL10 sensitive	N	Y	upstream	-41819	Helt
chr8	66479416	66481144	2.14261	1.38267	1.3378	32.2367	22.2151	11.7637	-0.797894	0.0422914	0.112404	-0.325183	0.324935	0.638478	3.92719	3.7719e-17	1.78305e-15	-0.949742	0.000762567	0.00266901	-1.1177	1.37545e-05	7.51478e-05	x	x	N	Y	inside	6227	Tma16
chr10	117081071	117082809	2.18405	2.14297	2.05011	33.0639	12.755	8.30298	-0.225201	0.379682	0.547091	0.00432834	0.985133	0.996255	3.92677	9.77655e-21	6.35181e-18	-1.55353	9.2467e-09	1.83522e-07	-1.9129	3.11922e-12	2.44482e-10	x	x	N	Y	upstream	-18126	Cct2
chr17	80924987	80926815	2.40142	0.554043	1.8977	37.5922	7.04914	18.1568	-2.28171	3.38548e-05	0.000433639	-0.201373	0.512484	0.784495	3.92615	4.95506e-17	2.2101e-15	-2.58863	9.6468e-10	3.0262e-08	-0.887618	0.000319824	0.00118195	PGE2 sensitive	x	Y	N	upstream	-18730	Tmem178
chr13	39820905	39822817	0.673441	0.0915282	0.366877	10.2322	0.997051	1.55597	-2.86889	0.0016004	0.00896722	-0.892704	0.0819241	0.30941	3.92419	2.50733e-14	3.88864e-13	-3.48399	4.67051e-09	1.05238e-07	-2.79082	6.49635e-10	1.56251e-08	PGE2 sensitive	IL10 sensitive	N	Y	downstream	466150	Ofcc1
chr18	12258526	12261176	0.556609	0.28404	0.211706	8.50815	3.26123	0.888558	-1.21292	0.025517	0.0764532	-1.15489	0.0212781	0.139623	3.92349	5.39807e-16	1.49643e-14	-1.69234	9.10074e-07	8.21145e-06	-3.01809	1.67193e-11	8.48793e-10	x	IL10 sensitive	N	Y	upstream	-23465	Npc1
chr3	145440096	145441779	0.236288	0.230039	0.192603	3.95813	0.682343	0.635993	0.010419	0.99494	0.997077	-0.478561	0.438819	0.733473	3.9208	1.39883e-12	1.31255e-11	-2.39158	7.99786e-06	5.2404e-05	-2.63227	2.36536e-08	3.10044e-07	PGE2 sensitive	IL10 sensitive	N	N	upstream	-135269	Znhit6
chr3	15138178	15139752	0.496808	0.260548	0.442694	7.82259	1.67511	0.975088	-0.904102	0.172166	0.316074	-0.219077	0.654143	0.867765	3.91851	5.77034e-14	8.01148e-13	-2.23632	1.67636e-06	1.38139e-05	-3.07664	2.91303e-10	8.06807e-09	PGE2 sensitive	IL10 sensitive	N	N	downstream	167765	A930001A20Rik
chr2	153284874	153286203	1.45918	0.805136	1.19604	22.1181	5.42722	4.40217	-0.920959	0.0182698	0.0592245	-0.187754	0.519799	0.789671	3.91704	2.91246e-18	2.48112e-16	-2.21539	1.67878e-09	4.68572e-08	-2.24446	1.36151e-11	7.34263e-10	PGE2 sensitive	IL10 sensitive	N	N	upstream	-5877	Kif3b
chr2	5625262	5627193	0.852782	0.652589	0.540557	12.9644	3.27071	1.44737	-0.646011	0.138075	0.269905	-0.416991	0.279364	0.593559	3.91654	1.57431e-16	5.56323e-15	-2.36209	4.95038e-09	1.10355e-07	-2.96019	6.76763e-12	4.30341e-10	PGE2 sensitive	IL10 sensitive	N	Y	inside	49818	Camk1d
chr1	173621584	173623486	3.56715	2.55743	5.21441	53.6731	37.7976	24.4093	-0.675264	0.0148812	0.0508149	0.717751	0.0012437	0.0226653	3.91242	1.77834e-20	8.32271e-18	-0.775004	0.000299965	0.00118755	-0.976393	1.42886e-06	1.04534e-05	x	x	Y	N	upstream	-8323	Pyhin1
chr10	117909470	117911892	4.24082	1.17232	3.07469	60.09	18.0048	14.7233	-2.02082	3.06567e-05	0.000402915	-0.373786	0.190526	0.489826	3.91007	1.648e-17	9.3056e-16	-2.03161	3.50847e-08	5.41151e-07	-2.0368	6.50677e-10	1.56432e-08	PGE2 sensitive	IL10 sensitive	N	Y	upstream	-14777	4933411E08Rik
chr14	79361809	79364001	1.20618	0.656098	0.920011	18.492	3.70839	1.20757	-1.11465	0.00147982	0.00843902	-0.258254	0.315106	0.629057	3.90389	3.52699e-20	1.25301e-17	-2.55188	1.77439e-12	2.41018e-10	-3.76009	5.33395e-17	2.05452e-13	PGE2 sensitive	IL10 sensitive	N	Y	inside	27763	Naa16
chr6	100066947	100067885	0.205447	0.179547	0.293097	3.11848	1.34847	0.743993	-0.324179	0.658311	0.783548	0.650546	0.253534	0.565577	3.90219	4.64359e-12	3.81193e-11	-1.34932	0.00145459	0.00465512	-1.90895	4.57202e-06	2.87116e-05	x	x	N	N	downstream	219942	Rybp
chr3	126757634	126759881	2.81305	1.50822	1.54712	40.004	15.3858	4.4553	-0.83203	0.078064	0.178101	-0.720714	0.0678225	0.27859	3.90181	4.10261e-15	8.16358e-14	-1.77844	9.79356e-06	6.22841e-05	-3.12906	3.11306e-11	1.35928e-09	x	IL10 sensitive	N	Y	inside	161808	Camk2d
chr11	105491468	105493675	0.756372	0.436587	0.509355	11.7074	1.13897	1.37533	-0.381511	0.414496	0.580052	-0.82047	0.0199199	0.134306	3.90008	7.37007e-18	5.00086e-16	-2.9477	1.46605e-10	6.85663e-09	-3.2771	1.38392e-14	5.59694e-12	PGE2 sensitive	IL10 sensitive	N	Y	upstream	-35837	March10
chr7	74392232	74393965	0.451126	0.223021	0.378203	7.33726	4.78314	0.915838	-1.40301	0.0378341	0.103282	-0.0910682	0.850744	0.954107	3.89885	5.99351e-14	8.28718e-13	-0.937272	0.0047334	0.0128913	-2.71504	3.86863e-09	6.77544e-08	x	IL10 sensitive	N	Y	inside	161682	Slco3a1
chr3	38237267	38238691	0.399643	0.561061	0.382213	6.59331	1.47417	2.1684	0.597036	0.291878	0.458284	-0.228245	0.657854	0.870159	3.89689	2.1178e-13	2.49132e-12	-2.06403	1.17432e-05	7.28627e-05	-1.66909	2.73017e-06	1.83595e-05	PGE2 sensitive	x	N	Y	upstream	-29860	5430434I15Rik
chr16	10583361	10585903	0.835525	0.699572	0.616079	13.727	12.1997	5.22977	-0.638535	0.14381	0.277845	-0.338988	0.372858	0.680234	3.89608	1.94402e-16	6.58901e-15	-0.423623	0.0952943	0.164025	-1.17149	1.07795e-05	6.07338e-05	PGE2 resistant	x	N	N	inside	39294	Clec16a
chr6	106785804	106788226	3.21211	1.81087	1.86775	47.1386	9.69679	5.22389	-1.0539	0.00118442	0.00706885	-0.441426	0.0762684	0.296865	3.89441	7.52767e-20	2.01662e-17	-2.74338	1.58293e-12	2.2333e-10	-2.85871	8.14901e-15	4.18028e-12	PGE2 sensitive	IL10 sensitive	N	Y	inside	13072	Crbn
chr2	125381142	125383327	1.21962	0.402568	0.764297	18.0099	3.74017	2.58788	-1.59032	0.00146487	0.00836704	-0.668925	0.0524208	0.239392	3.89414	1.84921e-17	1.00828e-15	-2.43801	1.61302e-09	4.53267e-08	-2.80589	1.08828e-12	1.16671e-10	PGE2 sensitive	IL10 sensitive	N	Y	inside	124204	Fbn1
chr3	144046946	144049373	1.80849	1.3276	1.15412	27.5858	9.82989	9.51318	-0.824976	0.0765414	0.175569	-0.375113	0.361196	0.669736	3.89309	7.86926e-15	1.42543e-13	-1.86307	5.06344e-06	3.55343e-05	-1.2461	6.08847e-05	0.000278829	x	x	N	Y	downstream	154172	Lmo4
chr7	120654258	120656223	1.70174	1.65725	1.5713	25.4689	16.6074	5.16761	-0.191513	0.547432	0.696184	0.0676257	0.805791	0.937539	3.89247	2.00066e-18	1.84054e-16	-0.918258	0.000236536	0.000967992	-2.10889	4.28504e-11	1.72699e-09	x	IL10 sensitive	N	Y	downstream	15010	Pdzd9
chr2	37534313	37535855	0.514242	0.534061	0.705674	7.72771	1.97944	1.0935	-0.0352508	0.945294	0.96968	0.528197	0.192632	0.492649	3.88551	6.75914e-15	1.25167e-13	-2.0721	4.43966e-07	4.50908e-06	-2.72203	4.05544e-10	1.05973e-08	PGE2 sensitive	IL10 sensitive	N	Y	downstream	18459	Gpr21
chr12	86652082	86654170	1.3292	1.34514	1.76726	19.758	4.07693	3.48076	-0.151156	0.62985	0.762908	0.532029	0.0474628	0.225412	3.88247	9.4901e-19	1.10292e-16	-2.4656	7.56214e-11	4.06975e-09	-2.37572	1.92327e-12	1.746e-10	PGE2 sensitive	IL10 sensitive	Y	N	upstream	-25573	Vash1
chr7	74410660	74412805	0.460105	0.719554	0.324298	6.85831	7.622	1.21427	0.492048	0.254386	0.416928	-0.366602	0.406031	0.707904	3.88195	1.55214e-15	3.56015e-14	0.0318683	0.899234	0.932434	-2.39885	6.67918e-10	1.59511e-08	PGE2 resistant	IL10 sensitive	N	Y	inside	143048	Slco3a1
chr2	57300165	57302527	4.24521	3.32718	2.69979	58.8972	25.6225	30.7417	-0.514494	0.0738611	0.170987	-0.439532	0.0827345	0.311315	3.87998	2.45262e-19	4.29408e-17	-1.51736	1.67196e-07	1.97374e-06	-0.812884	6.33633e-05	0.000288757	x	x	Y	N	inside	62965	Gpd2
chr8	81853902	81855315	0.606402	0.895592	0.504803	9.09884	5.31592	0.959376	0.161673	0.687033	0.803866	0.0846208	0.844695	0.951866	3.87917	1.20779e-15	2.89853e-14	-1.20762	9.42467e-05	0.000437333	-2.84887	9.81996e-11	3.32725e-09	x	IL10 sensitive	N	Y	inside	512047	Inpp4b
chr2	126657723	126659116	0.484317	0.855628	0.678598	7.4084	4.16592	1.45107	0.627282	0.174307	0.318891	0.545085	0.195807	0.496446	3.87856	1.19765e-14	2.04443e-13	-1.0481	0.00127087	0.00414438	-2.20346	1.27777e-08	1.85126e-07	x	IL10 sensitive	N	Y	inside	17172	Gabpb1
chr18	67710743	67712816	2.56233	1.5668	1.88051	36.3168	12.521	3.70454	-0.91016	0.0099912	0.0373217	-0.223915	0.417214	0.716849	3.87779	2.1989e-18	1.98823e-16	-1.9017	1.50054e-08	2.71623e-07	-3.12647	3.65517e-14	1.03196e-11	x	IL10 sensitive	N	Y	inside	12841	Ptpn2
chr5	4231404	4232776	2.10394	1.77929	1.1776	30.5368	11.505	8.47284	-0.421962	0.181227	0.328008	-0.676962	0.0262463	0.158297	3.87702	1.5895e-18	1.58063e-16	-1.67774	9.55565e-08	1.24526e-06	-1.7236	1.21462e-09	2.60413e-08	x	x	N	Y	downstream	39724	Mterf1b
chr16	25278381	25279703	0.3317	0.25353	0.305853	5.43681	1.30657	1.76433	-0.423348	0.549266	0.69761	-0.247245	0.66793	0.875671	3.87636	1.75121e-12	1.59814e-11	-2.00792	3.96987e-05	0.000208285	-1.63313	1.34928e-05	7.39207e-05	PGE2 sensitive	x	N	Y	upstream	-7774	Tprg
chr12	85664941	85667433	2.84611	2.37544	2.18618	41.3612	29.2826	24.9423	-0.461942	0.0814824	0.183693	-0.235364	0.299456	0.614272	3.87372	1.82055e-20	8.3674e-18	-0.726902	0.000539761	0.0019754	-0.602766	0.000511296	0.00178298	x	x	N	Y	upstream	-20532	Batf
chr19	29149196	29151213	0.802552	1.00359	0.884679	12.256	12.2556	6.77033	0.179691	0.672707	0.793589	0.202744	0.594115	0.835424	3.87344	1.59725e-15	3.64038e-14	-0.102915	0.700303	0.78369	-0.776482	0.00186857	0.00554647	PGE2 resistant	x	N	Y	downstream	14926	Mir101b
chr11	21260693	21263435	2.80191	2.4659	3.22478	40.9333	15.7795	17.7522	-0.210687	0.372373	0.539844	0.239567	0.210881	0.516224	3.87233	1.64737e-21	2.42441e-18	-1.4574	6.70959e-09	1.41777e-07	-1.18412	8.11293e-09	1.26552e-07	x	x	N	Y	inside	23033	Vps54
chr1	62200253	62202073	1.62278	0.548097	1.65516	23.4788	6.7561	4.18612	-1.53775	0.000673157	0.00451212	0.0628481	0.815889	0.941777	3.87168	3.29525e-18	2.73836e-16	-1.99046	1.02912e-08	2.00273e-07	-2.47662	1.98667e-12	1.78547e-10	x	IL10 sensitive	N	Y	upstream	-502153	Nrp2
chr9	100473100	100475097	1.22795	0.50706	0.479405	19.4278	1.56135	6.38786	-1.48522	0.0102143	0.0379865	-1.38675	0.0064488	0.0671092	3.87089	7.5815e-15	1.38111e-13	-3.75709	4.02839e-10	1.5138e-08	-1.48686	3.50828e-06	2.28263e-05	PGE2 sensitive	x	N	Y	inside	12375	Il20rb
chr12	32257902	32260067	1.04585	0.550534	0.649139	15.6298	7.98198	7.53682	-1.21939	0.013984	0.0484011	-0.470538	0.243349	0.554257	3.87002	7.13351e-16	1.87921e-14	-1.31302	6.36098e-05	0.000311946	-0.811329	0.0011824	0.0037216	x	x	N	N	upstream	-50335	Pik3cg
chr17	42831295	42833171	1.51135	0.855628	1.12807	22.0939	7.44182	2.58645	-0.86344	0.0277722	0.0815961	-0.307817	0.307602	0.622232	3.86621	8.83286e-18	5.76539e-16	-1.79785	7.75406e-08	1.05192e-06	-2.99967	2.33456e-13	3.84292e-11	x	IL10 sensitive	N	Y	inside	44191	Cd2ap
chr1	87433279	87435798	1.18517	0.514078	0.903488	17.2045	3.02696	2.09037	-1.43247	0.00216688	0.0113932	-0.180508	0.582604	0.82904	3.86569	2.73142e-17	1.36694e-15	-2.81135	1.1197e-10	5.53671e-09	-2.88781	1.47406e-12	1.45317e-10	PGE2 sensitive	IL10 sensitive	N	Y	upstream	-35725	3110079O15Rik
chr2	10359392	10360699	1.63192	0.967138	1.12663	23.7981	6.48667	5.40277	-0.771663	0.0539003	0.135447	-0.482717	0.136876	0.410217	3.86482	2.77084e-17	1.38222e-15	-2.05974	2.69867e-08	4.37803e-07	-2.10287	2.98009e-10	8.21582e-09	PGE2 sensitive	IL10 sensitive	N	Y	upstream	-10404	Sfmbt2
chr16	45420483	45421991	0.348055	0.463587	0.356157	5.37225	1.89655	1.05083	0.49458	0.328479	0.496601	-0.0910373	0.839794	0.950687	3.86269	9.6469e-15	1.70281e-13	-1.37687	0.000125477	0.000560314	-2.44224	1.01251e-09	2.24362e-08	x	IL10 sensitive	N	Y	upstream	-12184	Cd200
chr8	106320613	106321671	0.270048	0.199529	0.1856	4.15674	2.13174	0.55007	-0.233661	0.746751	0.845942	-0.69763	0.273912	0.587795	3.86072	3.42245e-12	2.9009e-11	-0.84545	0.0317969	0.0656777	-2.98403	7.51189e-09	1.18861e-07	x	IL10 sensitive	N	Y	inside	16846	Smpd3
chr8	79751754	79754045	0.715273	0.561061	0.396763	10.8306	2.18038	0.778845	-0.791727	0.0870257	0.19305	-0.573466	0.187821	0.486024	3.85986	8.03851e-16	2.07405e-14	-2.7391	1.49695e-09	4.27333e-08	-3.50397	3.06526e-12	2.42367e-10	PGE2 sensitive	IL10 sensitive	N	Y	inside	41081	Anapc10
chrX	12437675	12439572	0.355786	0.22653	0.220632	5.36897	0.644723	2.63432	-0.958929	0.139738	0.272172	-0.440992	0.422577	0.721259	3.85884	1.38639e-13	1.72221e-12	-3.37392	6.04309e-09	1.2983e-07	-0.774221	0.00724372	0.017938	PGE2 sensitive	x	N	Y	upstream	-83628	Gm14635
chr4	62902411	62903807	0.292171	0.081001	0.24465	4.32617	0.657566	0.768382	-1.5863	0.0970397	0.209206	-0.309752	0.617623	0.84943	3.85506	6.50945e-12	5.14997e-11	-2.71501	3.97869e-06	2.89152e-05	-2.54111	1.3606e-07	1.382e-06	PGE2 sensitive	IL10 sensitive	N	N	upstream	-62464	Zfp618
chr8	13292754	13295203	3.53	1.22769	1.7436	48.1303	14.7088	9.70305	-1.89516	4.60384e-05	0.000552184	-0.620534	0.0657228	0.272916	3.85408	6.25819e-17	2.6427e-15	-2.19729	1.4879e-08	2.7005e-07	-2.00898	1.98427e-09	3.89664e-08	PGE2 sensitive	IL10 sensitive	Y	N	upstream	-5852	Dcun1d2
chr9	108034607	108036762	2.69215	1.81087	1.59473	37.4772	22.272	5.7665	-0.880498	0.0070304	0.028594	-0.454743	0.0999411	0.345103	3.85366	7.349e-19	9.32458e-17	-1.09498	2.65019e-05	0.000146923	-2.47403	9.66637e-13	1.05732e-10	x	IL10 sensitive	N	Y	upstream	-13605	Gmppb
chr3	109054720	109056225	2.17531	1.78631	1.3475	31.3823	15.54	14.4731	-0.494681	0.228869	0.386948	-0.559069	0.136028	0.409018	3.85212	1.2515e-15	2.98483e-14	-1.27036	0.000171391	0.000732607	-0.993512	0.000286395	0.00107473	x	x	N	Y	upstream	-25026	Slc25a54
chr3	59696724	59698577	0.446471	0.145529	0.185057	6.72137	0.724243	0.50016	-1.55154	0.0115925	0.0419045	-1.2394	0.0100389	0.088104	3.851	3.69838e-16	1.10859e-14	-3.13806	5.16273e-10	1.84493e-08	-3.72821	1.7876e-13	3.17094e-11	PGE2 sensitive	IL10 sensitive	N	N	upstream	-32135	Gm5538
chr9	100702593	100704943	1.90606	1.44125	1.16862	27.6653	6.30194	3.88369	-0.344901	0.312619	0.480462	-0.727072	0.01945	0.132179	3.84957	4.52079e-18	3.43841e-16	-2.16109	3.63087e-09	8.60258e-08	-2.86666	2.0304e-13	3.48692e-11	PGE2 sensitive	IL10 sensitive	N	N	inside	60146	Stag1
chr3	52858941	52860914	2.82903	5.81258	1.1313	39.2077	29.1363	14.958	0.489979	0.122135	0.247288	-0.844098	0.0265173	0.159308	3.84637	1.81559e-16	6.23205e-15	-1.01443	0.000816084	0.00283169	-0.98986	0.000124856	0.000521158	x	x	N	Y	downstream	67738	Gm20750
chr19	16683867	16686202	1.63242	1.23363	0.949303	23.8543	11.7215	3.57543	-0.497228	0.237616	0.397549	-0.558393	0.141549	0.417629	3.84597	7.63416e-16	1.98588e-14	-1.36156	4.80825e-05	0.000245256	-2.5148	2.73819e-10	7.70651e-09	x	IL10 sensitive	N	Y	inside	95899	Vps13a
chr8	125361534	125362933	1.50371	0.690117	1.00326	21.6834	5.00821	4.91679	-1.17078	0.00237388	0.0122605	-0.540334	0.0583638	0.254736	3.84441	5.04338e-19	7.2331e-17	-2.26515	2.22569e-10	9.51033e-09	-2.08428	9.03718e-12	5.37892e-10	PGE2 sensitive	IL10 sensitive	N	Y	downstream	130476	Sipa1l2
chr7	19442145	19443538	0.347194	0.406077	0.253691	5.16221	0.489964	1.09289	0.165456	0.803432	0.883644	-0.309551	0.544862	0.806292	3.8444	9.05968e-15	1.61129e-13	-3.48734	1.3028e-09	3.84741e-08	-2.05085	1.77163e-08	2.4334e-07	PGE2 sensitive	IL10 sensitive	N	N	inside	15652	Mark4
chr2	68434075	68437220	2.1577	0.619643	1.26606	30.1404	8.11742	3.26133	-1.87078	0.000140311	0.00131154	-0.645363	0.0396676	0.203384	3.8419	1.33451e-17	7.82211e-16	-2.10442	1.40589e-08	2.57866e-07	-3.14411	9.97842e-14	2.06163e-11	PGE2 sensitive	IL10 sensitive	N	Y	inside	36333	Stk39
chr2	57287805	57289196	0.905575	0.409586	0.492768	12.5067	4.4687	6.42744	-1.4195	0.0391895	0.106049	-0.713493	0.20142	0.503888	3.8406	9.32809e-13	9.21614e-12	-1.92639	4.30262e-05	0.000223316	-0.877436	0.00606477	0.0154251	x	x	N	N	inside	50119	Gpd2
chr1	66880860	66882989	0.509771	0.56457	0.269621	7.72059	2.10086	0.962305	-0.0790758	0.867075	0.923559	-0.813376	0.0898874	0.326014	3.83952	3.17552e-15	6.5963e-14	-2.05375	3.14681e-07	3.37426e-06	-2.90871	7.42719e-11	2.64364e-09	PGE2 sensitive	IL10 sensitive	N	N	upstream	-18615	Acadl
chr17	10816636	10818608	1.98035	0.795681	0.971037	27.7471	5.84622	5.73164	-1.36906	0.00162821	0.00908942	-1.00435	0.00319397	0.0421437	3.83912	1.00687e-17	6.34784e-16	-2.39769	1.02093e-09	3.15857e-08	-2.29829	2.50998e-11	1.15389e-09	PGE2 sensitive	IL10 sensitive	N	Y	inside	22569	Pacrg
chr14	21972114	21974576	3.49313	1.45178	2.52325	47.1419	11.2795	9.62895	-1.22665	0.0054059	0.0232171	-0.430327	0.173371	0.465926	3.83694	1.96714e-16	6.64232e-15	-2.30163	3.17348e-08	5.01112e-07	-2.35235	2.01933e-10	6.0029e-09	PGE2 sensitive	IL10 sensitive	Y	N	downstream	16256	Zfp503
chr18	52534835	52536403	0.831184	1.11159	0.534031	12.6539	3.62796	4.65469	0.0325641	0.927707	0.960376	-0.466832	0.228747	0.538256	3.83373	2.5367e-16	8.15206e-15	-2.08872	3.50058e-08	5.4042e-07	-1.18993	9.94505e-06	5.6654e-05	PGE2 sensitive	x	N	Y	upstream	-5752	Lox
chr13	35078202	35080844	8.4326	5.74883	3.27359	98.3972	42.1079	35.9883	-0.808974	0.0405361	0.108794	-0.705566	0.0637083	0.267185	3.83365	6.54726e-15	1.21787e-13	-1.89017	5.50148e-06	3.81369e-05	-1.0885	0.000255736	0.00097515	x	x	Y	N	upstream	-85379	Eci2
chr18	82970168	82970851	0.319922	0.399059	0.463603	4.75439	1.66564	1.51819	0.445708	0.398439	0.565089	0.457843	0.229687	0.539289	3.83245	1.46523e-15	3.38673e-14	-1.35097	4.90785e-05	0.000249511	-1.72496	4.44048e-08	5.26965e-07	x	x	N	N	upstream	-49950	4930592I03Rik
chr14	27197798	27200143	2.30421	1.17369	2.17643	32.2557	10.7841	5.53604	-1.25629	0.00288356	0.0142631	0.153011	0.615078	0.847864	3.83159	6.82785e-17	2.81492e-15	-1.94432	1.01284e-07	1.30726e-06	-2.35579	1.08287e-10	3.59569e-09	x	IL10 sensitive	N	Y	upstream	-39039	Arhgef3
chr3	68861174	68863225	0.555329	0.199529	0.254349	8.3118	3.47839	1.09614	-1.72204	0.00419027	0.0190539	-0.994513	0.0337712	0.184941	3.82919	6.80981e-16	1.80863e-14	-1.49376	6.78719e-06	4.55619e-05	-2.82485	3.20389e-11	1.39106e-09	x	IL10 sensitive	N	Y	upstream	-7385	1110032F04Rik
chr10	19076350	19078737	5.08496	3.8629	3.8869	69.747	36.8911	38.0163	-0.612237	0.0731987	0.169869	-0.117217	0.686572	0.885555	3.82896	5.57614e-17	2.4287e-15	-1.29558	4.24079e-05	0.000220611	-0.666745	0.00365162	0.00993661	x	x	N	Y	upstream	-62134	Tnfaip3
chr5	32696037	32697980	1.26769	0.291058	0.848861	17.8057	2.75934	2.02237	-2.39534	4.20352e-05	0.000514002	-0.322789	0.344319	0.656128	3.82872	6.40882e-17	2.68948e-15	-3.02586	7.10409e-11	3.90151e-09	-2.8828	2.93639e-12	2.37094e-10	PGE2 sensitive	IL10 sensitive	N	N	downstream	85838	Yes1
chr14	73982872	73984258	0.325858	0.145529	0.316637	4.83016	0.481402	0.573027	-1.20462	0.0548568	0.137167	-0.0107766	0.977972	0.99474	3.82752	3.4299e-15	7.03527e-14	-3.34954	1.01722e-09	3.15068e-08	-3.05981	2.40287e-11	1.12245e-09	PGE2 sensitive	IL10 sensitive	N	N	upstream	-371961	4933402J15Rik
chr2	84211243	84213140	1.04189	0.246512	0.803224	14.793	2.21891	3.45094	-1.86096	0.00180895	0.00987722	-0.416322	0.240651	0.551164	3.826	2.60547e-16	8.35812e-15	-2.66886	2.35542e-09	6.11536e-08	-2.17061	7.4476e-10	1.74386e-08	PGE2 sensitive	IL10 sensitive	N	Y	downstream	213074	Calcrl
chr7	113778055	113781192	1.26517	0.740608	2.75704	18.8543	2.86882	4.53188	-0.973159	0.0413061	0.110351	1.45307	6.6815e-05	0.00294844	3.82212	1.49747e-15	3.45237e-14	-3.04298	7.86609e-10	2.57546e-08	-1.64502	2.93639e-07	2.67475e-06	PGE2 sensitive	x	N	Y	inside	13627	Spon1
chr14	122829642	122831681	1.14932	0.64908	0.63967	16.3109	4.70726	2.05404	-0.961874	0.0363823	0.100236	-0.633496	0.104363	0.353929	3.82043	3.86526e-16	1.14713e-14	-2.1294	5.40814e-08	7.73769e-07	-2.76624	2.29793e-11	1.09049e-09	PGE2 sensitive	IL10 sensitive	Y	N	downstream	82503	Ggact
chr18	36422722	36424121	0.509591	0.429568	0.740164	7.29866	1.27751	0.779126	0.0127054	0.987151	0.993118	0.456013	0.215086	0.52175	3.81498	2.21339e-15	4.84601e-14	-2.4091	7.69218e-08	1.04379e-06	-3.28733	3.17913e-12	2.48096e-10	PGE2 sensitive	IL10 sensitive	N	N	inside	31073	Pfdn1
chr9	79771241	79773516	0.971661	0.842664	0.926963	13.9248	4.39346	2.19539	-0.269087	0.465829	0.62693	0.0284323	0.926385	0.980034	3.81371	1.60108e-17	9.08825e-16	-1.84945	4.95229e-08	7.204e-07	-2.53652	3.865e-12	2.86685e-10	x	IL10 sensitive	N	Y	upstream	-12525	Cox7a2
chr9	21360110	21362384	5.33947	1.58434	2.08329	65.081	32.6526	12.7345	-1.93856	0.000168898	0.00151394	-1.03211	0.00711085	0.0714197	3.81159	1.57817e-15	3.60912e-14	-1.54406	2.79352e-05	0.000153433	-2.2452	3.09703e-09	5.61524e-08	x	IL10 sensitive	N	Y	upstream	-6623	Ilf3
chr5	108301625	108305171	1.46681	0.724135	0.839884	21.305	1.47326	3.1287	-0.540614	0.136111	0.267105	-1.07407	0.000593521	0.0138553	3.80937	5.19888e-19	7.37762e-17	-3.31959	1.86343e-12	2.45685e-10	-3.01266	4.37646e-15	2.68912e-12	PGE2 sensitive	IL10 sensitive	N	Y	upstream	-9526	Pigg
chr11	88691502	88694191	1.50339	0.930683	1.02637	20.9901	5.48015	5.0904	-0.736753	0.0139054	0.0481816	-0.517248	0.030692	0.173789	3.80175	6.75255e-21	5.27339e-18	-2.00467	4.02447e-11	2.51471e-09	-2.01815	3.06176e-13	4.63779e-11	PGE2 sensitive	IL10 sensitive	Y	N	inside	25383	Msi2
chr19	29184891	29187220	1.61606	3.20787	3.56531	22.5117	24.5479	15.3547	0.840511	0.018884	0.0607191	1.27213	0.000172735	0.00582534	3.79944	3.97603e-16	1.17419e-14	-0.0380858	0.882127	0.920572	-0.436999	0.0498207	0.0934072	PGE2 resistant	IL10 resistant	Y	N	downstream	50778	Mir101b
chr16	45349131	45351151	1.08207	0.399059	0.758609	14.9347	4.94154	6.92587	-1.27811	0.0118849	0.0427034	-0.567962	0.111837	0.368181	3.79749	1.24313e-16	4.60412e-15	-1.56189	3.54069e-06	2.61264e-05	-1.18235	4.29212e-06	2.71849e-05	x	x	N	Y	downstream	58912	Cd200
chr6	16992625	16994462	0.426576	0.243003	0.333224	6.4627	1.20227	0.55416	-0.2662	0.749519	0.847778	-0.572757	0.390215	0.69502	3.79737	9.38926e-11	5.65744e-10	-2.11164	0.000413908	0.00157168	-3.71853	6.77182e-09	1.09267e-07	PGE2 sensitive	IL10 sensitive	N	N	upstream	-71604	Tes
chrX	74138320	74140338	0.751416	0.402568	0.574816	11.2516	2.15133	7.34798	-0.935505	0.0684874	0.161653	-0.498305	0.206104	0.510393	3.79653	9.04683e-16	2.28823e-14	-2.33926	4.24658e-08	6.34294e-07	-0.654573	0.00491411	0.01287	PGE2 sensitive	x	N	N	inside	11864	Opn1mw
chr16	16027301	16028698	0.48203	0.618571	0.387359	6.95684	2.76271	3.86162	-0.0151777	0.979935	0.989228	-0.0278924	0.943023	0.985545	3.79645	9.8004e-15	1.72652e-13	-1.68604	4.52915e-06	3.22976e-05	-0.551495	0.026913	0.0553587	x	x	N	N	inside	118851	Spidr
chr1	119929262	119929927	0.288916	0.321567	0.266448	4.34428	2.726	1.12747	-0.00915056	0.987052	0.993056	-0.12551	0.832867	0.948058	3.79526	8.5636e-12	6.5773e-11	-0.79221	0.0429276	0.0845275	-1.91289	5.25847e-06	3.24257e-05	x	x	N	N	upstream	-16426	Tmem177
chr11	51823048	51825044	2.026	0.920156	0.939177	27.445	10.0189	9.80003	-1.31773	0.00109237	0.00662536	-0.922054	0.00611279	0.0648244	3.79429	6.48846e-18	4.59173e-16	-1.72954	1.20565e-07	1.50881e-06	-1.35143	1.52715e-07	1.52616e-06	x	x	N	Y	inside	33435	Jade2
chr1	43700308	43701370	0.427617	0.595079	0.483842	6.3437	1.26039	1.29725	0.405411	0.408117	0.574359	0.186787	0.673149	0.878329	3.79428	2.824e-14	4.31767e-13	-2.43648	1.89462e-07	2.19243e-06	-2.17553	1.95275e-08	2.63981e-07	PGE2 sensitive	IL10 sensitive	N	N	upstream	-29762	1500015O10Rik
chr1	135739525	135741464	1.31869	0.822681	0.761667	18.7296	5.88475	1.32366	-1.30679	0.00356497	0.0168326	-0.200691	0.580207	0.827627	3.79055	3.98072e-16	1.17493e-14	-2.39084	2.63307e-09	6.66924e-08	-3.14612	6.1944e-12	4.01e-10	PGE2 sensitive	IL10 sensitive	N	Y	inside	11298	Csrp1
chrX	150980771	150982962	1.30159	1.04219	2.38507	18.1249	10.3012	9.02485	-0.452004	0.187001	0.33537	1.00707	0.000362458	0.00982917	3.7891	3.37626e-18	2.7924e-16	-1.0368	6.06345e-05	0.000299425	-0.854541	5.89953e-05	0.0002712	x	x	N	Y	downstream	35427	Gnl3l
chr9	119647505	119649628	0.761185	0.598588	0.45282	11.0719	0.242841	0.619166	-0.261801	0.640277	0.770845	-0.746212	0.146073	0.424438	3.78801	1.97366e-13	2.33808e-12	-5.41542	4.27554e-10	1.58459e-08	-4.10421	1.28777e-11	7.02153e-10	PGE2 sensitive	IL10 sensitive	N	N	upstream	-69550	Scn5a
chr8	46732234	46734398	2.39674	2.23586	3.65561	34.3786	20.717	14.9551	-0.426568	0.160625	0.300817	0.939613	0.000434065	0.0110568	3.78446	1.79923e-18	1.72639e-16	-1.19727	5.97497e-06	4.08624e-05	-0.811832	0.000124054	0.000518094	x	x	Y	Y	inside	6199	Gm16675
chr7	104342693	104344578	0.82149	0.768681	0.805082	11.7441	15.1727	2.39917	-0.382328	0.389844	0.557071	0.221694	0.553312	0.811459	3.78151	2.04598e-15	4.52728e-14	0.116364	0.646819	0.740594	-1.98116	1.41779e-08	2.01779e-07	PGE2 resistant	x	N	Y	inside	9713	Trim12c
chr2	4931679	4933251	0.634257	0.721698	0.65537	8.52281	2.27884	2.36579	0.20771	0.71475	0.823418	0.0586518	0.899398	0.970913	3.77906	6.01455e-13	6.26975e-12	-1.9618	2.53534e-05	0.000141355	-1.87116	1.09585e-06	8.32421e-06	x	x	N	N	inside	13470	Phyh
chr9	46046461	46049077	2.08367	2.32388	2.40676	28.7795	22.3295	5.2336	0.104231	0.708482	0.819022	0.293985	0.216829	0.524081	3.77638	4.17866e-19	6.43812e-17	-0.52328	0.0140681	0.0328196	-2.38914	6.70795e-13	8.07424e-11	x	IL10 sensitive	N	Y	inside	34950	Sik3
chr2	155037310	155039094	0.548237	0.56457	1.32187	7.40408	2.59083	14.065	-0.292306	0.482788	0.642157	1.62974	1.05711e-05	0.00075503	3.7711	2.36398e-16	7.67937e-15	-1.89946	4.16594e-08	6.25158e-07	1.2671	2.1504e-07	2.04264e-06	x	x	N	Y	inside	24633	a
chr16	97485300	97487348	0.618944	0.199529	0.256207	8.39129	1.76229	1.57103	-1.59438	0.00900412	0.0344824	-1.16897	0.0150565	0.113286	3.76939	1.67505e-15	3.79525e-14	-2.29745	4.96271e-08	7.21526e-07	-2.37388	5.00371e-10	1.26028e-08	PGE2 sensitive	IL10 sensitive	N	Y	inside	18612	Fam3b
chr1	142655524	142657253	0.667969	0.243003	0.606133	9.61215	2.45319	4.24687	-1.64396	0.0290308	0.0843793	-0.00883055	0.98371	0.995946	3.76888	1.43871e-12	1.34668e-11	-2.20799	6.40085e-06	4.32701e-05	-1.0123	0.00238405	0.00685141	PGE2 sensitive	x	N	N	upstream	-984308	B3galt2
chr10	102721649	102722976	0.286406	0.223021	0.202844	4.37473	1.90848	1.73473	-0.661434	0.376853	0.544368	-0.410488	0.529321	0.79584	3.76707	1.4726e-11	1.06762e-10	-1.4201	0.00120986	0.003975	-1.15055	0.00152642	0.0046496	x	x	N	N	downstream	210091	Rassf9
chr18	65301156	65305780	5.4408	11.042	2.50102	69.8286	108.557	28.3062	0.559301	0.152259	0.28934	-0.732487	0.0943352	0.333948	3.76592	1.23134e-13	1.55032e-12	0.128451	0.715363	0.795791	-1.01388	0.00131687	0.00409197	PGE2 resistant	x	Y	Y	downstream	54608	Mir122
chr11	97555097	97557021	0.819812	0.203039	0.831253	11.1247	3.1031	1.72456	-2.18995	0.000262195	0.00214297	0.158176	0.638019	0.859787	3.7651	1.38212e-16	4.98868e-15	-2.14321	2.04268e-08	3.4825e-07	-2.56	2.1377e-11	1.02285e-09	PGE2 sensitive	IL10 sensitive	N	Y	inside	19067	Srcin1
chr2	136024914	136026703	0.487921	0.219512	0.419103	7.0153	0.879003	0.55649	-1.15064	0.105663	0.222917	-0.152823	0.76362	0.92127	3.76497	6.14825e-13	6.39553e-12	-3.04673	1.43722e-07	1.7385e-06	-3.58189	3.54962e-10	9.45717e-09	PGE2 sensitive	IL10 sensitive	N	Y	upstream	-32118	Lamp5
chr8	108316692	108318413	0.464992	0.176038	0.512413	6.67934	0.975646	1.17477	-1.48695	0.0332646	0.0936559	0.229935	0.606514	0.843032	3.76295	8.58735e-14	1.1361e-12	-2.79747	1.64484e-07	1.95025e-06	-2.34307	1.14687e-08	1.68979e-07	PGE2 sensitive	IL10 sensitive	N	Y	downstream	267125	3010033K07Rik
chr6	24046412	24048056	0.526128	0.588061	0.361188	7.17869	2.36848	0.755607	-0.387477	0.338668	0.507381	-0.00428558	0.976046	0.994305	3.76271	9.66222e-17	3.74307e-15	-2.14619	3.13437e-09	7.64455e-08	-2.71622	2.35434e-11	1.10927e-09	PGE2 sensitive	IL10 sensitive	N	Y	upstream	-77174	Tas2r118
chr1	184907772	184909585	2.25968	0.99872	1.55963	30.0358	4.70298	4.62249	-1.27595	0.000127022	0.00121383	-0.470746	0.0421202	0.210114	3.76118	1.39873e-20	7.32298e-18	-2.86873	1.30053e-13	3.40443e-11	-2.67689	2.38642e-15	1.92071e-12	PGE2 sensitive	IL10 sensitive	Y	N	upstream	-25642	C130074G19Rik
chr7	46769534	46770990	0.958938	1.47176	2.1187	13.0558	6.88764	19.6561	0.682658	0.0304671	0.0875114	1.14208	5.66811e-05	0.00263594	3.76117	2.04693e-18	1.87722e-16	-0.925419	0.000150091	0.000654034	0.585372	0.0010518	0.0033599	x	x	Y	N	downstream	18430	Saa2
chr12	74100938	74103416	0.437437	0.348567	0.293639	6.33251	1.05426	0.466796	-0.195432	0.756341	0.851953	-0.769396	0.172049	0.464072	3.75706	8.02873e-13	8.09099e-12	-2.32623	6.36968e-06	4.31081e-05	-3.96125	6.55662e-11	2.41672e-09	PGE2 sensitive	IL10 sensitive	N	N	inside	104417	Syt16
chr7	101443661	101445214	0.39774	1.10214	0.291781	5.64304	10.8105	3.63953	1.34715	0.00485882	0.0214051	-0.410691	0.418467	0.717833	3.75691	9.54488e-14	1.24146e-12	0.855954	0.00353992	0.0100147	-0.538416	0.0381256	0.0744387	x	x	N	Y	upstream	-6081	Pde2a
chr16	52424860	52427420	3.69693	2.90141	2.85256	50.3697	24.0291	19.0112	-0.431258	0.153261	0.29061	-0.342298	0.183432	0.48015	3.75517	2.00352e-18	1.84054e-16	-1.19022	1.42655e-05	8.62986e-05	-1.36407	7.79851e-08	8.59462e-07	x	x	N	Y	inside	26857	Alcam
chr2	84335492	84337914	2.4315	1.59165	1.66365	34.2437	12.1332	14.7254	-0.96721	0.0138327	0.0480038	-0.309266	0.331104	0.644292	3.7545	1.40936e-16	5.07003e-15	-1.77026	4.96496e-07	4.94727e-06	-0.938948	0.000180348	0.000719277	x	x	N	Y	inside	88563	Calcrl
chr19	37814362	37815862	0.968951	0.382586	0.896056	13.2884	1.79225	2.48918	-1.23392	0.00255507	0.0129861	-0.150599	0.55921	0.814995	3.75218	3.28929e-19	5.375e-17	-2.76974	9.98323e-12	8.60873e-10	-2.45391	1.04202e-13	2.122e-11	PGE2 sensitive	IL10 sensitive	N	Y	downstream	117305	Cyp26a1
chr4	102278216	102280235	2.16264	0.832136	1.6452	28.9187	5.57433	5.58707	-1.37414	0.0012543	0.00739379	-0.359996	0.210374	0.515657	3.75193	1.296e-17	7.68566e-16	-2.54718	3.67561e-10	1.40374e-08	-2.35226	1.39341e-11	7.45432e-10	PGE2 sensitive	IL10 sensitive	N	Y	inside	24288	Pde4b
chr3	157933496	157933834	0.127703	0.14202	0.1723	1.78372	0.289023	0.20842	0.015501	0.980923	0.989811	0.692727	0.312966	0.627083	3.75104	3.31302e-10	1.77061e-09	-2.87899	9.1327e-06	5.86566e-05	-2.74665	2.29199e-06	1.57106e-05	PGE2 sensitive	IL10 sensitive	Y	N	upstream	-8602	Cth
chr5	105144948	105146362	1.62999	0.77219	2.23614	21.6916	5.90097	3.7984	-1.09654	0.0127221	0.0449949	0.456436	0.112967	0.3703	3.74807	7.30241e-17	2.96523e-15	-1.92525	1.67104e-07	1.97309e-06	-2.54678	1.09259e-11	6.24055e-10	x	IL10 sensitive	N	Y	upstream	-6069	Gbp4
chr4	16070440	16072851	2.80008	2.17942	2.60265	37.3853	12.3626	6.97265	-0.55102	0.00740738	0.0297008	0.0270584	0.896348	0.969643	3.74503	1.48211e-23	1.99807e-19	-1.81156	1.19461e-12	1.78446e-10	-2.31084	9.73363e-17	2.91603e-13	x	IL10 sensitive	N	Y	upstream	-57769	Osgin2
chr4	89393532	89394254	0.25091	0.219512	0.241592	3.63957	0.879003	1.47088	-0.0558063	0.936887	0.965252	-0.233837	0.710707	0.896687	3.74441	2.66247e-11	1.82328e-10	-1.90353	0.000223348	0.000921221	-1.41825	0.000187425	0.000743592	x	x	N	Y	upstream	-82861	Cdkn2b
chr5	74617333	74619386	1.02655	0.172529	0.465397	13.2649	4.38918	4.89412	-2.77513	0.000115362	0.00112677	-0.883269	0.0492911	0.230571	3.74275	3.82315e-15	7.72136e-14	-2.02091	5.49007e-07	5.3857e-06	-1.24091	1.61596e-05	8.65866e-05	PGE2 sensitive	x	N	Y	inside	59512	Lnx1
chr8	22716504	22718111	0.455516	0.56457	0.464082	6.28154	3.47839	1.54198	0.0908473	0.819445	0.893872	0.149056	0.804273	0.93707	3.7374	4.31677e-16	1.25964e-14	-1.07371	0.000170842	0.000730641	-1.86319	8.68546e-09	1.33703e-07	x	x	N	Y	upstream	-10725	Ikbkb
chrX	159743940	159746294	1.3148	0.642062	0.606018	17.784	4.93635	7.72005	-1.20775	0.0105588	0.0389801	-0.951608	0.0185711	0.128779	3.73108	5.36377e-16	1.4894e-14	-2.1193	5.6361e-08	8.00519e-07	-1.045	6.91655e-05	0.000311748	PGE2 sensitive	x	N	Y	inside	36517	Sh3kbp1
chr2	57295917	57298580	7.76606	3.49484	4.20682	85.4356	30.7549	41.932	-1.50587	9.47913e-05	0.000965204	-0.348117	0.213	0.519078	3.73093	3.50018e-17	1.66885e-15	-2.10593	1.77149e-08	3.10356e-07	-0.756057	0.00097842	0.00315405	PGE2 sensitive	x	Y	N	inside	58867	Gpd2
chr14	26563769	26565743	1.31547	0.433077	0.45522	17.0278	5.91965	5.49295	-1.9335	0.000351253	0.00269417	-1.22051	0.00587671	0.0631571	3.73048	6.22874e-16	1.68111e-14	-1.93188	2.70526e-07	2.95965e-06	-1.38805	1.62558e-06	1.16569e-05	x	x	N	Y	upstream	-9101	Dennd6a
chr18	65327102	65330287	8.34392	7.43854	1.51016	87.1146	87.6779	34.0259	-0.696997	0.198638	0.349982	-1.64365	0.0141753	0.109279	3.7263	1.29045e-10	7.55075e-10	-0.871685	0.0836277	0.147272	-0.889015	0.0250948	0.0521217	x	x	Y	N	inside	65194	Alpk2
chrX	108743635	108745860	0.463026	0.28053	0.471086	6.46509	1.31422	0.798873	-0.911314	0.0704435	0.165145	0.0793238	0.962259	0.990534	3.72625	6.78459e-16	1.80476e-14	-2.4815	4.40853e-09	1.0052e-07	-2.90792	1.3548e-11	7.32039e-10	PGE2 sensitive	IL10 sensitive	N	N	inside	89607	Brwd3
chr14	96351796	96352168	0.09911	0.0305094	0.018445	1.39289	0.121421	0.174167	-1.45802	0.282122	0.447652	-2.12463	0.0888524	0.323858	3.72374	2.32271e-08	8.58774e-08	-3.37563	0.000175116	0.000746491	-2.99784	8.92532e-06	5.14954e-05	PGE2 sensitive	IL10 sensitive	N	N	inside	167052	Klhl1
chr6	18819474	18821076	0.645403	0.203039	0.413893	8.74133	1.89746	0.694083	-1.37313	0.0184478	0.0596473	-0.79368	0.0464387	0.222418	3.72367	5.7951e-16	1.58872e-14	-2.03404	3.3634e-07	3.56609e-06	-3.82051	6.34918e-14	1.46316e-11	PGE2 sensitive	IL10 sensitive	N	N	upstream	-28359	Lsm8
chr1	64499678	64501353	0.347958	0.31104	0.271479	4.62287	1.09279	0.70653	-0.229378	0.683402	0.801541	-0.256955	0.597706	0.837714	3.72155	8.74847e-14	1.15345e-12	-2.20582	7.08699e-07	6.65099e-06	-2.59445	3.49116e-09	6.20622e-08	PGE2 sensitive	IL10 sensitive	N	N	upstream	-32287	Creb1
chr6	71164476	71167035	0.825881	0.419041	0.407004	11.0038	1.38518	1.00524	-1.14702	0.0046041	0.0205001	-0.856051	0.0107934	0.0922255	3.72038	1.1511e-18	1.27198e-16	-3.18456	5.87239e-13	1.08078e-10	-3.29253	5.09699e-15	2.95543e-12	PGE2 sensitive	IL10 sensitive	Y	N	upstream	-21376	Thnsl2
chr5	64871340	64873845	3.85544	2.15837	4.78905	50.2695	21.8328	33.9364	-0.763412	0.0141464	0.0488281	0.310409	0.152804	0.434523	3.71796	3.57499e-19	5.71418e-17	-1.2617	1.65582e-06	1.36801e-05	-0.581288	0.00192723	0.00569551	x	x	N	Y	downstream	60107	Tlr1
chr7	139527925	139530530	0.709198	0.490587	0.489052	9.6124	1.73751	0.778237	-0.474672	0.258896	0.422152	-0.600224	0.0934297	0.332313	3.7121	6.92266e-17	2.84748e-15	-2.41496	3.02544e-09	7.42588e-08	-3.6418	2.73983e-14	8.44259e-12	PGE2 sensitive	IL10 sensitive	N	N	downstream	53569	Nkx6-2
chrX	105710155	105711864	0.751224	0.595079	0.569606	10.1636	2.25225	2.8134	-0.521556	0.182193	0.329215	-0.311484	0.350843	0.660957	3.71202	3.25056e-17	1.57474e-15	-2.36319	8.17816e-10	2.64552e-08	-1.71681	5.04592e-09	8.46877e-08	PGE2 sensitive	x	N	Y	upstream	-53466	Fgf16
chr5	76051352	76053134	5.36432	1.52927	1.84224	66.4247	28.9352	12.196	-2.05403	1.48018e-05	0.000226628	-1.26745	0.000544078	0.0130224	3.70912	1.65689e-16	5.79805e-15	-1.50319	7.58661e-06	5.01235e-05	-2.26356	3.40213e-10	9.11987e-09	x	IL10 sensitive	N	Y	upstream	-73815	Kdr
chr15	42497058	42499615	0.820216	0.42255	0.714651	11.6542	2.21982	0.537894	-1.1663	0.0873546	0.1936	0.129716	0.801054	0.935807	3.70797	4.52534e-12	3.7245e-11	-2.70957	5.9512e-07	5.75535e-06	-3.96403	6.78393e-10	1.61298e-08	PGE2 sensitive	IL10 sensitive	N	Y	inside	178641	Angpt1
chr9	100950697	100952626	1.49433	1.0881	1.26665	19.595	5.90097	2.52056	-0.579782	0.19845	0.349788	0.00709675	0.986681	0.99654	3.70724	8.12873e-15	1.4675e-13	-2.13611	3.49428e-07	3.68601e-06	-2.72827	3.6537e-10	9.6874e-09	PGE2 sensitive	IL10 sensitive	N	Y	downstream	83213	Pccb
chr12	78275603	78277392	0.489013	0.307531	0.494083	6.49827	1.45277	0.886517	-0.805157	0.133344	0.263189	0.183013	0.657377	0.87	3.70722	9.37713e-15	1.66193e-13	-2.38689	4.10942e-08	6.18478e-07	-2.67538	4.57947e-10	1.17482e-08	PGE2 sensitive	IL10 sensitive	N	Y	inside	49844	Gphn
chr4	134935609	134938332	2.95894	2.31092	3.08178	38.6464	9.55371	4.70223	-0.483714	0.0586234	0.144153	0.152107	0.447337	0.739731	3.70656	1.53461e-20	7.80699e-18	-2.18286	1.07902e-11	9.20646e-10	-2.93567	5.47984e-16	7.9865e-13	PGE2 sensitive	IL10 sensitive	N	N	overlapEnd	5991	Syf2
chr5	142420551	142421884	1.13289	1.03517	0.726929	15.0024	3.36644	2.05928	-0.228836	0.557269	0.703978	-0.521623	0.15113	0.432205	3.70474	3.71749e-16	1.11128e-14	-2.32239	1.43235e-08	2.61298e-07	-2.76351	1.28652e-11	7.02153e-10	PGE2 sensitive	IL10 sensitive	N	N	inside	19722	Foxk1
chr3	139175836	139177763	0.6805	0.31104	0.277825	9.34699	1.26895	1.00757	-0.701143	0.216484	0.371932	-1.5371	0.00261009	0.0368164	3.7027	7.64657e-15	1.39116e-13	-2.53429	1.49732e-07	1.79997e-06	-3.38817	2.98785e-12	2.37991e-10	PGE2 sensitive	IL10 sensitive	N	N	upstream	-29092	Stpg2
chr10	19025876	19027572	1.94237	1.37322	2.33681	25.533	26.9698	19.7926	-0.444061	0.109269	0.228455	0.252496	0.230459	0.540285	3.70173	2.64782e-20	1.04988e-17	0.077532	0.656978	0.748775	-0.377979	0.0145551	0.0327637	PGE2 resistant	IL10 resistant	N	Y	upstream	-11314	Tnfaip3
chr1	136598946	136601759	2.24802	0.646643	1.541	28.5714	7.92413	12.1284	-1.92131	6.2563e-05	0.000701051	-0.406404	0.164522	0.452598	3.70013	2.09818e-17	1.10385e-15	-2.12091	7.68586e-09	1.57787e-07	-1.15924	2.65654e-06	1.79112e-05	PGE2 sensitive	x	N	Y	upstream	-24548	Zfp281
chr11	105190355	105191719	2.05884	0.893155	1.08291	25.9174	9.20592	4.11652	-1.41904	0.000522693	0.00370579	-0.670827	0.0310043	0.174889	3.69976	1.00627e-17	6.34784e-16	-1.95929	1.14461e-08	2.17641e-07	-2.45507	5.28157e-12	3.52956e-10	x	IL10 sensitive	N	Y	inside	9511	Tlk2
chr3	116045686	116048164	1.98072	1.09376	1.55591	24.5175	11.4695	2.74053	-0.75039	0.0957589	0.20724	-0.424056	0.214067	0.520519	3.6997	1.31181e-15	3.0931e-14	-1.2633	0.00019218	0.000808561	-3.29987	1.34891e-12	1.36729e-10	x	IL10 sensitive	N	Y	downstream	38629	Extl2
chr15	53199028	53200481	1.63339	1.02816	1.27372	20.892	9.52828	7.50384	-0.735268	0.0743416	0.171855	-0.198269	0.542915	0.805101	3.69847	3.11862e-16	9.60981e-15	-1.46629	8.87247e-06	5.72717e-05	-1.35545	1.37065e-06	1.00849e-05	x	x	N	Y	inside	146429	Ext1
chr13	107741167	107743212	1.21383	0.663116	0.832274	16.0921	3.75976	2.53737	-0.817005	0.0292833	0.0849139	-0.585823	0.0489677	0.229768	3.69695	2.995e-18	2.53143e-16	-2.06869	2.7347e-09	6.86538e-08	-2.676	2.11596e-13	3.60039e-11	PGE2 sensitive	IL10 sensitive	N	Y	downstream	18897	Mir325
chr7	104299551	104300924	2.31373	0.846173	1.17393	28.6547	9.15974	3.03315	-1.60144	0.000411038	0.00306065	-0.781825	0.0187754	0.129376	3.69568	6.45767e-17	2.70575e-15	-2.00281	4.62484e-08	6.81219e-07	-3.10384	3.93497e-13	5.47648e-11	PGE2 sensitive	IL10 sensitive	Y	N	upstream	-14792	Gm15133
chr5	30284374	30285619	0.289671	0.483569	0.033717	3.82875	2.98505	0.611922	0.811361	0.12793	0.255448	-2.80504	0.00105031	0.0202495	3.6926	4.67042e-13	5.02399e-12	-0.343321	0.270438	0.38124	-2.63429	7.44026e-09	1.17928e-07	PGE2 resistant	IL10 sensitive	N	Y	downstream	52379	Ept1
chr2	122664975	122667398	6.31142	5.90868	4.88908	77.0509	42.7925	26.5937	-0.39905	0.177291	0.322801	-0.0200792	0.939205	0.984414	3.69255	2.34974e-17	1.21022e-15	-1.28811	2.14029e-05	0.000122158	-1.26971	1.12475e-06	8.51045e-06	x	x	Y	N	downstream	25384	Mir147
chr14	55420631	55422484	1.18343	0.761663	0.443236	14.8561	5.70859	2.63087	-0.899445	0.0435022	0.11483	-1.18513	0.00677476	0.0692604	3.69249	9.63784e-16	2.40723e-14	-1.80552	6.82031e-07	6.44788e-06	-2.35534	4.93611e-10	1.24977e-08	x	IL10 sensitive	N	Y	upstream	-57199	Dhrs4
chr9	99559423	99561758	1.76401	1.3122	1.336	23.101	7.51342	4.8158	-0.537727	0.0705207	0.165304	-0.324447	0.189596	0.488454	3.69195	1.93566e-19	3.63695e-17	-1.73579	4.33904e-09	9.92292e-08	-2.1887	1.1344e-12	1.20894e-10	x	IL10 sensitive	N	Y	inside	8309	Armc8
chr1	80485856	80487661	1.09438	0.720626	0.677167	14.7691	4.71245	1.09985	-0.940298	0.0651282	0.155772	-0.32609	0.441181	0.73537	3.69185	3.31383e-14	4.96246e-13	-2.15816	2.94638e-07	3.18788e-06	-3.2972	7.2369e-11	2.5913e-09	PGE2 sensitive	IL10 sensitive	N	N	downstream	40827	1700016L21Rik
chr4	3822050	3824077	1.35638	0.571588	0.967863	17.4284	3.13644	1.63664	-1.39375	0.00350697	0.0166122	-0.317347	0.349755	0.6602	3.69148	3.08081e-16	9.52048e-15	-2.75099	7.50296e-10	2.48983e-08	-3.29153	8.31658e-13	9.42168e-11	PGE2 sensitive	IL10 sensitive	N	Y	downstream	12536	Rps20
chr12	81546521	81548495	0.767783	0.429568	0.596434	10.0383	2.4336	1.11467	-0.912418	0.0761825	0.174971	-0.266664	0.501814	0.77802	3.69124	5.38916e-15	1.0309e-13	-2.30686	1.11135e-07	1.41044e-06	-3.06493	2.35065e-11	1.109e-09	PGE2 sensitive	IL10 sensitive	N	N	upstream	-14601	Synj2bp
chr7	144391160	144392910	0.497901	0.14202	0.296991	6.76459	1.06801	1.19801	-1.52066	0.0254208	0.0762056	-0.860046	0.06365	0.267079	3.69054	1.15111e-14	1.9794e-13	-2.48401	1.83055e-07	2.13525e-06	-2.62456	1.91793e-10	5.73306e-09	PGE2 sensitive	IL10 sensitive	N	Y	inside	51398	Mir3470b
chr12	78298105	78301273	3.41102	2.33441	1.89022	41.4843	10.0547	9.81643	-0.85413	0.0175143	0.05737	-0.488153	0.124296	0.389613	3.68972	1.08943e-16	4.13423e-15	-2.45179	2.52614e-09	6.45602e-08	-1.80823	9.39292e-09	1.4268e-07	PGE2 sensitive	x	N	Y	inside	73035	Gphn
chr13	58630735	58632400	0.673518	0.828627	0.315436	9.58992	18.9454	4.30316	0.0232158	0.963134	0.979961	-1.05462	0.0577662	0.253358	3.68913	2.2816e-13	2.66425e-12	0.837615	0.00966711	0.0238417	-1.0426	0.00063748	0.00216706	x	x	N	N	upstream	-20691	Slc28a3
chr14	12289280	12291105	4.24937	3.0407	3.72066	47.4402	16.4364	15.0228	-0.766192	0.0294525	0.085306	0.198368	0.486029	0.7672	3.68783	1.31226e-16	4.78455e-15	-2.03914	6.45037e-08	9.00534e-07	-1.48576	2.44326e-07	2.2842e-06	PGE2 sensitive	x	Y	N	inside	5990	3830406C13Rik
chr13	53362737	53364673	1.30991	1.30274	1.16239	16.9221	4.66782	2.48365	-0.228299	0.44758	0.609889	0.0336244	0.901034	0.971629	3.68645	1.34504e-18	1.41662e-16	-2.09391	7.45015e-10	2.47688e-08	-2.57408	2.96097e-13	4.52877e-11	PGE2 sensitive	IL10 sensitive	N	N	inside	13656	Sptlc1
chr6	11719297	11720812	0.510841	0.361531	0.685486	6.81714	1.44083	1.36377	-0.522845	0.35132	0.519453	0.519922	0.221823	0.529868	3.68627	1.00081e-13	1.2939e-12	-2.46725	2.55442e-07	2.82501e-06	-2.20269	3.96742e-08	4.78834e-07	PGE2 sensitive	IL10 sensitive	N	N	downstream	187392	Ndufa4
chr19	22107109	22109947	1.79832	1.40372	0.8412	23.198	10.5192	4.3177	-0.591277	0.0770935	0.176396	-0.74984	0.021027	0.138667	3.68534	7.16977e-18	4.91359e-16	-1.53664	3.29515e-07	3.50406e-06	-2.09137	6.47951e-11	2.39458e-09	x	IL10 sensitive	N	Y	upstream	-30588	Trpm3
chrX	9517403	9519840	1.3082	0.635044	0.96469	17.1955	4.99355	10.928	-1.05368	0.00471469	0.0208982	-0.421906	0.123605	0.38863	3.68515	9.22897e-19	1.08425e-16	-1.81574	6.7018e-09	1.41668e-07	-0.626611	0.000780447	0.00258606	x	x	N	Y	upstream	-49298	Cybb
chr4	13490781	13491808	0.327644	0.402568	0.411313	4.40302	1.37662	0.653691	0.0226734	0.962433	0.979492	0.422769	0.386476	0.692001	3.68454	5.10675e-13	5.45094e-12	-1.88687	1.0493e-05	6.61177e-05	-2.49279	3.26092e-08	4.05734e-07	x	IL10 sensitive	N	N	upstream	-252007	Runx1t1
chr16	84609804	84611255	4.97179	1.84733	2.37584	59.8432	31.919	13.5864	-1.59431	0.000462504	0.00336869	-0.84837	0.0151977	0.113887	3.6839	8.0108e-16	2.06789e-14	-1.21309	0.000207619	0.000864677	-2.02231	7.02975e-09	1.12721e-07	x	IL10 sensitive	N	Y	upstream	-69258	4930529L06Rik
chr12	119145584	119149011	8.08477	5.48613	6.22642	105.425	79.0181	32.1948	-0.510064	0.0476768	0.123231	-0.427294	0.0432232	0.213269	3.68325	9.59826e-20	2.32101e-17	-0.321044	0.112675	0.188205	-1.74692	9.1052e-11	3.11547e-09	PGE2 resistant	x	Y	N	downstream	90978	Itgb8
chr14	61015534	61016483	0.200552	0.0270003	0.0966626	2.7659	0.163321	0.065895	-2.49959	0.0133128	0.046577	-0.980313	0.115175	0.374168	3.68164	1.01734e-12	9.92946e-12	-4.01284	2.39326e-08	3.95273e-07	-5.2676	9.68823e-12	5.67904e-10	PGE2 sensitive	IL10 sensitive	N	N	inside	21979	Tnfrsf19
chr2	161058776	161060713	0.554457	0.449551	0.612428	7.25604	4.8816	1.37504	-0.570858	0.235945	0.395602	0.442859	0.259943	0.57285	3.68017	5.82899e-15	1.10291e-13	-0.920434	0.00165122	0.00518681	-2.10013	1.28375e-08	1.85842e-07	x	IL10 sensitive	N	Y	inside	49342	Chd6
chr19	29156141	29158709	2.2183	2.71134	2.69086	28.5874	28.6753	22.865	0.131877	0.606772	0.74423	0.393804	0.085018	0.315998	3.68	1.92954e-19	3.63695e-17	-0.146471	0.444718	0.55949	-0.215069	0.179096	0.269379	PGE2 resistant	IL10 resistant	N	Y	downstream	22147	Mir101b
chr10	7942286	7943972	2.03522	1.46123	1.51023	26.6972	17.899	7.20166	-0.490745	0.0908136	0.199297	-0.447961	0.0668376	0.275868	3.67967	1.25852e-19	2.7476e-17	-0.587388	0.0044703	0.012279	-1.90078	9.38732e-12	5.53353e-10	x	x	N	Y	inside	12994	Tab2
chr6	13822660	13824900	0.665004	0.510569	0.539899	8.76787	0.686624	1.25487	-0.180431	0.697389	0.811276	-0.351834	0.363912	0.671617	3.67833	2.80529e-15	5.94636e-14	-3.52369	4.50103e-10	1.6489e-08	-2.82858	2.85003e-11	1.27243e-09	PGE2 sensitive	IL10 sensitive	N	N	downstream	16068	Gpr85
chr2	28138252	28139495	0.324034	0.16902	0.27914	4.48816	0.682343	0.455453	-0.982588	0.222488	0.379336	-0.224536	0.711311	0.897124	3.67793	2.67802e-11	1.83218e-10	-2.74803	6.12361e-06	4.17519e-05	-3.19785	2.40527e-08	3.14202e-07	PGE2 sensitive	IL10 sensitive	N	N	upstream	-53996	Fcnb
chr13	42575290	42576193	0.252231	0.14202	0.248003	3.34801	0.816606	3.20965	-0.41596	0.545318	0.694461	-0.211066	0.684431	0.884556	3.67774	6.38731e-13	6.60598e-12	-1.67844	0.000144794	0.000633769	-0.277655	0.257378	0.36029	x	IL10 resistant	N	N	upstream	-105056	Phactr1
chr1	173489192	173492578	7.5639	3.35038	3.21818	88.351	60.0488	24.0385	-1.52955	0.00019689	0.00170559	-0.907535	0.00500882	0.0570796	3.67614	2.05056e-16	6.85146e-15	-0.906677	0.00197831	0.00606484	-1.68349	7.00158e-08	7.82833e-07	x	x	Y	Y	downstream	45072	BC094916
chr13	42371744	42375123	4.20064	1.79469	4.92611	53.9953	22.0091	51.2812	-1.29242	0.00023966	0.00199933	0.290239	0.188069	0.48641	3.67527	6.16455e-19	8.20798e-17	-1.34106	8.46926e-07	7.73243e-06	-0.0190232	0.91132	0.938612	x	IL10 resistant	Y	N	downstream	72165	Edn1
chr14	56283009	56284835	0.339725	0.33804	0.217459	4.47843	1.43227	0.370972	-0.255069	0.672048	0.793254	-0.258895	0.640804	0.861085	3.67448	2.12204e-12	1.89581e-11	-2.03838	8.3362e-06	5.42845e-05	-3.1593	7.56675e-09	1.19624e-07	PGE2 sensitive	IL10 sensitive	N	N	upstream	-21662	Gzmb
chr10	12993024	12994506	0.945759	0.392041	0.703995	12.3448	2.8098	1.09609	-1.14506	0.0255799	0.0766162	-0.438785	0.231112	0.540966	3.67296	9.60794e-16	2.4031e-14	-2.14574	1.05781e-07	1.35621e-06	-3.47919	5.68633e-13	7.13105e-11	PGE2 sensitive	IL10 sensitive	N	N	upstream	-14684	Sf3b5
chr4	78619711	78620031	0.106694	0.0915282	0.018445	1.3997	0.205222	0.0966573	-0.132882	0.883968	0.933751	-2.18761	0.0567096	0.250415	3.67282	5.11855e-09	2.13491e-08	-2.66759	0.000245217	0.000998969	-3.65974	4.02474e-07	3.50961e-06	PGE2 sensitive	IL10 sensitive	N	N	upstream	-407976	Ptprd
chr17	24388967	24390905	0.923898	0.980102	0.668241	12.3722	7.29964	6.56355	-0.252862	0.477132	0.636866	-0.296762	0.373956	0.680902	3.67124	5.58081e-17	2.4287e-15	-1.03357	0.00014188	0.000622683	-0.680529	0.00149266	0.00455862	x	x	Y	N	downstream	24577	D330041H03Rik
chr16	52924094	52925108	0.295533	0.260548	0.322504	3.97778	0.448063	0.586972	-0.0882944	0.880194	0.931552	0.121915	0.802375	0.936314	3.67025	8.2452e-13	8.28438e-12	-3.04581	2.60924e-07	2.87325e-06	-2.82831	3.48398e-09	6.20045e-08	PGE2 sensitive	IL10 sensitive	N	N	upstream	-108857	4930404A05Rik
chr16	38425240	38426874	0.670132	0.582115	0.278546	8.41268	3.33738	0.89669	-0.41858	0.321633	0.489987	-0.999286	0.0227817	0.145316	3.66616	6.39681e-16	1.71445e-14	-1.63496	1.46554e-06	1.23113e-05	-3.07861	4.08731e-12	2.96646e-10	x	IL10 sensitive	N	Y	inside	7088	Pla1a
chr2	157406714	157408666	2.23203	2.10681	2.08695	29.2257	33.4694	18.2278	-0.276489	0.501662	0.658157	-0.0404032	0.91082	0.975082	3.6648	9.85321e-15	1.73412e-13	0.0286648	0.923505	0.949349	-0.592978	0.0191688	0.0414782	PGE2 resistant	x	N	Y	upstream	-16602	Src
chr10	53470795	53472302	0.887492	0.348567	0.607991	11.0159	4.18395	4.95191	-1.61196	0.000906204	0.00571497	-0.294478	0.377206	0.684048	3.66146	5.6263e-17	2.43554e-15	-1.82242	6.80781e-08	9.42036e-07	-0.957266	3.58658e-05	0.000174476	x	x	N	N	downstream	47441	Gm20597
chr12	75621898	75623824	0.941012	0.118529	0.342628	11.6639	3.27161	0.946048	-3.08054	0.000211557	0.00180882	-1.31009	0.0101891	0.0888787	3.66063	3.58144e-14	5.29266e-13	-2.15691	8.99838e-07	8.14567e-06	-3.55043	1.43396e-11	7.60336e-10	PGE2 sensitive	IL10 sensitive	N	Y	downstream	8888	Rplp2-ps1
chr12	55763096	55765091	0.80771	0.575097	0.378861	10.5042	2.56268	1.01686	-0.696554	0.120086	0.244326	-0.86769	0.0417793	0.209185	3.65908	1.19538e-15	2.879e-14	-2.29853	1.87392e-08	3.25231e-07	-3.1191	6.40964e-12	4.12079e-10	PGE2 sensitive	IL10 sensitive	N	N	inside	57422	Ralgapa1
chr8	88104639	88106836	0.858516	0.589134	0.4857	10.9933	1.87605	0.729496	-0.565603	0.145558	0.280079	-0.792866	0.0222289	0.143299	3.65906	2.3426e-17	1.20769e-15	-2.58544	2.71243e-10	1.10893e-08	-3.88966	3.64981e-15	2.49134e-12	PGE2 sensitive	IL10 sensitive	N	Y	upstream	-13020	Cnep1r1
chr12	31957224	31960366	4.73225	3.83697	2.05838	57.5827	42.879	21.0632	-0.796126	0.0138876	0.0481412	-0.65607	0.0350861	0.188614	3.65896	4.01848e-17	1.87292e-15	-1.03269	0.000237139	0.000970088	-0.970069	6.39632e-05	0.000291171	x	x	N	Y	upstream	-8260	Hbp1
chr18	3912632	3914172	0.687526	0.39555	0.693754	8.88343	1.38181	1.06798	-0.659629	0.196311	0.346958	0.0164509	0.96453	0.991103	3.65764	5.46197e-15	1.04187e-13	-2.64002	2.00436e-08	3.43237e-07	-3.09619	1.39336e-11	7.45432e-10	PGE2 sensitive	IL10 sensitive	N	N	upstream	-252429	Lyzl1
chr7	16189594	16190816	0.854998	0.328585	0.742086	10.9813	2.03419	1.16371	-1.58533	0.00188531	0.0102033	-0.109313	0.737361	0.90939	3.65707	1.18021e-16	4.42272e-15	-2.56814	7.39129e-10	2.46338e-08	-3.0827	7.29963e-13	8.55723e-11	PGE2 sensitive	IL10 sensitive	N	Y	downstream	14811	Meis3
chr19	26803869	26804855	0.3032	0.318058	0.441379	4.06471	2.38223	0.858684	0.0495533	0.931856	0.962553	0.472104	0.273604	0.587397	3.65572	6.60139e-14	9.02128e-13	-0.757217	0.0158651	0.0362956	-2.2994	8.58301e-09	1.32467e-07	x	IL10 sensitive	N	Y	inside	19545	4931403E22Rik
chr9	32349348	32350570	0.301466	0.22653	0.136068	3.83139	0.627599	0.798601	-0.239991	0.699255	0.812509	-1.16913	0.0529564	0.240884	3.65563	5.68309e-13	5.96459e-12	-2.45814	1.38592e-06	1.17454e-05	-2.41127	2.00194e-08	2.69684e-07	PGE2 sensitive	IL10 sensitive	Y	N	upstream	-5722	Kcnj5
chr10	14385020	14386763	1.4492	0.541079	0.357242	16.9421	5.80251	6.96064	-1.8487	0.00227634	0.0118491	-1.51053	0.00932719	0.0842212	3.65436	1.78018e-13	2.14077e-12	-2.15659	1.82989e-06	1.48587e-05	-0.910078	0.00262271	0.00744483	PGE2 sensitive	x	N	Y	downstream	159144	Gpr126
chr4	148022131	148023422	0.472984	0.257039	0.451505	5.99551	0.803763	0.372132	-0.827309	0.150369	0.286777	0.0164224	0.969466	0.992642	3.65393	2.66698e-14	4.10085e-13	-2.90156	1.53579e-08	2.77167e-07	-3.88869	3.93569e-12	2.89144e-10	PGE2 sensitive	IL10 sensitive	N	Y	inside	15991	Clcn6
chr11	34414497	34416108	0.495811	0.219512	0.648054	6.47944	1.25183	0.586364	-1.24082	0.0714059	0.16677	0.567281	0.221406	0.52918	3.65321	7.31678e-13	7.44027e-12	-2.55375	5.22784e-07	5.16889e-06	-3.20077	1.44912e-09	3.02063e-08	PGE2 sensitive	IL10 sensitive	N	N	inside	100481	Fam196b
chr2	50523249	50523805	0.409105	0.399059	0.316573	5.24341	1.47326	1.48012	0.130867	0.801887	0.882719	-0.499022	0.276338	0.590207	3.65238	2.91479e-14	4.43635e-13	-1.67207	1.64911e-05	9.77449e-05	-1.88991	6.36641e-08	7.21086e-07	x	x	N	N	downstream	226718	Gm13483
chr19	55291807	55294753	9.92744	8.46826	4.94653	111.955	71.7509	74.6097	-0.551278	0.0551399	0.137703	-0.473681	0.0788627	0.302617	3.65218	1.69121e-17	9.45064e-16	-1.18153	5.16734e-05	0.000260932	-0.218724	0.266345	0.370238	x	IL10 resistant	N	Y	downstream	22752	Zdhhc6
chr7	4663226	4664725	2.13039	1.05623	1.43961	26.1996	8.0737	5.36765	-1.16855	0.000357645	0.00273173	-0.44578	0.0597981	0.258548	3.64453	7.29644e-20	1.98717e-17	-1.94109	2.76342e-10	1.12356e-08	-2.20147	3.29647e-13	4.87019e-11	x	IL10 sensitive	N	N	upstream	-5026	Ppp6r1
chr16	35695543	35697397	0.735871	0.774627	0.614222	9.66307	2.84223	2.44591	-0.197937	0.627615	0.761051	-0.183447	0.620121	0.850944	3.64292	1.29199e-15	3.06111e-14	-1.99579	1.74173e-07	2.04535e-06	-1.84669	1.92016e-08	2.60359e-07	x	x	N	Y	inside	72886	Dirc2
chr1	7099624	7101601	3.12689	1.56787	4.14861	37.6144	10.002	9.68274	-1.07985	0.00255234	0.0129771	0.510695	0.0354372	0.189711	3.64228	3.84832e-18	3.06078e-16	-2.14792	2.02832e-09	5.44706e-08	-1.91521	1.23676e-10	3.99594e-09	PGE2 sensitive	x	N	Y	inside	11693	Pcmtd1
chr9	7861690	7863907	2.18026	1.71584	1.20676	27.2624	14.8228	4.45818	-0.572568	0.0157898	0.0531105	-0.631839	0.00408713	0.0498527	3.64166	1.14418e-21	1.95379e-18	-1.17057	6.76359e-08	9.37119e-07	-2.39114	1.63547e-15	1.46988e-12	x	IL10 sensitive	N	Y	inside	10372	Birc3
chr11	96057808	96059702	2.78458	2.41083	1.70048	33.435	25.5679	15.6048	-0.523101	0.179978	0.326328	-0.368137	0.314337	0.628429	3.64083	4.81007e-15	9.3404e-14	-0.785598	0.0122241	0.0291468	-0.821128	0.00189161	0.00560559	x	x	N	Y	inside	6609	Ube2z
chr3	105942018	105943701	3.17543	1.82384	3.68335	38.7076	12.8204	11.6627	-0.852538	0.0259676	0.0775318	0.328967	0.228461	0.537747	3.63664	1.56209e-16	5.52727e-15	-1.88638	1.61251e-07	1.91699e-06	-1.6584	4.59034e-08	5.42719e-07	x	x	Y	N	upstream	-10196	I830077J02Rik
chr12	115010391	115012307	1.97011	1.30976	1.16939	24.9652	6.46799	2.3876	-0.253853	0.482277	0.641716	-0.879305	0.00565047	0.0615434	3.63539	3.46886e-17	1.65979e-15	-1.86866	1.26287e-07	1.56391e-06	-3.51613	9.63812e-15	4.59943e-12	x	IL10 sensitive	N	Y	upstream	-497655	Mir7094-2
chr1	156343692	156345381	0.509529	0.433077	0.203502	6.34093	2.69694	0.496669	-0.532406	0.267851	0.432051	-1.04734	0.0367056	0.194206	3.63534	9.58607e-15	1.69263e-13	-1.63369	4.61536e-06	3.28212e-05	-3.44293	1.48714e-11	7.78647e-10	x	IL10 sensitive	N	Y	downstream	33802	Nphs2
chr16	19817169	19818821	0.44857	0.483569	0.418988	5.57139	4.42926	0.58232	0.118948	0.80583	0.885068	-0.0175754	0.96562	0.991335	3.63502	2.7191e-14	4.17266e-13	-0.398397	0.153609	0.242359	-3.25825	3.9875e-11	1.64267e-09	PGE2 resistant	IL10 sensitive	N	Y	downstream	57762	B3gnt5
chr8	107621314	107622271	0.216666	0.19602	0.18943	2.96594	0.47284	0.348342	-0.229683	0.737361	0.839449	-0.226174	0.700351	0.892063	3.63476	8.94368e-12	6.83321e-11	-2.65253	2.64514e-06	2.02728e-05	-3.01594	1.80185e-08	2.46736e-07	PGE2 sensitive	IL10 sensitive	N	Y	upstream	-33310	Psmd7
chr8	128551101	128552741	0.803678	0.264057	1.08596	9.82653	1.29801	1.60178	-1.61301	0.00656955	0.0270781	0.483311	0.164395	0.452388	3.63411	4.08942e-15	8.14938e-14	-2.99484	1.34053e-09	3.93512e-08	-2.59239	2.08248e-10	6.17358e-09	PGE2 sensitive	IL10 sensitive	Y	N	upstream	-133732	Itgb1
chr11	97505206	97506702	1.19989	0.59157	0.327471	15.6853	9.97764	3.51097	-1.45058	0.00561099	0.0239358	-1.6198	0.00236311	0.0345247	3.63347	1.30263e-14	2.19926e-13	-1.022	0.00172594	0.00538764	-1.85208	1.40958e-07	1.4245e-06	x	x	N	Y	upstream	-5614	4933428G20Rik
chr7	92170490	92172063	0.373812	0.334531	0.16727	5.00223	0.565203	0.418888	-0.159606	0.769807	0.860974	-1.18704	0.0353957	0.189695	3.63042	1.36664e-13	1.70042e-12	-3.13294	2.64078e-08	4.30354e-07	-3.59214	4.18211e-11	1.70204e-09	PGE2 sensitive	IL10 sensitive	N	N	upstream	-63693	Dlg2
chr12	33283890	33286175	2.09363	1.82277	2.19876	26.634	4.1846	4.89269	-0.395424	0.214805	0.369862	0.234794	0.370363	0.678091	3.62977	1.00491e-17	6.34784e-16	-2.82804	2.10581e-11	1.5304e-09	-2.23045	2.44507e-11	1.13268e-09	PGE2 sensitive	IL10 sensitive	N	Y	upstream	-17482	Atxn7l1
chr9	57926654	57928878	5.43977	1.51631	3.02343	61.9136	19.1027	9.58803	-2.01196	1.40671e-06	3.55634e-05	-0.575976	0.0242482	0.151044	3.62818	1.75724e-18	1.7043e-16	-2.15101	7.96929e-10	2.60293e-08	-2.54206	4.53236e-13	6.0647e-11	PGE2 sensitive	IL10 sensitive	N	Y	upstream	-12368	Sema7a
chr11	84992276	84994634	4.5187	2.67703	5.7158	54.9698	9.05609	12.1753	-0.686806	0.0116975	0.0421874	0.287959	0.143521	0.420496	3.62782	5.28446e-20	1.57439e-17	-2.58844	1.9902e-12	2.57366e-10	-2.24246	1.80856e-13	3.19317e-11	PGE2 sensitive	IL10 sensitive	Y	Y	downstream	35702	Car4
chr14	70496729	70499361	1.48363	0.757081	0.539963	18.316	14.5128	7.06372	-1.11403	0.0145347	0.0498938	-1.27666	0.00296548	0.0400332	3.62675	1.06159e-15	2.6005e-14	-0.497961	0.0703642	0.127714	-1.26124	5.47233e-06	3.35831e-05	PGE2 resistant	x	Y	N	inside	22215	Bmp1
chr4	98371704	98373177	0.692683	0.7911	0.59877	8.94531	7.68868	4.36788	-0.108181	0.803142	0.883578	-0.0610688	0.872571	0.962164	3.62629	5.88198e-15	1.11137e-13	-0.499038	0.0630887	0.116605	-0.80293	0.00175099	0.00524277	PGE2 resistant	x	N	Y	inside	10825	Tm2d1
chr11	5728805	5731306	3.2329	1.66885	1.72678	37.9104	7.69231	3.68137	-1.27826	0.000172826	0.00154151	-0.574948	0.0291606	0.168414	3.62605	1.08651e-18	1.21556e-16	-2.75155	4.75431e-12	4.97818e-10	-3.11813	8.21715e-15	4.18028e-12	PGE2 sensitive	IL10 sensitive	N	N	inside	11120	Urgcp
chr2	126230465	126233475	2.07239	2.62225	0.440063	25.3783	42.7442	13.4076	-0.0468478	0.923119	0.957623	-1.93753	0.00343075	0.0442168	3.62243	3.26106e-12	2.77852e-11	0.327925	0.380457	0.496723	-0.665608	0.0367611	0.0722086	PGE2 resistant	x	Y	N	downstream	79830	Dtwd1
chr18	11572479	11574026	0.59261	0.206548	0.336397	7.36206	2.3703	0.565175	-1.61819	0.0122545	0.0437169	-0.648942	0.162899	0.450133	3.6223	3.56768e-14	5.27521e-13	-1.79101	6.69512e-06	4.50167e-05	-3.52486	1.48726e-11	7.78647e-10	x	IL10 sensitive	N	N	upstream	-60023	Rbbp8
chrX	103340471	103342793	2.72432	1.10672	1.04092	31.3717	17.1879	6.77442	-1.69717	9.52944e-05	0.000968662	-0.922537	0.00883467	0.0816749	3.62201	9.40088e-17	3.66023e-15	-1.39429	6.95796e-06	4.65074e-05	-1.8463	5.16965e-09	8.66024e-08	x	x	N	Y	upstream	-14843	Chic1
chr13	101118722	101120382	0.864921	0.22653	0.632603	10.4079	8.05748	1.58641	-2.19972	0.00136007	0.00789218	-0.14817	0.732035	0.906908	3.61962	7.39654e-14	9.9615e-13	-0.845708	0.0098551	0.0242426	-2.43252	8.62969e-09	1.32997e-07	x	IL10 sensitive	N	Y	upstream	-112574	5930438M14Rik
chr1	54385358	54386813	0.561201	0.440096	0.335082	7.0807	1.18087	0.94748	-0.724505	0.0873562	0.1936	-0.388613	0.304596	0.61924	3.61757	3.01041e-16	9.36196e-15	-2.95169	9.67107e-11	4.94793e-09	-2.55464	4.37255e-11	1.757e-09	PGE2 sensitive	IL10 sensitive	N	N	downstream	52885	Gtf3c3
chr10	10659428	10661268	2.30793	3.17035	1.35882	28.7866	13.693	4.09413	0.198904	0.543045	0.692656	-0.437791	0.185499	0.483075	3.61719	3.5233e-16	1.0632e-14	-1.43417	1.01743e-05	6.43881e-05	-2.46973	1.04147e-10	3.48827e-09	x	IL10 sensitive	Y	N	downstream	54404	Gm5177
chr4	120039372	120041600	3.18906	1.4742	1.81817	38.1055	12.3054	15.0631	-1.28733	0.00375552	0.0174948	-0.637696	0.0708573	0.285125	3.61413	2.75439e-15	5.8611e-14	-1.93547	9.75879e-07	8.71985e-06	-1.22223	2.10199e-05	0.00010919	x	x	N	Y	upstream	-120937	Edn2
chr5	73323546	73325542	1.05089	0.704153	1.05111	13.4151	2.26172	2.04883	-0.553568	0.153207	0.290555	0.0459512	0.872615	0.962188	3.61365	4.32818e-17	1.99485e-15	-2.57776	7.44666e-10	2.47688e-08	-2.63122	1.61487e-12	1.54127e-10	PGE2 sensitive	IL10 sensitive	N	Y	inside	14095	Ociad2
chr16	52878589	52880917	0.769304	0.456569	0.863475	9.75654	1.83415	1.28626	-0.643126	0.198124	0.349373	0.0648962	0.8576	0.956605	3.61245	5.70275e-15	1.08206e-13	-2.36099	8.89056e-08	1.17794e-06	-2.9819	2.04276e-11	9.90608e-10	PGE2 sensitive	IL10 sensitive	N	Y	upstream	-64009	4930404A05Rik
chr8	54448718	54453142	5.07647	7.2933	1.32636	55.5344	66.2674	17.2156	-0.293512	0.473355	0.633502	-1.10451	0.0292196	0.168647	3.60916	5.63014e-13	5.91478e-12	-0.525327	0.150478	0.238326	-1.01694	0.00196614	0.0057924	x	x	N	Y	downstream	79068	Spcs3
chr9	102878494	102879777	0.693262	0.203039	0.431138	8.44278	2.13174	1.18987	-1.59092	0.00979368	0.0367647	-0.733343	0.0762939	0.296874	3.60228	4.99658e-15	9.67274e-14	-1.93315	1.13846e-06	9.93389e-06	-2.88403	2.4026e-11	1.12245e-09	x	IL10 sensitive	Y	N	inside	44217	Ryk
chr9	68989754	68991221	0.349	0.406077	0.511871	4.35321	0.949961	0.97565	0.236806	0.6408	0.771261	0.539835	0.193574	0.493382	3.59866	7.35002e-14	9.90874e-13	-2.11538	1.5619e-06	1.30199e-05	-2.15088	1.90084e-08	2.58063e-07	PGE2 sensitive	IL10 sensitive	N	Y	downstream	225143	9530091C08Rik
chr2	117298174	117301118	10.9183	9.58931	4.0188	116.937	72.8538	52.4233	-0.578782	0.0525579	0.132809	-0.838187	0.00631623	0.0661493	3.59685	9.79364e-17	3.78311e-15	-1.30696	3.22495e-05	0.000173489	-0.741067	0.00138929	0.00428393	x	x	N	Y	inside	43231	Rasgrp1
chr11	64626748	64628969	3.14085	3.40146	1.63862	37.6686	21.5714	23.8933	-0.181124	0.589368	0.730327	-0.714321	0.0395859	0.203147	3.596	6.31835e-16	1.69849e-14	-1.14227	0.000257909	0.00104412	-0.452733	0.0443059	0.0845853	x	IL10 resistant	N	Y	upstream	-191184	F930015N05Rik
chr7	104264366	104266061	0.362772	0.321567	0.226978	4.47033	1.36559	0.629629	-0.267061	0.623988	0.758243	-0.584951	0.246802	0.558103	3.59512	2.10558e-13	2.47911e-12	-1.92463	6.95723e-06	4.65074e-05	-2.72524	2.18465e-09	4.20774e-08	x	IL10 sensitive	N	Y	downstream	20758	Trim34a
chr17	23653017	23654995	3.54083	2.25799	3.55207	41.2902	21.8618	15.2515	-0.975254	0.000164286	0.0014817	0.36598	0.0486504	0.228984	3.59134	2.50358e-21	2.87245e-18	-1.3103	1.90835e-08	3.29727e-07	-1.13172	8.7119e-09	1.34034e-07	x	x	Y	N	upstream	-6516	Ccdc64b
chr18	39377756	39379677	2.53765	2.99538	1.27623	30.7599	38.3672	12.8496	0.0456698	0.88378	0.933643	-0.79763	0.0172099	0.122861	3.58919	9.29736e-17	3.63304e-15	0.0914438	0.706153	0.788391	-1.06375	1.6459e-05	8.79899e-05	PGE2 resistant	x	N	Y	downstream	108529	Nr3c1
chr18	11726834	11729211	1.20318	0.983611	0.691782	15.0982	9.19437	8.11371	-0.649028	0.0751143	0.173219	-0.588563	0.0839539	0.31378	3.58913	7.15563e-17	2.92545e-15	-1.02921	0.000160473	0.00069206	-0.656962	0.0020916	0.00611391	x	x	N	Y	inside	70674	Rbbp8
chr14	31446589	31449461	2.6229	1.50227	1.60957	31.8263	5.64619	3.77919	-0.653342	0.0393442	0.106342	-0.694964	0.00791309	0.0763624	3.58794	7.88323e-19	9.795e-17	-2.56281	2.06741e-11	1.50859e-09	-3.06742	3.42555e-15	2.43056e-12	PGE2 sensitive	IL10 sensitive	N	N	upstream	-11992	Sh3bp5
chr13	111654296	111656371	4.24225	1.42234	1.96621	47.1336	33.5561	12.4608	-1.76955	5.66644e-06	0.000105548	-0.910548	0.00100788	0.0197134	3.58447	1.23296e-18	1.34318e-16	-0.81832	0.000570142	0.00207078	-1.84479	1.14683e-10	3.76862e-09	x	x	Y	N	upstream	-30843	Mier3
chr15	12856264	12857345	0.53414	0.199529	0.509355	6.67745	1.13041	0.874342	-1.42099	0.00734865	0.0295376	-0.0915366	0.786404	0.929888	3.58351	2.77843e-16	8.77146e-15	-2.59769	1.38481e-09	4.02131e-08	-2.93177	1.98862e-12	1.78547e-10	PGE2 sensitive	IL10 sensitive	N	Y	inside	31990	Drosha
chr11	68909531	68910206	0.226392	0.0880191	0.136068	2.97861	0.384758	0.321342	-1.72171	0.0286856	0.0836462	-0.516977	0.372326	0.679852	3.58205	1.6472e-12	1.5145e-11	-3.18845	3.1994e-08	5.04614e-07	-2.90803	1.44251e-08	2.04709e-07	PGE2 sensitive	IL10 sensitive	N	N	downstream	8280	Gm15772
chr5	142948552	142950828	0.966724	0.530552	0.480126	12.3815	2.03081	3.36463	-0.551126	0.262108	0.425738	-1.22978	0.0056366	0.061442	3.58148	5.91871e-15	1.11555e-13	-2.33436	1.73432e-07	2.03799e-06	-2.00617	6.63495e-09	1.07412e-07	PGE2 sensitive	IL10 sensitive	N	N	upstream	-10664	Fscn1
chr2	165434689	165437195	0.559204	0.314549	0.568585	6.74094	4.40202	1.03922	-0.605617	0.339756	0.508416	0.00265519	0.993744	0.998241	3.58128	1.03259e-12	1.00527e-11	-0.59201	0.0889311	0.155017	-2.75085	3.97146e-09	6.92406e-08	x	IL10 sensitive	N	Y	upstream	-35548	Ocstamp
chr3	75573150	75574909	0.553353	0.42255	0.294297	6.88391	1.34847	0.68711	-0.251944	0.656212	0.781861	-0.906034	0.0887437	0.323564	3.58028	5.35486e-13	5.67756e-12	-2.33695	2.03263e-06	1.62602e-05	-3.30541	2.8917e-10	8.03097e-09	PGE2 sensitive	IL10 sensitive	N	N	inside	16498	Serpini1
chr2	79348118	79350163	3.07822	0.510569	1.19874	35.4604	4.47817	4.6965	-2.34862	0.000276829	0.00223607	-1.40568	0.000919013	0.0185263	3.57921	2.46349e-14	3.82946e-13	-3.04492	6.44725e-09	1.36985e-07	-3.04477	7.28763e-11	2.60428e-09	PGE2 sensitive	IL10 sensitive	Y	N	inside	79848	Cerkl
chr7	112347822	112349738	0.985705	0.490587	0.677103	11.8754	1.8889	1.47259	-0.941792	0.0301694	0.0869017	-0.605394	0.0704828	0.284277	3.57828	8.83056e-17	3.48856e-15	-2.69768	4.14525e-10	1.54763e-08	-3.0472	3.01729e-13	4.58331e-11	PGE2 sensitive	IL10 sensitive	N	Y	upstream	-19527	Micalcl
chr4	149259303	149263197	2.03059	1.05867	1.35601	24.7019	7.19871	5.06777	-1.00312	0.0208542	0.0655416	-0.503979	0.138565	0.412505	3.57366	9.89919e-16	2.45771e-14	-1.80798	1.03099e-06	9.11858e-06	-2.18243	1.07808e-09	2.35997e-08	x	IL10 sensitive	N	Y	inside	46448	Kif1b
chr4	13420936	13422422	0.564089	0.527042	0.192603	6.67441	4.75837	0.935305	-0.580836	0.207216	0.360524	-1.01465	0.0493137	0.230597	3.57292	1.59943e-14	2.62395e-13	-0.970466	0.00104201	0.00349139	-2.36153	7.27302e-09	1.15966e-07	x	IL10 sensitive	N	Y	upstream	-321622	Runx1t1
chr5	64623794	64626907	3.1546	1.80035	2.81442	37.1579	10.663	29.0862	-0.744045	0.0187126	0.0603227	-0.191735	0.41361	0.714077	3.5719	1.54056e-18	1.56449e-16	-1.89504	6.08579e-09	1.3054e-07	-0.404622	0.022581	0.0476736	x	IL10 resistant	N	Y	upstream	-14651	Gm3716
chr13	112785123	112787363	1.05402	0.341549	0.817066	12.6356	2.00604	8.04424	-1.68644	0.00146931	0.00838861	-0.306216	0.370997	0.678607	3.57109	5.81385e-16	1.59143e-14	-2.8244	6.63943e-10	2.26889e-08	-0.590995	0.00745356	0.0183909	PGE2 sensitive	x	Y	N	upstream	-14533	Ppap2a
chr6	87263900	87266336	3.05121	9.33227	2.27297	34.7572	40.3825	23.1079	1.09656	0.000225644	0.00190629	0.0781369	0.787466	0.930067	3.56989	6.01569e-17	2.57049e-15	-0.353372	0.142088	0.227593	-0.142566	0.466316	0.575055	PGE2 resistant	IL10 resistant	N	Y	inside	70657	Antxr1
chr8	94282449	94284226	1.91636	0.686608	1.18329	22.2396	6.56956	3.64918	-1.63634	0.000544895	0.00382746	-0.549918	0.101157	0.3476	3.56699	4.41501e-16	1.28345e-14	-2.04383	7.93149e-08	1.07221e-06	-2.50756	4.80404e-11	1.88132e-09	PGE2 sensitive	IL10 sensitive	N	Y	upstream	-40972	Mir138-2
chr18	6958841	6961331	1.53377	1.15019	0.895399	17.0192	11.3016	6.18739	-0.945911	0.00586254	0.0247699	-0.11858	0.688639	0.886612	3.56476	1.86559e-17	1.01618e-15	-1.32282	2.26228e-06	1.7773e-05	-0.918686	4.63233e-05	0.000218527	x	x	Y	N	inside	44693	Mkx
chr1	80422746	80423907	0.360796	0.287549	0.332566	4.23474	0.887564	0.533515	-0.598598	0.27735	0.442593	0.250515	0.588445	0.832284	3.56412	1.44033e-13	1.78223e-12	-2.59448	3.87506e-08	5.8979e-07	-2.62172	5.74015e-09	9.50123e-08	PGE2 sensitive	IL10 sensitive	N	N	upstream	-22605	1700016L21Rik
chr16	16345467	16347979	2.52069	3.28887	1.53412	31.0833	22.1822	9.07165	0.0691694	0.794778	0.878013	-0.609935	0.0270142	0.161019	3.55868	2.41649e-18	2.14677e-16	-0.744997	0.00140125	0.00450555	-1.60546	2.00003e-09	3.91759e-08	x	x	N	Y	inside	11852	Dnm1l
chr2	91371777	91373716	0.678431	0.578606	0.642908	8.18204	1.92223	0.984054	-0.0815071	0.85084	0.913286	-0.143963	0.693171	0.889382	3.55832	3.72542e-15	7.54386e-14	-2.0137	4.76454e-07	4.78539e-06	-3.10093	5.56489e-12	3.6911e-10	PGE2 sensitive	IL10 sensitive	N	N	inside	71896	1110051M20Rik
chr13	110123642	110125249	0.460369	0.456569	0.303338	5.47282	1.93936	0.662431	-0.20958	0.695419	0.809806	-0.394975	0.430551	0.727729	3.55809	5.12203e-13	5.46401e-12	-1.86829	1.00903e-05	6.39161e-05	-2.89489	3.04502e-09	5.5399e-08	x	IL10 sensitive	N	N	inside	155760	Rab3c
chrX	42205824	42208365	2.09195	1.73231	1.92716	24.8257	5.29542	3.87584	-0.327121	0.154871	0.292898	-0.104583	0.579292	0.827188	3.55717	2.70238e-21	2.97703e-18	-2.29209	6.19114e-13	1.1279e-10	-2.6523	2.70714e-16	4.84415e-13	PGE2 sensitive	IL10 sensitive	Y	N	inside	5240	Stag2
chr13	41240593	41242108	0.478845	0.19602	0.549961	5.94649	1.0252	1.61921	-1.24784	0.0856129	0.190764	0.153869	0.747287	0.913878	3.5556	2.31142e-12	2.0477e-11	-2.48422	1.95595e-06	1.57471e-05	-1.86813	2.15834e-06	1.4935e-05	PGE2 sensitive	x	Y	N	upstream	-8493	Smim13
chr4	63755959	63758761	2.19608	1.46825	1.47908	26.3024	7.56998	4.09364	-0.887194	0.0159419	0.0535037	-0.307112	0.300272	0.614853	3.55497	1.09963e-16	4.15539e-15	-2.14169	5.78397e-09	1.25513e-07	-2.42094	4.09431e-11	1.68026e-09	PGE2 sensitive	IL10 sensitive	N	Y	upstream	-12247	Tnfsf15
chr3	136489727	136490525	0.251802	0.162002	0.209191	3.22617	0.556641	0.293182	-0.489826	0.541216	0.691396	-0.304346	0.639217	0.8602	3.55475	1.67431e-10	9.52696e-10	-2.4273	5.66342e-05	0.000282157	-3.33093	4.92054e-08	5.76952e-07	PGE2 sensitive	IL10 sensitive	N	N	upstream	-40777	1700030L20Rik
chr17	15585376	15586862	0.542598	0.355586	0.240935	6.41094	0.929465	0.799144	-0.949375	0.0668099	0.158829	-0.943262	0.0529646	0.240891	3.55408	1.63676e-14	2.67868e-13	-3.11286	1.40475e-09	4.07045e-08	-2.79659	2.56973e-10	7.33187e-09	PGE2 sensitive	IL10 sensitive	N	N	upstream	-22796	Prdm9
chr4	149960415	149962524	0.965833	0.8451	0.580684	11.7577	10.3667	2.18644	-0.546238	0.1621	0.302634	-0.478077	0.189304	0.487981	3.55066	4.74702e-16	1.35226e-14	-0.497366	0.0450467	0.0879932	-2.18024	6.44613e-10	1.55246e-08	PGE2 resistant	IL10 sensitive	N	N	upstream	-6464	Spsb1
chr10	89386055	89387805	1.362	0.514078	0.620089	15.8042	8.59272	4.04797	-1.49933	0.000621589	0.00424347	-1.01408	0.00333477	0.043332	3.54895	2.59182e-17	1.31036e-15	-1.12444	4.05272e-05	0.000211992	-1.89082	4.6462e-10	1.18855e-08	x	x	N	Y	downstream	57037	Gas2l3
chr10	75326172	75328014	5.23767	4.91318	2.05156	58.1951	46.389	20.7695	-0.470031	0.086158	0.19163	-0.953795	0.00137542	0.0242306	3.5449	5.59007e-18	4.07358e-16	-0.786613	0.00149208	0.00475676	-1.17855	8.32265e-07	6.57967e-06	x	x	Y	N	inside	10217	Adora2a
chr13	114334224	114336147	0.598007	0.767609	0.463603	7.06851	1.85037	1.31298	0.261411	0.559801	0.70592	-0.201383	0.632213	0.857035	3.54079	5.18345e-14	7.29621e-13	-2.08004	7.21612e-07	6.74751e-06	-2.32828	7.4555e-09	1.18107e-07	PGE2 sensitive	IL10 sensitive	N	N	inside	52908	Ndufs4
chr5	90281835	90283397	1.63363	1.00925	1.22203	18.2739	3.85303	2.18842	-1.04881	0.00244095	0.0125387	-0.140767	0.590775	0.833661	3.5407	3.57317e-18	2.90186e-16	-2.69795	9.90803e-12	8.58988e-10	-2.8281	8.08388e-14	1.74473e-11	PGE2 sensitive	IL10 sensitive	N	Y	upstream	-58620	Cox18
chr13	30952821	30954666	1.58489	0.937701	0.911807	17.4467	5.03053	3.09965	-0.98652	0.0204762	0.0646701	-0.574307	0.106447	0.358152	3.53908	1.24083e-15	2.96463e-14	-2.25761	2.77692e-08	4.48205e-07	-2.36146	2.82741e-10	7.9081e-09	PGE2 sensitive	IL10 sensitive	N	Y	upstream	-5983	Hus1b
chr1	156012849	156015058	4.05363	1.90942	3.39078	45.2145	13.2489	6.71456	-1.20822	0.00237836	0.0122789	-0.119469	0.660085	0.871293	3.53817	1.61264e-16	5.66901e-15	-2.14485	1.78733e-08	3.12522e-07	-2.69013	5.99696e-12	3.91035e-10	PGE2 sensitive	IL10 sensitive	N	Y	inside	20863	Tor1aip1
chr2	79338385	79340121	3.84248	0.440096	1.19353	40.8761	7.59502	4.28631	-3.19543	4.87356e-06	9.45348e-05	-1.54107	0.000315131	0.00892982	3.53627	1.29939e-14	2.19516e-13	-2.8508	8.85796e-09	1.77241e-07	-3.2469	1.13181e-11	6.3642e-10	PGE2 sensitive	IL10 sensitive	N	Y	downstream	83828	Itga4
chr8	94484837	94487171	1.72302	0.977665	2.20062	20.0446	5.08255	7.38598	-0.841868	0.00874813	0.0337176	0.352513	0.118952	0.380748	3.53234	5.24297e-19	7.42066e-17	-2.05099	3.68152e-10	1.4045e-08	-1.43678	2.94862e-09	5.39363e-08	PGE2 sensitive	x	N	Y	inside	13242	Nlrc5
chr16	59459633	59461849	1.13125	0.523533	0.477611	13.091	4.22832	1.22849	-1.4375	0.00371729	0.0173787	-0.919987	0.0324349	0.180092	3.53083	4.10218e-15	8.16358e-14	-2.06086	1.45248e-07	1.75381e-06	-3.12647	1.66983e-11	8.48687e-10	PGE2 sensitive	IL10 sensitive	N	Y	downstream	8497	1700022E09Rik
chr13	95493684	95495828	4.42473	0.947156	3.80815	51.2407	5.26299	12.6831	-2.13875	5.35877e-09	5.31198e-07	-0.219082	0.19216	0.492151	3.53049	5.91649e-22	1.44526e-18	-3.2684	2.90084e-16	4.60081e-13	-2.01459	1.75262e-14	6.13701e-12	PGE2 sensitive	IL10 sensitive	Y	N	upstream	-16101	S100z
chr17	34248229	34251606	4.21484	5.06251	2.42018	48.0301	35.9157	18.5049	-0.116531	0.679956	0.799087	-0.452835	0.107449	0.359865	3.52976	2.78234e-17	1.38539e-15	-0.776088	0.0026947	0.00792407	-1.05992	8.87651e-06	5.1271e-05	x	x	Y	Y	downstream	11014	H2-Ob
chr11	78885234	78890042	13.3752	11.3044	6.05213	139.881	95.5472	51.6013	-0.47704	0.112972	0.234022	-0.672167	0.0202506	0.135637	3.52784	2.26143e-16	7.42224e-15	-1.06916	0.000437938	0.00164788	-1.10944	2.1583e-05	0.000111759	x	x	Y	Y	upstream	-33220	Nos2
chr9	94930356	94932276	0.82834	0.304022	0.661289	10.1026	1.35703	1.7266	-1.02557	0.161269	0.301625	-0.440223	0.379475	0.685786	3.526	7.6227e-12	5.93408e-11	-2.66423	5.55054e-06	3.84276e-05	-2.5759	4.15186e-08	4.96992e-07	PGE2 sensitive	IL10 sensitive	N	N	downstream	179488	Mir7656
chr5	33094691	33097056	3.26476	1.72315	0.756157	32.2315	19.3185	14.5554	-1.38123	0.0104034	0.038517	-1.36994	0.0167142	0.120556	3.5231	4.24701e-12	3.51553e-11	-1.50571	0.000645057	0.00231005	-0.65989	0.0409479	0.0790957	x	x	Y	Y	upstream	-8344	Slc5a1
chr12	59162081	59164029	1.46281	0.961192	1.17137	17.9181	3.55117	1.5385	-0.732253	0.0937992	0.204198	-0.0825287	0.80688	0.93794	3.52135	4.1324e-15	8.21377e-14	-2.43021	3.64474e-08	5.59313e-07	-3.21442	4.77052e-12	3.29386e-10	PGE2 sensitive	IL10 sensitive	N	N	inside	31603	Ctage5
chr7	43369865	43372125	1.49582	0.744117	1.45818	17.3491	7.23997	7.92035	-0.786723	0.0349273	0.0971805	-0.1566	0.548857	0.808713	3.51965	1.19338e-17	7.22254e-16	-1.1396	3.01198e-05	0.000163681	-1.25775	2.00109e-07	1.91935e-06	x	x	N	Y	downstream	19655	Siglecf
chr10	108140099	108141881	3.09812	2.38003	2.11311	34.805	16.3211	9.85164	-0.415473	0.131694	0.260819	-0.519917	0.0303393	0.172561	3.51919	6.4866e-19	8.5107e-17	-1.28058	1.31959e-06	1.12808e-05	-1.82141	4.59969e-11	1.81625e-09	x	x	Y	N	upstream	-21409	Ppp1r12a
chr5	53961280	53963211	1.03289	0.615062	0.555713	12.4673	4.18214	2.64421	-0.752325	0.121108	0.245794	-0.954689	0.0265072	0.159283	3.51012	1.60325e-14	2.62862e-13	-1.56709	2.46916e-05	0.000138136	-2.26131	2.90889e-09	5.33544e-08	x	IL10 sensitive	N	Y	upstream	-36276	Stim2
chr12	73437632	73439390	0.910044	0.940138	0.51067	10.8744	7.43235	1.98089	0.151303	0.721253	0.828111	-0.939052	0.025359	0.155043	3.50908	8.02773e-15	1.45121e-13	-0.505176	0.0779589	0.138991	-2.51519	2.44235e-10	7.03048e-09	x	IL10 sensitive	N	Y	upstream	-28948	D830013O20Rik
chr1	79893730	79895822	0.691562	0.881556	0.444437	8.82948	4.10171	3.55511	-0.103289	0.842866	0.908309	-0.494153	0.335881	0.648469	3.50868	1.72375e-12	1.57601e-11	-1.34819	0.000624237	0.00224608	-1.03428	0.00139314	0.00429408	x	x	N	N	upstream	-36111	Serpine2
chr13	24591067	24593467	1.54348	0.777063	0.729265	17.9851	6.05728	7.13895	-1.23013	0.0165006	0.0548409	-0.939884	0.0360448	0.191922	3.50865	7.18363e-14	9.71785e-13	-1.86497	5.68374e-06	3.92038e-05	-1.15733	0.000145926	0.000597634	x	x	N	Y	inside	10079	Fam65b
chr4	126827836	126830075	1.65714	1.16667	1.10495	19.1256	8.74229	10.6192	-0.538839	0.17914	0.325192	-0.587249	0.0949825	0.335227	3.50728	1.67399e-15	3.79445e-14	-1.24791	0.000112957	0.000511911	-0.83434	0.000653015	0.00221248	x	x	N	Y	inside	75187	AU040320
chr18	65309309	65310367	0.989429	1.85815	0.574931	12.277	16.428	7.39706	0.635694	0.164051	0.305367	-0.770349	0.122223	0.386266	3.50638	8.24966e-13	8.28616e-12	0.288796	0.37092	0.487054	-0.629111	0.0282632	0.0577439	PGE2 resistant	x	N	N	downstream	60978	Mir122
chr5	67642065	67644924	6.85799	4.11506	3.05021	74.5545	27.2421	19.1281	-1.09002	4.54994e-05	0.000547302	-0.806956	0.000542435	0.0129888	3.50633	3.68356e-20	1.27927e-17	-1.87373	2.65683e-10	1.09366e-08	-1.67205	3.49209e-11	1.49098e-09	x	x	Y	N	downstream	35612	Shisa3
chr16	27347781	27350468	3.2265	1.29329	2.2087	36.2338	6.90904	5.29794	-1.23637	0.000448216	0.00328397	-0.559365	0.0208136	0.13785	3.50509	9.42807e-19	1.09808e-16	-2.3301	9.95148e-11	5.05781e-09	-2.81556	1.53637e-14	5.7137e-12	PGE2 sensitive	IL10 sensitive	N	Y	downstream	21115	Uts2b
chr6	135898623	135900586	0.703275	0.433077	0.266448	8.23449	0.946589	0.716431	-0.71381	0.191743	0.341133	-1.22759	0.0189503	0.130244	3.50475	1.7813e-13	2.14125e-12	-3.23406	1.40149e-08	2.57461e-07	-3.41156	5.82426e-11	2.19203e-09	PGE2 sensitive	IL10 sensitive	N	Y	downstream	240692	4930425L21Rik
chr13	60712228	60714342	1.77827	1.30167	1.39188	20.6051	3.5007	2.81346	-0.357261	0.358764	0.526819	-0.343396	0.292177	0.606757	3.50437	1.34852e-15	3.16581e-14	-2.61037	5.07864e-09	1.12748e-07	-2.86238	9.27915e-12	5.50471e-10	PGE2 sensitive	IL10 sensitive	N	Y	downstream	73079	BC051665
chr16	58414259	58416528	3.09198	0.794609	1.48309	34.8658	9.77268	10.206	-2.05007	4.21459e-05	0.000515122	-0.985835	0.00405503	0.0495907	3.50311	3.70964e-16	1.11011e-14	-2.0313	7.10589e-08	9.77763e-07	-1.72543	2.28157e-08	3.00522e-07	PGE2 sensitive	x	Y	N	inside	6860	Dcbld2
chr16	55588412	55590742	2.13831	0.967138	1.48231	24.0753	2.94834	5.76791	-1.43175	0.000472583	0.00342613	-0.255657	0.378771	0.685272	3.50263	1.00542e-16	3.86163e-15	-3.44171	3.23913e-12	3.77257e-10	-1.82139	3.99955e-09	6.96403e-08	PGE2 sensitive	x	N	Y	downstream	94847	Mir5118
chr13	16464957	16467031	2.17196	2.04121	1.081	24.4633	31.7337	13.1623	-0.517164	0.181432	0.328246	-0.648363	0.097237	0.339781	3.50125	8.04862e-15	1.45401e-13	-0.0647296	0.813586	0.870938	-0.567944	0.0210112	0.0448565	PGE2 resistant	x	Y	N	downstream	451520	Inhba
chr14	47454083	47456100	0.786713	0.919083	0.491453	9.25799	4.02401	3.75302	0.121773	0.797101	0.879425	-0.616493	0.193049	0.49303	3.49861	3.21516e-13	3.59854e-12	-1.38552	0.000301364	0.00119239	-1.20193	0.000128265	0.000534106	x	x	N	N	upstream	-17468	Fbxo34
chr6	48041567	48044241	2.68465	1.61729	3.15776	30.6697	7.02709	8.60528	-0.814241	0.00897497	0.0343952	0.364112	0.103348	0.351899	3.49741	1.35068e-18	1.41806e-16	-2.33876	5.68908e-11	3.2741e-09	-1.70494	3.49981e-10	9.3522e-09	PGE2 sensitive	x	Y	N	inside	5210	Zfp777
chr10	17214107	17216077	3.33398	0.930683	2.3459	35.7082	7.79505	5.21432	-1.93216	3.81096e-05	0.000476591	-0.346105	0.217942	0.52558	3.4974	1.37957e-16	4.98282e-15	-2.56068	7.924e-10	2.59128e-08	-2.69677	3.91512e-12	2.89139e-10	PGE2 sensitive	IL10 sensitive	N	Y	upstream	-119310	Gm20125
chr12	119169216	119171135	1.80891	2.30877	1.8029	22.1444	18.3719	12.1188	0.480533	0.363867	0.531757	-0.133064	0.769784	0.923998	3.4958	1.34264e-11	9.84386e-11	0.146866	0.709462	0.790776	-0.899763	0.0084951	0.0205868	PGE2 resistant	x	Y	N	inside	68100	Itgb8
chr13	15928689	15931365	3.36484	4.19392	3.42953	37.9591	38.1372	36.7607	0.0643526	0.834	0.902991	0.217634	0.438773	0.733442	3.49418	2.11623e-16	7.03299e-15	-0.278633	0.263587	0.373596	0.136014	0.493169	0.599999	PGE2 resistant	IL10 resistant	Y	N	upstream	-84447	Inhba
chr10	18004873	18006244	1.49573	0.781645	1.41985	16.8621	3.58022	3.59519	-0.838599	0.0208337	0.0655	-0.120935	0.636258	0.858915	3.48983	8.14421e-18	5.40704e-16	-2.21539	9.4125e-10	2.97171e-08	-2.28502	3.92879e-12	2.89144e-10	PGE2 sensitive	IL10 sensitive	N	N	downstream	17694	Abracl
chr1	138077186	138078658	1.37316	0.805136	0.991703	15.8718	1.94182	2.20646	-0.784751	0.0502362	0.128273	-0.514777	0.110378	0.365496	3.4879	2.30867e-16	7.53145e-15	-2.99677	1.46951e-10	6.8609e-09	-2.85204	1.82297e-12	1.67753e-10	PGE2 sensitive	IL10 sensitive	N	Y	inside	97204	Ptprc
chr19	29532736	29533982	0.841195	0.582115	0.716688	9.41989	1.8889	4.29965	-0.516404	0.195274	0.345693	-0.218702	0.490582	0.770283	3.48694	1.93874e-16	6.58352e-15	-2.39794	2.34994e-09	6.10408e-08	-1.13476	3.58908e-06	2.32901e-05	PGE2 sensitive	x	N	Y	inside	11078	Ric1
chr18	20854308	20856446	2.7147	1.78982	2.08269	30.4309	5.4315	4.167	-0.686853	0.0211237	0.0661586	-0.200106	0.389091	0.69407	3.48532	9.99618e-19	1.1469e-16	-2.72143	3.79244e-12	4.25171e-10	-2.69156	4.25532e-14	1.13598e-11	PGE2 sensitive	IL10 sensitive	N	Y	inside	40701	Trappc8
chr16	55640597	55641897	2.25646	0.92961	2.31028	25.3894	6.2267	12.2438	-1.37047	0.00147911	0.00843674	0.164539	0.558205	0.8144	3.48456	3.10738e-16	9.58063e-15	-2.27027	6.6721e-09	1.41206e-07	-0.929252	0.000142162	0.000584482	PGE2 sensitive	x	N	Y	downstream	146517	Mir5118
chr3	135669072	135673069	10.6003	6.53778	2.11822	89.8769	71.2645	19.4244	-1.08854	0.0292714	0.0848909	-1.44025	0.00870334	0.0809046	3.48213	2.66356e-11	1.82344e-10	-1.169	0.010751	0.0261077	-1.74167	3.39731e-05	0.000166243	x	x	N	Y	inside	20477	Nfkb1
chr3	68708679	68710494	1.81967	2.51181	1.44219	20.7083	9.61493	4.63955	0.171145	0.399414	0.56604	-0.132791	0.489439	0.769431	3.48177	2.33286e-21	2.79554e-18	-1.37112	3.11329e-09	7.6e-08	-1.9313	1.04675e-13	2.12204e-11	x	x	Y	N	downstream	18163	Il12a
chr10	21223567	21225211	1.13859	0.429568	0.312199	12.604	7.81256	2.50682	-1.94002	0.00151583	0.00859257	-1.42376	0.0124245	0.10069	3.4807	3.30815e-13	3.68883e-12	-1.25614	0.000614146	0.00221435	-1.8871	8.46112e-07	6.67056e-06	x	x	N	Y	upstream	-63405	Myb
chr17	44192949	44194211	0.509854	0.36504	0.410177	5.99483	0.736177	0.97449	-0.320437	0.550364	0.698463	-0.462651	0.29737	0.612003	3.48062	1.28314e-13	1.61065e-12	-2.79938	9.69472e-08	1.26155e-06	-2.71975	6.29191e-10	1.52285e-08	PGE2 sensitive	IL10 sensitive	Y	N	inside	5009	Clic5
chr13	76281075	76282766	0.352877	0.145529	0.215601	4.28146	0.94568	0.564614	-1.75938	0.0111101	0.0405627	-0.394139	0.440126	0.734523	3.47922	5.54703e-13	5.84912e-12	-2.57613	9.42887e-08	1.23231e-06	-2.61251	1.76784e-08	2.42943e-07	PGE2 sensitive	IL10 sensitive	N	N	upstream	-103040	Mctp1
chr3	123137353	123139401	0.699336	0.595079	0.511871	8.65828	3.26798	1.43601	-0.346578	0.534252	0.685893	-0.561872	0.258268	0.570946	3.47858	1.44228e-12	1.3488e-11	-1.38993	0.000606945	0.00219102	-2.56475	1.36773e-08	1.95895e-07	x	IL10 sensitive	N	N	inside	97772	Synpo2
chr11	40746015	40747550	0.626433	0.842664	0.827307	6.97214	4.71063	1.09145	0.0702099	0.859506	0.919092	0.769744	0.0411797	0.207554	3.4781	2.26155e-14	3.55034e-13	-0.990178	0.000922896	0.00314544	-2.30004	5.77005e-09	9.53863e-08	x	IL10 sensitive	N	Y	downstream	8504	Ccng1
chr10	120409557	120411138	0.89399	0.548097	0.899229	10.0785	1.88371	1.09261	-0.63425	0.112818	0.233841	-0.0527582	0.858528	0.956702	3.47714	9.37522e-17	3.65288e-15	-2.3557	2.04839e-09	5.48729e-08	-3.23464	8.80188e-14	1.86208e-11	PGE2 sensitive	IL10 sensitive	N	Y	downstream	20826	9230105E05Rik
chr10	75709285	75711427	3.68703	1.16774	1.56856	39.1314	14.2594	7.49726	-1.7113	0.000245866	0.002041	-1.16283	0.00108294	0.0206351	3.47622	1.02582e-15	2.53169e-14	-1.68491	2.27736e-06	1.78732e-05	-2.40557	1.68563e-10	5.16603e-09	x	IL10 sensitive	N	Y	inside	54001	Cabin1
chrX	166717386	166722333	4.49817	0.961192	2.72937	48.1244	14.4686	16.6289	-2.53048	9.79576e-08	4.62959e-06	-0.438505	0.0881039	0.322277	3.47595	1.07531e-17	6.67271e-16	-2.11121	1.74851e-09	4.84276e-08	-1.31526	2.04998e-07	1.95897e-06	PGE2 sensitive	x	N	Y	downstream	57836	Gm1720
chr17	64579382	64580724	0.672188	0.36855	0.902467	7.65934	0.938027	2.89069	-0.44975	0.404155	0.570507	0.257405	0.481329	0.764301	3.4739	5.90115e-14	8.16576e-13	-2.71426	1.36508e-07	1.66769e-06	-1.59369	7.32244e-07	5.91111e-06	PGE2 sensitive	x	Y	N	upstream	-21595	Man2a1
chr12	119163457	119165216	4.33942	3.53646	1.39852	45.1091	43.8914	20.8722	-0.638439	0.129559	0.257784	-1.24745	0.00694648	0.0702661	3.4739	2.20327e-13	2.58005e-12	-0.53902	0.113654	0.189571	-0.842592	0.00432983	0.0115264	x	x	Y	N	inside	73940	Itgb8
chr15	5721291	5723462	0.805133	0.392041	0.822212	9.08587	2.44554	6.05468	-0.921713	0.0770366	0.176317	-0.0335146	0.927748	0.980493	3.47365	1.50294e-14	2.48455e-13	-1.83898	2.91148e-06	2.20199e-05	-0.634409	0.00853429	0.0206688	x	x	N	Y	downstream	226059	5430437J10Rik
chr3	69452539	69454683	0.916881	0.652589	0.731845	10.6071	1.95467	0.444999	-0.820421	0.0535954	0.134851	-0.125706	0.713183	0.897742	3.47347	1.42556e-15	3.30353e-14	-2.74176	6.01253e-10	2.08072e-08	-4.29514	8.0066e-14	1.74473e-11	PGE2 sensitive	IL10 sensitive	N	Y	inside	136694	Ppm1l
chr15	75065124	75066161	0.68734	0.409586	0.223805	7.58723	3.11166	1.80788	-0.926514	0.0528242	0.133328	-1.42258	0.00352471	0.0450481	3.47224	5.9115e-15	1.11534e-13	-1.57273	6.24263e-06	4.24026e-05	-1.916	1.62682e-08	2.26507e-07	x	x	N	N	upstream	-16805	Ly6c1
chr11	62957004	62959023	0.626811	0.28404	0.434853	7.29446	1.14753	0.998879	-0.857308	0.1336	0.263598	-0.729936	0.0924149	0.330521	3.47062	5.27997e-14	7.40041e-13	-2.46864	3.0096e-07	3.24455e-06	-3.02998	5.00755e-11	1.93018e-09	PGE2 sensitive	IL10 sensitive	N	N	inside	6822	Cdrt4
chr1	62620880	62622727	0.907936	2.61523	0.483184	10.2355	20.6141	3.0033	1.00164	0.00951633	0.0359739	-0.548218	0.223016	0.53126	3.46932	5.58959e-14	7.77854e-13	0.557425	0.0484739	0.0934857	-1.39972	1.12948e-05	6.32088e-05	x	x	Y	N	upstream	-81512	Nrp2
chr2	52917327	52919693	1.79142	4.33565	1.36392	20.3037	7.92049	3.03084	1.05272	0.00247678	0.0126788	-0.123716	0.707766	0.895246	3.46928	2.53689e-15	5.46116e-14	-1.64125	3.18619e-06	2.37806e-05	-2.46041	2.72874e-10	7.69196e-09	x	IL10 sensitive	N	N	inside	60643	Fmnl2
chrX	100516200	100520083	6.34405	2.61845	4.73171	70.4059	13.541	19.7772	-1.53753	4.78208e-08	2.72018e-06	-0.199679	0.214861	0.521486	3.46718	3.65409e-22	1.26732e-18	-2.7141	1.86421e-15	1.73323e-12	-1.61024	1.4214e-12	1.42206e-10	PGE2 sensitive	x	Y	N	upstream	-6695	Dgat2l6
chr12	83549573	83551468	0.760722	0.788663	0.72124	8.44279	1.46989	0.953292	-0.0903192	0.824064	0.896933	0.0884433	0.802449	0.936314	3.46692	4.65066e-15	9.09439e-14	-2.72226	3.30632e-09	7.98804e-08	-3.00952	1.40507e-11	7.49438e-10	PGE2 sensitive	IL10 sensitive	N	N	downstream	24472	Dcaf4
chr16	51500325	51501649	0.437879	0.25353	0.15134	5.16926	0.406163	0.32195	-0.731289	0.323254	0.491512	-1.46857	0.0399718	0.204123	3.46554	6.96608e-11	4.31529e-10	-3.66114	6.44282e-07	6.15028e-06	-4.08411	2.1587e-09	4.17381e-08	PGE2 sensitive	IL10 sensitive	N	N	upstream	-530561	Cblb
chr19	57242645	57244521	1.94674	1.15721	1.77079	21.5388	8.40371	5.00131	-0.79184	0.00997057	0.0372625	-0.094718	0.675415	0.879433	3.46477	5.36469e-19	7.5694e-17	-1.47743	7.66938e-08	1.04102e-06	-2.07053	2.33619e-12	2.00604e-10	x	IL10 sensitive	Y	N	upstream	-27551	Ablim1
chr9	7894199	7897648	2.06903	3.68335	1.12095	23.402	50.2693	11.557	0.545722	0.196999	0.347879	-0.708732	0.122781	0.387116	3.4635	7.38173e-13	7.49501e-12	0.812536	0.019433	0.0431475	-0.81843	0.00696065	0.0173269	x	x	N	Y	upstream	-22754	Birc3
chr7	30938218	30939277	0.871521	0.348567	0.611706	9.64022	2.47888	2.28308	-1.38051	0.000622554	0.00424789	-0.427106	0.169628	0.460482	3.46333	7.51177e-19	9.48647e-17	-2.08627	1.49052e-10	6.93497e-09	-2.01995	3.63736e-12	2.7485e-10	PGE2 sensitive	IL10 sensitive	N	N	downstream	5269	Hamp
chr11	44503168	44505461	8.35819	4.11857	2.57277	74.7384	34.8389	29.1568	-1.3405	0.00348234	0.0165217	-1.02265	0.0178996	0.125617	3.46302	4.01028e-13	4.38028e-12	-1.8181	3.08551e-05	0.000167138	-0.989062	0.00151939	0.00463082	x	x	Y	N	upstream	-14649	Rnf145
chr10	100740507	100743019	0.895312	1.56709	0.796814	9.8093	4.95165	7.1009	0.634461	0.092997	0.202973	-0.0485458	0.891774	0.968042	3.46179	7.10471e-15	1.30402e-13	-1.08516	0.000512588	0.0018891	-0.352303	0.11612	0.189337	x	IL10 resistant	Y	N	downstream	149378	1700017N19Rik
chr19	53989700	53991438	1.10898	0.605607	0.819581	13.1043	2.81992	2.68107	-1.02058	0.0161281	0.0539647	-0.467878	0.150238	0.430812	3.46098	2.24584e-16	7.38006e-15	-2.27055	5.24666e-09	1.15622e-07	-2.23504	8.97014e-11	3.07707e-09	PGE2 sensitive	IL10 sensitive	N	Y	inside	45694	Shoc2
chr1	163291045	163293639	0.811911	0.798118	0.723577	9.2703	4.49866	1.4285	0.199224	0.716944	0.824931	-0.161103	0.723505	0.902978	3.45943	2.7347e-12	2.37853e-11	-1.07841	0.00570753	0.0151242	-2.66125	1.31255e-08	1.89605e-07	x	IL10 sensitive	N	Y	inside	21308	Prrx1
chr9	123749758	123750828	0.313863	0.115019	0.193261	3.81355	1.00899	0.941125	-0.78506	0.379651	0.547076	-1.09963	0.0976164	0.340401	3.45599	1.03988e-10	6.20148e-10	-1.2184	0.0135599	0.031821	-2.32855	3.22144e-07	2.90398e-06	x	IL10 sensitive	N	N	upstream	-16917	Ccr9
chr3	126865603	126869422	2.60266	2.38977	1.10459	28.3917	14.4063	4.76741	-0.260591	0.47242	0.632628	-1.04166	0.00660764	0.0682048	3.45514	4.06351e-15	8.10673e-14	-1.25859	0.000147529	0.000644686	-2.42173	4.66994e-10	1.19349e-08	x	IL10 sensitive	Y	N	downstream	75874	Ank2
chr11	78856078	78857254	0.370901	0.483569	0.513908	4.09467	4.30447	2.34057	0.553829	0.252215	0.414353	0.472504	0.238823	0.549379	3.45307	1.33744e-13	1.67025e-12	0.129909	0.633158	0.729039	-0.858635	0.00115827	0.00365455	PGE2 resistant	x	Y	N	downstream	30072	Lyrm9
chr13	19848534	19849874	1.52272	1.46474	1.08351	17.1141	6.98091	4.04625	-0.0996087	0.807049	0.885887	-0.36971	0.307873	0.622499	3.45138	1.94242e-14	3.11e-13	-1.45971	3.77779e-05	0.000199391	-1.94137	4.29603e-08	5.12416e-07	x	x	N	N	upstream	-24947	Gpr141
chr2	94113630	94115651	1.2653	0.629098	0.842515	14.0821	2.30699	1.64991	-1.11409	0.0120287	0.0430994	-0.490043	0.150882	0.431794	3.45136	8.8095e-16	2.24081e-14	-2.77557	7.59341e-10	2.51057e-08	-2.93101	4.11112e-12	2.97063e-10	PGE2 sensitive	IL10 sensitive	N	Y	inside	43269	Hsd17b12
chr4	35203175	35204306	0.996769	1.0341	0.554219	11.4634	2.35564	2.00961	-0.290502	0.556137	0.703092	-0.660921	0.178559	0.473438	3.44948	1.04544e-12	1.01561e-11	-2.57984	2.95902e-07	3.19815e-06	-2.23777	1.60218e-07	1.58814e-06	PGE2 sensitive	IL10 sensitive	N	N	inside	22140	3110043O21Rik
chr11	120772310	120776012	2.32162	2.75345	1.47081	25.6569	42.8549	10.8098	0.241041	0.307956	0.475464	-0.63298	0.00716289	0.0716488	3.44805	8.06192e-20	2.05094e-17	0.725075	0.000169633	0.000725991	-1.20826	1.31362e-08	1.89709e-07	x	x	N	Y	downstream	10043	Rfng
chr2	113643478	113647645	13.7003	23.045	11.5381	140.933	103.791	67.6833	0.563541	0.0365549	0.100567	0.172614	0.467375	0.753864	3.44649	5.73769e-17	2.4712e-15	-0.906436	0.000981244	0.00331456	-0.723973	0.00116889	0.00368523	x	x	Y	Y	upstream	-39527	Fmn1
chr12	78316102	78318065	0.363979	0.33804	0.254349	4.14972	0.795202	0.981733	-0.370026	0.495261	0.652774	-0.369518	0.450757	0.741929	3.44562	5.49931e-13	5.80447e-12	-2.62546	1.13155e-07	1.4327e-06	-1.90168	6.10394e-07	5.03757e-06	PGE2 sensitive	x	N	N	inside	90430	Gphn
chr15	64106321	64108447	3.44429	4.96338	3.78097	37.4743	18.0052	9.64202	0.337859	0.0838397	0.187759	0.284336	0.101684	0.348508	3.44527	2.50254e-21	2.87245e-18	-1.28163	1.61284e-08	2.87989e-07	-1.81804	4.02064e-13	5.51687e-11	x	x	N	N	upstream	-46936	Fam49b
chr11	59295897	59298055	1.82133	0.868592	0.877432	18.4292	5.33058	4.16581	-1.11594	0.0769546	0.176204	-0.793398	0.14812	0.427475	3.44513	3.55855e-11	2.36556e-10	-2.15355	5.41266e-05	0.000271539	-1.98927	5.51007e-06	3.3784e-05	PGE2 sensitive	x	N	Y	upstream	-6225	Wnt3a
chr4	136680765	136682354	1.40386	1.40265	0.999543	15.2968	6.80721	3.35859	-0.290774	0.437392	0.600896	-0.247891	0.477056	0.761124	3.4449	3.52624e-15	7.20275e-14	-1.52903	7.83115e-06	5.14555e-05	-1.95427	1.33256e-08	1.91775e-07	x	x	N	Y	downstream	58940	Lactbl1
chr7	88127611	88129884	7.69478	3.92713	6.24569	80.1172	36.1928	41.8277	-1.12812	0.000110776	0.00109266	-0.0713567	0.72313	0.902827	3.44489	3.26989e-19	5.35953e-17	-1.48874	6.51849e-08	9.08753e-07	-0.77485	5.10113e-05	0.000238266	x	x	Y	N	upstream	-149344	Ctsc
chr6	120015697	120019432	4.9712	3.52457	4.53947	53.295	22.8515	8.12353	-0.374335	0.27606	0.441124	-0.0473245	0.860208	0.957354	3.44404	5.48061e-16	1.5156e-14	-1.45061	9.99358e-06	6.33855e-05	-2.6576	1.56262e-11	8.10023e-10	x	IL10 sensitive	N	N	downstream	16747	Mir706
chr17	74629006	74632444	4.49675	2.66679	3.46811	49.1195	22.0598	12.9027	-0.939893	0.00194513	0.0104567	-0.209754	0.358837	0.667534	3.44262	1.86716e-18	1.7678e-16	-1.39333	4.80911e-07	4.81849e-06	-1.7658	2.30019e-10	6.69388e-09	x	x	N	Y	upstream	-87024	Ttc27
chr11	62718935	62720316	0.473119	0.172529	0.530316	5.28067	1.82987	1.13963	-1.469	0.0157889	0.0531105	0.178015	0.697539	0.890984	3.44259	2.44372e-14	3.80311e-13	-1.62485	9.13104e-06	5.86529e-05	-2.1525	5.97047e-09	9.80922e-08	x	IL10 sensitive	N	Y	inside	9467	Zfp287
chr5	103592222	103593873	2.85441	0.720626	2.29619	29.5283	10.0525	7.14079	-1.80338	0.000852585	0.00543769	-0.377929	0.245274	0.556181	3.4404	8.88167e-15	1.58433e-13	-1.66124	1.11384e-05	6.96072e-05	-2.1982	2.88276e-09	5.29111e-08	x	IL10 sensitive	N	Y	downstream	36355	Slc10a6
chr12	98586657	98588797	0.553994	0.577534	0.689445	6.05366	2.89178	1.07552	-0.388646	0.463653	0.624968	0.768785	0.0917343	0.32919	3.43978	1.65114e-12	1.5176e-11	-1.5119	8.57151e-05	0.000402805	-2.10324	6.65336e-07	5.43281e-06	x	IL10 sensitive	Y	Y	upstream	-9787	Kcnk10
chr18	39352718	39354614	0.975568	0.656098	0.997092	11.097	2.8517	5.68141	-0.166561	0.65963	0.784436	-0.227456	0.438886	0.733477	3.43977	1.31046e-16	4.78124e-15	-1.5949	1.60406e-06	1.33198e-05	-1.17767	9.81068e-07	7.55773e-06	x	x	Y	Y	downstream	133579	Nr3c1
chr5	136022498	136024483	1.37958	1.07163	0.594576	15.3242	13.5998	13.6402	-0.414576	0.265036	0.428933	-1.16774	0.00251934	0.0359195	3.43709	5.23328e-16	1.46144e-14	-0.246616	0.315056	0.429351	-0.104535	0.595369	0.691433	PGE2 resistant	IL10 resistant	N	Y	upstream	-15005	Upk3b
chr17	50204573	50206412	0.985077	0.916646	1.00799	10.8014	2.47797	2.16497	-0.489068	0.213031	0.367936	0.457608	0.175818	0.469984	3.43606	3.18037e-15	6.60382e-14	-2.5183	2.33904e-09	6.08749e-08	-1.92366	1.82184e-08	2.49094e-07	PGE2 sensitive	x	Y	N	upstream	-14995	Rftn1
chr4	71337676	71339527	1.11314	0.699572	0.512528	12.3791	2.8303	1.41892	-0.70678	0.129586	0.257819	-1.09462	0.012456	0.100804	3.43567	2.18257e-14	3.44339e-13	-2.22524	2.08001e-07	2.37486e-06	-3.10703	3.05424e-11	1.33793e-09	PGE2 sensitive	IL10 sensitive	Y	N	upstream	-803674	Megf9
chr18	44841698	44844005	1.19943	1.01168	0.871265	13.0672	3.51783	1.82326	-0.149657	0.726681	0.832086	-0.492846	0.190207	0.489239	3.43532	2.15706e-14	3.40613e-13	-1.91426	2.25576e-06	1.77294e-05	-2.88895	5.82642e-11	2.19203e-09	x	IL10 sensitive	N	N	inside	14188	Ythdc2
chr11	88535988	88538248	1.132	0.48006	0.837911	12.2412	1.69989	1.68251	-1.05992	0.0215033	0.0670976	-0.461667	0.161338	0.447804	3.4352	7.6625e-16	1.99133e-14	-2.77863	9.13087e-10	2.89296e-08	-2.92681	2.51371e-12	2.1144e-10	PGE2 sensitive	IL10 sensitive	N	Y	inside	181111	Msi2
chr1	7168055	7169925	0.441974	0.487078	0.68986	5.03499	2.10942	2.33532	0.10007	0.82696	0.898779	0.568491	0.125651	0.391888	3.43421	3.37718e-14	5.03217e-13	-1.22822	0.000242094	0.000987887	-1.10583	5.87451e-05	0.000270177	x	x	N	Y	inside	80071	Pcmtd1
chr1	157307272	157308469	0.550782	0.22653	0.304538	6.1149	1.01755	0.381426	-1.47457	0.0175582	0.057474	-0.571697	0.231315	0.541138	3.43332	2.5515e-13	2.93305e-12	-2.87575	2.92539e-08	4.67413e-07	-3.68288	5.82916e-11	2.19203e-09	PGE2 sensitive	IL10 sensitive	N	N	upstream	-104481	2810025M15Rik
chr13	54817718	54819871	3.98778	2.02902	2.216	40.5761	10.0849	9.49087	-1.02325	0.0027558	0.0137497	-0.816655	0.00304354	0.0407759	3.43246	1.31773e-17	7.76599e-16	-2.15201	2.3463e-09	6.10076e-08	-2.15693	1.76538e-11	8.83102e-10	PGE2 sensitive	IL10 sensitive	Y	N	downstream	29390	Tspan17
chr12	54920133	54921563	0.824411	0.42255	0.609191	9.11002	1.92223	1.20581	-1.0984	0.0393221	0.106304	-0.216681	0.590593	0.833611	3.43136	6.69922e-14	9.13184e-13	-2.52149	4.67666e-08	6.87351e-07	-2.64897	1.02265e-09	2.25639e-08	PGE2 sensitive	IL10 sensitive	N	N	upstream	-57971	Cfl2
chr11	80406436	80407913	1.0212	0.805136	0.546788	11.0895	3.99067	2.10017	-0.429499	0.220059	0.376457	-0.78172	0.0194927	0.132386	3.43031	6.06301e-17	2.58457e-15	-1.6618	1.62284e-07	1.92672e-06	-2.27415	1.98606e-11	9.70094e-10	x	IL10 sensitive	N	N	upstream	-21440	Psmd11
chr6	97863034	97864313	3.2323	2.43783	2.37508	35.239	33.8517	14.6198	-0.65922	0.0159288	0.0534801	-0.239316	0.286267	0.600355	3.42952	5.75592e-19	7.85793e-17	-0.320112	0.0991127	0.169451	-1.06626	6.09699e-07	5.03415e-06	PGE2 resistant	x	N	Y	inside	56617	Mitf
chr18	7283287	7285356	1.20286	0.510569	1.42925	13.1374	3.49214	2.65002	-1.59124	0.000336752	0.00260573	0.601248	0.038946	0.201319	3.42661	1.41877e-16	5.10047e-15	-2.35238	5.33034e-10	1.89229e-08	-1.94748	1.2155e-09	2.60413e-08	PGE2 sensitive	x	Y	N	inside	13579	Armc4
chr2	6645921	6647492	0.813299	1.2312	0.894677	8.96608	1.82559	1.48129	0.484692	0.196242	0.346908	0.183845	0.590629	0.833611	3.42636	4.08326e-15	8.14011e-14	-2.45892	1.21552e-08	2.28865e-07	-2.48389	1.81177e-10	5.47338e-09	PGE2 sensitive	IL10 sensitive	N	Y	inside	238290	Celf2
chr16	84602541	84607321	22.0471	11.2312	13.556	216.997	121.067	63.7578	-1.22548	8.23383e-05	0.000864673	-0.306768	0.177401	0.472115	3.42357	2.1993e-17	1.1492e-15	-1.26439	1.50836e-05	9.05067e-05	-1.50077	3.96288e-08	4.78501e-07	x	x	Y	Y	upstream	-74857	4930529L06Rik
chr7	141249734	141251580	1.29402	0.602098	1.24317	14.4615	2.22319	2.32957	-0.96662	0.0343817	0.0959695	-0.0637622	0.838556	0.950302	3.42236	1.57569e-15	3.6065e-14	-2.56192	9.19518e-09	1.82701e-07	-2.61673	2.68594e-11	1.22021e-09	PGE2 sensitive	IL10 sensitive	N	Y	downstream	15767	Irf7
chr2	43920623	43922523	0.970991	0.652589	0.792211	10.6554	2.03847	2.25199	-0.707471	0.0601163	0.146966	-0.181009	0.547336	0.807701	3.42112	8.47644e-17	3.3684e-15	-2.53618	2.93104e-10	1.17514e-08	-2.08559	1.30218e-10	4.16983e-09	PGE2 sensitive	IL10 sensitive	Y	N	downstream	143751	Arhgap15os
chr9	121724986	121726519	3.95657	2.48452	2.19714	39.6769	19.0633	8.51112	-0.794119	0.0126491	0.0447901	-0.639464	0.0179659	0.125892	3.42094	1.82445e-17	9.9983e-16	-1.40057	1.85803e-06	1.50577e-05	-2.12479	3.81133e-11	1.59076e-09	x	IL10 sensitive	N	N	inside	6572	Nktr
chr14	37164384	37166348	1.18827	0.801627	1.16484	12.8408	4.39592	3.9702	-0.545657	0.0932924	0.203443	-0.0509759	0.837589	0.949717	3.41897	3.7452e-18	3.01302e-16	-1.57289	6.93276e-08	9.5785e-07	-1.70462	2.89672e-10	8.03528e-09	x	x	Y	N	upstream	-30044	Ghitm
chr11	80042448	80044958	5.08078	5.2442	2.2465	50.6958	42.7516	10.2661	-0.484659	0.113793	0.235205	-0.578308	0.0662788	0.274381	3.41663	4.6182e-16	1.32325e-14	-0.886926	0.00166761	0.00523037	-1.80955	1.24021e-08	1.80333e-07	x	x	N	Y	downstream	37288	Crlf3
chr13	8984440	8985801	0.647821	0.598588	0.633388	7.20034	2.02225	0.982885	-0.454014	0.284129	0.449881	0.331107	0.36547	0.673132	3.41619	8.42079e-15	1.51263e-13	-2.20854	3.37427e-08	5.24223e-07	-2.4787	7.36104e-10	1.72735e-08	PGE2 sensitive	IL10 sensitive	N	N	inside	10892	Gtpbp4
chr3	60256120	60259234	1.80382	0.48006	1.41176	19.4523	3.37591	3.2747	-1.90873	0.000662364	0.00446067	-0.24652	0.468087	0.754277	3.4148	1.17003e-14	2.00422e-13	-2.74354	6.9237e-09	1.45503e-07	-2.47329	5.02774e-10	1.26574e-08	PGE2 sensitive	IL10 sensitive	N	Y	downstream	175809	Sucnr1
chrX	42187952	42190161	3.72427	2.16997	3.76425	38.292	13.2376	10.4192	-0.892648	0.00332961	0.0159444	0.125361	0.558769	0.814808	3.41469	1.56499e-18	1.5658e-16	-1.78454	6.34687e-09	1.35225e-07	-1.83417	7.21693e-11	2.58931e-09	x	x	N	Y	upstream	-12798	Stag2
chr18	5508847	5511719	2.30934	3.4887	1.19107	25.4343	57.5635	9.78866	0.236521	0.631935	0.764494	-0.791974	0.140353	0.415718	3.41453	3.19006e-11	2.14547e-10	0.881117	0.0302976	0.0630033	-1.19757	0.00119972	0.00376922	x	x	N	Y	upstream	-81576	Zeb1
chr11	118980397	118981993	2.62551	2.67138	1.84978	27.8331	12.0993	5.91478	-0.133097	0.592781	0.733276	-0.324084	0.159636	0.445268	3.41328	6.08835e-19	8.12659e-17	-1.44472	8.32637e-08	1.11497e-06	-2.06067	3.13134e-12	2.45076e-10	x	IL10 sensitive	Y	N	upstream	-6992	Enpp7
chr1	59607457	59609364	2.71234	1.54682	2.19636	28.6015	9.75037	7.53693	-0.905112	0.00287331	0.0142307	-0.24843	0.266261	0.57926	3.41233	6.41761e-19	8.44073e-17	-1.66287	1.04463e-08	2.02632e-07	-1.88603	1.67474e-11	8.48793e-10	x	x	N	Y	downstream	62424	Sumo1
chr11	30186936	30188565	3.26304	1.62187	1.78607	33.4663	8.50217	5.13224	-1.09651	0.000358602	0.00273749	-0.759891	0.00169984	0.0278953	3.41104	2.32648e-19	4.09985e-17	-2.21415	3.6988e-11	2.35918e-09	-2.65597	7.77594e-15	4.07105e-12	PGE2 sensitive	IL10 sensitive	N	Y	inside	10507	Sptbn1
chr7	109665917	109667761	0.922576	0.764099	0.427307	10.1939	10.8456	4.2315	-0.596168	0.158039	0.297289	-0.893071	0.0349581	0.188417	3.41058	7.69908e-15	1.39795e-13	-0.198972	0.436542	0.551507	-1.03162	0.000118208	0.000497025	PGE2 resistant	x	N	Y	upstream	-36897	Akip1
chr9	59425217	59427169	0.863536	0.767609	0.860302	9.37834	2.92785	1.29146	-0.203105	0.645402	0.774422	0.144615	0.693427	0.889446	3.40982	3.36331e-14	5.01813e-13	-1.9312	9.63472e-07	8.62327e-06	-2.66202	3.75403e-10	9.91363e-09	x	IL10 sensitive	N	N	downstream	55548	Gm20199
chr16	84589956	84591397	3.20113	1.98477	2.5596	33.3709	15.6342	8.24059	-0.864108	0.0059745	0.0251346	-0.0707764	0.768668	0.923707	3.40919	7.61798e-18	5.12858e-16	-1.43699	5.73847e-07	5.57964e-06	-1.8124	3.40272e-10	9.11987e-09	x	x	N	Y	upstream	-89112	4930529L06Rik
chr2	65258731	65260707	0.427615	0.321567	0.265132	4.48331	1.59131	1.85983	-0.285868	0.637657	0.768704	-0.673145	0.208988	0.513942	3.40835	4.44254e-12	3.66137e-11	-1.45334	0.000531685	0.00195002	-1.34008	7.25241e-05	0.0003252	x	x	N	N	upstream	-21093	Cobll1
chr17	84979905	84982767	5.94351	5.3719	4.79381	62.2812	29.8573	21.4945	-0.134748	0.605007	0.742862	-0.265447	0.240434	0.550918	3.40659	4.20589e-18	3.26335e-16	-1.1292	1.80549e-05	0.000105655	-1.51247	6.48578e-09	1.05345e-07	x	x	Y	N	inside	7285	Ppm1b
chr3	97213652	97215035	2.32887	0.930683	1.35073	24.4896	4.69013	2.35478	-1.44838	0.000104066	0.00103864	-0.575322	0.0273262	0.162019	3.40486	3.48478e-18	2.84722e-16	-2.59479	1.95239e-11	1.43633e-09	-3.20667	4.30149e-15	2.68912e-12	PGE2 sensitive	IL10 sensitive	N	N	inside	13020	Bcl9
chr11	104082880	104084406	0.384063	0.219512	0.441379	4.05536	3.62887	1.17737	-1.07892	0.11927	0.243134	0.525993	0.308705	0.62343	3.40446	2.07373e-11	1.45078e-10	-0.482905	0.156144	0.245633	-1.46446	0.00013485	0.000557779	PGE2 resistant	x	N	Y	upstream	-49238	Crhr1
chr11	23752467	23755543	8.21464	3.93552	5.06922	81.6981	21.0542	18.8878	-1.31276	9.19017e-05	0.000943243	-0.359417	0.146725	0.425361	3.40436	1.95593e-17	1.04844e-15	-2.3529	4.64685e-10	1.69197e-08	-1.86588	4.79778e-10	1.22095e-08	PGE2 sensitive	x	Y	Y	inside	16965	Rel
chr16	52379975	52381436	0.98795	1.27467	1.06568	10.6593	3.84265	1.81745	0.693005	0.0792658	0.180051	-0.0779919	0.813708	0.940786	3.39961	5.21265e-15	1.00125e-13	-1.15359	0.00034048	0.00132633	-2.73348	2.40967e-11	1.12251e-09	x	IL10 sensitive	N	Y	inside	72291	Alcam
chr16	16327655	16330188	1.19086	1.42965	1.18772	13.2951	9.31826	4.41685	-0.0438662	0.899326	0.943028	0.102322	0.740854	0.910815	3.39932	6.32488e-16	1.6991e-14	-0.747638	0.00457512	0.0125229	-1.39547	4.57784e-07	3.92852e-06	x	x	N	Y	downstream	25958	Yars2
chr13	56114752	56117376	6.42043	3.76377	3.53542	64.6939	32.2301	16.0986	-1.11103	9.47478e-05	0.000965107	-0.550831	0.0147471	0.111816	3.39776	3.67956e-19	5.81878e-17	-1.40634	1.32133e-07	1.62381e-06	-1.76967	4.9898e-11	1.92471e-09	x	x	N	Y	inside	19486	H2afy
chr11	11672731	11673602	0.905792	0.429568	0.562832	9.62729	3.54689	2.59048	-1.24465	0.0198333	0.0630534	-0.577114	0.166792	0.456052	3.39565	5.32785e-14	7.44505e-13	-1.72056	7.58768e-06	5.01244e-05	-1.79114	2.17179e-07	2.05896e-06	x	x	N	N	upstream	-12758	Ikzf1
chr2	102383310	102385006	2.4063	1.01412	1.53178	24.987	6.11047	3.36434	-1.34128	0.00149039	0.00848403	-0.421477	0.169799	0.460677	3.39509	5.93727e-16	1.61782e-14	-2.39968	3.59523e-09	8.54442e-08	-2.6819	1.09361e-11	6.24055e-10	PGE2 sensitive	IL10 sensitive	N	Y	inside	16742	Trim44
chr16	22069532	22071798	5.81883	1.46123	2.55552	55.2826	16.7282	7.13431	-2.12649	8.79466e-06	0.000149578	-0.859786	0.00748856	0.0737842	3.39419	9.56543e-16	2.39536e-14	-2.25529	1.92778e-08	3.31914e-07	-2.78386	8.79244e-12	5.25645e-10	PGE2 sensitive	IL10 sensitive	N	Y	downstream	61182	Senp2
chr1	89078000	89079792	3.76492	2.80394	1.72581	37.0658	19.4396	21.7115	-0.848894	0.00715844	0.0289388	-0.640661	0.031097	0.175199	3.39416	6.08408e-17	2.58741e-15	-1.45072	1.82316e-06	1.48219e-05	-0.384254	0.0512194	0.095581	x	IL10 resistant	Y	N	inside	8435	Sh3bp4
chr5	77236593	77238854	4.52839	6.65309	1.57927	43.2717	30.923	27.0754	0.0641671	0.857167	0.917476	-0.93584	0.0259928	0.157384	3.39224	1.14394e-13	1.45385e-12	-1.11129	0.00190003	0.00585663	-0.260056	0.313532	0.421984	x	IL10 resistant	Y	N	upstream	-26253	Spink2
chr2	30912058	30914822	8.49364	15.0838	3.45435	83.004	75.2313	55.251	0.518174	0.099461	0.213224	-0.925875	0.00801727	0.0770095	3.39067	8.21412e-15	1.48044e-13	-0.579618	0.056738	0.106606	-0.338903	0.152008	0.235532	x	IL10 resistant	N	Y	upstream	-10143	Ptges
chr3	27272708	27275843	5.26116	3.62204	3.43667	54.0029	20.7179	10.259	-0.440115	0.205746	0.35872	-0.495939	0.0928176	0.33121	3.38948	1.28625e-15	3.04971e-14	-1.61093	3.87522e-06	2.82661e-05	-2.3179	2.88225e-10	8.01989e-09	x	IL10 sensitive	Y	N	upstream	-42800	Tnfsf10
chr18	76201874	76203917	1.08512	0.771118	1.53645	11.8265	10.3397	4.97952	-0.485952	0.27673	0.441878	0.602772	0.0753766	0.294955	3.38946	2.04071e-14	3.2433e-13	-0.302922	0.278826	0.390334	-1.11015	5.96949e-05	0.000274078	PGE2 resistant	x	N	Y	downstream	32345	Mir6358
chr3	90412444	90413710	0.938491	0.561061	0.611642	9.96899	2.50456	1.2555	-0.785627	0.146873	0.281875	-0.529193	0.240387	0.550868	3.38662	6.42581e-13	6.64071e-12	-2.23652	1.41465e-06	1.19476e-05	-2.88916	1.59872e-09	3.26433e-08	PGE2 sensitive	IL10 sensitive	Y	N	inside	20559	Ints3
chr5	43876790	43878386	2.94403	2.09248	10.6854	30.1137	15.0959	33.6544	-0.385701	0.173328	0.317677	1.81479	2.14234e-10	2.17973e-07	3.38576	1.31896e-18	1.40563e-16	-1.09833	1.16024e-05	7.21303e-05	0.0842477	0.591742	0.688287	x	IL10 resistant	N	N	inside	8762	Cd38
chr1	162682305	162684112	1.94045	1.17719	0.997635	20.1514	4.04787	3.12365	-0.93081	0.0180409	0.0586985	-0.783019	0.0249249	0.153381	3.38566	1.30136e-15	3.07519e-14	-2.56503	2.50401e-09	6.433e-08	-2.51993	5.62446e-11	2.12841e-09	PGE2 sensitive	IL10 sensitive	N	Y	upstream	-24989	7420461P10Rik
chr16	97278395	97279867	0.872035	0.246512	0.501745	9.22164	2.91747	0.965187	-1.7043	0.00170537	0.00942812	-0.838569	0.0241291	0.150528	3.38554	1.26019e-15	3.00159e-14	-1.64277	1.38707e-06	1.17514e-05	-3.27483	6.94656e-13	8.28746e-11	x	IL10 sensitive	N	Y	upstream	-77596	Bace2
chr1	4872775	4874435	6.48284	2.48208	2.7732	58.4029	34.0375	17.6125	-1.66337	8.17842e-05	0.000859691	-0.817839	0.010582	0.0911116	3.38436	1.22957e-15	2.94144e-14	-1.28654	6.17139e-05	0.000303892	-1.53895	2.78548e-07	2.55759e-06	x	x	Y	N	inside	15278	Tcea1
chr7	116284749	116286417	0.597788	0.203039	0.234704	6.39821	1.54176	0.504203	-1.53725	0.0241699	0.0733336	-1.19077	0.0273155	0.161974	3.38364	1.30117e-12	1.23184e-11	-2.21919	3.97529e-06	2.89061e-05	-3.44436	1.42846e-10	4.50731e-09	PGE2 sensitive	IL10 sensitive	N	N	downstream	48607	Rps13
chr8	57437894	57439058	0.513908	0.605607	0.621947	5.40785	1.57847	5.83531	0.315419	0.455361	0.61745	0.24917	0.484924	0.766579	3.38228	1.2113e-14	2.06446e-13	-1.72974	3.03845e-06	2.28042e-05	0.0533887	0.910814	0.938234	x	IL10 resistant	N	N	upstream	-17446	Scrg1
chr3	65318465	65320857	5.84937	5.65243	4.01872	58.6669	32.0307	14.8291	-0.277537	0.281243	0.446756	-0.309055	0.191564	0.491255	3.38179	6.72624e-18	4.73105e-16	-1.18832	1.02133e-05	6.45809e-05	-1.81132	2.95636e-10	8.16291e-09	x	x	Y	N	upstream	-16976	A330015K06Rik
chr2	122746013	122747293	1.55722	0.487078	1.05363	16.1276	4.45157	2.56465	-1.76444	7.29616e-06	0.000128409	-0.427402	0.0737051	0.291731	3.38135	3.48299e-19	5.60657e-17	-2.09236	6.8963e-11	3.81028e-09	-2.54022	2.3863e-14	7.59015e-12	PGE2 sensitive	IL10 sensitive	N	N	inside	8149	Bloc1s6
chr6	6185140	6187701	2.48655	1.60676	1.92992	26.2999	8.85333	6.68284	-0.701575	0.042361	0.112537	-0.354608	0.197869	0.499277	3.38085	1.09436e-16	4.14709e-15	-1.64868	3.83503e-07	3.98389e-06	-1.95006	6.11592e-10	1.48693e-08	x	x	N	Y	inside	30753	Slc25a13
chr5	29972650	29974550	1.11147	0.429568	0.797899	11.9148	2.90982	1.35475	-1.36524	0.00549151	0.0235117	-0.53444	0.123754	0.388713	3.37783	2.2971e-15	5.00895e-14	-2.05869	1.27848e-07	1.57906e-06	-3.14008	1.84981e-12	1.69843e-10	PGE2 sensitive	IL10 sensitive	N	Y	upstream	-39560	Il6
chr1	106522301	106523740	0.695614	0.199529	0.895877	7.39934	0.636161	0.844132	-1.67325	0.00716419	0.0289559	0.359129	0.310228	0.624533	3.37766	3.31999e-14	4.96892e-13	-3.41491	1.79049e-09	4.9337e-08	-3.07572	2.94002e-11	1.30064e-09	PGE2 sensitive	IL10 sensitive	N	Y	downstream	23611	Mir3473f
chr1	165855053	165857508	0.908867	0.854555	0.596434	10.5378	4.51799	4.24162	-0.574169	0.222469	0.379317	-0.441252	0.305365	0.620032	3.37524	2.00286e-13	2.36903e-12	-1.52833	4.35817e-05	0.000225783	-1.00959	0.000592027	0.0020306	x	x	N	Y	inside	67600	Cd247
chr10	7970915	7972688	1.11857	0.260548	0.735018	11.6295	1.98982	1.92113	-2.16756	0.000329489	0.00255835	-0.486929	0.175386	0.469249	3.37326	7.61594e-15	1.38653e-13	-2.79904	2.17863e-09	5.76744e-08	-2.51911	2.05675e-10	6.10402e-09	PGE2 sensitive	IL10 sensitive	N	Y	upstream	-15679	Tab2
chr4	63837474	63838836	1.39523	1.1807	1.16994	14.4101	4.14115	2.21193	-0.270853	0.360811	0.528586	-0.213774	0.393433	0.697455	3.3726	5.00531e-18	3.73322e-16	-1.90468	3.16786e-09	7.715e-08	-2.67071	1.01491e-13	2.08889e-11	x	IL10 sensitive	N	Y	inside	23129	Tnfsf8
chr8	115392023	115393773	4.15424	2.79341	2.92702	42.3037	24.661	29.8752	-0.827132	0.00728717	0.0293561	-0.266292	0.28553	0.599732	3.37204	1.56214e-17	8.90467e-16	-1.11604	2.79642e-05	0.000153546	-0.300018	0.103593	0.172176	x	IL10 resistant	Y	N	downstream	313996	Maf
chr9	50545824	50546590	0.740792	0.920156	0.848332	7.77215	2.24032	1.30307	0.429701	0.360145	0.528098	0.114611	0.770299	0.924363	3.3711	4.34305e-13	4.69995e-12	-1.70464	3.90811e-05	0.000205484	-2.66375	1.99246e-09	3.90846e-08	x	IL10 sensitive	N	Y	inside	8931	Bco2
chr16	52180903	52183350	3.94594	2.88007	3.40468	39.4197	14.5964	8.36942	-0.379697	0.191559	0.340933	-0.161763	0.485727	0.767002	3.37033	1.08828e-17	6.72036e-16	-1.63157	1.24887e-07	1.55031e-06	-2.24086	5.82248e-12	3.83367e-10	x	IL10 sensitive	Y	N	inside	150578	Cblb
chr8	46429452	46434140	18.8301	8.62032	8.62977	169.189	128.468	74.0298	-1.52434	7.08449e-05	0.000772717	-0.434498	0.133742	0.405149	3.37003	3.33022e-15	6.87555e-14	-1.08685	0.000783123	0.0027328	-0.711347	0.00449151	0.0119002	x	x	Y	Y	upstream	-39240	Acsl1
chr11	54201066	54202862	0.846922	0.199529	0.544815	9.06836	2.05987	2.35478	-2.2806	0.000909224	0.0057298	-0.523436	0.224367	0.532855	3.3695	1.84862e-13	2.21477e-12	-2.37897	2.08314e-07	2.37742e-06	-1.81308	4.7573e-07	4.05721e-06	PGE2 sensitive	x	Y	N	inside	11324	4933405E24Rik
chr19	36425676	36428008	1.29485	1.36269	0.836941	13.8494	3.80503	3.01456	0.106586	0.753065	0.849685	-0.613636	0.0578081	0.253495	3.36947	3.7069e-16	1.10998e-14	-1.84617	1.53262e-07	1.83496e-06	-2.13983	2.15195e-10	6.35161e-09	x	IL10 sensitive	N	Y	inside	47776	Pcgf5
chr16	97477916	97479836	3.51032	2.1419	3.35059	36.099	8.14375	14.1665	-0.733981	0.00533967	0.0229912	-0.0273764	0.885542	0.966039	3.36785	8.00976e-20	2.05094e-17	-2.24016	7.92779e-12	7.22139e-10	-1.3242	2.40727e-09	4.55162e-08	PGE2 sensitive	x	Y	N	upstream	-15970	Mx1
chr5	105557393	105560015	8.20231	4.79056	4.54323	72.3538	33.8672	33.0662	-1.07153	0.000857438	0.00546283	-0.352169	0.171817	0.463775	3.36783	6.03554e-17	2.57489e-15	-1.63463	4.34432e-07	4.43101e-06	-0.857436	0.000119053	0.000500072	x	x	Y	Y	inside	39234	Lrrc8c
chr13	15906933	15911391	5.8168	7.54625	2.67859	52.8112	63.2888	35.8933	0.0242299	0.957791	0.976867	-0.597693	0.225945	0.534905	3.36687	5.06916e-11	3.24996e-10	-0.344486	0.407659	0.523817	-0.229876	0.482526	0.590011	PGE2 resistant	IL10 resistant	Y	N	downstream	101920	A530046M15Rik
chr11	85570787	85572765	2.86343	0.852119	3.45584	29.0252	3.6674	8.09227	-1.59207	0.00413683	0.018866	0.225726	0.495031	0.773285	3.3663	1.60393e-13	1.9586e-12	-2.93011	2.17335e-08	3.65558e-07	-1.92731	2.41912e-07	2.26556e-06	PGE2 sensitive	x	N	Y	downstream	147968	Bcas3os1
chr6	99049922	99052028	1.66223	1.37672	1.0359	17.5266	7.3082	2.96638	-0.466661	0.120863	0.245438	-0.488946	0.0715539	0.286923	3.36601	8.87799e-18	5.78195e-16	-1.44039	3.62819e-07	3.80199e-06	-2.3615	2.22233e-12	1.93443e-10	x	IL10 sensitive	N	Y	upstream	-22677	Foxp1
chr3	133630619	133631696	1.16536	0.860209	0.925157	11.7936	2.82264	3.68922	-0.504293	0.189404	0.338401	-0.335113	0.284897	0.598997	3.36574	7.01534e-16	1.85261e-14	-2.18403	1.64534e-08	2.92491e-07	-1.70288	1.59636e-08	2.22713e-07	PGE2 sensitive	x	N	N	upstream	-86768	Tet2
chr2	11522864	11524868	6.44376	6.63925	3.30586	58.5738	72.7609	40.7095	-0.402576	0.181072	0.327826	-0.33521	0.259083	0.571974	3.36527	7.46739e-16	1.94531e-14	-0.258476	0.3194	0.433839	-0.0788486	0.70477	0.783102	PGE2 resistant	IL10 resistant	N	Y	upstream	-21776	Pfkfb3
chr8	82199476	82203087	1.67071	1.07621	1.29216	17.2096	12.2482	1.76727	-0.693266	0.0305012	0.0875963	-0.317439	0.205808	0.509793	3.36506	3.90866e-18	3.09507e-16	-0.635196	0.00326281	0.00933207	-3.26666	2.77313e-15	2.1363e-12	x	IL10 sensitive	Y	Y	downstream	201304	Il15
chr3	21698931	21700584	0.544394	1.3276	0.636497	5.92657	6.38211	2.68859	1.00618	0.012189	0.0435467	0.298674	0.437877	0.732658	3.36422	5.88712e-14	8.15471e-13	-0.0846128	0.746721	0.820786	-0.987757	0.000308308	0.00114572	PGE2 resistant	x	N	Y	upstream	-376893	Tbl1xr1
chr2	117303196	117305118	5.95256	5.032	2.9188	56.7367	34.086	25.8647	-0.817166	0.00437889	0.0197234	-0.324864	0.213615	0.519796	3.36417	1.88976e-17	1.02521e-15	-1.42914	9.15719e-07	8.24774e-06	-0.544229	0.00607069	0.0154354	x	x	N	N	inside	38720	Rasgrp1
chr7	92848011	92848729	0.248936	0.314549	0.240277	2.79484	1.07229	0.620336	0.363677	0.604452	0.74233	-0.104554	0.865588	0.959579	3.36101	6.932e-10	3.4427e-09	-1.41414	0.00435053	0.0119934	-2.11604	1.05783e-05	5.97376e-05	x	IL10 sensitive	N	N	downstream	25862	Ddias
chr7	74682773	74686022	9.95653	5.8965	7.27745	97.8873	43.7022	21.2416	-0.832617	0.0015673	0.00882496	-0.256565	0.198361	0.499958	3.36021	4.69159e-19	6.85621e-17	-1.45016	1.05128e-07	1.34976e-06	-2.07714	2.34598e-12	2.01124e-10	x	IL10 sensitive	Y	Y	upstream	-129618	Slco3a1
chr3	98373978	98375489	0.560413	1.21609	0.443779	6.40165	4.23506	1.26827	0.947122	0.0434014	0.114652	-0.434815	0.363156	0.671117	3.36018	1.9082e-12	1.72853e-11	-0.609121	0.0722421	0.130518	-2.33371	4.81721e-08	5.66808e-07	x	IL10 sensitive	Y	N	upstream	-7746	Zfp697
chr13	81358126	81359722	0.778656	1.07163	0.712857	8.47954	11.8632	5.64628	0.273238	0.514221	0.668855	-0.0995141	0.800178	0.935371	3.35954	9.29138e-14	1.21268e-12	0.320542	0.250971	0.359496	-0.493338	0.0441802	0.0843961	PGE2 resistant	IL10 resistant	N	Y	inside	274220	Gpr98
chrX	112319364	112321385	2.89951	2.18079	1.91118	29.3076	9.17997	6.66406	-0.657754	0.0531993	0.13403	-0.373345	0.208368	0.513187	3.35872	5.34764e-16	1.48569e-14	-2.00661	5.1381e-08	7.42622e-07	-1.94461	2.51106e-09	4.71315e-08	PGE2 sensitive	x	Y	N	inside	8967	Apool
chr13	19805968	19807706	1.13668	0.963629	0.903603	11.7222	2.96119	1.44327	-0.200502	0.640036	0.770629	-0.232325	0.52593	0.793975	3.3579	3.97014e-14	5.78465e-13	-2.15607	2.98004e-07	3.21655e-06	-2.90953	8.66808e-11	3.00017e-09	PGE2 sensitive	IL10 sensitive	N	Y	inside	17420	Gpr141
chr13	112601269	112603784	4.72237	1.81087	2.98786	46.4416	14.5536	5.38712	-1.59657	4.35824e-05	0.000528844	-0.383563	0.139199	0.413752	3.35764	5.12627e-17	2.27144e-15	-2.08452	5.51327e-09	1.20414e-07	-2.90684	2.47948e-13	4.00328e-11	PGE2 sensitive	IL10 sensitive	N	Y	upstream	-21864	Il31ra
chr13	102143071	102144931	4.05773	1.32029	1.92082	37.2686	17.9151	9.70312	-1.78953	0.000267503	0.00217573	-0.845857	0.0171852	0.122743	3.35705	1.03418e-14	1.80532e-13	-1.59355	1.27799e-05	7.8429e-05	-1.87789	3.77465e-08	4.59891e-07	x	x	N	Y	upstream	-375784	Pik3r1
chr15	73770103	73771732	2.36786	1.15478	1.32774	23.0384	11.5095	5.16504	-1.23064	0.000831127	0.00533046	-0.663095	0.0188372	0.129693	3.35619	2.92064e-17	1.44227e-15	-1.3736	2.10333e-06	1.67117e-05	-2.07817	4.95197e-11	1.91423e-09	x	IL10 sensitive	N	Y	downstream	22893	Ptp4a3
chr17	74666589	74670451	16.1217	3.93873	9.55066	151.068	64.0091	39.15	-2.13463	1.07376e-08	8.85362e-07	-0.534133	0.0106164	0.0913629	3.35506	8.36828e-19	1.02326e-16	-1.62511	2.65629e-08	4.32489e-07	-1.85613	3.91925e-11	1.62075e-09	x	x	Y	Y	upstream	-49229	Ttc27
chr2	136909193	136910984	5.76497	4.67856	4.26583	57.8973	30.896	36.7345	-0.578016	0.0469014	0.121641	-0.179692	0.468162	0.754367	3.35285	4.44253e-17	2.02582e-15	-1.25923	1.18953e-05	7.37135e-05	-0.430893	0.0293715	0.0596602	x	IL10 resistant	Y	N	inside	10738	Slx4ip
chr7	118163355	118165547	2.46256	1.20069	1.94119	25.2009	3.46308	3.49209	-0.775307	0.0128984	0.0454814	-0.441633	0.0533112	0.241743	3.35213	8.79174e-19	1.05248e-16	-2.72259	3.27625e-12	3.80758e-10	-2.95487	2.27714e-15	1.86053e-12	PGE2 sensitive	IL10 sensitive	N	N	upstream	-34826	Arl6ip1
chr11	94096886	94099277	1.67915	1.29923	1.45411	17.6685	4.31303	2.46512	-0.604771	0.0773812	0.176865	0.0587589	0.834679	0.948543	3.35191	1.47406e-16	5.25303e-15	-2.33322	1.15398e-09	3.49597e-08	-2.55585	6.46285e-12	4.13906e-10	PGE2 sensitive	IL10 sensitive	N	Y	inside	53878	Spag9
chr17	7334891	7336023	0.7304	0.426059	0.692439	7.85923	3.63315	5.31364	-1.18887	0.0254705	0.0763265	0.134663	0.743808	0.9125	3.35131	1.74044e-13	2.09962e-12	-1.49645	4.4454e-05	0.000229623	-0.307969	0.213207	0.309914	x	IL10 resistant	N	Y	inside	10798	Tcp10a
chr18	39963931	39965177	0.488519	0.345058	0.287408	5.25228	1.33135	2.61836	-0.314457	0.518806	0.672644	-0.938687	0.0234518	0.14798	3.347	6.87871e-15	1.2711e-13	-1.76629	2.35781e-06	1.83789e-05	-1.15646	8.85404e-06	5.11577e-05	x	x	N	N	downstream	191058	Pabpc2
chr7	102203713	102205962	5.64601	3.4036	3.22496	56.2447	18.5058	7.17496	-0.791806	0.00579756	0.0245511	-0.671074	0.00567794	0.0617678	3.3461	2.65856e-18	2.30858e-16	-1.87093	3.83834e-09	8.97972e-08	-2.87583	1.6516e-14	5.95946e-12	x	IL10 sensitive	Y	N	inside	5029	Nup98
chr2	29282995	29285053	0.370428	0.25353	0.217459	3.91616	0.803763	0.812209	0.103585	0.878216	0.930167	-1.05714	0.0409794	0.207082	3.34511	1.26721e-12	1.20286e-11	-1.65575	0.000226672	0.000933075	-2.5596	2.14665e-09	4.15329e-08	x	IL10 sensitive	N	N	upstream	-31031	6530402F18Rik
chr13	114375556	114377630	0.801362	0.974156	0.786044	8.45641	3.76741	0.840369	-0.0277297	0.939889	0.96673	0.249243	0.430365	0.727634	3.345	8.74189e-16	2.22677e-14	-1.45982	2.12408e-06	1.68467e-05	-3.02689	3.27625e-12	2.53475e-10	x	IL10 sensitive	N	Y	inside	11501	Ndufs4
chr2	38209760	38212637	2.90885	2.55986	1.81278	29.3411	18.2248	14.4113	-0.494489	0.100948	0.215487	-0.451118	0.10722	0.3595	3.34343	7.23302e-17	2.94974e-15	-1.02983	0.000140293	0.000616467	-0.807723	0.000221629	0.000860615	x	x	Y	N	inside	76186	Dennd1a
chr7	68708251	68709957	1.22768	1.18772	0.477675	12.2497	4.82868	4.13334	-0.2148	0.606812	0.74423	-1.18137	0.00958624	0.0857419	3.34299	6.86109e-14	9.31951e-13	-1.65731	1.49789e-05	8.99886e-05	-1.4791	3.1826e-06	2.10057e-05	x	x	N	Y	downstream	40134	Arrdc4
chr4	109939107	109940844	3.41845	1.81438	2.87035	34.8797	10.8673	8.11229	-1.00226	0.000318305	0.00248798	-0.124053	0.511044	0.783522	3.34102	4.57366e-20	1.44231e-17	-1.84302	1.77685e-10	7.87965e-09	-1.97373	4.43563e-13	5.96488e-11	x	x	N	Y	upstream	-38048	Dmrta2
chr10	91198184	91200399	3.0825	2.96701	1.45171	33.453	15.5709	4.90987	-0.412327	0.131266	0.260192	-0.723837	0.00770865	0.0752378	3.34054	7.35081e-18	4.99864e-16	-1.45151	2.17887e-07	2.47151e-06	-2.31965	3.1897e-12	2.48562e-10	x	IL10 sensitive	Y	N	upstream	-27673	Tmpo
chr15	36781258	36783325	4.09972	3.30398	3.21382	41.8265	13.9848	7.62053	-0.489777	0.0633101	0.152622	-0.13815	0.522816	0.791746	3.33978	1.70476e-18	1.66539e-16	-1.88692	1.34437e-09	3.93995e-08	-2.24213	1.54892e-12	1.50263e-10	x	IL10 sensitive	N	Y	inside	8640	Ywhaz
chr6	103293029	103295194	1.44171	0.744117	1.60298	14.679	5.17582	16.8819	-0.96203	0.0210214	0.0659445	0.152402	0.602531	0.840463	3.3372	7.40291e-16	1.93412e-14	-1.63153	1.38625e-06	1.17463e-05	0.21448	0.263729	0.36726	x	IL10 resistant	N	Y	upstream	-216763	Chl1
chr1	152754344	152756883	1.71708	0.808645	1.2666	17.2661	3.22024	3.0117	-0.919149	0.0209738	0.0658471	-0.494376	0.0897143	0.325671	3.33697	2.32396e-16	7.57219e-15	-2.35733	2.80707e-09	6.99176e-08	-2.60547	3.72631e-12	2.80253e-10	PGE2 sensitive	IL10 sensitive	N	N	inside	5064	Apobec4
chr3	60662349	60664226	0.571137	0.31104	0.401136	5.81933	1.15609	0.834005	-0.705372	0.237226	0.39704	-0.588306	0.215318	0.52192	3.33648	1.38825e-12	1.3037e-11	-2.30948	2.20378e-06	1.73767e-05	-2.91355	1.3687e-09	2.88309e-08	PGE2 sensitive	IL10 sensitive	N	N	downstream	162037	Mbnl1
chr6	52889072	52890292	0.796291	0.497605	0.445094	8.27568	5.77099	1.45373	-0.731244	0.0896239	0.19728	-0.757417	0.0425397	0.211241	3.33632	2.18145e-15	4.79554e-14	-0.601506	0.0230637	0.0499062	-2.39679	8.85904e-11	3.04865e-09	x	IL10 sensitive	N	Y	inside	19938	Jazf1
chr6	24159470	24160863	1.10517	1.7982	0.507497	11.4695	5.24742	2.48712	0.262373	0.367202	0.535086	-0.788349	0.0208669	0.138101	3.33483	9.09134e-17	3.56888e-15	-1.52448	3.10564e-07	3.33543e-06	-1.85675	1.24226e-09	2.65303e-08	x	x	Y	N	inside	7926	Slc13a1
chr11	5339378	5340883	1.81829	1.72773	1.32895	18.9339	6.87999	2.78932	-0.414463	0.323499	0.491774	-0.104534	0.77548	0.926529	3.33342	1.73399e-13	2.09278e-12	-1.87246	2.80731e-06	2.13427e-05	-2.40449	9.94293e-09	1.49769e-07	x	IL10 sensitive	N	Y	inside	41610	Znrf3
chr4	99335359	99337285	0.794884	0.658535	0.363704	8.34379	1.67758	1.41278	-0.485229	0.281885	0.44746	-1.06311	0.0201126	0.135048	3.33265	4.63917e-14	6.64632e-13	-2.49224	4.24745e-08	6.34294e-07	-2.42518	1.59957e-09	3.26484e-08	PGE2 sensitive	IL10 sensitive	Y	N	downstream	142176	Atg4c
chr10	58528641	58530652	6.31252	3.34502	1.48871	51.1518	31.3587	17.7624	-1.33392	0.00138657	0.00800457	-1.26323	0.00300421	0.0403894	3.32973	6.36582e-14	8.73922e-13	-1.49454	6.35542e-05	0.000311702	-1.02074	0.000418709	0.00149678	x	x	N	Y	inside	31710	Ccdc138
chr3	131653123	131655097	0.889392	2.19375	0.543136	9.36326	29.0661	5.35372	0.82526	0.027302	0.0806144	-0.312976	0.445624	0.738517	3.32911	6.40557e-14	8.78709e-13	1.17696	6.34834e-05	0.000311411	-0.407684	0.0982926	0.164814	x	IL10 resistant	N	Y	downstream	88079	Papss1
chr14	50990523	50991994	1.63854	0.737099	1.88416	16.5265	4.85436	3.74869	-0.816399	0.060402	0.147557	0.066062	0.818604	0.942849	3.32864	2.39867e-15	5.19888e-14	-1.66759	3.01601e-06	2.26793e-05	-2.27249	2.33757e-10	6.78802e-09	x	IL10 sensitive	N	Y	upstream	-16492	Rnase10
chr3	94563167	94566592	11.0354	9.53882	4.59822	99.5922	55.3385	22.8267	-0.446081	0.139636	0.272023	-0.798134	0.00831851	0.0787666	3.32427	1.00063e-15	2.48088e-14	-1.36783	2.74235e-05	0.000151146	-1.82181	1.247e-08	1.81204e-07	x	x	Y	Y	inside	17836	Snx27
chr12	73423323	73425778	2.45732	3.26675	0.775982	23.6002	19.3867	8.40712	-0.030329	0.944578	0.969268	-1.21347	0.0192417	0.131419	3.32286	3.6476e-12	3.07003e-11	-0.80096	0.0328616	0.0675559	-1.14607	0.000691822	0.00232682	x	x	N	N	upstream	-14987	D830013O20Rik
chr12	34827583	34829678	1.00412	0.392041	1.47789	10.2679	2.915	7.3618	-1.00613	0.0622149	0.15075	0.432558	0.19071	0.489963	3.32091	3.2223e-14	4.84051e-13	-1.65622	1.50634e-05	9.04058e-05	-0.600092	0.0115111	0.0267304	x	x	N	Y	inside	88465	Hdac9
chr12	99380055	99381925	1.35987	1.52576	1.33385	14.1251	4.27178	1.40697	-0.213105	0.534142	0.685802	0.189067	0.53842	0.801721	3.31996	1.41373e-15	3.28319e-14	-2.05685	3.24247e-08	5.09497e-07	-3.03021	3.42121e-12	2.61882e-10	PGE2 sensitive	IL10 sensitive	N	Y	inside	69084	Foxn3
chr6	38337669	38338900	2.41024	1.63484	2.16522	23.4856	5.06296	5.43171	-0.734738	0.00969235	0.036474	0.00850465	0.969076	0.992563	3.31935	9.77687e-19	1.12653e-16	-2.50645	5.90476e-12	5.81048e-10	-1.98088	5.64486e-12	3.72126e-10	PGE2 sensitive	x	Y	N	inside	16319	Zc3hav1
chr10	87629644	87631099	0.866954	0.233548	0.639735	8.83833	2.65932	1.85408	-1.82666	0.00147891	0.00843649	-0.481261	0.171472	0.463231	3.31819	4.56115e-15	8.94726e-14	-1.73991	1.93362e-06	1.5586e-05	-2.32891	2.27828e-10	6.64441e-09	x	IL10 sensitive	N	Y	downstream	108578	Pah
chr9	61330569	61333274	5.84483	3.53022	3.10027	54.5999	25.2411	8.07201	-0.951559	0.00143237	0.0082232	-0.600523	0.0155343	0.115465	3.31662	7.74651e-18	5.19566e-16	-1.49874	2.95893e-07	3.19815e-06	-2.56301	3.46952e-13	4.98916e-11	x	IL10 sensitive	N	Y	upstream	-38113	B930092H01Rik
chr5	107645276	107646941	2.68187	0.690117	1.48345	26.0817	7.84552	4.84302	-1.91679	3.50551e-05	0.000445627	-0.746181	0.010522	0.0906819	3.31627	1.0579e-16	4.03446e-15	-1.97652	2.20985e-08	3.70541e-07	-2.35458	1.13144e-11	6.3642e-10	x	IL10 sensitive	N	Y	upstream	-12258	A930041C12Rik
chr5	29860795	29865490	5.4375	4.1677	4.22635	55.7779	41.9772	9.45629	-0.567274	0.0811654	0.183185	-0.299733	0.274771	0.588841	3.31614	8.86667e-16	2.25217e-14	-0.54996	0.040359	0.0803114	-2.46219	4.60083e-11	1.81625e-09	x	IL10 sensitive	Y	N	inside	74132	Mir6362
chr7	113413272	113414468	0.38483	0.115019	0.190088	3.91248	0.489964	0.216552	-1.26549	0.063249	0.152509	-1.18903	0.0181162	0.126637	3.31609	3.51892e-13	3.89406e-12	-2.62371	6.95171e-07	6.54796e-06	-4.32094	1.48767e-12	1.46125e-10	PGE2 sensitive	IL10 sensitive	N	N	upstream	-25297	Pth
chr7	110103054	110104595	1.70933	0.619643	0.903124	16.8674	2.79787	1.62325	-1.41954	0.000122781	0.00118253	-0.911557	0.00068007	0.015129	3.31557	9.33476e-19	1.09224e-16	-2.64641	3.9674e-12	4.38405e-10	-3.40351	1.82101e-16	4.09159e-13	PGE2 sensitive	IL10 sensitive	N	N	upstream	-18234	Wee1
chr13	21010488	21012140	0.672202	0.264057	0.37383	6.83587	1.77085	1.02528	-1.61264	0.00533673	0.0229859	-0.622435	0.150185	0.430761	3.31532	7.88207e-14	1.05391e-12	-2.18733	2.68446e-07	2.93868e-06	-2.50241	1.88157e-09	3.72208e-08	PGE2 sensitive	IL10 sensitive	N	Y	downstream	61985	Olfr1370
chr1	40021513	40023395	2.05495	2.78503	1.87841	20.6198	10.43	9.68003	0.40461	0.0856304	0.190781	-0.121844	0.554228	0.812026	3.3153	2.18859e-19	3.94619e-17	-0.979176	1.01116e-05	6.40439e-05	-1.06804	1.35626e-07	1.37837e-06	x	x	Y	N	upstream	-62313	Il1r2
chr10	14042201	14043593	1.53839	0.426059	1.3157	15.996	5.29049	7.02917	-1.68956	0.00163549	0.00912131	-0.184864	0.55411	0.811949	3.31502	6.08745e-15	1.14311e-13	-1.63778	4.7748e-06	3.38056e-05	-1.10083	2.92504e-05	0.000145524	x	x	N	Y	inside	76519	Hivep2
chrX	158390610	158392498	0.438646	0.723063	0.118281	4.96555	4.3522	0.734419	0.235279	0.617127	0.752365	-1.65778	0.0112856	0.0946564	3.31415	2.83539e-12	2.45699e-11	-0.466927	0.135838	0.219399	-2.43558	6.73628e-08	7.56933e-07	PGE2 resistant	IL10 sensitive	N	Y	upstream	-348444	Cnksr2
chr6	138053087	138054080	0.323927	0.118529	0.241592	3.34969	0.867068	0.407546	-1.26034	0.139229	0.271446	-0.594315	0.315315	0.629334	3.3133	1.42043e-10	8.24153e-10	-1.83725	0.000463377	0.00173128	-3.09607	2.36721e-08	3.10136e-07	x	IL10 sensitive	N	N	inside	26332	Slc15a5
chr2	83759001	83761121	1.39323	1.7982	1.23678	14.9538	5.72882	4.61835	0.146925	0.696128	0.810403	-0.148277	0.667762	0.875621	3.31178	2.79738e-14	4.28182e-13	-1.47535	3.55153e-05	0.000188723	-1.57795	6.88854e-07	5.59772e-06	x	x	N	Y	inside	35665	Itgav
chr2	101858649	101860181	1.47194	0.291058	0.62249	15.0057	2.46175	2.08108	-2.47752	0.00106576	0.00649834	-1.20182	0.0211434	0.139078	3.31074	7.1018e-12	5.56877e-11	-2.75247	7.15202e-07	6.69803e-06	-2.83829	8.0074e-09	1.252e-07	PGE2 sensitive	IL10 sensitive	N	Y	upstream	-20435	Prr5l
chr8	115397198	115399062	7.13458	7.99522	3.92062	66.8425	50.6301	40.0168	-0.144718	0.534811	0.686332	-0.492325	0.0350938	0.188614	3.3088	2.58836e-18	2.25853e-16	-0.84185	0.0003339	0.00130399	-0.459373	0.00995167	0.0235981	x	IL10 resistant	Y	N	downstream	308764	Maf
chr15	50416396	50418697	1.83914	1.79226	1.24	18.48	8.39852	10.8272	-0.210117	0.553044	0.700737	-0.473871	0.153183	0.435148	3.30867	4.16036e-15	8.25414e-14	-1.33689	4.43238e-05	0.000229184	-0.666765	0.00464629	0.0122585	x	x	Y	N	downstream	471568	Mir1907
chr1	105863247	105867284	7.59807	4.99282	5.18452	76.935	28.1103	11.8511	-0.925142	2.34703e-05	0.000326447	-0.301697	0.0562036	0.249467	3.30848	6.16431e-22	1.44526e-18	-1.77771	5.5975e-12	5.61051e-10	-2.42538	2.07904e-16	4.15231e-13	x	IL10 sensitive	N	Y	downstream	84544	Tnfrsf11a
chr15	67351572	67352820	1.0276	0.440096	0.709799	10.2621	2.3917	1.74723	-0.874922	0.102091	0.21729	-0.729162	0.0635295	0.266851	3.30633	8.24109e-14	1.09593e-12	-1.85923	8.38019e-06	5.45445e-05	-2.78449	1.15193e-10	3.77918e-09	x	IL10 sensitive	N	Y	inside	125428	1700012I11Rik
chr10	41578952	41581157	1.41707	1.54574	3.16328	14.5382	14.9589	9.82521	0.270555	0.481371	0.640937	1.15044	0.000399189	0.0104777	3.30619	1.10282e-14	1.90975e-13	0.0234288	0.929824	0.953681	-0.53878	0.0186425	0.0404936	PGE2 resistant	x	Y	N	inside	7699	Ccdc162
chr10	19106997	19108823	1.40954	0.602098	1.22101	14.2921	2.69603	3.78035	-1.32641	0.00195166	0.0104829	-0.177263	0.539201	0.802263	3.30472	3.39812e-16	1.03178e-14	-2.49173	1.07463e-09	3.29446e-08	-1.86835	1.67871e-09	3.40446e-08	PGE2 sensitive	x	N	N	upstream	-33838	Gm20139
chr10	63346651	63347918	0.608534	0.345058	0.435032	6.26402	1.10563	0.84474	-0.800691	0.12512	0.251611	-0.457838	0.265493	0.578615	3.3039	9.04245e-14	1.18641e-12	-2.54263	8.12513e-08	1.09318e-06	-2.88059	1.4608e-10	4.59857e-09	PGE2 sensitive	IL10 sensitive	N	Y	upstream	-8249	Sirt1
chr1	132327507	132329763	3.00844	2.26988	2.26218	29.1471	4.81921	3.94087	-0.635985	0.026957	0.0798099	-0.124732	0.598855	0.838451	3.30366	7.17651e-18	4.91359e-16	-2.95125	1.68948e-12	2.31819e-10	-2.61908	2.23528e-13	3.75506e-11	PGE2 sensitive	IL10 sensitive	N	Y	inside	12511	Nuak2
chr10	88371180	88374429	6.97465	4.00355	5.72873	61.5426	32.4927	34.7659	-1.09088	0.00304128	0.01487	0.21066	0.462531	0.750699	3.30358	4.10414e-15	8.16362e-14	-1.49346	1.48182e-05	8.91227e-05	-0.49651	0.0328575	0.065669	x	IL10 resistant	N	Y	upstream	-6607	Gnptab
chr13	100762339	100763412	0.606747	0.517587	0.520911	6.30276	0.971365	0.893761	-0.252893	0.596964	0.736339	-0.100941	0.800113	0.935355	3.30234	1.93651e-13	2.29862e-12	-2.72393	5.48888e-08	7.83037e-07	-2.61604	1.25521e-09	2.67418e-08	PGE2 sensitive	IL10 sensitive	N	Y	inside	13023	Cenph
chr11	83549385	83551967	9.87982	5.47532	3.48743	88.1494	40.7883	31.9711	-1.13301	0.000530869	0.00375001	-1.07806	0.000444249	0.0112682	3.30233	1.77424e-16	6.11348e-15	-1.59304	1.05277e-06	9.27773e-06	-1.18617	2.93662e-06	1.95962e-05	x	x	Y	N	upstream	-20158	Ccl5
chr3	131617228	131619570	4.03036	6.85906	2.0085	37.4777	29.8075	16.2767	0.266761	0.272295	0.436802	-0.376319	0.149083	0.428923	3.30187	1.6559e-17	9.33068e-16	-0.959777	0.000122581	0.000549109	-0.666199	0.000943192	0.00305549	x	x	N	Y	inside	52368	Papss1
chr17	79820569	79822232	1.334	0.416604	0.560859	12.8358	4.70726	1.15823	-1.73222	0.000298293	0.00236725	-1.20542	0.000875534	0.0178905	3.30125	2.73582e-16	8.67102e-15	-1.56918	1.21525e-06	1.04953e-05	-3.47581	3.54522e-14	1.01151e-11	x	IL10 sensitive	N	N	downstream	74723	Atl2
chr9	66557821	66560314	4.59524	3.54562	3.14579	44.2	17.52	7.51135	-0.336049	0.299935	0.466701	-0.47481	0.0861988	0.318396	3.29928	6.37377e-16	1.70998e-14	-1.59219	1.83609e-06	1.49023e-05	-2.53049	2.09887e-11	1.00785e-09	x	IL10 sensitive	N	N	inside	34047	Usp3
chr2	126308704	126311896	8.34446	10.2913	3.14974	76.1979	128.408	47.5716	0.0327159	0.920833	0.956282	-1.04818	0.00459789	0.0538183	3.29805	3.30324e-14	4.94798e-13	0.320213	0.282809	0.39465	-0.440262	0.0764586	0.133978	PGE2 resistant	IL10 resistant	Y	N	downstream	158160	Dtwd1
chr4	11899391	11901101	1.06706	0.916646	0.707826	10.786	7.31521	1.49842	-0.141117	0.732597	0.836126	-0.635998	0.0907986	0.327559	3.29803	2.19719e-14	3.46241e-13	-0.560173	0.0501348	0.0961765	-2.87134	3.8855e-11	1.60926e-09	x	IL10 sensitive	Y	N	downstream	65467	Pdp1
chr5	52422874	52424797	0.598261	0.825118	0.830544	5.8885	3.40743	9.98605	0.405745	0.37212	0.539641	0.611528	0.124178	0.38946	3.29774	5.16713e-13	5.50124e-12	-0.897023	0.0061153	0.0160612	0.857377	0.000699811	0.00235123	x	x	N	N	inside	47707	Ccdc149
chr12	104223403	104225661	2.89833	1.21716	1.40451	28.5503	4.25829	4.07929	-1.14103	0.000947564	0.00591679	-1.08909	0.000155432	0.0053853	3.29694	5.76096e-18	4.16993e-16	-2.74316	7.99728e-12	7.2358e-10	-2.82595	3.10051e-14	9.20576e-12	PGE2 sensitive	IL10 sensitive	Y	Y	downstream	9900	Serpina3f
chr19	28868275	28870057	0.91752	0.304022	0.542414	9.33368	1.72467	1.7942	-1.31785	0.0108035	0.0397123	-0.901881	0.0158765	0.116927	3.29617	3.31699e-15	6.86109e-14	-2.21438	6.45724e-08	9.01156e-07	-2.4786	4.97559e-11	1.92061e-09	PGE2 sensitive	IL10 sensitive	N	Y	inside	34001	Slc1a1
chr9	7238367	7241228	1.46928	1.5706	1.50502	14.9439	20.3238	15.7319	0.0892235	0.803826	0.883843	-0.00681909	0.982461	0.9957	3.29598	2.99342e-15	6.26631e-14	0.484732	0.0535375	0.101659	0.0653215	0.748026	0.816892	PGE2 resistant	IL10 resistant	N	Y	upstream	-32715	Mmp13
chr2	119904867	119906339	0.802393	0.954174	0.756042	8.04652	2.82083	1.83891	0.131354	0.696191	0.810424	-0.00899983	0.97437	0.994174	3.29527	3.59466e-16	1.0811e-14	-1.58383	6.40261e-07	6.11406e-06	-2.03349	3.45218e-10	9.24077e-09	x	IL10 sensitive	N	N	inside	8376	Mga
chr6	72112599	72115296	5.33738	4.61374	2.72705	49.8588	24.4472	17.2462	-0.511972	0.0590068	0.144905	-0.641475	0.0145963	0.111236	3.2949	1.84397e-17	1.00644e-15	-1.44638	7.47833e-07	6.96372e-06	-1.27979	1.95528e-07	1.88317e-06	x	x	N	Y	downstream	8992	4933431G14Rik
chr5	3394099	3396382	2.85578	1.89324	2.60403	28.8256	21.1985	13.3524	-0.731603	0.024437	0.0739155	-0.0886141	0.72438	0.903442	3.29442	7.24113e-17	2.94974e-15	-0.561786	0.0186886	0.0417354	-1.03546	9.1026e-06	5.23806e-05	x	x	N	Y	inside	50929	Cdk6
chr12	86264983	86266681	0.819603	0.77219	0.746459	8.18255	0.929465	1.00784	-0.347749	0.38203	0.549593	0.0461289	0.893903	0.968819	3.29407	7.28493e-15	1.33256e-13	-3.32138	2.58092e-10	1.06976e-08	-2.80103	2.79206e-11	1.2567e-09	PGE2 sensitive	IL10 sensitive	N	N	inside	23955	Gpatch2l
chr15	75102376	75103157	0.396176	0.561061	0.150682	4.00466	1.48183	2.39279	0.235599	0.660863	0.785423	-1.09674	0.0878859	0.321872	3.29382	3.5766e-11	2.37552e-10	-1.69198	0.000135271	0.000597369	-0.497159	0.107171	0.177198	x	IL10 resistant	N	N	downstream	9183	Ly6c2
chr6	15670822	15672693	1.2444	0.39555	0.998292	12.2608	1.62037	4.09417	-1.47325	0.00263436	0.0132876	-0.37852	0.221264	0.529071	3.29294	1.167e-15	2.82072e-14	-2.83112	5.67368e-10	1.99578e-08	-1.66251	2.56506e-08	3.31466e-07	PGE2 sensitive	x	N	Y	upstream	-48902	Mdfic
chr16	45379160	45380554	2.86682	3.80159	1.80337	28.3783	25.8804	10.1106	0.240699	0.330327	0.498472	-0.524571	0.0323367	0.179838	3.29248	2.92591e-18	2.4877e-16	-0.354745	0.0746903	0.134153	-1.34266	2.14755e-08	2.85869e-07	PGE2 resistant	x	N	Y	downstream	29196	Cd200
chr8	6144030	6145605	0.660024	0.372059	0.526485	6.56474	1.44511	0.935866	-0.655744	0.171861	0.315655	-0.344369	0.402802	0.705191	3.29226	1.8132e-14	2.92833e-13	-2.1825	1.84087e-07	2.14358e-06	-2.81252	3.52723e-11	1.50241e-09	PGE2 sensitive	IL10 sensitive	N	Y	upstream	-1039586	Slc10a2
chr1	86289704	86291099	1.78613	0.802699	1.66042	16.812	3.43065	4.41142	-1.08162	0.00764892	0.0304113	-0.135367	0.614856	0.84784	3.29222	2.34139e-16	7.61976e-15	-2.37369	2.5403e-09	6.48607e-08	-2.03045	2.10871e-10	6.23421e-09	PGE2 sensitive	IL10 sensitive	N	N	upstream	-12818	B3gnt7
chr14	47636128	47639563	1.265	2.1457	1.70742	12.842	21.932	6.60416	0.509827	0.109158	0.228277	0.535133	0.0664187	0.27477	3.29218	6.78234e-16	1.80476e-14	0.551923	0.0187629	0.0418839	-0.795323	0.000453547	0.00160546	x	x	Y	Y	upstream	-11464	Ktn1
chr18	3761432	3763098	0.467394	0.108001	0.423476	4.52386	0.904688	0.748354	-1.90695	0.0205626	0.0648862	-0.0872221	0.857961	0.956671	3.29198	1.47123e-11	1.06706e-10	-2.39513	4.14351e-06	2.99315e-05	-2.60686	4.96459e-08	5.81358e-07	PGE2 sensitive	IL10 sensitive	N	N	downstream	254309	Bambi
chr3	144136367	144139917	18.9562	11.5136	2.77783	130.339	120.309	47.7526	-1.15018	0.0203216	0.0642761	-1.6239	0.0033264	0.0432753	3.29169	1.25912e-10	7.38665e-10	-1.12501	0.0174062	0.0392534	-0.828472	0.0233525	0.0490338	x	x	Y	Y	downstream	64190	Lmo4
chr18	5748097	5750248	1.52181	2.0107	0.665004	15.1398	29.9257	4.09386	-0.0704757	0.869694	0.92502	-0.875552	0.0698154	0.282784	3.29155	1.15243e-12	1.10538e-11	0.506948	0.11523	0.191735	-1.53018	1.63053e-05	8.72721e-05	x	x	N	Y	upstream	-156735	Gm10125
chr5	64832887	64835649	9.48271	6.34878	4.89945	85.8298	47.7576	46.8415	-0.92978	0.00129258	0.00756811	-0.48837	0.0474795	0.225426	3.29007	1.97762e-17	1.05692e-15	-1.35964	2.43261e-06	1.88909e-05	-0.526109	0.00691812	0.0172378	x	x	Y	N	downstream	30746	Klf3
chrX	102093687	102095258	1.00338	2.47535	0.830416	9.88555	6.83017	4.32085	0.897778	0.00130772	0.00764263	0.0608993	0.966125	0.991547	3.29002	2.39858e-17	1.22833e-15	-0.936129	7.82386e-05	0.000372505	-0.847404	5.23983e-05	0.00024409	x	x	Y	N	upstream	-23165	Rgag4
chr6	8433667	8434876	0.47791	0.399059	0.707104	4.89151	0.782359	1.7318	-0.222403	0.639427	0.770183	0.442633	0.205406	0.509194	3.2899	9.51011e-15	1.68307e-13	-2.54183	1.48191e-08	2.69063e-07	-1.53867	2.07396e-07	1.97944e-06	PGE2 sensitive	x	N	N	downstream	74889	A430035B10Rik
chr2	38029891	38031444	0.47044	0.406077	0.573552	4.83069	0.9833	2.04241	-0.167919	0.743124	0.843331	0.146741	0.713787	0.898021	3.28808	5.28505e-13	5.61459e-12	-2.18091	1.75506e-06	1.43547e-05	-1.29556	2.63498e-05	0.000132957	PGE2 sensitive	x	N	N	downstream	254420	Crb2
chr8	61450090	61451873	5.25674	2.33792	5.65782	50.5366	23.0452	15.3127	-1.17622	1.02827e-05	0.000169467	0.14908	0.358628	0.667421	3.28797	5.48375e-21	4.96169e-18	-1.24331	3.48066e-08	5.3827e-07	-1.7026	1.35677e-12	1.37268e-10	x	x	Y	N	upstream	-36751	Cbr4
chr16	19911585	19914440	3.49679	2.92491	4.43542	34.374	12.0797	22.2386	-0.306144	0.231937	0.390691	0.4264	0.0432757	0.213469	3.28638	1.6787e-18	1.64867e-16	-1.67214	1.15143e-08	2.18707e-07	-0.537604	0.0023973	0.00688398	x	x	N	Y	upstream	-28738	A930003A15Rik
chr14	118698908	118701073	3.98272	7.76625	3.23257	38.0539	26.1946	10.705	0.640007	0.00652353	0.0269337	-0.00596568	0.976892	0.994573	3.2861	1.79516e-18	1.72557e-16	-0.894268	0.000110029	0.000500066	-1.57004	9.37205e-10	2.10228e-08	x	x	Y	N	inside	6229	Abcc4
chr12	3494413	3497312	4.7045	4.14528	2.88664	40.7729	15.4204	21.8596	-0.533951	0.0792873	0.180092	-0.211967	0.444823	0.737882	3.28584	4.09657e-16	1.20451e-14	-1.98981	3.42246e-08	5.30181e-07	-0.573123	0.00786345	0.0192709	x	x	N	N	inside	69006	Asxl2
chr9	21600228	21602187	5.83093	4.19334	3.51255	55.4612	27.1588	10.3724	-0.687642	0.00225947	0.0117778	-0.534201	0.00564627	0.0615225	3.28533	1.38751e-20	7.32298e-18	-1.3	2.9333e-08	4.68538e-07	-2.27157	9.47538e-15	4.59943e-12	x	IL10 sensitive	Y	N	downstream	7121	Gm7904
chr5	43880782	43885719	19.7375	13.2094	59.4836	186.43	114.593	173.853	-0.639059	0.000466293	0.00339245	1.71338	9.56498e-14	3.99432e-10	3.28435	1.85799e-22	8.97043e-19	-0.859382	2.54441e-06	1.96095e-05	-0.0235977	0.841311	0.887183	x	IL10 resistant	Y	N	inside	14424	Cd38
chr1	149830508	149833561	4.84443	2.32388	4.03388	47.0988	6.70382	14.0418	-0.972326	0.00172377	0.00951326	-0.272577	0.218093	0.525752	3.28373	3.64527e-18	2.94268e-16	-2.84252	3.43925e-12	3.97133e-10	-1.75851	1.28796e-10	4.1317e-09	PGE2 sensitive	x	Y	Y	inside	129250	Pla2g4a
chr6	65515976	65517573	1.01097	0.592643	1.00781	9.82111	3.85822	4.27204	-0.366278	0.423124	0.588035	-0.211137	0.52498	0.793333	3.28333	1.68711e-14	2.74857e-13	-1.10283	0.00100938	0.00339449	-1.41187	8.1917e-07	6.49805e-06	x	x	N	Y	upstream	-73623	Tnip3
chr11	20219320	20221686	4.0189	4.11234	4.80131	38.6615	12.4552	7.88786	0.0863802	0.720135	0.827208	0.28794	0.142268	0.418758	3.28331	8.98101e-19	1.0644e-16	-1.76137	2.87355e-09	7.10808e-08	-2.28748	3.17481e-13	4.75561e-11	x	IL10 sensitive	N	N	inside	18902	Rab1
chr10	67091293	67092357	1.0449	0.409586	0.473123	10.2578	3.40069	1.26418	-1.49942	0.000835325	0.00535039	-0.95251	0.00620171	0.0654456	3.28301	2.40248e-16	7.77165e-15	-1.81856	5.89642e-08	8.32936e-07	-2.84314	9.21234e-13	1.02007e-10	x	IL10 sensitive	N	Y	inside	5163	Reep3
chr5	67806401	67808394	1.65943	1.18421	1.61771	16.1917	3.97445	2.84074	-0.454717	0.186232	0.334361	-0.00870426	0.973727	0.993966	3.28103	2.06863e-16	6.89435e-15	-2.13961	6.19412e-09	1.32284e-07	-2.48838	7.0063e-12	4.37286e-10	PGE2 sensitive	IL10 sensitive	N	N	inside	40033	Atp8a1
chr12	83932328	83933957	1.96463	0.815663	1.74672	18.7975	2.50884	3.53442	-1.12992	0.00272276	0.0136302	-0.220571	0.371506	0.679331	3.28057	2.73262e-17	1.36694e-15	-2.8986	1.4827e-11	1.15209e-09	-2.47808	9.44184e-13	1.03908e-10	PGE2 sensitive	IL10 sensitive	N	N	upstream	-11208	Numb
chr16	52291628	52294182	7.36184	9.47672	5.63837	70.2302	45.4711	22.971	0.034754	0.867047	0.923554	-0.0479547	0.802671	0.936337	3.28057	2.67833e-19	4.62914e-17	-1.02037	9.54663e-06	6.09163e-05	-1.30907	7.37611e-09	1.17194e-07	x	x	Y	N	inside	160092	Alcam
chr12	54495036	54496863	1.61525	3.13984	0.932716	15.4558	24.123	7.5175	0.499167	0.14896	0.284725	-0.356857	0.342954	0.654898	3.28047	3.71308e-14	5.45878e-13	0.189928	0.485867	0.598032	-0.651356	0.01047	0.0246599	PGE2 resistant	x	Y	N	upstream	-104632	Gm7550
chr11	11624358	11627447	1.7771	1.01412	1.75882	17.6791	3.15357	3.30542	-0.612637	0.147598	0.282815	-0.0384613	0.901302	0.971762	3.28024	1.22087e-14	2.07748e-13	-2.47389	2.17142e-08	3.65558e-07	-2.41452	3.76961e-10	9.94501e-09	PGE2 sensitive	IL10 sensitive	Y	N	upstream	-60022	Ikzf1
chr19	21505881	21509141	1.60621	1.27818	2.23709	16.2495	8.17955	7.518	-0.25135	0.472086	0.63247	0.388097	0.157961	0.442711	3.2792	5.91157e-16	1.61245e-14	-0.905469	0.00107182	0.00357674	-1.15051	3.75734e-06	2.42565e-05	x	x	N	Y	upstream	-34850	Gda
chr13	30997624	30999000	1.00742	1.24065	0.689924	10.2641	3.46218	6.3743	0.105574	0.796477	0.878935	-0.441207	0.270537	0.584296	3.27868	1.43127e-13	1.77143e-12	-1.66734	1.64608e-05	9.76079e-05	-0.545066	0.0317126	0.0636768	x	x	N	Y	upstream	-24265	Exoc2
chr14	26486928	26488161	1.14084	0.700644	0.822755	11.2742	3.57841	1.98903	-0.966786	0.00981371	0.036827	-0.354935	0.231392	0.541214	3.27843	1.24715e-16	4.60949e-15	-1.8712	2.42169e-08	3.99356e-07	-2.37069	1.25497e-11	6.90554e-10	x	IL10 sensitive	N	Y	inside	46196	Slmap
chr9	113649590	113652430	1.54139	1.94831	1.47004	15.3033	8.63527	6.20735	0.200146	0.423608	0.588572	0.0128925	0.955795	0.988955	3.27691	1.14474e-18	1.26756e-16	-0.956043	2.43981e-05	0.00013665	-1.18497	4.89945e-08	5.74979e-07	x	x	N	Y	overlapEnd	57249	Pdcd6ip
chr10	25150868	25152312	1.06039	1.1113	2.01143	10.0728	4.69104	4.46685	-0.14321	0.673579	0.794339	1.03229	0.000422673	0.010864	3.27583	5.388e-16	1.49459e-14	-1.34978	8.70909e-06	5.6352e-05	-1.10359	5.21291e-06	3.22e-05	x	x	N	Y	downstream	147573	Akap7
chr2	71317751	71319674	6.91323	2.68863	3.49871	61.435	25.0053	11.2351	-1.60777	2.27893e-06	5.24279e-05	-0.72517	0.00225314	0.0333976	3.2746	1.93873e-18	1.80456e-16	-1.71512	9.36725e-09	1.85505e-07	-2.32603	5.05205e-13	6.53313e-11	x	IL10 sensitive	N	N	inside	48842	Slc25a12
chr4	102680648	102682956	2.11476	1.57976	2.36909	20.526	7.16719	9.9762	-0.506618	0.0979507	0.210698	0.232208	0.327437	0.640893	3.27438	2.41523e-17	1.23569e-15	-1.64468	6.5292e-08	9.09551e-07	-0.969221	1.09847e-05	6.17547e-05	x	x	Y	N	upstream	-78332	Sgip1
chr16	24764172	24768244	10.6411	6.59714	9.87145	101.738	30.5099	39.4955	-0.794561	7.97676e-05	0.000845913	-0.00138422	0.991795	0.997896	3.27367	2.48136e-22	1.02929e-18	-1.93642	6.25395e-13	1.13287e-10	-1.27922	5.12925e-11	1.97005e-09	x	x	N	Y	inside	44354	Lpp
chr2	60503586	60506054	3.29832	1.68075	2.56019	32.0546	12.8354	10.3953	-1.17335	3.18184e-05	0.000413646	-0.195514	0.300853	0.615343	3.27204	3.77445e-20	1.29642e-17	-1.56261	1.32495e-09	3.90638e-08	-1.4558	1.54466e-10	4.80092e-09	x	x	Y	N	inside	48488	Pla2r1
chr19	32069734	32071674	1.21909	0.53757	0.938041	12.1302	2.2865	2.4941	-0.694547	0.0945619	0.205334	-0.573622	0.0574574	0.25244	3.272	4.30598e-16	1.25717e-14	-2.04483	7.05429e-08	9.71425e-07	-2.46311	6.45833e-12	4.13906e-10	PGE2 sensitive	IL10 sensitive	Y	Y	inside	32436	Asah2
chr10	74918620	74920159	0.452345	0.233548	0.385322	4.8152	1.22186	1.26855	-1.25596	0.0412461	0.110263	-0.240998	0.595614	0.836346	3.27035	1.214e-12	1.15867e-11	-2.14154	1.87743e-06	1.52012e-05	-1.8014	1.1024e-06	8.36638e-06	PGE2 sensitive	x	N	Y	upstream	-47840	Gnaz
chr16	19006624	19008450	0.797048	0.33804	0.492768	7.65161	1.47754	1.53412	-1.81272	6.86023e-05	0.000753898	0.0452357	0.92297	0.97896	3.26963	4.05953e-16	1.196e-14	-3.02139	4.66144e-12	4.90954e-10	-1.58691	7.61215e-08	8.42021e-07	PGE2 sensitive	x	N	N	downstream	130788	Hira
chr2	43990705	43991661	0.408768	0.551606	0.31981	3.91242	2.16508	2.38061	0.299495	0.551362	0.699293	-0.186247	0.69627	0.890379	3.26572	5.3289e-12	4.3188e-11	-1.07534	0.00284326	0.0082976	-0.615949	0.0314946	0.0632908	x	x	N	Y	downstream	74141	Arhgap15os
chr18	46171952	46173684	1.05501	0.669062	0.789695	10.1945	5.76398	3.09501	-0.68923	0.149018	0.284804	-0.37203	0.333442	0.646309	3.26571	1.31374e-13	1.64446e-12	-0.894629	0.00473706	0.0128987	-1.68313	7.18948e-07	5.81597e-06	x	x	N	N	inside	26000	Trim36
chr8	83829070	83831495	1.94923	1.23578	1.64281	18.7211	1.83843	4.49181	-0.617052	0.0736225	0.170573	-0.290231	0.282728	0.596832	3.26522	1.50733e-16	5.35108e-15	-3.3465	1.0807e-11	9.20646e-10	-2.09496	6.64129e-11	2.44125e-09	PGE2 sensitive	IL10 sensitive	N	Y	upstream	-69815	Lphn1
chr10	19152033	19153779	0.75411	0.429568	0.734061	7.07026	4.89536	5.90056	-0.132005	0.824774	0.897362	-0.267611	0.548127	0.808252	3.26469	9.88214e-12	7.47712e-11	-0.0100051	0.979165	0.987018	-0.587308	0.038791	0.0755547	PGE2 resistant	x	N	Y	inside	11158	Gm20139
chr19	32490763	32492685	4.72718	2.43052	3.55459	43.0724	19.0162	9.45192	-1.18056	1.82219e-05	0.000266148	-0.161709	0.377848	0.684478	3.26453	4.39944e-20	1.42516e-17	-1.56254	2.10216e-09	5.60075e-08	-2.02377	2.31859e-13	3.84265e-11	x	IL10 sensitive	Y	N	inside	5956	Minpp1
chr2	57406567	57408308	1.02181	0.483569	1.29078	9.86024	2.44126	3.45874	-0.946108	0.042156	0.11216	0.260897	0.401514	0.704164	3.26284	7.08572e-15	1.30142e-13	-1.95845	3.88493e-07	4.0272e-06	-1.58777	1.39122e-07	1.40938e-06	x	x	Y	N	downstream	169057	Gpd2
chr2	129328552	129332034	10.3092	3.96359	3.15805	76.4425	34.0883	28.976	-1.53447	0.0189523	0.0608625	-1.18826	0.0509211	0.235197	3.26041	9.99843e-09	3.94617e-08	-1.80102	0.00295803	0.00858467	-1.26274	0.00471318	0.0124107	x	x	N	Y	upstream	-20321	Il1a
chr1	88252922	88254712	1.54026	1.62675	1.35751	14.7666	6.3873	2.56349	-0.133549	0.64587	0.774657	0.0177178	0.939961	0.984814	3.25747	1.56469e-18	1.5658e-16	-1.44532	5.0988e-08	7.37534e-07	-2.33591	3.29553e-13	4.87019e-11	x	IL10 sensitive	N	N	downstream	15591	6430706D22Rik
chr18	39358962	39361201	1.82967	0.683098	1.32977	17.7746	6.78425	6.84777	-1.24723	0.00368435	0.0172659	-0.515756	0.0815608	0.30847	3.25729	5.0563e-16	1.42233e-14	-1.36767	1.12294e-05	7.01108e-05	-1.43049	1.25563e-07	1.28996e-06	x	x	N	Y	downstream	127163	Nr3c1
chr1	143308874	143310829	0.900924	0.497605	1.04536	8.96029	1.08851	1.4482	-0.741575	0.153069	0.290397	0.196405	0.584639	0.830083	3.25359	2.3843e-13	2.77066e-12	-2.84151	9.46998e-08	1.23679e-06	-2.56455	1.12712e-09	2.44784e-08	PGE2 sensitive	IL10 sensitive	N	N	upstream	-330844	B3galt2
chr16	32251794	32252833	1.35696	0.680662	0.886836	12.6851	5.26053	2.07467	-1.14708	0.00513089	0.022273	-0.496036	0.107651	0.360229	3.25312	5.19632e-16	1.45413e-14	-1.52932	1.60847e-06	1.33523e-05	-2.5271	1.00947e-11	5.82198e-10	x	IL10 sensitive	N	N	inside	5062	Wdr53
chr4	88352809	88355745	3.15318	1.43316	2.45066	29.0671	5.24587	5.43586	-0.891579	0.0115224	0.0417205	-0.434417	0.0875442	0.321165	3.25306	9.34245e-17	3.64538e-15	-2.30638	1.38363e-09	4.02006e-08	-2.55132	2.09304e-12	1.85029e-10	PGE2 sensitive	IL10 sensitive	Y	N	downstream	84649	Ptplad2
chr9	66382466	66384353	2.95015	2.17133	3.50805	28.1515	10.9869	9.53612	-0.312028	0.322935	0.491208	0.222951	0.356518	0.665786	3.25302	1.51164e-16	5.36282e-15	-1.35317	5.2427e-06	3.66276e-05	-1.59312	1.66924e-08	2.31448e-07	x	x	N	Y	inside	32961	Herc1
chr11	70037677	70039274	1.20799	0.561061	0.733882	11.7109	1.56991	1.68538	-1.1599	0.00481738	0.0212593	-0.625145	0.0482495	0.227753	3.25268	2.96737e-16	9.26016e-15	-3.01664	3.75585e-11	2.38556e-09	-2.719	2.14911e-12	1.89055e-10	PGE2 sensitive	IL10 sensitive	N	N	upstream	-15647	Asgr1
chr3	87975562	87977640	1.97401	0.406077	0.961517	18.0957	4.19771	4.1641	-2.49088	3.61581e-05	0.00045749	-0.754629	0.0427915	0.21193	3.25219	2.7675e-14	4.2409e-13	-2.62363	9.94872e-09	1.94731e-07	-1.91705	3.05411e-08	3.84168e-07	PGE2 sensitive	x	N	N	inside	5509	Nes
chr9	21514700	21516465	3.56928	3.12658	4.84729	33.7723	20.309	11.348	-0.371904	0.0849654	0.189614	0.639332	0.000650109	0.0146781	3.25211	2.3095e-20	9.65426e-18	-1.04779	8.49016e-07	7.74542e-06	-1.38888	2.20859e-10	6.4843e-09	x	x	N	Y	upstream	-5396	Tmed1
chr19	59113577	59114991	1.07235	0.497605	1.10914	10.2873	2.57124	2.84046	-0.891721	0.0403132	0.108364	-0.078812	0.788451	0.930441	3.2513	1.16694e-15	2.82072e-14	-1.8402	3.68839e-07	3.85085e-06	-2.01525	5.68435e-10	1.40095e-08	x	IL10 sensitive	N	Y	upstream	-38215	4930506M07Rik
chr9	54960117	54962043	1.35528	0.832136	1.51189	13.0522	3.39978	3.42041	-0.651566	0.0772915	0.176728	0.121673	0.652226	0.866892	3.25014	3.00236e-16	9.34231e-15	-1.95039	3.72492e-08	5.70643e-07	-1.94121	5.44744e-10	1.35469e-08	x	x	N	Y	upstream	-10126	AY074887
chr12	4435662	4436901	2.70291	0.808645	1.79823	25.475	9.74297	4.7691	-1.76566	0.000149315	0.00137544	-0.491214	0.0926742	0.330996	3.25008	1.04156e-15	2.56348e-14	-1.67684	8.13789e-07	7.47845e-06	-2.35938	6.88616e-11	2.50564e-09	x	IL10 sensitive	N	Y	inside	40900	Ncoa1
chr16	45329795	45332538	2.17893	1.04814	1.71109	20.3562	12.0565	6.31074	-0.689607	0.0408685	0.109464	-0.504608	0.0444127	0.216699	3.24923	1.62365e-17	9.18736e-16	-0.466038	0.0333936	0.0685021	-1.87732	8.12153e-11	2.84755e-09	PGE2 resistant	x	N	Y	downstream	77887	Cd200
chr12	33016638	33018005	2.71029	1.71584	2.1778	26.0193	6.32581	4.42038	-0.969892	6.16619e-05	0.000694469	-0.0599166	0.803217	0.936649	3.24891	2.76034e-21	2.97703e-18	-2.35282	4.45567e-14	1.56021e-11	-2.2797	1.59855e-15	1.46265e-12	PGE2 sensitive	IL10 sensitive	Y	N	downstream	63137	Sypl
chr12	119136841	119140225	10.3575	8.68728	9.20415	98.8703	98.6055	31.75	-0.226571	0.335749	0.504213	-0.214073	0.266755	0.579867	3.24505	1.34092e-18	1.41505e-16	0.134196	0.489173	0.601154	-1.67552	2.54502e-10	7.27294e-09	PGE2 resistant	x	Y	Y	downstream	99743	Itgb8
chr8	33469915	33471778	0.715669	0.852119	0.745374	6.98926	2.29506	1.20874	0.150291	0.740844	0.841761	0.08809	0.827371	0.946136	3.24502	7.0246e-13	7.17563e-12	-1.794	1.35034e-05	8.22789e-05	-2.47967	7.4957e-09	1.18709e-07	x	IL10 sensitive	N	Y	upstream	-13464	Hmgb1-rs17
chr2	79119402	79121990	2.70878	1.34729	2.41575	25.41	5.47768	4.54409	-0.913157	0.00510132	0.0221792	-0.200984	0.371869	0.679534	3.2448	7.86205e-18	5.25354e-16	-2.21375	3.46948e-10	1.33924e-08	-2.55581	1.66899e-13	3.05086e-11	PGE2 sensitive	IL10 sensitive	N	Y	upstream	-134729	Itga4
chrX	158208718	158209884	0.517016	0.642062	0.416472	5.0667	2.05468	2.50716	0.125669	0.780125	0.867934	-0.194272	0.647538	0.864334	3.24466	5.40623e-13	5.72191e-12	-1.44621	8.65455e-05	0.000406099	-0.899047	0.00139996	0.00431167	x	x	Y	N	upstream	-166191	Cnksr2
chr14	82997619	82998504	0.314566	0.16902	0.2277	3.08393	1.13469	0.647327	-1.01545	0.121359	0.24614	-0.251962	0.624013	0.852997	3.24398	1.13372e-11	8.46285e-11	-1.65112	8.84324e-05	0.000413592	-2.08513	8.59879e-07	6.76327e-06	x	IL10 sensitive	N	N	upstream	-1445500	Pcdh17
chr7	88214194	88215616	2.08861	1.17018	2.80478	19.7989	9.75218	10.6153	-0.687065	0.0511603	0.130084	0.370299	0.137488	0.411068	3.24398	1.67225e-16	5.84419e-15	-0.997719	0.000214596	0.000889627	-0.956026	2.83064e-05	0.000141558	x	x	N	Y	upstream	-63187	Ctsc
chr5	103376068	103377860	1.31018	0.936629	0.990024	12.5452	4.07602	4.69563	-0.753906	0.00866776	0.0334796	-0.20294	0.372813	0.680219	3.24383	4.67977e-19	6.85621e-17	-1.89202	1.59597e-10	7.26269e-09	-1.21795	1.63548e-08	2.27536e-07	x	x	Y	N	upstream	-48227	Ptpn13
chr3	131691246	131692665	1.51251	2.13137	0.992604	14.0614	16.5558	6.2489	0.0429173	0.889318	0.937143	-0.181454	0.572235	0.823247	3.2432	2.3659e-15	5.13613e-14	-0.268128	0.268334	0.378854	-0.794855	0.000823631	0.00271116	PGE2 resistant	x	Y	N	downstream	125925	Papss1
chr6	49585508	49587801	4.55826	6.75457	1.03087	33.3998	36.6939	9.73553	-0.0224015	0.955661	0.976029	-1.0343	0.0431788	0.213111	3.24092	8.84015e-12	6.76561e-11	-0.839477	0.0287796	0.0602625	-1.07745	0.00166801	0.00502246	x	x	Y	N	downstream	191051	Stk31
chr15	34997712	34999618	0.727621	0.470605	0.66201	7.0221	2.73365	0.830805	-0.608351	0.222811	0.379644	-0.125111	0.743398	0.912184	3.23914	2.03613e-13	2.40522e-12	-1.2867	0.000293648	0.00116648	-3.06817	9.24411e-11	3.153e-09	x	IL10 sensitive	N	Y	inside	157141	Stk3
chr11	83543540	83545552	11.8869	6.44216	9.43905	101.607	68.3214	56.3011	-1.20378	0.000113128	0.00111058	0.114325	0.611268	0.845889	3.2391	4.40511e-17	2.0148e-15	-1.05361	9.7068e-05	0.000448649	-0.548934	0.00605976	0.0154138	x	x	Y	N	upstream	-14028	Ccl5
chr8	120377225	120377901	0.25136	0.081001	0.0674339	2.42107	0.932837	1.11584	-1.60757	0.0419298	0.111674	-1.68402	0.011912	0.0980545	3.23594	8.86346e-12	6.78057e-11	-1.47013	0.000274338	0.00110048	-1.03509	0.00088245	0.00287999	x	x	N	N	upstream	-111302	Gse1
chr3	51474942	51476798	5.56763	4.03942	4.71745	49.818	23.3549	12.6307	-0.617575	0.00519663	0.0224938	-0.0849961	0.613798	0.847304	3.23552	1.50976e-20	7.80699e-18	-1.37379	1.03433e-08	2.01067e-07	-1.90015	2.45789e-13	4.00328e-11	x	x	N	Y	upstream	-8095	Rab33b
chr1	152604023	152607369	4.18656	2.52692	4.61696	39.4263	11.3297	17.722	-0.646409	0.0197457	0.0628563	0.116733	0.563507	0.818173	3.23461	2.30259e-18	2.07291e-16	-1.79359	4.53934e-09	1.02764e-07	-1.18902	1.05701e-07	1.11348e-06	x	x	Y	Y	inside	19415	Rgl1
chr6	34893088	34894716	2.14039	1.81789	1.99789	20.0731	6.61328	4.4927	-0.341492	0.230324	0.388739	-0.0131234	0.954669	0.988674	3.23461	1.21077e-17	7.29504e-16	-1.83865	6.50986e-09	1.38152e-07	-2.07554	1.09867e-11	6.26276e-10	x	IL10 sensitive	N	Y	upstream	-15837	3110062M04Rik
chr8	119847850	119849786	0.75961	0.808645	0.734539	7.45537	3.26889	1.33793	-0.22065	0.560148	0.706127	0.114493	0.734144	0.90788	3.234	7.16826e-15	1.31345e-13	-1.44393	8.33816e-06	5.42906e-05	-2.30739	6.62061e-10	1.58463e-08	x	IL10 sensitive	N	N	upstream	-8239	Cotl1
chr10	89558680	89560746	2.03745	1.5012	0.691717	18.5208	7.95474	7.15189	-0.734983	0.071956	0.167786	-1.25659	0.00412972	0.0502018	3.23308	7.46253e-14	1.00337e-12	-1.66199	1.03476e-05	6.5316e-05	-1.11201	0.000119415	0.00050132	x	x	N	Y	upstream	-26091	Nr1h4
chr19	34569225	34572382	11.9336	3.49133	5.78022	102.676	50.4124	27.024	-2.00354	1.59226e-07	6.63033e-06	-0.807278	0.00094116	0.0188249	3.23139	1.18952e-17	7.20728e-16	-1.42565	6.52824e-07	6.21371e-06	-1.81743	2.89219e-10	8.03097e-09	x	x	Y	N	upstream	-12724	Ifit3
chr7	135506272	135507064	0.784727	0.865083	0.256864	7.34306	7.32532	4.79057	-0.121535	0.779245	0.867463	-1.32635	0.0103709	0.0898815	3.23111	2.68098e-13	3.06621e-12	-0.326078	0.251476	0.360047	-0.383974	0.121416	0.196301	PGE2 resistant	IL10 resistant	N	N	downstream	21986	Clrn3
chr2	92341755	92343623	1.45223	0.602098	0.560744	13.5474	1.18515	1.93126	-1.42211	0.00267889	0.0134469	-1.10518	0.00605136	0.0643755	3.23071	9.76445e-15	1.72131e-13	-3.80832	3.30209e-11	2.1795e-09	-2.58216	1.06665e-10	3.55977e-09	PGE2 sensitive	IL10 sensitive	N	Y	downstream	28368	Gyltl1b
chr4	126002227	126005293	4.1358	2.09979	6.02752	38.705	15.4281	36.4278	-0.993896	0.00375759	0.0175011	0.585927	0.0162841	0.118601	3.22857	7.29696e-17	2.96523e-15	-1.44769	1.46171e-06	1.22853e-05	-0.0502813	0.77886	0.840559	x	IL10 resistant	Y	N	upstream	-20898	Csf3r
chr7	139155791	139157597	2.09308	1.21365	0.96068	20.0193	4.55924	2.98181	-0.686787	0.0668725	0.158964	-1.17624	0.000937838	0.018796	3.22176	1.52448e-15	3.50417e-14	-2.10305	4.87229e-08	7.10679e-07	-2.78424	4.09473e-12	2.96785e-10	PGE2 sensitive	IL10 sensitive	Y	N	inside	31800	Stk32c
chr9	57916659	57918465	3.7939	1.47283	2.38914	33.7854	9.62921	6.41179	-1.47651	1.77061e-05	0.000260163	-0.463653	0.0385742	0.20013	3.22171	1.78548e-18	1.71933e-16	-2.10232	2.16881e-10	9.34879e-09	-2.26985	4.00986e-13	5.51611e-11	PGE2 sensitive	IL10 sensitive	N	Y	inside	6577	Ubl7
chr10	63031212	63032762	1.25057	3.25349	0.81072	12.0404	25.6969	5.24542	1.07289	0.00434166	0.0195836	-0.438711	0.269255	0.582834	3.22161	1.49284e-13	1.84171e-12	0.820066	0.00583135	0.01541	-0.995566	0.000418568	0.00149637	x	x	Y	N	inside	7476	Pbld2
chr11	99164131	99166204	1.99972	1.82871	0.90546	19.0984	12.1895	7.35347	-0.632691	0.0585866	0.144082	-0.783827	0.0222072	0.143227	3.22121	1.32691e-15	3.12188e-14	-1.1228	0.000102341	0.000469402	-0.997084	5.68836e-05	0.000262602	x	x	Y	N	upstream	-10091	Ccr7
chr1	32248775	32250869	1.24793	1.02221	1.88279	11.6663	4.34883	3.92493	-0.593733	0.034496	0.0962139	0.817307	0.000412885	0.0107057	3.22072	8.64545e-19	1.0453e-16	-1.7115	1.27096e-09	3.77404e-08	-1.35925	3.339e-09	5.97795e-08	x	x	N	N	inside	77017	Khdrbs2
chr1	172246838	172248784	2.87494	1.02816	1.71294	26.0298	6.1992	5.85696	-1.87944	5.8119e-05	0.000664983	-0.394572	0.224153	0.532534	3.2198	7.65634e-15	1.392e-13	-2.53843	4.00965e-09	9.30381e-08	-1.83287	2.94299e-08	3.72061e-07	PGE2 sensitive	x	N	Y	inside	10613	Atp1a4
chr19	6212794	6214034	0.878762	0.690117	0.557686	8.27198	2.74649	2.40509	-0.442104	0.317657	0.485934	-0.552631	0.165236	0.453637	3.2194	9.21621e-14	1.20452e-12	-1.72608	6.21535e-06	4.22385e-05	-1.74468	2.31034e-07	2.17616e-06	x	x	N	N	upstream	-12986	Gpha2
chr10	56426468	56428718	1.90976	3.10796	2.19456	17.9539	13.946	13.236	0.499931	0.0368264	0.101175	0.327488	0.129375	0.398254	3.21251	1.55293e-18	1.5658e-16	-0.555152	0.00555303	0.0147664	-0.301195	0.057809	0.10587	x	IL10 resistant	N	Y	downstream	50294	Gja1
chr9	88743920	88746541	1.83342	1.0727	1.01955	17.3909	3.60837	2.75188	-0.851213	0.0258666	0.077301	-0.836555	0.0109277	0.0928469	3.21243	1.26599e-15	3.0114e-14	-2.32237	6.36355e-09	1.35473e-07	-2.64669	9.18862e-12	5.45701e-10	PGE2 sensitive	IL10 sensitive	N	Y	upstream	-13380	Bcl2a1d
chr3	121493592	121494820	1.46676	0.747626	1.92866	13.7414	4.59777	1.60062	-1.19414	0.00685445	0.0280147	0.686241	0.0279637	0.164157	3.21218	1.03477e-14	1.80532e-13	-1.88903	4.41075e-07	4.48858e-06	-2.8019	3.60319e-11	1.52873e-09	x	IL10 sensitive	N	Y	inside	38138	Slc44a3
chr7	48137311	48138524	0.785595	0.352076	0.616195	7.45089	0.90378	1.56289	-1.21024	0.00623072	0.0259834	-0.371449	0.230831	0.540688	3.21156	5.1647e-16	1.44754e-14	-3.02698	6.79625e-11	3.77045e-09	-2.25962	4.8812e-11	1.89831e-09	PGE2 sensitive	IL10 sensitive	Y	N	downstream	31067	Mrgprb5
chr2	173527904	173529299	1.69464	1.0187	0.910606	15.5358	5.71287	3.02537	-0.599645	0.140746	0.273662	-0.945287	0.00909694	0.0831922	3.21126	1.00233e-14	1.76117e-13	-1.48442	2.4184e-05	0.000135705	-2.44339	1.2359e-10	3.99557e-09	x	IL10 sensitive	Y	N	overlapEnd	6011	1700021F07Rik
chr11	49854538	49855747	2.28155	1.66427	1.26479	19.9908	8.33704	2.98291	-0.701296	0.0434932	0.114814	-0.495252	0.113148	0.370682	3.21103	1.41194e-15	3.28042e-14	-1.72768	4.36457e-07	4.44578e-06	-2.46595	4.91474e-11	1.90667e-09	x	IL10 sensitive	N	Y	inside	8392	Mapk9
chr5	21365824	21368082	6.11003	2.94001	5.85558	57.4926	16.1936	11.4195	-1.13759	0.00145244	0.00831052	0.0842479	0.728089	0.904903	3.21086	3.84243e-16	1.14099e-14	-2.0507	1.75767e-08	3.08336e-07	-2.17696	1.50215e-10	4.69859e-09	PGE2 sensitive	IL10 sensitive	N	Y	upstream	-5719	Fgl2
chr12	4538417	4540399	4.36433	1.69936	2.8834	38.8474	11.3539	6.86981	-1.43082	0.000181715	0.00160272	-0.518458	0.0471286	0.224427	3.20914	1.73464e-16	6.00945e-15	-2.0167	1.39997e-08	2.57461e-07	-2.48569	5.24993e-12	3.52556e-10	PGE2 sensitive	IL10 sensitive	N	Y	upstream	-53599	Itsn2
chr18	50415250	50417055	2.68198	0.770045	1.76972	21.5475	11.7487	12.8607	-2.17309	0.00073229	0.00480808	0.067606	0.882186	0.965537	3.20577	3.0472e-11	2.05683e-10	-1.63633	0.000281092	0.00112461	-0.297355	0.339236	0.449026	x	IL10 resistant	Y	N	downstream	137784	Fam170a
chr7	143593926	143595080	1.3239	0.99872	1.33798	12.0439	3.17069	1.83167	-0.435769	0.163493	0.304621	0.0751646	0.965181	0.991228	3.20471	2.66004e-17	1.33933e-15	-2.09262	1.65443e-09	4.63439e-08	-2.67891	1.55213e-13	2.85276e-11	PGE2 sensitive	IL10 sensitive	N	N	inside	5587	Cars
chr13	97465328	97467786	1.91967	1.0611	1.57569	17.7934	14.4984	8.7227	-0.972987	0.0162023	0.0541163	-0.135185	0.650394	0.865928	3.2047	4.4988e-15	8.84103e-14	-0.451636	0.0758102	0.135753	-0.894738	0.000329928	0.00121418	PGE2 resistant	x	N	Y	upstream	-16143	Lincenc1
chr16	70296642	70299034	2.72226	1.42371	1.76786	24.6355	11.2991	13.5046	-1.08551	0.0101532	0.0378115	-0.416171	0.201981	0.504582	3.20356	2.21339e-14	3.48081e-13	-1.5119	1.55023e-05	9.27813e-05	-0.70761	0.00511473	0.0133152	x	x	Y	N	upstream	-16110	Gbe1
chr6	100071619	100073349	0.977823	0.825118	0.412035	9.04633	6.96872	1.55154	-0.787454	0.0630773	0.152203	-0.776523	0.0766184	0.297456	3.20281	8.17218e-14	1.08784e-12	-0.943284	0.00181702	0.00563189	-2.06966	3.93794e-08	4.76115e-07	x	IL10 sensitive	Y	N	downstream	214874	Rybp
chr13	5385208	5386213	0.38631	0.341549	0.424791	3.89652	0.971365	2.05635	0.0299884	0.966223	0.981623	-0.105659	0.833262	0.948168	3.19946	5.25001e-11	3.35197e-10	-1.68487	0.000474832	0.00176881	-1.05427	0.00121375	0.00380931	x	x	N	N	downstream	472382	1700016G22Rik
chr11	119159675	119162250	1.76016	4.29598	0.81335	16.0234	6.76687	2.04069	0.997829	0.00290411	0.0143423	-0.882241	0.0187197	0.129252	3.1992	1.16016e-14	1.9905e-13	-1.54459	8.03335e-06	5.2579e-05	-2.78108	4.0741e-11	1.67451e-09	x	IL10 sensitive	Y	Y	upstream	-6825	Mir6934
chr13	19689666	19691497	4.00694	2.13	2.58355	35.4142	15.0665	9.82987	-1.07768	9.57304e-05	0.000972178	-0.477585	0.0190402	0.130527	3.19804	1.47877e-19	3.03205e-17	-1.44959	1.83307e-08	3.19381e-07	-1.75738	5.87421e-12	3.85049e-10	x	x	Y	N	inside	7178	Nme8
chr16	10842558	10846071	12.7666	54.6757	14.9446	101.829	94.7303	58.8344	1.69453	1.6191e-07	6.7265e-06	0.794196	0.00300069	0.0403623	3.19741	1.1117e-15	2.70647e-14	-0.710834	0.0104804	0.0255692	-0.428142	0.044638	0.0851303	x	IL10 resistant	Y	N	overlapEnd	9256	Rmi2
chr15	50532960	50535219	1.19977	1.75122	0.871923	11.2847	4.26931	4.5139	0.269525	0.376592	0.54405	-0.267635	0.373721	0.680718	3.1963	6.17013e-16	1.66946e-14	-1.66871	2.7516e-07	3.00304e-06	-1.12174	5.90059e-06	3.57797e-05	x	x	N	Y	downstream	355024	Mir1907
chr5	76047967	76050055	5.9499	3.73111	4.42013	53.8336	20.3103	9.70386	-0.993857	0.000383938	0.00289402	-0.133113	0.52124	0.790793	3.19497	2.76233e-18	2.37195e-16	-1.77338	3.71717e-09	8.77205e-08	-2.2038	1.64007e-12	1.54839e-10	x	IL10 sensitive	Y	N	upstream	-70583	Kdr
chr5	34972941	34974553	1.1249	0.625589	1.24569	10.4746	1.90848	1.60001	-1.06135	0.00202205	0.0107938	0.313786	0.218967	0.526794	3.19469	8.84186e-18	5.76539e-16	-2.67684	4.78663e-12	5.00231e-10	-2.50323	3.40013e-13	4.92777e-11	PGE2 sensitive	IL10 sensitive	N	Y	inside	24300	Rgs12
chr10	63299192	63300888	2.94947	0.727644	2.26866	26.7667	6.42855	6.02272	-2.12496	3.4245e-06	7.21352e-05	-0.260942	0.292826	0.607191	3.1939	9.08501e-17	3.56888e-15	-2.29261	6.75816e-10	2.29802e-08	-2.04292	9.63611e-11	3.27427e-09	PGE2 sensitive	IL10 sensitive	N	Y	downstream	38992	Sirt1
chr1	106350462	106353696	5.20511	2.24424	2.00448	47.2985	17.4091	11.6938	-1.54172	0.000130341	0.00123984	-1.02162	0.00217061	0.0325911	3.19332	2.72925e-15	5.81948e-14	-1.85709	2.5478e-07	2.81826e-06	-1.68602	6.70828e-08	7.54105e-07	x	x	N	Y	inside	180211	Phlpp1
chr19	47889971	47892142	7.2199	3.82479	6.42327	60.8532	26.1595	12.3753	-1.13206	0.000277542	0.00223982	0.125655	0.565878	0.819981	3.19263	2.30468e-17	1.19042e-15	-1.64193	9.02471e-08	1.19104e-06	-2.12778	1.48421e-11	7.78559e-10	x	IL10 sensitive	Y	N	downstream	25263	Gsto2
chr3	15551627	15554009	1.69688	1.37672	1.79147	16.2355	2.65932	3.08887	-0.219787	0.680542	0.799591	0.137338	0.739386	0.91041	3.19166	3.62263e-11	2.40224e-10	-2.62845	1.82294e-06	1.48219e-05	-2.28912	4.11033e-07	3.57184e-06	PGE2 sensitive	IL10 sensitive	N	N	inside	22247	Sirpb1b
chr3	89302615	89303894	0.674659	0.710099	0.653627	6.33234	5.6257	1.99163	-0.133202	0.813558	0.88997	0.294752	0.551061	0.809986	3.19093	9.67257e-11	5.81033e-10	-0.680607	0.0609123	0.113168	-1.2905	0.000614938	0.00209983	x	x	N	N	downstream	19625	Efna3
chr10	123190619	123193117	5.52386	4.50925	4.10593	50.4016	18.3987	8.06288	-0.48557	0.0532974	0.134227	-0.192487	0.353325	0.663246	3.19008	2.57269e-18	2.2485e-16	-1.7864	2.65345e-09	6.70513e-08	-2.41419	2.47955e-13	4.00328e-11	x	IL10 sensitive	Y	N	inside	5151	Usp15
chr1	36356163	36358391	3.21776	1.98448	2.28123	28.9033	6.13278	4.33446	-0.972478	0.009036	0.034575	-0.181025	0.519579	0.789533	3.18798	2.19302e-15	4.81312e-14	-2.71481	6.86012e-10	2.32078e-08	-2.43464	5.23477e-11	2.00486e-09	PGE2 sensitive	IL10 sensitive	N	Y	upstream	-8519	Mir6898
chr18	88789565	88791667	1.98775	0.744117	0.70842	18.0139	4.93388	2.37222	-1.39856	0.00302403	0.0148017	-1.4225	0.000504096	0.0123687	3.18728	1.14465e-14	1.96954e-13	-2.06368	1.87944e-07	2.17908e-06	-2.88472	1.38159e-11	7.41787e-10	PGE2 sensitive	IL10 sensitive	N	Y	downstream	103591	Socs6
chr8	33758684	33761617	2.31454	1.78875	1.38524	20.5005	10.2394	9.89957	-0.688793	0.105184	0.222154	-0.472286	0.226324	0.535193	3.18526	5.60154e-13	5.89351e-12	-1.41386	0.000192067	0.000808336	-0.831175	0.00362148	0.00986604	x	x	N	Y	upstream	-12380	Smim18
chr5	105150355	105151638	1.08055	0.65717	1.29719	9.8812	2.24122	2.87581	-0.679204	0.0617628	0.149978	0.25398	0.311999	0.62603	3.18479	1.18521e-16	4.43528e-15	-2.1772	6.14875e-09	1.31681e-07	-1.78118	3.93516e-10	1.03303e-08	PGE2 sensitive	x	N	Y	upstream	-11410	Gbp4
chr5	33087212	33088110	0.406701	0.257039	0.309026	3.77412	1.02611	1.27667	-0.747795	0.203641	0.35612	-0.289266	0.543093	0.805151	3.18468	6.31023e-12	5.00705e-11	-2.06779	6.955e-06	4.65032e-05	-1.47206	2.58604e-05	0.00013083	PGE2 sensitive	x	N	N	upstream	-16557	Slc5a1
chr7	3480899	3484010	5.50441	14.0854	4.00808	45.5727	64.5109	17.6332	0.706452	0.00754403	0.0301035	0.267874	0.306492	0.621105	3.18462	3.05557e-16	9.4642e-15	-0.245729	0.293901	0.406323	-0.79129	0.00041805	0.00149472	PGE2 resistant	x	Y	N	downstream	20098	Tarm1
chr10	68300290	68302630	1.46189	0.825118	0.675245	13.4781	4.64732	3.95801	-1.21702	0.0142677	0.0491556	-0.855937	0.0543026	0.244226	3.18335	7.70037e-13	7.79359e-12	-1.96734	3.20613e-06	2.38931e-05	-1.4911	1.15257e-05	6.42868e-05	x	x	N	Y	downstream	19682	4930545H06Rik
chr17	49969575	49972343	4.67153	4.49307	3.61339	44.0268	25.4387	13.0302	-0.216037	0.462005	0.623417	-0.136019	0.589437	0.832935	3.18111	3.95283e-16	1.16862e-14	-1.1309	5.82836e-05	0.000289166	-1.46521	1.41199e-07	1.42651e-06	x	x	N	Y	downstream	219538	Rftn1
chr1	62687807	62691243	3.25673	4.94077	1.44853	28.9792	33.4616	8.52845	-0.0193117	0.954195	0.975413	-0.722039	0.0470471	0.224197	3.18059	2.73887e-14	4.20062e-13	-0.305897	0.2741	0.385299	-1.34933	5.64967e-06	3.44831e-05	PGE2 resistant	x	N	Y	upstream	-13791	Nrp2
chr18	24087946	24089553	0.682589	0.939065	0.665841	6.55532	3.03889	1.0578	0.547787	0.223506	0.380566	-0.162024	0.688357	0.886354	3.17965	9.96981e-13	9.76074e-12	-0.999252	0.00429917	0.0118669	-2.70828	1.53204e-09	3.15325e-08	x	IL10 sensitive	N	Y	downstream	33069	Ino80c
chr2	156538490	156539981	1.90488	1.57976	1.3581	17.5432	10.6676	3.4288	-0.554701	0.0849039	0.189505	-0.311127	0.26986	0.583535	3.17958	3.35081e-16	1.02029e-14	-0.976431	0.000239392	0.000978415	-2.15189	1.24183e-10	4.00751e-09	x	IL10 sensitive	Y	N	upstream	-8339	Aar2
chr4	56911691	56913333	0.995695	0.595079	0.6123	9.29237	2.36083	1.34894	-0.812809	0.0790638	0.179721	-0.582894	0.132139	0.402395	3.17932	7.82305e-14	1.04757e-12	-2.0622	4.45901e-07	4.52318e-06	-2.6033	4.89471e-10	1.24152e-08	PGE2 sensitive	IL10 sensitive	N	Y	upstream	-17214	Mir32
chr19	37005695	37007504	0.996301	0.656098	0.849404	9.20704	1.53229	1.22583	-0.547059	0.287693	0.453913	-0.163443	0.685616	0.885131	3.17725	2.00832e-12	1.80905e-11	-2.5792	3.21013e-07	3.42513e-06	-2.7655	2.48702e-09	4.67617e-08	PGE2 sensitive	IL10 sensitive	N	N	inside	80522	Btaf1
chr7	74944369	74945437	0.388182	0.237057	0.201529	3.5703	1.26039	0.999159	-1.06141	0.0523345	0.132414	-0.661043	0.162258	0.449028	3.17688	6.42151e-13	6.63753e-12	-1.86502	2.78898e-06	2.12198e-05	-1.60516	3.15104e-06	2.08261e-05	x	x	N	N	downstream	363483	Sv2b
chr5	38081762	38083675	1.2901	0.876682	1.2482	11.932	3.06548	1.66387	-0.703661	0.0463052	0.120448	0.141742	0.5978	0.837746	3.17503	2.85397e-16	8.97377e-15	-2.14805	4.50798e-09	1.02269e-07	-2.58922	2.7883e-12	2.28263e-10	PGE2 sensitive	IL10 sensitive	N	Y	inside	43489	Stx18
chr19	30417032	30419861	1.53671	1.03517	1.55328	14.019	8.34624	3.68048	-0.78985	0.0126026	0.0446487	0.171633	0.47021	0.756085	3.17439	1.7981e-17	9.89415e-16	-0.957268	5.78262e-05	0.000287267	-1.76443	3.22959e-10	8.75594e-09	x	x	N	Y	downstream	121233	Ppp1r2-ps3
chr12	73306906	73308500	3.0483	4.63265	2.50341	27.6657	28.0094	14.7185	0.378559	0.100461	0.214796	-0.100716	0.635272	0.858458	3.17384	1.89207e-18	1.77752e-16	-0.260881	0.166813	0.259218	-0.721633	0.000100838	0.000433523	PGE2 resistant	x	N	Y	inside	20856	Slc38a6
chr4	6209073	6210599	1.04393	0.609116	0.797421	9.62255	2.87739	1.35038	-0.823921	0.0643756	0.15439	-0.262952	0.443868	0.737108	3.1738	2.63701e-14	4.06171e-13	-1.90582	8.65721e-07	7.87916e-06	-2.67238	7.97249e-11	2.79894e-09	x	IL10 sensitive	Y	N	inside	18732	Ubxn2b
chr15	27432565	27434256	0.931442	0.402568	0.523312	8.57563	2.34033	2.35972	-1.34842	0.00446832	0.0200295	-0.727379	0.0466096	0.22286	3.17301	7.66431e-15	1.39298e-13	-2.04372	9.45381e-08	1.23527e-06	-1.76426	2.79818e-08	3.56466e-07	PGE2 sensitive	x	Y	N	upstream	-33266	Ank
chr4	47798479	47800184	1.55871	0.476551	1.16245	14.2298	4.06163	1.6041	-1.67036	0.000941321	0.0058894	-0.39481	0.223902	0.532289	3.17166	1.14348e-14	1.96939e-13	-1.902	5.72016e-07	5.56533e-06	-3.14119	3.42377e-12	2.61882e-10	x	IL10 sensitive	N	Y	upstream	-251915	Nr4a3
chr3	136905151	136906256	0.658735	0.449551	0.729444	6.07446	1.22277	0.744265	-0.469049	0.375147	0.542601	0.185951	0.644936	0.862983	3.17071	2.23618e-12	1.98691e-11	-2.35729	1.15998e-06	1.0089e-05	-2.92017	1.30764e-09	2.76853e-08	PGE2 sensitive	IL10 sensitive	Y	N	inside	235639	Ppp3ca
chr11	8746972	8748708	1.08964	0.808645	0.678482	9.94928	1.89655	1.3626	-0.442699	0.265668	0.429659	-0.686563	0.0528613	0.240674	3.17026	9.17907e-15	1.63091e-13	-2.41413	1.40093e-08	2.57461e-07	-2.89065	1.08681e-11	6.21488e-10	PGE2 sensitive	IL10 sensitive	N	N	upstream	-83305	Tns3
chr6	122387441	122389358	1.27257	0.568079	0.613021	11.1626	7.7896	4.83265	-1.56243	0.00897186	0.0343931	-0.668019	0.181811	0.478229	3.16969	1.27988e-11	9.43375e-11	-1.00028	0.0083656	0.0210183	-0.88086	0.00619604	0.0157071	x	x	N	Y	upstream	-48173	Phc1
chr3	15509628	15511591	0.801613	0.814591	0.935953	7.26422	3.30742	4.59809	-0.042033	0.922916	0.957505	0.366866	0.304671	0.619341	3.16935	2.11435e-13	2.48781e-12	-1.29535	0.000145441	0.000636443	-0.542788	0.0301685	0.0610205	x	x	N	N	inside	64455	Sirpb1b
chr1	62735179	62738113	18.1229	11.479	6.88427	132.302	90.2219	38.2741	-0.924993	0.0173691	0.0570107	-0.740646	0.038871	0.201047	3.1686	8.01284e-13	8.07848e-12	-1.20271	0.00167657	0.0052536	-1.43408	2.00556e-05	0.000104766	x	x	N	Y	inside	33330	Nrp2
chr4	127133460	127134591	0.513827	0.115019	0.358558	5.02168	1.24326	1.55619	-1.93971	0.00788312	0.0310857	-0.716411	0.109755	0.364508	3.16756	8.74556e-13	8.70279e-12	-1.77396	2.92958e-05	0.000159735	-1.78359	2.92883e-07	2.66966e-06	x	x	N	Y	downstream	7984	Gm12942
chr6	49500583	49503414	13.5147	7.01433	3.13991	87.7375	88.8056	40.0023	-1.3678	0.00258018	0.0130927	-0.992274	0.0251596	0.154279	3.16735	7.60824e-12	5.92454e-11	-0.949248	0.0164904	0.0375161	-0.488596	0.104451	0.173384	x	IL10 resistant	N	Y	downstream	106395	Stk31
chr3	122598777	122600675	4.31727	1.68425	4.11244	39.1038	10.043	11.9901	-1.32743	0.00136844	0.00792792	-0.0173639	0.947414	0.987156	3.16597	3.75748e-15	7.60023e-14	-2.13796	3.36227e-08	5.23111e-07	-1.64256	9.25933e-08	9.95632e-07	PGE2 sensitive	x	N	Y	inside	19988	Fnbp1l
chr18	11675696	11677346	3.96381	1.40129	3.19261	33.1634	9.21202	5.56063	-1.49901	0.000784118	0.00509195	-0.185387	0.51407	0.785632	3.16576	8.16837e-15	1.4736e-13	-2.24221	4.5861e-08	6.76622e-07	-2.54608	7.23561e-11	2.5913e-09	PGE2 sensitive	IL10 sensitive	N	Y	inside	19173	Rbbp8
chr18	76159653	76161521	1.05917	0.372059	1.05866	9.61195	4.58065	3.17541	-1.52679	0.000624657	0.00425849	0.0224651	0.934637	0.983152	3.16539	2.65812e-16	8.49164e-15	-1.17064	2.48407e-05	0.000138855	-1.56999	1.0484e-08	1.5652e-07	x	x	N	Y	upstream	-9964	Mir6358
chr2	69752763	69754729	1.46922	1.55978	1.11261	13.5981	7.71099	2.08453	-0.234385	0.495281	0.652784	-0.180756	0.560627	0.81615	3.16499	4.76368e-15	9.26367e-14	-1.11861	0.000117277	0.000529129	-2.42883	1.79213e-10	5.43534e-09	x	IL10 sensitive	N	Y	overlapEnd	30659	Ppig
chr9	57784974	57786659	1.59287	1.92726	1.17377	14.8616	13.9145	5.74815	-0.0197619	0.952466	0.974383	-0.137498	0.640192	0.860825	3.16187	1.58079e-15	3.61357e-14	-0.404924	0.0861258	0.150937	-1.01396	4.12721e-05	0.00019762	PGE2 resistant	x	N	Y	upstream	-19956	Clk3
chr3	107316137	107317915	3.67789	1.81789	3.05072	31.5554	11.0615	7.13609	-1.051	0.00254975	0.0129692	-0.159562	0.510856	0.783374	3.16177	1.42457e-16	5.1111e-15	-1.76285	8.9358e-08	1.18147e-06	-2.10799	5.92304e-11	2.2196e-09	x	IL10 sensitive	N	Y	downstream	16263	Rbm15
chr12	111599233	111601960	2.75147	2.36843	1.98113	24.8897	11.4647	6.18156	-0.430776	0.0649212	0.155387	-0.302085	0.134367	0.406244	3.15856	2.0631e-19	3.81003e-17	-1.31172	6.06909e-08	8.54282e-07	-1.82456	4.01181e-12	2.92347e-10	x	x	N	Y	inside	26087	Mark3
chr10	50633320	50635456	5.74967	5.52902	3.80265	49.1918	22.257	20.5535	-0.146227	0.60892	0.74592	-0.401263	0.123396	0.388177	3.15834	4.0694e-16	1.19783e-14	-1.45104	3.26519e-06	2.42962e-05	-1.13839	5.02982e-06	3.12265e-05	x	x	Y	N	inside	41720	Ascc3
chr7	43570431	43572337	2.46655	3.79457	1.80469	21.5466	14.0147	4.19724	0.45653	0.129951	0.258232	-0.242369	0.405996	0.707904	3.15819	2.08623e-15	4.61066e-14	-0.960995	0.000730485	0.00257326	-2.20559	2.94332e-10	8.13525e-09	x	IL10 sensitive	N	Y	upstream	-8201	Zfp719
chr5	5038151	5040081	0.707822	0.426059	0.395563	6.53381	2.61314	1.69351	-0.796132	0.120608	0.245067	-0.843141	0.0595734	0.258032	3.15753	5.7233e-13	5.99629e-12	-1.47224	8.88061e-05	0.000415016	-1.92584	1.57162e-07	1.56423e-06	x	x	N	Y	upstream	-280900	Fzd1
chr11	117974657	117980560	32.9071	51.4077	56.252	257.631	270.648	228.666	0.260552	0.29195	0.45835	1.28519	2.91342e-06	0.000299545	3.15643	4.73682e-16	1.35007e-14	-0.498184	0.0576051	0.107983	0.151658	0.442376	0.552151	PGE2 resistant	IL10 resistant	Y	Y	upstream	-8242	Socs3
chr15	67707724	67710488	5.36106	1.18665	2.05449	44.4968	13.2563	16.1176	-2.35878	1.38625e-05	0.000214009	-1.12327	0.00349848	0.0448219	3.15566	9.66877e-14	1.25545e-12	-2.15232	4.29068e-07	4.38709e-06	-1.31005	1.53539e-05	8.27878e-05	PGE2 sensitive	x	N	Y	downstream	482338	1700012I11Rik
chr13	38123145	38124493	0.77982	0.645571	0.443894	7.09949	4.60971	0.865928	-0.474887	0.27228	0.43679	-0.659116	0.108284	0.361498	3.15517	1.09641e-13	1.40336e-12	-0.892105	0.00341354	0.00970298	-2.90062	1.56121e-10	4.84119e-09	x	IL10 sensitive	Y	N	upstream	-27474	Dsp
chr1	152816376	152818735	2.34188	2.2769	1.80643	22.1821	17.3755	5.62301	-0.742072	0.00509833	0.022168	0.284047	0.215771	0.522471	3.15516	5.22855e-18	3.85704e-16	-0.958709	1.77739e-05	0.000104225	-1.22773	1.23739e-07	1.27389e-06	x	x	N	Y	inside	9667	Ncf2
chr2	119683945	119685389	0.672904	0.36504	0.385928	6.17222	1.31085	0.546299	-0.736428	0.167968	0.310589	-0.759138	0.0865991	0.319293	3.15503	7.60258e-13	7.70329e-12	-2.25111	1.16123e-06	1.00977e-05	-3.4163	5.41657e-11	2.05696e-09	PGE2 sensitive	IL10 sensitive	N	N	inside	9600	Rtf1
chr13	35533558	35535152	0.945976	1.07865	0.866892	8.60436	4.96878	2.48189	-0.116924	0.754032	0.850403	0.158655	0.636794	0.859166	3.15432	2.26715e-14	3.55809e-13	-1.11858	0.000187284	0.000790984	-1.49459	1.00526e-06	7.71655e-06	x	x	N	Y	upstream	-125506	Cdyl
chr6	134803882	134807100	1.97373	1.99529	4.33554	18.4503	11.4151	12.7588	0.295446	0.362302	0.530101	0.95249	0.000469467	0.0117913	3.15397	9.03052e-16	2.28517e-14	-0.394818	0.1137	0.189626	-0.648948	0.0022099	0.00641209	PGE2 resistant	x	N	Y	upstream	-12863	Dusp16
chrX	100512363	100513414	2.19308	0.731153	1.46129	18.576	3.40406	4.25174	-2.00008	9.62327e-06	0.000160313	-0.128655	0.647558	0.864334	3.15276	7.37738e-16	1.93013e-14	-2.95289	3.21867e-11	2.14545e-09	-1.74662	8.84297e-09	1.35895e-07	PGE2 sensitive	x	N	N	upstream	-11949	Dgat2l6
chr7	47676228	47678281	2.18504	2.05875	1.7411	19.1995	8.13155	10.539	-0.447847	0.126063	0.252948	0.00793307	0.977608	0.99474	3.15224	1.40738e-16	5.06629e-15	-1.63937	1.37769e-07	1.68061e-06	-0.569607	0.00434334	0.0115604	x	x	N	N	upstream	-75882	Mrgpra3
chr13	58621621	58623833	1.43991	1.43316	0.53301	12.7882	28.3878	7.38152	-0.315246	0.551133	0.699104	-1.17127	0.0475864	0.22569	3.15136	1.46033e-10	8.44414e-10	0.814544	0.0377851	0.0760284	-0.5716	0.081126	0.140702	x	x	Y	N	upstream	-11850	Slc28a3
chr14	60884690	60886508	1.04617	1.40372	0.487194	9.62399	8.38659	1.84971	0.55531	0.0864522	0.192078	-1.16602	0.0011492	0.021558	3.151	6.27705e-16	1.6916e-14	-0.121044	0.589497	0.691237	-2.4525	8.72567e-12	5.22813e-10	PGE2 resistant	IL10 sensitive	N	Y	inside	101034	Mipep
chr3	103845235	103847263	1.35478	1.17261	0.989546	12.5927	5.11744	1.88533	-0.435013	0.192847	0.342509	-0.359023	0.219233	0.526975	3.15072	5.74462e-16	1.57933e-14	-1.47067	1.53145e-06	1.27937e-05	-2.56975	7.05307e-12	4.39188e-10	x	IL10 sensitive	Y	N	upstream	-13545	Ptpn22
chr2	57352771	57356674	3.22059	4.59025	3.77839	29.0066	10.4676	9.01855	0.328767	0.135623	0.266413	0.325458	0.0959415	0.337112	3.15017	6.91535e-19	8.92129e-17	-1.63697	3.78911e-09	8.90705e-08	-1.57814	1.80374e-10	5.45829e-09	x	x	Y	Y	inside	116341	Gpd2
chr2	129407239	129411538	7.53508	8.09376	4.30266	60.8081	97.8018	32.3308	-0.115637	0.75973	0.854079	-0.495562	0.186461	0.484318	3.1444	2.19695e-12	1.95496e-11	0.306228	0.37139	0.487517	-0.741824	0.0114661	0.0266433	PGE2 resistant	x	Y	Y	upstream	-38268	Il1b
chr10	50761847	50764502	7.52555	5.40348	10.9055	66.1366	22.1747	34.0763	-0.485965	0.0161561	0.0540121	0.585709	0.000424858	0.0109046	3.14434	7.0576e-21	5.27339e-18	-1.68697	7.8719e-11	4.17396e-09	-0.916847	1.50121e-07	1.5047e-06	x	x	Y	N	upstream	-132476	Sim1
chr1	92711381	92713346	2.13945	3.97061	1.15406	19.9105	17.4899	3.98735	0.535194	0.167491	0.309875	-0.725853	0.0913994	0.328712	3.14202	1.6787e-12	1.53821e-11	-0.479012	0.145249	0.231616	-2.08456	1.34862e-07	1.37216e-06	PGE2 resistant	IL10 sensitive	Y	N	upstream	-63523	Otos
chr8	83199827	83202310	6.83439	3.2802	5.44568	57.6427	16.545	13.672	-1.22273	8.26948e-06	0.000142698	-0.124496	0.479057	0.762625	3.14066	9.81025e-20	2.36169e-17	-2.09597	1.11119e-11	9.42149e-10	-1.94028	5.66849e-13	7.12525e-11	PGE2 sensitive	x	N	Y	inside	35717	Tbc1d9
chr17	8773141	8774667	0.839403	1.17719	0.42354	7.67351	6.39923	2.09758	0.166379	0.741258	0.841966	-0.697118	0.20462	0.508082	3.14032	8.7534e-11	5.31741e-10	-0.514495	0.168005	0.260755	-1.60373	5.73073e-05	0.000264399	x	x	N	Y	upstream	-27840	Pde10a
chr10	8155526	8157154	0.753034	0.145529	0.535231	6.70376	2.52506	0.583762	-2.5063	7.1031e-05	0.00077459	-0.337636	0.331454	0.644723	3.13969	1.31986e-14	2.22625e-13	-1.63341	2.34229e-06	1.82869e-05	-3.35077	2.28907e-12	1.97185e-10	x	IL10 sensitive	N	N	upstream	-200217	Tab2
chr18	39622937	39624607	3.09169	0.785154	2.72033	25.9543	9.27351	8.96858	-2.04642	7.21944e-06	0.000127391	-0.0669355	0.787167	0.930017	3.13747	2.97507e-16	9.27881e-15	-1.82289	6.8209e-08	9.4312e-07	-1.48648	4.66205e-08	5.50352e-07	x	x	N	Y	upstream	-136527	Nr3c1
chr1	142681707	142683571	1.8532	1.46611	2.21049	16.7414	5.62297	8.94385	-0.303254	0.539325	0.689832	0.196793	0.604869	0.841933	3.13672	1.04448e-11	7.8598e-11	-1.43852	0.000701231	0.0024822	-0.931233	0.00401002	0.0107743	x	x	Y	N	upstream	-958057	B3galt2
chr15	7941015	7943691	4.88835	3.50536	4.07926	42.3218	25.5423	11.5839	-0.687042	0.0182948	0.0592805	-0.171705	0.43629	0.731535	3.13549	3.83039e-17	1.80396e-15	-0.996785	8.04352e-05	0.000381551	-1.81505	3.7993e-10	1.00038e-08	x	x	Y	Y	downstream	126804	Gdnf
chr2	29188384	29190735	0.659965	0.966066	0.724362	5.77018	2.88413	1.42064	0.25401	0.627541	0.761018	0.425918	0.390338	0.695081	3.13526	1.71082e-10	9.71627e-10	-1.33574	0.0020099	0.00615047	-1.78653	2.88381e-05	0.000143777	x	x	N	N	downstream	58480	Ntng2
chr12	118930462	118932435	0.674825	0.922592	0.733703	6.08725	5.38687	2.31555	0.878605	0.0676994	0.160287	-0.116009	0.776029	0.926593	3.1349	2.76277e-12	2.39869e-11	0.34859	0.262349	0.372254	-1.5948	2.45743e-06	1.67319e-05	PGE2 resistant	x	Y	N	inside	34973	Abcb5
chr3	122972310	122975454	1.92931	0.798118	1.56502	16.9471	5.68874	11.2427	-1.32715	0.000143598	0.00133486	-0.231866	0.305293	0.619956	3.13438	5.24385e-18	3.86304e-16	-1.65514	1.22063e-08	2.29427e-07	-0.544026	0.00195655	0.00576981	x	x	Y	N	inside	10565	Usp53
chr13	75220703	75222672	0.806699	0.345058	0.415272	7.1816	1.85037	1.37825	-1.34554	0.00141838	0.00816026	-0.82386	0.0121345	0.099144	3.13252	2.18507e-16	7.22882e-15	-2.10788	2.85851e-09	7.07737e-08	-2.27983	1.74146e-11	8.73566e-10	PGE2 sensitive	IL10 sensitive	N	Y	downstream	131702	Pcsk1
chr9	64030364	64033260	6.72008	9.27963	2.7123	52.7224	68.6329	42.7896	0.171805	0.641978	0.772076	-0.830884	0.0408226	0.206552	3.13196	1.90971e-12	1.72961e-11	-0.135921	0.686746	0.772538	0.00774972	0.976267	0.984301	PGE2 resistant	IL10 resistant	N	Y	downstream	9653	1700055C04Rik
chr15	25327474	25328575	0.675904	0.524606	0.60416	5.75006	1.58275	1.35795	-0.121185	0.779491	0.867507	-0.206952	0.556684	0.813528	3.13145	6.80037e-14	9.25334e-13	-1.70346	6.42255e-06	4.33897e-05	-2.21897	1.91525e-09	3.77899e-08	x	IL10 sensitive	N	N	downstream	85740	Basp1
chr15	25201308	25203366	1.71484	0.967138	1.27617	15.1461	2.54983	2.47292	-0.680763	0.0417608	0.111334	-0.473867	0.0686325	0.280198	3.12994	6.94891e-17	2.85392e-15	-2.5095	1.35655e-10	6.42814e-09	-2.64605	3.74096e-13	5.28092e-11	PGE2 sensitive	IL10 sensitive	Y	N	downstream	211427	Basp1
chr16	92943240	92945609	4.72488	1.78036	3.44882	39.2531	15.4968	9.63078	-1.42211	9.69473e-05	0.000981947	-0.385799	0.105092	0.355503	3.12772	7.78912e-17	3.13454e-15	-1.60833	2.1681e-07	2.46085e-06	-2.0387	6.36716e-11	2.36141e-09	x	IL10 sensitive	N	Y	upstream	-118350	Runx1
chr8	46647750	46649129	0.867615	1.34621	0.576789	7.66134	11.2365	4.12374	0.423372	0.239184	0.399345	-0.392887	0.285063	0.599253	3.12629	3.48077e-14	5.15944e-13	0.292434	0.236808	0.343607	-0.698963	0.0036764	0.0099971	PGE2 resistant	x	N	N	downstream	31150	Casp3
chr11	4338982	4339745	0.50391	0.56457	0.57661	4.59506	1.92133	0.741391	0.0106649	0.979969	0.989233	0.282928	0.481025	0.76405	3.12363	1.19898e-12	1.14616e-11	-1.41724	0.000124534	0.00055671	-2.47569	1.0024e-08	1.50865e-07	x	IL10 sensitive	N	Y	downstream	72569	Lif
chr10	19067018	19069721	11.787	4.68665	11.9939	100.335	48.3401	35.8487	-1.26383	0.00011249	0.00110616	0.0872678	0.675328	0.879396	3.12287	5.20692e-17	2.29398e-15	-1.18297	1.5583e-05	9.32128e-05	-1.45985	3.0797e-08	3.86756e-07	x	x	N	Y	upstream	-52960	Tnfaip3
chr16	52199180	52201115	1.03277	0.562133	1.00332	9.10457	1.54085	1.79106	-0.714239	0.0831811	0.186579	-0.128444	0.6635	0.873039	3.12284	2.9164e-15	6.13366e-14	-2.37631	1.17192e-08	2.22052e-07	-2.441	2.49666e-11	1.15072e-09	PGE2 sensitive	IL10 sensitive	N	Y	inside	168600	Cblb
chr7	123024272	123026381	3.33987	1.85786	3.22736	28.7276	9.09462	7.54615	-0.690061	0.00891437	0.0342068	-0.125165	0.504343	0.779582	3.12111	4.47637e-19	6.76158e-17	-1.58866	6.19967e-09	1.3235e-07	-2.03282	5.42601e-13	6.86849e-11	x	IL10 sensitive	Y	N	downstream	54763	Rbbp6
chr2	126302004	126304424	1.91985	6.40415	0.552476	16.512	73.3757	12.2512	1.20874	0.00835021	0.0325045	-1.39629	0.0254553	0.155403	3.1211	1.82181e-10	1.02881e-09	1.60329	0.000194147	0.000815743	-0.0564469	0.859562	0.900526	x	IL10 resistant	Y	N	downstream	151074	Dtwd1
chr17	64232005	64233388	1.7336	0.765172	1.57622	15.5851	2.13602	2.35241	-1.37266	0.000946751	0.0059138	0.0877277	0.745361	0.913077	3.11981	1.01636e-15	2.51293e-14	-3.08166	5.79374e-11	3.3237e-09	-2.43478	1.57969e-11	8.15949e-10	PGE2 sensitive	IL10 sensitive	Y	N	downstream	99187	Pja2
chr12	71345411	71346626	0.496998	0.0305094	0.469835	4.44435	1.35275	1.03142	-3.7698	0.00159792	0.00895779	-0.0822852	0.869522	0.960977	3.11897	1.54567e-10	8.87847e-10	-1.72287	0.000436871	0.00164433	-2.1694	1.36956e-06	1.00796e-05	x	IL10 sensitive	N	N	downstream	36135	Dact1
chr4	57351781	57353399	0.75131	0.416604	0.415866	6.68002	2.54983	2.29813	-1.00331	0.0347351	0.0967655	-0.85852	0.0321928	0.179394	3.11802	4.78656e-14	6.81402e-13	-1.51002	1.47926e-05	8.90183e-05	-1.49922	7.60044e-07	6.0972e-06	x	x	Y	N	downstream	11702	1700042G15Rik
chr16	57129903	57134027	8.95798	6.74024	5.559	74.8389	38.016	12.9402	-0.574335	0.0237581	0.0724485	-0.370413	0.0855733	0.317045	3.11729	7.80456e-18	5.2216e-16	-1.32694	9.123e-07	8.22535e-06	-2.27132	1.30447e-12	1.33879e-10	x	IL10 sensitive	Y	Y	inside	10252	Tomm70a
chr3	61340289	61340982	1.5614	2.31579	0.7988	13.6978	18.7496	8.00599	0.19395	0.569918	0.713859	-0.670797	0.0747361	0.293654	3.11636	4.94699e-14	7.01648e-13	0.0775824	0.770511	0.838362	-0.503088	0.034385	0.0682071	PGE2 resistant	x	N	N	upstream	-23870	Rap2b
chr3	121718041	121718789	0.564291	0.761663	0.668241	5.00489	6.33437	2.61169	0.0291897	0.939551	0.966581	0.489144	0.192124	0.492105	3.11583	2.58815e-13	2.97138e-12	-0.0383481	0.877998	0.917683	-0.673699	0.00872948	0.0210781	PGE2 resistant	x	N	N	upstream	-5121	F3
chr2	90893597	90895185	1.3175	0.677153	0.769507	11.6181	5.22018	1.8305	-1.03938	0.0058625	0.0247699	-0.760606	0.0126362	0.101778	3.11564	2.25774e-16	7.41465e-15	-1.19276	1.72836e-05	0.000101782	-2.62423	1.18532e-12	1.25085e-10	x	IL10 sensitive	N	Y	downstream	8606	C1qtnf4
chr2	159586553	159588227	2.77501	4.26001	1.32264	21.0574	16.6713	8.75054	0.105474	0.720902	0.827859	-0.427838	0.186709	0.484625	3.11518	6.78073e-15	1.25524e-13	-0.932786	0.00119551	0.00393506	-0.816431	0.000772043	0.00256231	x	x	N	Y	upstream	-359950	4933416E03Rik
chrX	12877755	12879437	0.886589	0.84861	0.789038	8.04329	1.92561	4.9052	-0.27408	0.547308	0.696108	-0.099095	0.802099	0.936314	3.1144	1.38525e-12	1.30139e-11	-2.25333	7.96266e-07	7.34748e-06	-0.59024	0.0286276	0.0583734	PGE2 sensitive	x	N	N	upstream	-58276	AA414768
chr6	50333934	50336065	3.70423	2.10573	2.00125	33.1929	5.90162	6.80648	-1.30632	9.1977e-05	0.000943836	-0.48178	0.061952	0.263615	3.11437	7.07168e-17	2.89333e-15	-2.95165	2.62373e-12	3.18659e-10	-1.84173	5.70342e-10	1.40501e-08	PGE2 sensitive	x	N	Y	inside	47837	Osbpl3
chr14	30466704	30469588	1.98215	1.91888	2.318	17.864	12.2916	4.51212	-0.13958	0.68169	0.800334	0.327048	0.236144	0.545922	3.11411	5.27648e-15	1.01186e-13	-0.585116	0.024313	0.0521885	-1.8354	1.02276e-08	1.5337e-07	x	x	N	Y	upstream	-11418	Dcp1a
chr14	22199975	22202071	2.47835	1.52683	1.58077	21.1919	12.1595	5.16758	-0.819036	0.00580357	0.0245746	-0.477856	0.041611	0.20871	3.11354	6.34386e-18	4.51906e-16	-1.12481	5.44983e-06	3.7847e-05	-1.88806	2.02926e-11	9.85282e-10	x	x	N	Y	inside	181312	1700112E06Rik
chr1	66278687	66280999	4.76752	2.03175	3.6728	41.763	7.72656	7.1183	-1.31969	0.00124856	0.0073656	-0.237607	0.398315	0.701394	3.11353	1.01648e-14	1.78141e-13	-2.70655	1.45499e-09	4.18456e-08	-2.4003	2.92653e-10	8.09299e-09	PGE2 sensitive	IL10 sensitive	Y	Y	inside	104515	Map2
chr12	72047074	72047725	0.307527	0.11151	0.363046	2.76917	0.870441	1.79017	-1.12292	0.119293	0.243172	0.108972	0.807086	0.938017	3.11209	2.40769e-11	1.66391e-10	-1.38858	0.00106295	0.00355249	-0.714962	0.012591	0.0289119	x	x	N	N	downstream	23591	Gpr135
chr13	4715751	4717198	1.01756	0.490587	0.641643	9.02714	1.39037	1.51093	-0.745968	0.0631936	0.152402	-0.83835	0.00886567	0.0819193	3.11102	6.61242e-16	1.76435e-14	-2.46005	3.04048e-09	7.45942e-08	-2.72618	8.57452e-13	9.65305e-11	PGE2 sensitive	IL10 sensitive	N	N	upstream	-107310	Akr1e1
chr10	17748059	17751576	3.19846	1.99071	1.67485	27.5369	10.3361	5.98621	-0.826997	0.0209821	0.065863	-0.76819	0.0162196	0.118371	3.11095	4.02115e-15	8.03853e-14	-1.66277	1.41988e-06	1.19824e-05	-2.04727	1.58119e-09	3.23222e-08	x	IL10 sensitive	N	N	downstream	26591	Cited2
chr3	68904876	68907573	1.12666	1.14912	1.72575	9.85549	6.60783	8.63733	-0.0178775	0.968173	0.982649	0.718628	0.0491122	0.230094	3.11046	1.1731e-12	1.12341e-11	-0.645488	0.045686	0.0890132	-0.0635017	0.797192	0.85461	x	IL10 resistant	Y	N	downstream	36639	1110032F04Rik
chr16	33406596	33408759	2.72288	1.79089	1.70227	25.0406	5.43241	3.45496	-0.594539	0.131465	0.260472	-0.525941	0.0999346	0.345103	3.10985	2.62656e-14	4.04909e-13	-2.25031	1.44379e-07	1.74527e-06	-2.62577	6.90452e-11	2.50823e-09	PGE2 sensitive	IL10 sensitive	N	Y	inside	26904	Zfp148
chr11	72162735	72164319	1.06888	0.710099	0.635904	9.47527	1.57847	1.2183	-0.455928	0.250631	0.412664	-0.756247	0.0294143	0.169319	3.1096	7.77136e-15	1.40959e-13	-2.52521	7.33291e-09	1.52087e-07	-2.954	4.21451e-12	3.01702e-10	PGE2 sensitive	IL10 sensitive	N	N	upstream	-27638	Pitpnm3
chr6	73239635	73241232	0.780166	0.192511	0.486358	7.23853	1.29373	0.584033	-2.0084	0.0066293	0.0272806	-0.512281	0.28566	0.599744	3.10876	1.96884e-11	1.38548e-10	-2.52144	2.09195e-06	1.66469e-05	-3.3066	1.95779e-09	3.85025e-08	PGE2 sensitive	IL10 sensitive	N	Y	upstream	-8070	Suclg1
chr2	60231874	60234675	1.91548	1.70775	1.56244	16.6412	10.9964	13.2255	-0.197494	0.523744	0.676866	-0.21883	0.40885	0.710079	3.10705	3.5064e-16	1.05929e-14	-0.771664	0.00179167	0.00556704	-0.254504	0.174541	0.263926	x	IL10 resistant	N	Y	inside	23339	March7
chr9	71015044	71018572	2.97903	2.85229	2.23854	24.9474	23.923	10.7127	-0.319778	0.333712	0.502062	-0.117271	0.693919	0.889499	3.10463	1.03482e-14	1.80532e-13	-0.398923	0.133961	0.216858	-0.990957	0.000122042	0.000510771	PGE2 resistant	x	Y	N	upstream	-82000	Lipc
chr3	69263435	69265550	0.782821	0.409586	0.404373	6.84392	2.23603	1.41108	-0.803618	0.0702502	0.164797	-1.03204	0.00653471	0.0676751	3.10434	8.41587e-15	1.51225e-13	-1.5128	7.30313e-06	4.85061e-05	-2.3806	1.03038e-10	3.45758e-09	x	IL10 sensitive	N	Y	downstream	42074	Arl14
chr7	4764766	4766050	0.551557	0.287549	0.445637	4.9846	0.984208	0.519027	-0.344272	0.541624	0.691702	-0.615377	0.153011	0.434872	3.10377	2.49553e-12	2.19386e-11	-1.78575	8.78069e-05	0.000411202	-3.50797	2.43031e-11	1.12784e-09	x	IL10 sensitive	N	N	inside	5862	Fam71e2
chr1	191442614	191445212	14.4026	3.94955	6.41729	108.366	44.191	38.2635	-2.10684	1.12071e-06	2.97303e-05	-0.696607	0.0162256	0.118399	3.10337	6.34527e-15	1.18479e-13	-1.84467	5.56694e-07	5.44329e-06	-1.23737	7.20205e-06	4.26593e-05	x	x	N	Y	upstream	-46872	Ppp2r5a
chr8	26065927	26067380	1.90239	1.69936	1.8038	16.4414	3.66649	7.63765	-0.38907	0.243165	0.404176	0.0592445	0.832533	0.947984	3.10325	2.48767e-15	5.37235e-14	-2.36749	3.25611e-09	7.89859e-08	-0.975683	6.56838e-05	0.000298148	PGE2 sensitive	x	Y	N	upstream	-15954	1700047A11Rik
chr14	18729698	18732198	1.79998	0.967138	1.30168	16.361	3.1799	3.44215	-1.22079	0.00541354	0.0232406	-0.333851	0.316917	0.630664	3.10307	4.08982e-14	5.93694e-13	-2.61675	6.20404e-09	1.32391e-07	-2.02888	1.25189e-08	1.81816e-07	PGE2 sensitive	IL10 sensitive	N	Y	inside	162679	Ube2e2
chr16	17847868	17848576	0.233367	0.199529	0.154513	2.16712	0.477121	0.150657	-0.544105	0.349594	0.517823	-0.424117	0.395573	0.699179	3.10229	7.05618e-12	5.53703e-11	-2.43438	5.58877e-07	5.45968e-06	-3.5582	1.03368e-09	2.27702e-08	PGE2 sensitive	IL10 sensitive	N	Y	upstream	-10036	Car15
chr2	18145397	18146537	0.691584	0.686608	0.473123	6.18634	1.81703	0.739061	-0.209126	0.621863	0.75653	-0.262024	0.502301	0.778328	3.10048	2.3699e-13	2.75603e-12	-1.98881	9.69298e-07	8.66966e-06	-2.75413	6.02692e-10	1.4706e-08	x	IL10 sensitive	N	Y	inside	81383	Mllt10
chr19	5951901	5954787	6.8147	5.51421	3.22388	52.0992	42.5042	27.9475	-0.743409	0.062642	0.151479	-0.545251	0.158086	0.442942	3.10038	2.06216e-12	1.849e-11	-0.906815	0.0125578	0.0298199	-0.532515	0.0569125	0.104487	x	x	N	Y	inside	10862	Pola2
chr13	38296050	38297335	0.797226	0.625589	0.615307	7.13766	2.68747	1.03629	-0.500454	0.324149	0.492386	-0.305958	0.480646	0.763818	3.10035	4.6849e-12	3.84058e-11	-1.5587	0.000123197	0.000551481	-2.6235	1.13166e-08	1.67236e-07	x	IL10 sensitive	Y	N	upstream	-49023	Bmp6
chr16	84625920	84627879	4.64209	1.35567	1.80745	37.9714	14.6182	7.41838	-2.09622	5.89045e-05	0.000671691	-1.00133	0.0104212	0.0900871	3.10021	4.22205e-13	4.58373e-12	-1.83567	6.45131e-06	4.35676e-05	-2.08286	5.33645e-08	6.19655e-07	x	IL10 sensitive	Y	N	upstream	-52888	4930529L06Rik
chr7	29275031	29277928	1.80993	0.882628	0.782806	16.3244	9.63815	6.81992	-1.23554	0.0565486	0.140169	-1.19141	0.0419205	0.209583	3.0995	6.05132e-10	3.04742e-09	-0.906633	0.0432106	0.0850174	-1.19	0.00180551	0.00538368	x	x	N	Y	inside	5497	Spint2
chrX	50971030	50973621	7.31278	5.63322	6.58921	58.3193	28.7623	20.582	-0.51097	0.0368308	0.10118	0.0554826	0.775699	0.926548	3.09885	3.41572e-18	2.80374e-16	-1.28644	7.84741e-07	7.2523e-06	-1.40657	4.67424e-09	7.94635e-08	x	x	Y	N	upstream	-29616	Frmd7
chr13	52704647	52706571	0.996317	1.22876	0.914322	8.77109	8.38075	1.77741	0.263621	0.496488	0.653823	-0.0159895	0.961583	0.990343	3.09739	8.47055e-14	1.12257e-12	-0.207531	0.439194	0.554079	-2.1482	4.45402e-09	7.64428e-08	PGE2 resistant	IL10 sensitive	N	N	downstream	51596	BB123696
chr16	15983345	15987382	16.3584	16.8852	15.4674	134.503	75.3175	81.5366	-0.215231	0.342457	0.510886	0.192926	0.330992	0.644221	3.09737	1.25912e-17	7.50253e-16	-1.17614	8.37074e-06	5.44896e-05	-0.508267	0.00596738	0.015219	x	x	N	Y	downstream	98079	Cebpd
chr1	87762342	87766524	9.5075	6.93197	5.84792	79.903	24.167	13.3209	-0.671445	0.00356794	0.0168345	-0.458605	0.0187578	0.129349	3.09626	3.94334e-19	6.14986e-17	-2.07255	3.40705e-11	2.22159e-09	-2.37799	3.24738e-14	9.46569e-12	PGE2 sensitive	IL10 sensitive	Y	Y	inside	8423	Atg16l1
chr14	75762800	75764973	2.05155	1.74878	1.32468	19.1739	3.7656	5.45843	-0.433964	0.241763	0.40249	-0.576079	0.0853677	0.316693	3.09587	2.64743e-14	4.07428e-13	-2.44108	1.86315e-08	3.23785e-07	-1.63605	1.86532e-07	1.81141e-06	PGE2 sensitive	x	N	Y	upstream	-9393	Cog3
chr10	26321913	26323944	4.00084	2.5469	3.06853	34.3682	11.323	6.66085	-0.431455	0.143239	0.277041	-0.477288	0.0478141	0.226412	3.09528	9.12517e-17	3.57873e-15	-1.52434	5.40769e-07	5.31885e-06	-2.46145	1.54931e-12	1.50263e-10	x	IL10 sensitive	Y	N	inside	52257	L3mbtl3
chr17	45677757	45679783	0.478475	0.548097	0.44761	4.20711	1.66564	0.601188	0.319819	0.449818	0.612041	-0.204476	0.581106	0.828186	3.09506	1.06423e-13	1.36672e-12	-1.17769	0.000339885	0.0013243	-2.91475	4.25887e-11	1.72242e-09	x	IL10 sensitive	N	Y	inside	7448	Tmem63b
chr16	36597514	36599282	4.81292	1.68075	2.02018	38.2208	10.815	7.0388	-1.6896	5.49904e-05	0.000635933	-0.923834	0.00421638	0.0508654	3.09441	4.17463e-15	8.27941e-14	-2.22208	1.88041e-08	3.25944e-07	-2.23326	3.20201e-10	8.69866e-09	PGE2 sensitive	IL10 sensitive	Y	N	upstream	-36264	Casr
chr12	119397208	119399259	1.91641	2.09277	0.880669	17.0895	27.5458	3.97573	0.0729196	0.827478	0.899088	-1.15168	0.00163618	0.0271983	3.09368	7.90114e-15	1.43072e-13	0.682088	0.0087743	0.0219175	-2.09443	1.24068e-09	2.6507e-08	x	IL10 sensitive	Y	N	upstream	-45175	Macc1
chr10	56455385	56457033	0.570748	2.25019	0.56607	5.14642	10.0538	5.18595	1.79071	0.000212857	0.00181647	0.0371416	0.937602	0.984244	3.09356	4.36614e-11	2.84284e-10	0.917669	0.00598888	0.0157752	0.082982	0.762332	0.827865	x	IL10 resistant	Y	N	downstream	78910	Gja1
chr2	168527787	168529355	0.973527	1.02221	0.910671	8.26031	1.41943	1.04647	0.24456	0.536799	0.687843	-0.144573	0.724547	0.903442	3.09344	2.17972e-15	4.7937e-14	-2.40441	5.82492e-09	1.26148e-07	-3.04686	5.85595e-13	7.24271e-11	PGE2 sensitive	IL10 sensitive	N	Y	inside	61794	Nfatc2
chr4	107193050	107194949	1.32389	1.00467	1.06566	11.3634	4.27113	2.16586	-0.600142	0.128512	0.256268	-0.125842	0.699896	0.891822	3.0933	3.12539e-14	4.71432e-13	-1.71873	1.7101e-06	1.40532e-05	-2.2307	2.1014e-09	4.08058e-08	x	IL10 sensitive	N	Y	upstream	-15179	Ldlrad1
chr1	121521271	121522487	0.731699	0.206548	0.536726	6.39551	1.34419	1.10163	-1.84899	0.000383796	0.00289336	-0.387519	0.217462	0.524882	3.09271	1.89714e-15	4.23819e-14	-2.27373	1.05953e-08	2.04933e-07	-2.4808	1.51816e-11	7.9405e-10	PGE2 sensitive	IL10 sensitive	N	Y	inside	6586	Htr5b
chr10	78114813	78117723	2.5542	1.2042	1.95717	22.2308	2.66697	2.46567	-1.05307	0.0101081	0.0376747	-0.430653	0.162973	0.450283	3.09131	1.52896e-14	2.51984e-13	-3.04676	7.37801e-10	2.46048e-08	-3.19246	1.50934e-12	1.47715e-10	PGE2 sensitive	IL10 sensitive	N	Y	downstream	46901	Icosl
chr6	38341669	38344006	7.99383	5.4799	6.5096	66.4056	20.6638	14.3704	-0.665964	0.00339144	0.0161672	-0.0846426	0.62629	0.853967	3.09017	1.47239e-19	3.03047e-17	-1.98699	3.21026e-11	2.14249e-09	-2.03163	2.66897e-13	4.25027e-11	x	IL10 sensitive	N	Y	inside	11765	Zc3hav1
chr1	23555454	23556199	0.398939	0.135002	0.251833	3.48085	0.942308	0.819181	-1.29163	0.0855555	0.190675	-0.664245	0.219576	0.527142	3.08794	9.78469e-11	5.8718e-10	-1.84153	0.000147445	0.000644429	-2.1066	1.17922e-06	8.85892e-06	x	IL10 sensitive	Y	N	upstream	-172651	Ogfrl1
chr16	97467424	97469004	5.12267	2.84985	3.18776	42.5387	10.4899	11.0389	-1.14594	3.11254e-05	0.000406894	-0.388562	0.0564359	0.249778	3.08671	6.5188e-19	8.53219e-17	-2.3759	3.01474e-12	3.54956e-10	-1.68873	3.95789e-11	1.63297e-09	PGE2 sensitive	x	Y	N	upstream	-5308	Mx1
chr16	77670472	77672118	1.60888	0.947156	1.35001	13.7427	4.14543	3.2018	-0.7256	0.0377893	0.103203	-0.253171	0.337363	0.649888	3.08557	3.52291e-16	1.0632e-14	-1.78122	7.25396e-08	9.95342e-07	-2.09256	8.53466e-11	2.96732e-09	x	IL10 sensitive	Y	N	downstream	25023	Mir125b-2
chr13	111453456	111455152	1.1656	1.04219	1.21192	10.0865	3.17834	1.79564	-0.0491966	0.898472	0.942408	0.0035312	0.990395	0.997666	3.0854	5.03892e-14	7.11581e-13	-1.62038	9.4398e-06	6.03401e-05	-2.50459	2.22278e-10	6.51515e-09	x	IL10 sensitive	N	N	inside	35737	Gpbp1
chr4	136574409	136575866	2.576	1.14669	1.41164	21.7078	5.57433	4.54697	-1.50517	0.000211121	0.00180664	-0.473312	0.111472	0.367405	3.08518	2.3206e-15	5.05406e-14	-2.4954	7.29748e-10	2.44117e-08	-1.87937	5.12264e-09	8.58417e-08	PGE2 sensitive	x	N	N	inside	27585	Kdm1a
chr6	144731053	144733116	1.10672	1.76175	2.27027	9.6394	8.61386	13.1611	0.685982	0.0723151	0.16842	1.02749	0.00242603	0.0351026	3.08517	1.87022e-13	2.23766e-12	-0.139082	0.618877	0.71708	0.467118	0.0383055	0.0747358	PGE2 resistant	IL10 resistant	Y	N	downstream	59217	Sox5os3
chr14	21772533	21774266	2.05817	1.61027	2.16438	17.5411	4.63111	11.2232	-0.380965	0.256201	0.418922	0.0609801	0.820156	0.943528	3.08423	2.16442e-15	4.76587e-14	-1.99009	6.49633e-08	9.05908e-07	-0.650323	0.00300015	0.00836953	x	x	N	Y	inside	22870	Samd8
chr4	136589802	136591266	0.943982	0.740608	0.738255	8.11861	3.5212	1.68163	-0.373389	0.379236	0.54677	-0.300997	0.401436	0.704152	3.08291	1.21049e-13	1.52763e-12	-1.30793	0.000118177	0.00053269	-2.24049	4.00429e-09	6.97003e-08	x	IL10 sensitive	N	N	inside	12189	Kdm1a
chr19	11588163	11592687	9.41614	9.02795	8.34975	80.5927	33.6578	19.5494	-0.242935	0.212738	0.367595	-0.039818	0.8054	0.937472	3.08234	6.08334e-20	1.73653e-17	-1.45106	4.47097e-09	1.01585e-07	-1.89494	6.26581e-13	7.62717e-11	x	x	Y	Y	inside	14379	Ms4a6d
chr10	15261197	15263916	3.08076	1.22418	2.00993	25.8874	8.75513	5.22744	-1.23702	6.96194e-05	0.000762434	-0.643692	0.00321289	0.0422573	3.0818	7.05988e-19	9.0548e-17	-1.5735	6.50854e-09	1.38152e-07	-2.36164	4.06581e-14	1.09624e-11	x	IL10 sensitive	Y	N	downstream	502268	Nmbr
chr5	140400961	140403917	3.92402	5.13074	3.90423	33.399	7.76937	6.27822	0.502279	0.0369295	0.101345	-0.0791592	0.681678	0.883068	3.08152	2.65178e-18	2.30641e-16	-2.04928	2.7363e-10	1.11681e-08	-2.48415	3.4245e-14	9.82267e-12	PGE2 sensitive	IL10 sensitive	N	Y	upstream	-13192	Snx8
chr12	40711221	40714627	5.24814	6.41896	3.54423	44.7112	20.4486	10.9843	-0.048859	0.798325	0.880295	-0.311834	0.0873438	0.320824	3.08117	7.29439e-20	1.98717e-17	-1.46286	3.7546e-09	8.8421e-08	-1.76765	2.51729e-12	2.1144e-10	x	x	N	Y	inside	266872	Dock4
chr5	139309415	139311634	5.36255	6.68409	3.58687	45.7739	23.3447	9.53835	0.0394241	0.833852	0.902921	-0.37334	0.0402065	0.204773	3.07964	5.07545e-20	1.5337e-17	-1.23747	5.09546e-08	7.37534e-07	-2.04825	9.29844e-14	1.95104e-11	x	IL10 sensitive	N	Y	inside	14940	Adap1
chr1	158872427	158875912	8.6107	5.18533	4.38818	72.8357	18.5578	7.58335	-0.885105	0.000298989	0.00237033	-0.779389	0.000225453	0.00705768	3.07816	2.27861e-19	4.04191e-17	-2.26223	3.38828e-12	3.92088e-10	-3.07198	1.13151e-16	3.21142e-13	PGE2 sensitive	IL10 sensitive	Y	Y	inside	83268	Pappa2
chr18	50068255	50069548	2.15951	1.79089	2.29543	17.7855	11.7692	13.5658	-0.489263	0.142786	0.276496	0.224999	0.411103	0.712203	3.0778	2.76976e-15	5.88724e-14	-0.863858	0.00163806	0.00514967	-0.30413	0.132934	0.211265	x	IL10 resistant	Y	N	inside	15621	Tnfaip8
chr4	105702600	105704664	2.9115	1.40129	3.05798	23.7962	8.54745	7.6629	-1.2728	0.000172357	0.00153855	0.316443	0.159806	0.445557	3.0775	3.40233e-17	1.6396e-15	-1.84965	6.75595e-09	1.42701e-07	-1.4378	1.20569e-08	1.75959e-07	x	x	Y	N	downstream	546286	Ppap2b
chr5	62723061	62724187	0.800856	0.433077	0.782691	6.82249	3.11076	0.825873	-0.651438	0.143991	0.278086	-0.122338	0.702054	0.892591	3.07735	2.01985e-14	3.213e-13	-0.934451	0.00162325	0.00511177	-3.17175	2.49696e-12	2.10747e-10	x	IL10 sensitive	N	N	inside	42553	Arap2
chr2	59979456	59980105	0.566423	0.510569	0.380355	5.23616	2.67126	4.20902	-0.123234	0.830443	0.900858	-0.709837	0.182744	0.479373	3.07598	1.0995e-10	6.52622e-10	-0.89736	0.0266407	0.0563948	-0.369408	0.205185	0.300628	x	IL10 resistant	N	N	upstream	-97174	Wdsub1
chr15	36740974	36742792	0.539318	0.679589	0.460366	4.7097	1.36378	0.462978	0.27447	0.501688	0.658157	-0.214958	0.568696	0.821674	3.07487	1.77527e-13	2.13591e-12	-1.80299	3.02778e-06	2.27463e-05	-3.20487	2.85044e-11	1.27243e-09	x	IL10 sensitive	N	N	downstream	49049	Ywhaz
chr4	119274383	119276631	6.05087	3.49026	4.14558	48.5917	22.438	11.5536	-1.09666	4.09657e-05	0.000504125	-0.279897	0.144098	0.421393	3.0748	4.95304e-19	7.14152e-17	-1.50307	1.10355e-08	2.11927e-07	-1.88284	3.3051e-12	2.5534e-10	x	x	Y	N	downstream	19006	Ybx1
chr4	98998363	99000413	1.45615	1.2042	0.95307	12.3233	5.33148	2.49293	-0.151601	0.659221	0.784146	-0.642575	0.0395607	0.203095	3.07461	2.84123e-15	6.01072e-14	-1.27697	2.76985e-05	0.000152335	-2.32262	7.02904e-11	2.53709e-09	x	IL10 sensitive	N	Y	upstream	-31566	Angptl3
chr19	42811575	42813368	0.961914	0.314549	0.656143	8.28046	1.32278	1.75449	-1.89725	0.000194507	0.00169146	-0.210501	0.521419	0.790951	3.07448	8.4669e-15	1.5204e-13	-2.94134	2.10877e-10	9.11183e-09	-1.88465	1.03856e-08	1.55438e-07	PGE2 sensitive	x	N	Y	upstream	-32496	Hps1
chr3	38427246	38427872	0.706548	0.555115	1.56101	6.09324	5.58198	6.39088	-0.458712	0.240412	0.400786	1.22609	8.62948e-05	0.00353069	3.07439	6.95025e-15	1.28003e-13	-0.270945	0.244934	0.352704	0.171686	0.368498	0.479068	PGE2 resistant	IL10 resistant	N	N	downstream	57257	Ankrd50
chr10	14226245	14228251	1.38785	0.334531	1.03285	12.2871	2.55412	13.5803	-1.92627	0.00149496	0.00850195	-0.519888	0.160159	0.446102	3.07432	3.36458e-13	3.74633e-12	-2.15549	1.05259e-06	9.27769e-06	0.0855611	0.71008	0.78725	PGE2 sensitive	IL10 resistant	N	N	downstream	260870	Hivep2
chr18	65374000	65377179	10.1295	11.3895	5.36552	84.5497	59.5727	32.6524	-0.160911	0.500792	0.657495	-0.709587	0.00355927	0.0453637	3.07371	3.53466e-17	1.68232e-15	-0.755741	0.00170828	0.00534049	-1.18576	4.41196e-07	3.80299e-06	x	x	Y	N	inside	18298	Alpk2
chr9	82963175	82964978	2.0047	1.11969	1.55603	16.9076	7.04331	2.98442	-0.875603	0.017088	0.0562972	-0.283383	0.304582	0.61924	3.07256	1.37577e-15	3.2172e-14	-1.42805	4.00913e-06	2.91168e-05	-2.43068	2.49914e-11	1.15072e-09	x	IL10 sensitive	N	N	inside	11413	Phip
chr17	42836560	42838162	3.45441	2.21451	3.39641	28.4175	7.5513	9.24579	-0.767878	0.00665168	0.0273498	0.108143	0.59273	0.83463	3.07201	7.19917e-18	4.92034e-16	-2.15346	1.52405e-10	7.05445e-09	-1.52112	1.45309e-09	3.02423e-08	PGE2 sensitive	x	Y	N	inside	39063	Cd2ap
chr19	29201351	29202743	0.589771	0.476551	0.502287	5.05847	4.87304	2.24474	-0.0676111	0.878513	0.930319	-0.36035	0.346096	0.657396	3.0704	2.80407e-13	3.19074e-12	0.142551	0.595879	0.696902	-1.26782	1.12091e-05	6.28001e-05	PGE2 resistant	x	N	N	upstream	-49755	Jak2
chr14	60752837	60753971	2.27323	1.8522	1.60497	19.1732	14.8748	14.0201	-0.658866	0.0473539	0.122567	-0.130268	0.646046	0.863634	3.06975	2.35254e-15	5.10918e-14	-0.804795	0.00205847	0.0062795	-0.0899435	0.654681	0.741908	x	IL10 resistant	N	Y	upstream	-14729	C1qtnf9
chr5	73314186	73316079	3.25981	3.31695	1.72558	27.812	9.80666	4.49508	-0.321817	0.273349	0.437998	-0.541549	0.0593021	0.25727	3.06935	8.93074e-16	2.26631e-14	-1.87962	4.61095e-08	6.79545e-07	-2.24823	1.08036e-10	3.59398e-09	x	IL10 sensitive	Y	N	downstream	22339	Ociad1
chr10	17675805	17677667	2.79896	0.788663	1.18616	24.1198	3.0612	2.16436	-1.85325	5.20282e-05	0.00060754	-1.12209	0.000540945	0.0129762	3.06908	1.31752e-15	3.10251e-14	-3.01592	9.99444e-11	5.07009e-09	-3.35781	7.63248e-14	1.68605e-11	PGE2 sensitive	IL10 sensitive	N	N	upstream	-46491	Cited2
chr5	106559946	106561914	0.843923	0.730081	0.33957	7.51834	8.03244	1.91123	-0.435303	0.465243	0.626428	-1.24853	0.0491815	0.230258	3.06893	5.31565e-10	2.71123e-09	-0.101838	0.7921	0.855015	-1.8691	1.92098e-05	0.000100944	PGE2 resistant	x	N	Y	upstream	-102764	Barhl2
chr15	7963448	7965414	2.8729	2.06333	1.36211	24.3972	12.5036	4.90089	-0.723835	0.0208972	0.06565	-0.915791	0.00209933	0.0318981	3.06583	3.26344e-16	9.96493e-15	-1.2154	1.41395e-05	8.56806e-05	-2.15806	7.3081e-11	2.60936e-09	x	IL10 sensitive	Y	N	inside	134778	Wdr70
chr15	36647430	36650361	2.43167	3.99897	2.18541	20.7598	9.37054	3.31644	0.701948	0.0131726	0.0462307	-0.131029	0.598658	0.838289	3.06336	2.51869e-16	8.11082e-15	-1.17228	2.55393e-05	0.000142244	-2.58202	1.57019e-12	1.51468e-10	x	IL10 sensitive	N	Y	upstream	-39923	Pabpc1
chr7	83604145	83606043	1.79046	1.28412	1.38427	15.0469	9.40906	13.0633	-0.947767	0.0303116	0.0871668	-0.00345591	0.990322	0.997666	3.06308	8.10042e-13	8.1541e-12	-1.15858	0.000883224	0.00302931	0.164631	0.501228	0.607155	x	IL10 resistant	Y	N	inside	20164	Tmc3
chr10	94537020	94539621	3.22278	3.03505	2.32501	26.8797	6.82096	3.89117	-0.132979	0.600595	0.739136	-0.402262	0.0792374	0.303536	3.06128	1.71466e-17	9.55194e-16	-2.10996	4.69624e-10	1.70602e-08	-2.71756	4.96103e-14	1.25598e-11	PGE2 sensitive	IL10 sensitive	Y	N	inside	23464	Tmcc3
chr2	112339504	112341914	5.24767	2.65841	1.68587	37.7976	13.2783	15.9501	-1.25267	0.00410408	0.0187537	-1.14748	0.00575865	0.0622939	3.05921	9.95309e-13	9.74969e-12	-2.04498	2.45083e-06	1.89968e-05	-0.970554	0.00098404	0.00316992	PGE2 sensitive	x	N	N	downstream	27318	Emc4
chr10	56173401	56174950	0.742656	0.551606	0.56589	6.35221	4.29162	0.455734	-0.867532	0.0431037	0.114074	0.0742011	0.844622	0.951866	3.05866	8.61937e-14	1.13977e-12	-0.995208	0.000712865	0.00251925	-3.24414	4.26128e-11	1.72242e-09	x	IL10 sensitive	N	N	inside	54513	Tbc1d32
chr10	91027798	91029969	1.27217	1.34271	1.1749	10.9458	6.33255	3.88803	-0.200067	0.538053	0.68887	0.0932686	0.748971	0.914631	3.05694	2.53011e-15	5.4509e-14	-1.03803	0.000172425	0.000736594	-1.22935	2.64553e-06	1.78482e-05	x	x	N	Y	inside	53859	Apaf1
chr3	65372009	65373848	1.70814	0.977665	1.67239	14.6688	3.68789	5.5017	-0.85265	0.0200346	0.063551	0.0491076	0.853444	0.955209	3.05623	1.16861e-15	2.82335e-14	-2.01	2.70166e-08	4.38024e-07	-1.28364	7.54242e-07	6.05877e-06	PGE2 sensitive	x	N	Y	downstream	19625	Ssr3
chr18	7913688	7915733	2.21601	1.02923	1.49057	18.185	4.5739	2.33792	-1.28299	0.000112508	0.00110616	-0.415796	0.0712361	0.28609	3.05569	7.11886e-18	4.90274e-16	-2.31633	3.39053e-11	2.21618e-09	-2.81319	1.08203e-14	4.72166e-12	PGE2 sensitive	IL10 sensitive	N	Y	inside	45514	Wac
chr18	6943629	6945558	2.22578	0.970647	1.53513	18.5663	8.40034	3.91973	-1.19723	0.00141663	0.00815191	-0.424376	0.112826	0.37016	3.05509	3.47645e-16	1.05142e-14	-1.30434	7.01475e-06	4.68312e-05	-2.15693	4.52043e-11	1.79767e-09	x	IL10 sensitive	Y	N	inside	60185	Mkx
chr5	3616077	3618358	2.59309	2.57176	2.02311	21.7652	12.2155	6.31362	-0.280469	0.37444	0.541872	-0.151221	0.583653	0.829582	3.05489	3.3451e-15	6.9007e-14	-1.07128	0.000174194	0.000743089	-1.55754	1.24385e-07	1.27883e-06	x	x	Y	N	upstream	-20671	Rbm48
chr8	124491615	124493947	1.21489	0.880191	1.11148	10.1976	2.63701	7.35653	-0.460943	0.189466	0.33844	-0.155659	0.575261	0.824966	3.05481	1.21536e-15	2.91411e-14	-1.90164	6.40418e-08	8.95142e-07	-0.484458	0.0149235	0.0334728	x	IL10 resistant	N	Y	upstream	-27985	Cog2
chr2	6033641	6034718	0.450348	0.33804	0.513843	3.8829	1.14325	0.907144	-0.309584	0.563852	0.708999	0.178493	0.669461	0.876537	3.0526	8.26815e-12	6.37763e-11	-1.76777	4.66031e-05	0.000239044	-2.09255	1.99577e-07	1.91635e-06	x	IL10 sensitive	N	N	inside	82712	Upf2
chr1	181196051	181197682	3.6222	2.5585	2.96952	28.8218	10.2421	8.8536	-0.523923	0.0950834	0.206152	-0.137353	0.588096	0.832124	3.05052	7.37438e-16	1.93013e-14	-1.65273	5.30791e-07	5.23845e-06	-1.60646	1.58784e-08	2.21825e-07	x	x	N	Y	inside	15112	Wdr26
chr2	152875548	152877388	3.6568	1.89782	2.52103	30.2999	5.25534	3.89738	-0.964002	0.00127259	0.00748031	-0.415975	0.0595368	0.257997	3.05022	8.91764e-18	5.80077e-16	-2.68997	3.5792e-12	4.0548e-10	-2.8566	1.20246e-14	5.15396e-12	PGE2 sensitive	IL10 sensitive	N	N	downstream	11402	Mir5622
chr18	23855011	23857630	6.26168	4.24305	5.25377	52.0572	42.337	29.2677	-0.767209	0.00195175	0.0104829	-0.068802	0.71018	0.896535	3.04932	8.71342e-19	1.04767e-16	-0.571567	0.00346767	0.00983611	-0.648602	0.000212219	0.000827889	x	x	Y	N	inside	52351	Mapre2
chr2	128619992	128621974	4.31362	2.45995	3.14298	35.2911	12.4528	7.49625	-0.723966	0.0260305	0.077694	-0.364309	0.141341	0.417208	3.04746	3.81573e-16	1.13493e-14	-1.73206	1.38093e-07	1.68362e-06	-2.16543	4.85167e-11	1.89173e-09	x	IL10 sensitive	N	Y	inside	66412	Anapc1
chr2	146414892	146417533	2.11122	1.41425	1.9731	18.3995	2.52843	2.32636	-0.639493	0.1657	0.30765	-0.00863349	0.979688	0.994996	3.04681	2.17426e-12	1.93861e-11	-2.87447	3.96548e-08	6.01177e-07	-2.83534	1.29032e-09	2.73723e-08	PGE2 sensitive	IL10 sensitive	N	Y	inside	95792	Ralgapa2
chrX	153253605	153255269	0.574519	0.36504	0.485157	4.83321	1.58275	1.17914	-0.180495	0.701808	0.814151	-0.455012	0.231135	0.540966	3.0444	3.06243e-13	3.44979e-12	-1.23463	0.000513945	0.00189333	-2.23265	2.59005e-09	4.83616e-08	x	IL10 sensitive	N	N	inside	16393	Klf8
chr17	28587841	28589788	5.90043	9.53882	3.30785	46.5885	36.1042	14.7139	0.360292	0.112408	0.233275	-0.462637	0.04545	0.219791	3.04433	1.69876e-17	9.48298e-16	-0.809848	0.000492138	0.00182333	-1.36191	2.21815e-08	2.93674e-07	x	x	Y	N	downstream	13096	Lhfpl5
chr6	127239548	127240917	4.20072	1.56329	3.8311	34.454	13.8417	10.2428	-1.55535	5.65547e-08	3.07121e-06	-0.0404468	0.795049	0.93324	3.04191	6.75493e-21	5.27339e-18	-1.44601	7.21463e-10	2.42097e-08	-1.66263	5.92285e-13	7.30869e-11	x	x	Y	N	downstream	67735	D130058E03
chr3	103416586	103418951	1.10954	0.334531	0.623262	9.44454	1.85556	0.695796	-1.77854	0.00259692	0.0131522	-0.6217	0.125064	0.39086	3.0417	9.38912e-13	9.26795e-12	-2.61013	6.03324e-08	8.49901e-07	-3.50054	4.01223e-11	1.6516e-09	PGE2 sensitive	IL10 sensitive	N	N	downstream	138476	Trim33
chrX	157453918	157454866	0.695024	0.429568	0.532831	5.85296	1.29373	0.929774	-0.743111	0.0871516	0.193282	-0.331078	0.380876	0.686714	3.04049	2.85468e-14	4.3584e-13	-2.26848	3.39406e-08	5.26387e-07	-2.57781	1.19421e-10	3.87938e-09	PGE2 sensitive	IL10 sensitive	Y	N	inside	37654	Sms
chr13	24487133	24488870	1.37858	1.33812	0.551934	11.6485	12.1299	4.76298	-0.532763	0.10841	0.227109	-0.831144	0.0205889	0.136799	3.04029	3.74804e-15	7.5845e-14	-0.46635	0.0471027	0.091234	-0.773308	0.000916518	0.00297999	PGE2 resistant	x	N	Y	downstream	72881	Cmah
chr3	152468026	152470270	1.74035	1.4742	1.04787	14.5165	8.59246	4.93648	-0.57966	0.0239656	0.0728945	-0.479871	0.0417825	0.209185	3.03984	1.99802e-18	1.84054e-16	-1.09214	1.75192e-06	1.43317e-05	-1.27466	1.02341e-08	1.5337e-07	x	x	N	N	downstream	72465	Zzz3
chr12	119081252	119083580	2.49152	3.14685	3.22412	20.5697	42.6585	11.1484	0.553684	0.142301	0.275821	0.235099	0.441405	0.735575	3.03968	1.87894e-13	2.24462e-12	1.27979	4.93765e-05	0.000250813	-1.03083	0.000222696	0.000864074	x	x	Y	N	upstream	-115995	Abcb5
chr17	22080463	22082582	1.44842	0.953102	1.4195	13.0552	4.00416	5.77924	-0.957594	0.0481656	0.124221	0.0882726	0.815655	0.94167	3.03931	3.00671e-12	2.58715e-11	-1.92637	8.23718e-06	5.3698e-05	-0.962703	0.00127202	0.00396795	x	x	Y	N	downstream	84455	Zfp947
chr17	57237772	57240100	6.56677	3.69115	4.52293	52.3584	16.2003	13.5903	-0.98669	8.65026e-05	0.000898604	-0.349708	0.0581108	0.254105	3.03854	1.79906e-19	3.48404e-17	-1.99428	2.51771e-11	1.77094e-09	-1.79923	2.42351e-12	2.06458e-10	x	x	Y	N	inside	8705	Gpr108
chr13	95719198	95720963	2.8058	1.61378	1.93111	22.7606	7.76755	5.18966	-0.853928	0.0114509	0.041528	-0.421299	0.116781	0.377098	3.03648	5.22098e-16	1.45952e-14	-1.73809	1.48589e-07	1.78799e-06	-2.02606	1.67083e-10	5.12804e-09	x	IL10 sensitive	Y	N	downstream	23161	F2rl2
chr18	69298954	69301219	5.04295	7.78214	7.2829	41.1263	20.0124	15.4541	0.471027	0.0151019	0.0513889	0.673245	0.000161128	0.00552305	3.03337	4.12941e-20	1.36613e-17	-1.28791	1.78375e-08	3.12099e-07	-1.28033	5.66984e-10	1.39802e-08	x	x	Y	N	upstream	-44405	Tcf4
chr1	88286857	88288354	2.85457	2.1033	2.38622	23.5436	12.2669	5.85788	-0.400424	0.145871	0.280491	-0.288186	0.203136	0.505892	3.03301	2.91134e-17	1.43899e-15	-0.965813	8.06183e-05	0.000382318	-2.02576	1.58736e-11	8.19126e-10	x	IL10 sensitive	Y	N	upstream	-10027	Hjurp
chr5	5311094	5312882	1.25992	0.659607	0.782034	10.4913	2.28559	1.06096	-1.13306	0.0175147	0.05737	-0.557757	0.142228	0.418717	3.03281	2.94215e-13	3.32681e-12	-2.4107	7.9925e-08	1.07911e-06	-3.12476	6.61113e-11	2.43348e-09	PGE2 sensitive	IL10 sensitive	N	Y	inside	68263	Cdk14
chr3	68642875	68643607	1.05264	0.64908	0.846346	8.52457	2.23513	2.52658	-0.984664	0.00522034	0.0225783	-0.05225	0.842727	0.951457	3.03197	1.86035e-16	6.34531e-15	-2.2558	3.2694e-10	1.27755e-08	-1.48663	1.85596e-08	2.52989e-07	PGE2 sensitive	x	Y	N	upstream	-47402	Il12a
chr5	107158131	107159244	0.330922	0.28404	0.141757	2.86074	2.91656	0.988425	-0.401518	0.50024	0.657137	-1.1756	0.0288629	0.16743	3.03168	4.16182e-12	3.45218e-11	-0.113036	0.836963	0.887884	-1.44897	1.46228e-05	7.92494e-05	PGE2 resistant	x	N	Y	inside	130907	Tgfbr3
chr16	52142723	52146015	7.48743	6.45298	8.25402	61.9397	22.0206	34.1036	-0.305558	0.17117	0.314781	0.222838	0.211532	0.517036	3.03039	1.27759e-18	1.37788e-16	-1.62345	3.83559e-09	8.97972e-08	-0.763809	3.84283e-05	0.000185469	x	x	Y	Y	inside	112821	Cblb
chr13	58551079	58553035	1.21891	0.825118	0.595892	9.51907	5.08592	3.01895	-1.03531	0.0195082	0.0622547	-0.488523	0.232177	0.54181	3.02757	4.93239e-13	5.27736e-12	-1.4902	3.11265e-05	0.000168388	-1.19686	8.61476e-05	0.000378607	x	x	Y	N	downstream	58820	Slc28a3
chr6	52671567	52673495	5.25589	5.27608	5.35891	43.3324	32.0449	35.5329	-0.0443857	0.882904	0.933175	0.147441	0.560065	0.815661	3.0255	3.45927e-15	7.08743e-14	-0.650747	0.0136224	0.0319483	-0.15495	0.454217	0.563615	x	IL10 resistant	Y	N	upstream	-32231	Hibadh
chr15	4821418	4822648	2.5384	1.52225	1.98801	20.3559	8.30616	4.62565	-0.928638	0.00853258	0.0330498	-0.185763	0.499256	0.776332	3.02495	2.05075e-15	4.53596e-14	-1.56731	1.32186e-06	1.12925e-05	-1.97943	9.51317e-10	2.12774e-08	x	x	N	Y	upstream	-76703	Mroh2b
chr9	104489785	104491657	4.03483	2.8944	2.4028	33.2002	11.8888	5.08319	-0.751022	0.00585435	0.024741	-0.506522	0.0287777	0.167062	3.02132	1.74149e-17	9.65159e-16	-1.7957	4.03848e-09	9.35057e-08	-2.46147	4.16805e-13	5.69018e-11	x	IL10 sensitive	Y	N	downstream	64609	Mir2136
chr6	53340518	53343122	1.3665	1.4742	1.58197	12.1001	10.9249	6.28785	-0.198442	0.551963	0.699783	0.286392	0.316358	0.630227	3.0212	5.92066e-15	1.11555e-13	-0.329924	0.169778	0.263091	-0.759747	0.000888135	0.00289592	PGE2 resistant	x	N	Y	inside	54526	9430076C15Rik
chr1	90050656	90051816	0.690617	0.79919	0.438026	5.88309	3.97173	1.66857	-0.0610308	0.889838	0.937472	-0.622259	0.155252	0.438346	3.02076	2.17722e-12	1.9406e-11	-0.682353	0.0324376	0.066804	-1.72356	1.34053e-06	9.90111e-06	x	x	Y	N	upstream	-36659	Asb18
chr10	53344155	53345821	3.83606	2.17942	3.38227	30.7597	10.6064	7.42951	-0.699952	0.0278724	0.0817925	-0.2143	0.357117	0.66642	3.02072	2.67342e-16	8.53548e-15	-1.51681	6.52207e-07	6.21054e-06	-2.10397	5.70918e-11	2.15744e-09	x	IL10 sensitive	N	Y	inside	7303	Pln
chr5	92380952	92381958	1.7802	0.426059	1.9168	14.6234	3.55545	4.37745	-1.80869	0.00021855	0.00185566	-0.0165811	0.95112	0.988032	3.01984	2.59063e-15	5.56795e-14	-1.91957	1.36949e-07	1.67194e-06	-1.86036	1.86437e-09	3.69211e-08	x	x	N	N	upstream	-18159	Cxcl11
chr1	181949771	181951588	1.26042	0.781645	1.18029	10.2868	2.68501	1.82674	-0.879538	0.0277564	0.0815674	0.174026	0.560764	0.816305	3.01981	1.3227e-14	2.23035e-13	-2.32457	9.51239e-09	1.87552e-07	-2.23183	5.74537e-10	1.41276e-08	PGE2 sensitive	IL10 sensitive	N	Y	inside	69300	Enah
chr1	89139680	89142196	1.84625	2.43081	0.929709	14.5996	14.6975	5.83582	-0.0104873	0.976084	0.987384	-0.619008	0.0827989	0.311471	3.01966	3.90777e-14	5.70455e-13	-0.455092	0.09159	0.158846	-0.989071	0.000170271	0.000684242	PGE2 resistant	x	N	Y	inside	70477	Sh3bp4
chr13	113270259	113272277	1.43113	0.734662	1.49417	11.5579	4.45923	2.82911	-0.719261	0.0553559	0.1381	-0.0728392	0.778219	0.927334	3.01738	9.79649e-16	2.43895e-14	-1.14515	6.21222e-05	0.000305623	-2.1789	4.68493e-11	1.83868e-09	x	IL10 sensitive	N	N	downstream	61610	Esm1
chr10	130311326	130314787	2.46144	5.79152	1.96047	20.1138	13.2731	3.79197	1.05384	0.000963256	0.00598843	-0.218104	0.448403	0.740609	3.01722	8.51676e-15	1.52783e-13	-0.744978	0.00684201	0.0176754	-2.30184	2.53111e-10	7.24228e-09	x	IL10 sensitive	Y	Y	upstream	-9795	Tespa1
chr3	65625176	65626688	0.60368	0.727644	0.445094	5.28762	3.2493	0.792172	-0.0829925	0.882536	0.93311	-0.0844117	0.865656	0.959595	3.01689	3.67896e-10	1.94555e-09	-0.986253	0.0124619	0.0296273	-2.27437	2.55278e-06	1.7296e-05	x	IL10 sensitive	N	Y	upstream	-33355	Mir8120
chr16	27418779	27419721	0.557081	0.670134	0.507497	4.72131	3.42456	3.44738	0.301292	0.516064	0.670418	-0.249421	0.542861	0.805081	3.01599	3.22934e-12	2.75455e-11	-0.380601	0.219235	0.323349	-0.532377	0.038925	0.0757772	PGE2 resistant	x	N	N	inside	30295	Ccdc50
chr4	85005129	85006527	0.707915	0.497605	0.631351	5.87542	1.43655	1.15503	-0.378482	0.386262	0.553644	-0.208718	0.543303	0.805201	3.01599	1.07262e-13	1.37618e-12	-1.9526	1.50945e-06	1.26413e-05	-2.34056	6.84475e-10	1.62457e-08	x	IL10 sensitive	N	Y	downstream	121520	Cntln
chr9	83299003	83301566	2.63466	1.30167	1.72948	21.8587	2.82173	2.68453	-0.990789	0.0294597	0.0853083	-0.542894	0.114919	0.373742	3.01373	5.71948e-13	5.99345e-12	-2.98885	6.15486e-09	1.31759e-07	-2.9379	1.89537e-10	5.68363e-09	PGE2 sensitive	IL10 sensitive	N	Y	upstream	-131262	Gm2087
chr3	90144815	90146226	0.490328	0.406077	0.262553	4.2683	2.70369	2.23748	-0.53552	0.304722	0.471863	-0.857639	0.08778	0.321703	3.0134	8.92656e-12	6.824e-11	-0.824129	0.0143708	0.0333984	-0.787525	0.00652216	0.0163897	x	x	N	Y	inside	41389	Nup210l
chr13	29941670	29943185	0.689145	0.683098	0.609012	5.68863	1.31513	0.821774	-0.21206	0.612713	0.74909	0.0301029	0.939088	0.984414	3.01321	4.13575e-13	4.49819e-12	-2.44975	4.59651e-08	6.77602e-07	-2.51423	2.38516e-09	4.51456e-08	PGE2 sensitive	IL10 sensitive	N	N	inside	41963	E2f3
chr15	43532954	43534644	0.920174	0.842664	0.519481	7.4701	1.41515	1.12802	-0.455332	0.289737	0.455951	-0.490398	0.231264	0.541138	3.01299	8.51569e-13	8.50229e-12	-2.75698	2.3283e-08	3.85962e-07	-2.38962	9.42797e-09	1.43091e-07	PGE2 sensitive	IL10 sensitive	N	Y	downstream	56571	Emc2
chr11	5293808	5296960	5.37269	6.42111	2.71908	44.137	54.9492	5.20798	-0.0673087	0.765695	0.858264	-0.704572	0.00264814	0.0372168	3.01279	7.41175e-18	5.0085e-16	-0.025535	0.891088	0.926767	-2.79054	1.70287e-14	6.0018e-12	PGE2 resistant	IL10 sensitive	Y	Y	upstream	-33774	Kremen1
chr14	7857212	7859389	4.98371	3.40389	4.21449	40.383	26.2813	26.7003	-0.744514	0.00430086	0.0194502	-0.0681738	0.731416	0.906454	3.01244	4.6e-18	3.47903e-16	-0.865267	0.000106834	0.000487563	-0.426863	0.0114889	0.026687	x	IL10 resistant	N	N	inside	40344	Flnb
chr3	123173119	123175572	8.43048	3.86719	6.44585	66.7924	33.7691	24.0714	-1.35295	2.0979e-07	8.20944e-06	-0.19301	0.226074	0.535009	3.01042	1.88661e-20	8.5492e-18	-1.25645	1.97658e-08	3.39017e-07	-1.30627	2.19447e-10	6.45943e-09	x	x	Y	N	inside	61803	Synpo2
chr5	53661441	53665466	8.77407	9.41727	8.58472	69.264	35.8594	18.7929	-0.160704	0.372046	0.539618	0.279734	0.0768498	0.298031	3.01026	2.40111e-20	9.91978e-18	-1.35566	5.17099e-09	1.14234e-07	-1.60099	4.83184e-12	3.32343e-10	x	x	Y	Y	downstream	35134	Rnu7
chr14	20952815	20955025	3.22881	3.58588	1.74552	25.0913	15.6734	13.679	-0.147339	0.661396	0.78585	-0.577831	0.0906157	0.327203	3.0083	1.00782e-13	1.3003e-12	-1.08779	0.00082217	0.00284864	-0.631132	0.011027	0.0257672	x	x	N	Y	inside	24488	Vcl
chr17	44436040	44437258	1.30209	0.866155	1.54692	10.589	3.29457	1.81541	-0.702064	0.123063	0.24861	0.298296	0.394519	0.698322	3.0077	9.74041e-13	9.56459e-12	-1.80773	1.05839e-05	6.66201e-05	-2.4491	3.76292e-09	6.61609e-08	x	IL10 sensitive	N	Y	downstream	248078	Clic5
chr10	57818474	57820458	2.00995	1.41776	2.91803	16.5674	9.37235	12.5344	-0.737974	0.0496858	0.12718	0.6746	0.0179894	0.125968	3.00734	2.1565e-14	3.40613e-13	-1.03273	0.000389758	0.00149115	-0.235027	0.28366	0.389408	x	IL10 resistant	Y	N	downstream	24923	Smpdl3a
chr11	60873095	60873793	0.774389	0.731153	0.73957	6.42245	2.7055	1.81691	0.0467903	0.919375	0.955467	-0.12009	0.740008	0.910696	3.00178	6.62505e-13	6.81266e-12	-1.16576	0.000927784	0.00315928	-1.86925	9.12936e-08	9.83421e-07	x	x	N	N	inside	5594	Tmem11
chr12	111047796	111049426	0.717391	0.440096	0.668899	5.78049	0.975646	0.894922	-0.830701	0.0391775	0.10603	0.011914	0.969965	0.992658	3.00121	5.37562e-15	1.02904e-13	-2.71188	6.40066e-10	2.20125e-08	-2.53506	2.5662e-11	1.17471e-09	PGE2 sensitive	IL10 sensitive	N	Y	inside	8814	Rcor1
chr11	83735313	83739323	21.8094	5.74776	24.7093	171.026	23.9165	123.445	-1.9163	1.16683e-08	9.3355e-07	0.246995	0.1596	0.445191	3.00006	2.61793e-18	2.28065e-16	-2.9821	1.38302e-13	3.50137e-11	-0.435376	0.0104588	0.0246391	PGE2 sensitive	IL10 resistant	Y	N	upstream	-9621	Wfdc21
chr1	149839690	149842630	17.3408	11.9453	14.4272	128.232	49.1503	43.7266	-0.8095	0.000157095	0.00143092	0.112603	0.472939	0.758236	2.9994	6.98909e-20	1.93275e-17	-1.81037	6.88219e-11	3.80665e-09	-1.28809	9.20386e-10	2.07058e-08	x	x	Y	Y	inside	120124	Pla2g4a
chr7	98257576	98258722	0.767453	0.679589	0.686686	6.20084	1.50323	1.18201	-0.0843628	0.82798	0.899416	-0.159091	0.63	0.855838	2.99868	4.55246e-14	6.5325e-13	-2.06077	2.03695e-07	2.33547e-06	-2.35759	4.19948e-10	1.09031e-08	PGE2 sensitive	IL10 sensitive	N	N	inside	51378	Acer3
chr17	80963986	80965342	0.780509	0.199529	0.607811	6.36697	1.20565	2.55618	-1.82318	0.00308083	0.0150089	-0.460968	0.216217	0.523153	2.99865	3.85788e-13	4.23096e-12	-2.28798	2.96876e-07	3.20565e-06	-1.3632	6.41367e-06	3.85786e-05	PGE2 sensitive	x	N	N	inside	20033	Tmem178
chr17	81579269	81581945	7.59298	5.19449	7.62828	61.0272	21.4385	21.013	-0.642658	0.00686838	0.0280483	0.117806	0.498757	0.776078	2.9974	8.7233e-19	1.04767e-16	-1.68715	1.35602e-09	3.96751e-08	-1.42086	9.97942e-10	2.21548e-08	x	x	Y	N	inside	157780	Slc8a1
chr18	68783025	68785444	0.922823	0.331022	0.550618	7.52355	1.13041	0.853153	-1.32181	0.0217185	0.0676196	-0.751416	0.073814	0.291897	2.99589	1.67597e-12	1.53624e-11	-2.69751	1.03351e-07	1.32885e-06	-3.13628	1.87382e-10	5.63242e-09	PGE2 sensitive	IL10 sensitive	N	N	downstream	44835	Mir6356
chr1	34042654	34045821	2.72548	5.26984	2.11612	21.0129	32.7374	16.8247	0.623117	0.0398225	0.107366	0.0318883	0.915054	0.976438	2.99533	1.44903e-14	2.40724e-13	0.137351	0.577792	0.681084	0.0180167	0.930249	0.95227	PGE2 resistant	IL10 resistant	N	Y	inside	32414	Dst
chr3	121329275	121331343	5.44139	2.84712	5.8003	42.2568	7.65132	10.103	-1.03705	7.03048e-05	0.000767758	0.213585	0.209094	0.514061	2.99377	2.19538e-19	3.94619e-17	-2.69017	9.72257e-14	2.80369e-11	-1.98222	2.81989e-13	4.4076e-11	PGE2 sensitive	x	Y	N	inside	38493	Alg14
chr17	12998350	12999926	0.891186	0.862646	0.574274	7.24287	3.05848	2.81893	-0.321298	0.329571	0.497707	-0.458297	0.11368	0.371527	2.99364	2.63757e-16	8.44601e-15	-1.48728	2.7805e-07	3.02845e-06	-1.18594	6.18494e-07	5.09244e-06	x	x	N	Y	upstream	-6599	Wtap
chr7	102232434	102234915	10.1411	9.78016	5.35788	72.0242	69.6398	51.6217	-0.419854	0.132197	0.261537	-0.432193	0.107952	0.36085	2.99242	2.895e-15	6.0934e-14	-0.567417	0.0310739	0.0644038	-0.15414	0.443615	0.553288	x	IL10 resistant	N	Y	inside	10647	Pgap2
chr15	31267139	31269574	1.35631	1.2042	1.23868	11.2616	3.13462	2.84239	-0.367698	0.32442	0.492681	-0.0951098	0.763187	0.921163	2.992	4.76138e-14	6.78714e-13	-1.9857	2.89684e-07	3.13953e-06	-1.87812	2.03662e-08	2.73468e-07	x	x	N	Y	inside	43972	Dap
chr4	133439507	133441616	2.78798	0.940138	1.50824	22.3189	3.42028	2.68624	-1.57556	2.42817e-05	0.000335225	-0.854854	0.001304	0.0234629	2.98954	4.61043e-17	2.08747e-15	-2.76097	8.62648e-12	7.67629e-10	-3.00518	1.41509e-14	5.59694e-12	PGE2 sensitive	IL10 sensitive	Y	N	upstream	-39570	Fam46b
chr4	19641778	19642727	0.720425	0.575097	0.999723	5.92173	1.13041	1.11468	-0.13915	0.778048	0.866829	0.442775	0.240017	0.550509	2.98859	6.76023e-12	5.32805e-11	-2.21964	5.23774e-06	3.66004e-05	-2.39633	1.7035e-08	2.353e-07	PGE2 sensitive	IL10 sensitive	N	N	inside	66752	Wwp1
chr6	114255306	114256518	1.13806	0.51866	0.832945	8.80239	1.31941	1.26997	-0.96986	0.0629026	0.151881	-0.544604	0.139107	0.413547	2.9867	8.81404e-13	8.76124e-12	-2.54761	4.67637e-07	4.71e-06	-2.9558	8.81587e-11	3.03961e-09	PGE2 sensitive	IL10 sensitive	N	N	upstream	-26722	Slc6a1
chr5	52383369	52386815	2.30013	1.94022	0.978583	17.365	10.3939	4.95481	-0.775986	0.0121045	0.0433078	-0.62513	0.0419819	0.209739	2.98604	9.63467e-16	2.40723e-14	-1.35903	2.9549e-06	2.22971e-05	-1.2685	9.92954e-07	7.63511e-06	x	x	Y	Y	downstream	21289	Sod3
chr16	26599723	26602580	0.999498	1.50822	1.23413	8.0896	10.9251	4.72902	0.436044	0.107918	0.226342	0.417504	0.10981	0.364624	2.98599	7.57592e-17	3.05889e-15	0.260816	0.163561	0.254987	-0.637442	0.000620314	0.00211618	PGE2 resistant	x	N	Y	inside	19448	Il1rap
chr1	6475481	6477827	5.70585	5.21262	2.0458	41.769	32.2005	8.38744	-0.544918	0.17373	0.318181	-0.986149	0.0194979	0.1324	2.9854	7.94951e-12	6.15739e-11	-0.935553	0.0114486	0.0275659	-1.95485	7.45221e-07	5.99613e-06	x	x	N	Y	upstream	-10576	St18
chr8	128018975	128021076	1.62555	0.56457	1.39769	13.333	0.732805	1.78232	-1.6234	0.00548949	0.0235068	-0.0923862	0.805324	0.937444	2.98519	8.82372e-12	6.75591e-11	-4.34796	5.91599e-10	2.05687e-08	-2.71947	7.23123e-09	1.15402e-07	PGE2 sensitive	IL10 sensitive	N	Y	downstream	258199	Mir21c
chr12	55415346	55417482	5.7233	7.11688	6.25198	43.9035	28.6893	32.5739	0.0409151	0.807552	0.886133	0.376605	0.0160368	0.11757	2.98416	7.66317e-21	5.58428e-18	-0.947557	8.26939e-07	7.58379e-06	-0.23012	0.0674667	0.120624	x	IL10 resistant	N	Y	inside	17590	Psma6
chr4	35060459	35063804	3.84395	3.39229	0.862767	29.4024	11.8785	6.03466	-0.496717	0.318968	0.487193	-1.86861	0.00213648	0.0322807	2.98379	5.66856e-10	2.87318e-09	-1.71508	0.000551216	0.00201112	-2.06754	5.36662e-06	3.30171e-05	x	IL10 sensitive	Y	Y	upstream	-89922	Ifnk
chr2	61489314	61490512	1.4573	0.558624	1.32205	11.3434	3.14072	3.221	-1.49773	0.000406095	0.00302887	-0.0265581	0.920093	0.978045	2.98332	1.30543e-15	3.08346e-14	-2.0422	1.13939e-08	2.16955e-07	-1.74762	3.58632e-09	6.34905e-08	PGE2 sensitive	x	N	Y	upstream	-88672	Tank
chr17	80907909	80909886	1.71271	0.476551	1.27695	14.1628	3.38266	7.65645	-1.76697	0.000617142	0.0042222	-0.515526	0.110964	0.366558	2.98327	4.82303e-14	6.86231e-13	-1.98516	4.98305e-07	4.96327e-06	-0.937599	0.000230173	0.000888673	x	x	N	N	upstream	-35733	Tmem178
chr18	23921008	23922854	1.13341	0.325076	1.18718	8.80083	1.65371	2.50954	-1.69972	0.00439513	0.0197803	0.0480945	0.888638	0.967051	2.9832	1.15703e-12	1.1094e-11	-2.34759	3.65736e-07	3.82364e-06	-1.89441	1.78522e-07	1.74557e-06	PGE2 sensitive	x	N	Y	upstream	-32756	Zfp397
chr7	3399028	3401596	6.18659	8.01062	4.59034	47.9858	61.6504	17.4707	0.0396416	0.864927	0.922255	-0.13535	0.538833	0.802026	2.98263	4.90041e-17	2.19298e-15	-0.0191132	0.924612	0.950184	-1.18384	3.83573e-07	3.36986e-06	PGE2 resistant	x	Y	N	inside	6196	Cacng8
chr9	113161997	113163259	0.686558	0.792172	1.11406	5.38272	4.04878	4.37833	0.0704499	0.848413	0.911876	0.828309	0.00922501	0.0838031	2.98243	5.32157e-14	7.44012e-13	-0.581031	0.0262683	0.0557305	-0.200606	0.334106	0.443564	x	IL10 resistant	N	N	downstream	424524	AU023762
chr2	140159073	140160686	2.03318	1.13616	1.68963	16.5016	6.0172	3.68835	-0.817258	0.0258765	0.0773198	-0.20454	0.453425	0.743427	2.98156	3.50523e-15	7.16798e-14	-1.55684	1.61923e-06	1.34252e-05	-2.06279	5.46543e-10	1.35755e-08	x	IL10 sensitive	Y	N	inside	10678	Esf1
chr15	32347070	32348288	0.507269	0.442532	0.296334	4.01956	1.76994	0.655188	-0.519423	0.258938	0.422194	-0.411147	0.350462	0.66071	2.98074	1.30817e-12	1.23803e-11	-1.47513	3.95752e-05	0.000207799	-2.37113	1.55858e-08	2.18302e-07	x	IL10 sensitive	Y	N	inside	102867	Sema5a
chr7	112498986	112500727	0.653771	0.297004	0.169127	5.63794	7.99638	0.994789	-1.63994	0.0370948	0.10169	-1.61688	0.0415524	0.208497	2.98047	8.12923e-09	3.26507e-08	0.0917613	0.825246	0.879631	-2.09213	4.66667e-05	0.000219886	PGE2 resistant	IL10 sensitive	N	Y	inside	72151	Parva
chr2	145047136	145049130	1.81439	0.930683	1.09944	14.5028	3.98639	2.08246	-0.929781	0.0118264	0.0425527	-0.711551	0.0153445	0.114558	2.9798	1.50072e-15	3.45692e-14	-1.88018	6.70943e-08	9.3057e-07	-2.77467	1.21737e-12	1.27966e-10	x	IL10 sensitive	Y	N	upstream	-194477	Slc24a3
chr8	35519342	35520760	1.11823	0.406077	1.3036	8.89779	3.09545	2.72609	-1.49362	0.00300253	0.0147232	0.285901	0.354139	0.663917	2.97918	7.1099e-14	9.62353e-13	-1.71902	3.07918e-06	2.30778e-05	-1.66714	1.20193e-07	1.24427e-06	x	x	N	Y	upstream	-24518	Eri1
chr6	127245235	127247075	8.58493	3.80159	5.31598	65.7635	42.7573	19.1962	-1.39912	1.2381e-05	0.000195768	-0.471539	0.0367634	0.194398	2.97777	4.50397e-17	2.04959e-15	-0.913606	0.00019416	0.000815743	-1.60616	1.84112e-09	3.65546e-08	x	x	Y	N	downstream	61812	D130058E03
chr6	97961039	97963213	1.24696	2.28528	1.16232	9.89171	28.2673	10.4029	0.627843	0.0354964	0.0984135	0.0981713	0.730736	0.905944	2.97733	2.48996e-15	5.37514e-14	1.25151	1.80961e-06	1.47318e-05	0.275763	0.139665	0.220063	x	IL10 resistant	Y	N	upstream	-29656	Mitf
chr11	70935625	70938369	4.76644	3.3882	3.48153	40.0376	5.75386	3.44563	-0.769497	0.0148293	0.0506729	-0.127228	0.604827	0.841933	2.97573	1.11072e-15	2.70531e-14	-3.0919	1.31302e-11	1.06153e-09	-3.10791	1.85428e-13	3.22754e-11	PGE2 sensitive	IL10 sensitive	N	N	downstream	32976	Nup88
chr7	134836150	134837264	0.396469	0.402568	0.328671	3.1798	0.895218	0.716993	-0.14796	0.772571	0.863098	-0.194997	0.665824	0.87442	2.97342	1.67453e-11	1.19792e-10	-1.9508	1.23265e-05	7.60271e-05	-2.02666	5.58858e-07	4.66363e-06	x	IL10 sensitive	N	Y	downstream	101723	Fam196a
chr13	107353150	107353998	0.242833	0.115019	0.070607	1.9195	0.858507	0.71062	-1.37881	0.102736	0.218257	-1.39212	0.0881015	0.322277	2.97298	1.13138e-08	4.42581e-08	-1.58356	0.00152974	0.00485899	-1.16514	0.00661262	0.0165792	x	x	N	Y	upstream	-116247	AI197445
chr13	15935605	15937565	2.80524	2.33821	2.38759	22.2413	16.9788	22.4318	-0.468584	0.156765	0.29562	-0.097428	0.729396	0.905284	2.97143	9.22465e-15	1.63793e-13	-0.606798	0.0227442	0.0493315	0.15831	0.431695	0.542245	x	IL10 resistant	N	Y	upstream	-77889	Inhba
chr7	4292327	4294313	4.00217	4.95285	2.5476	31.0998	13.9291	12.4167	-0.0326508	0.891654	0.938625	-0.289877	0.207879	0.5126	2.97136	4.39332e-17	2.01283e-15	-1.584	5.39985e-08	7.73083e-07	-0.974927	5.55754e-06	3.40132e-05	x	x	N	Y	downstream	19132	Pira6
chr5	21341239	21343313	2.16284	0.575097	1.48662	16.9698	4.39592	3.47814	-1.97384	5.60116e-05	0.000645114	-0.461782	0.118574	0.38013	2.97065	1.03402e-14	1.80532e-13	-2.06775	4.67585e-08	6.87351e-07	-2.20931	4.57649e-10	1.17462e-08	PGE2 sensitive	IL10 sensitive	Y	N	upstream	-30396	Fgl2
chr4	132897811	132899779	2.06586	2.38246	2.09586	16.2812	18.7123	4.04968	0.127284	0.625783	0.759603	0.0737461	0.742852	0.911866	2.96927	6.40278e-17	2.68948e-15	0.13586	0.485993	0.598174	-1.93402	5.42905e-11	2.06025e-09	PGE2 resistant	x	N	Y	upstream	-14337	Stx12
chr5	136014158	136016381	1.6186	2.04822	0.987394	12.4682	21.5668	8.08117	0.0742373	0.788512	0.873919	-0.481266	0.0913313	0.328589	2.96918	5.48731e-16	1.5159e-14	0.50894	0.0195884	0.0434533	-0.431965	0.0229562	0.0483277	x	IL10 resistant	N	Y	inside	20471	Dtx2
chr1	16161292	16163201	1.07014	0.473042	0.422161	8.7167	1.85465	2.02735	-1.39168	0.0192749	0.0616671	-1.20802	0.0205675	0.13669	2.96918	3.04945e-11	2.05809e-10	-2.43976	1.78389e-06	1.45408e-05	-1.97032	1.46906e-06	1.06952e-05	PGE2 sensitive	x	Y	N	downstream	56365	Rdh10
chr4	95735482	95737570	2.59199	1.2698	3.44469	19.8547	5.83001	7.23868	-0.850343	0.0198629	0.063114	0.349349	0.143722	0.420832	2.9689	1.78563e-15	4.01543e-14	-1.69791	4.35605e-07	4.44045e-06	-1.54776	3.23613e-08	4.03021e-07	x	x	N	Y	inside	157106	Fggy
chr10	86122934	86125266	8.80319	7.26426	5.61912	58.3448	44.5598	13.4614	-0.664281	0.0329383	0.0929265	-0.0813575	0.759457	0.919707	2.96844	1.03605e-14	1.80688e-13	-0.919955	0.00161583	0.00509079	-1.79927	1.6668e-08	2.31215e-07	x	x	Y	N	downstream	28247	4930486F22Rik
chr5	5359334	5360857	1.96058	1.52576	1.95975	15.7278	6.40806	3.12462	-0.422502	0.256686	0.419474	0.124848	0.67041	0.876888	2.96814	5.47507e-14	7.63692e-13	-1.54497	7.33384e-06	4.86682e-05	-2.18266	2.07696e-09	4.03895e-08	x	IL10 sensitive	N	Y	inside	20155	Cdk14
chr3	133789801	133791499	0.981933	0.503551	0.622605	7.94731	1.62893	1.13006	-0.816005	0.112714	0.233719	-0.602297	0.137826	0.411528	2.96762	2.53632e-12	2.22392e-11	-2.27854	9.83154e-07	8.77613e-06	-2.72701	1.48639e-09	3.07928e-08	PGE2 sensitive	IL10 sensitive	N	N	upstream	-246260	Tet2
chr17	33678202	33679599	2.77724	1.32974	2.23254	21.4867	9.15455	4.31271	-1.12387	0.000330596	0.0025662	-0.201009	0.344024	0.656025	2.96526	1.18823e-17	7.20728e-16	-1.45219	9.64562e-08	1.25607e-06	-2.21993	8.71537e-13	9.76646e-11	x	IL10 sensitive	N	Y	inside	6558	Hnrnpm
chrX	93876948	93878758	1.7851	2.71943	1.3206	13.9401	5.50064	3.29879	0.387406	0.157627	0.296799	-0.249415	0.34945	0.659946	2.9635	6.46797e-16	1.73094e-14	-1.60796	2.42286e-07	2.70056e-06	-1.88936	6.29663e-10	1.52331e-08	x	x	Y	N	upstream	-45758	Pdk3
chr11	72841993	72844187	2.36196	3.79213	1.92974	19.0717	20.5082	3.58329	0.52995	0.052765	0.133216	-0.109404	0.656412	0.869065	2.96193	4.67342e-16	1.33695e-14	-0.128151	0.543123	0.650221	-2.19493	3.84197e-11	1.5986e-09	PGE2 resistant	IL10 sensitive	N	Y	inside	46865	Zzef1
chr13	46718809	46722190	9.37227	7.90583	7.16683	71.1158	34.7088	16.7772	-0.206055	0.40967	0.575793	-0.253762	0.232006	0.541529	2.96116	6.78487e-17	2.80794e-15	-1.28789	2.93232e-06	2.21601e-05	-1.98911	4.4026e-11	1.76645e-09	x	x	N	Y	inside	7349	Nup153
chr11	102383180	102385027	0.614153	0.67608	0.536068	5.19279	8.22391	1.9446	0.232258	0.616481	0.751922	-0.308244	0.449913	0.741534	2.96113	3.75329e-12	3.14768e-11	0.832694	0.00550668	0.0146619	-1.44352	9.2787e-06	5.32518e-05	x	x	N	Y	upstream	-9298	Rundc3a
chr10	95367300	95369327	3.68598	1.92833	2.6608	28.3165	12.9057	5.31338	-0.936808	0.00208758	0.0110713	-0.42084	0.0632125	0.266002	2.95892	4.41571e-17	2.01623e-15	-1.28165	1.83249e-06	1.48754e-05	-2.39916	7.18804e-13	8.50033e-11	x	IL10 sensitive	Y	N	downstream	32039	2310039L15Rik
chr13	75752353	75755835	9.93044	7.09426	6.62833	73.1307	52.3416	36.6308	-0.810248	0.00643709	0.0266421	-0.214322	0.38198	0.687687	2.95817	1.36568e-15	3.19776e-14	-0.929237	0.000693245	0.00245684	-0.709452	0.00125008	0.00390719	x	x	Y	Y	inside	46611	Ell2
chr19	53378039	53379220	0.772245	1.51523	1.13885	6.12954	7.12866	2.53096	0.894886	0.00942583	0.035727	0.617086	0.0436522	0.214559	2.95785	3.33222e-14	4.98032e-13	0.133531	0.571484	0.675418	-1.19134	8.00095e-06	4.67597e-05	PGE2 resistant	x	N	Y	overlapEnd	11943	Smndc1
chr6	108901820	108903010	0.678202	0.646643	0.587688	5.30944	2.26509	1.54054	-0.4538	0.276315	0.441411	0.116701	0.754423	0.917195	2.9578	4.4273e-13	4.78441e-12	-1.60305	8.73904e-06	5.65119e-05	-1.49119	3.29109e-06	2.16192e-05	x	x	Y	N	downstream	73775	Edem1
chr6	50526890	50528535	1.90893	1.10916	1.35894	16.2775	5.38169	4.28577	-1.08752	0.0244947	0.0740029	-0.374374	0.319884	0.633869	2.95701	3.80352e-12	3.18486e-11	-1.743	2.17801e-05	0.000123983	-1.69679	2.82187e-06	1.8903e-05	x	x	N	Y	downstream	38762	Cycs
chr6	137016983	137018953	0.93311	0.787591	0.66201	7.47705	3.93839	1.79161	-0.407313	0.2325	0.391359	-0.399291	0.187522	0.485599	2.95542	2.80426e-15	5.94636e-14	-1.08262	7.77364e-05	0.000370508	-1.92948	1.21529e-09	2.60413e-08	x	x	N	N	downstream	63446	Pde6h
chr6	146616009	146620432	4.41816	3.10903	10.9578	35.7912	26.5605	20.0774	-0.896294	0.00123901	0.00731961	1.80092	1.90258e-10	1.97301e-07	2.95228	1.9584e-17	1.04873e-15	-0.90949	6.4797e-05	0.000317064	-0.278523	0.0991862	0.166111	x	IL10 resistant	Y	Y	inside	16372	Tm7sf3
chr14	64895484	64897457	7.21188	2.32953	5.07754	52.795	24.1896	14.8996	-1.75881	3.59317e-07	1.2318e-05	-0.392573	0.0510527	0.235583	2.95167	6.06489e-18	4.36066e-16	-1.41988	1.15276e-07	1.45648e-06	-1.79062	3.49797e-11	1.49231e-09	x	x	N	N	inside	53377	Hmbox1
chr6	28291157	28294674	22.4538	11.8299	13.0465	149.604	107.248	57.6874	-1.15685	0.00013249	0.00125431	-0.357996	0.115172	0.374168	2.95161	5.57194e-16	1.53849e-14	-0.902771	0.000724359	0.00255418	-1.16602	2.23744e-06	1.53837e-05	x	x	Y	N	upstream	-31315	Zfp800
chr2	58495553	58497877	7.81523	5.46771	5.65746	58.2309	19.43	10.3389	-0.713994	0.000869109	0.00552934	-0.312502	0.0591015	0.256722	2.95157	5.09101e-20	1.5337e-17	-1.88159	1.56634e-11	1.2032e-09	-2.39078	1.45564e-15	1.43695e-12	x	IL10 sensitive	Y	N	inside	70113	Acvr1
chr4	116202024	116203681	1.47803	0.413095	1.40069	11.2962	2.2455	3.05578	-1.6052	0.00481244	0.0212401	-0.189405	0.572497	0.823468	2.95137	6.52853e-13	6.72752e-12	-2.26568	6.59465e-07	6.26527e-06	-2.02698	2.23517e-08	2.95637e-07	PGE2 sensitive	IL10 sensitive	N	Y	upstream	-19061	Pik3r3
chr4	3472745	3474412	0.782151	0.48006	0.661289	6.22861	1.49039	2.59977	-0.694202	0.0966866	0.208645	-0.280872	0.389917	0.69477	2.95102	3.19434e-14	4.80756e-13	-2.08663	1.09976e-07	1.39869e-06	-1.25542	3.47658e-06	2.26478e-05	PGE2 sensitive	x	N	N	upstream	-63511	Mir3471-2
chr16	64972717	64974396	2.02988	0.956611	0.707711	14.3258	7.29471	5.94844	-1.46102	0.00370238	0.0173248	-0.949145	0.0384882	0.199874	2.9498	6.03049e-12	4.81199e-11	-1.65708	3.9985e-05	0.000209603	-0.857616	0.0043159	0.0114953	x	x	N	Y	downstream	121472	Cggbp1
chr2	153703590	153705997	2.72557	0.798118	2.44635	20.4566	5.73765	4.52379	-1.7513	7.57875e-05	0.000813626	-0.0772809	0.768788	0.923728	2.94795	3.90869e-15	7.85891e-14	-2.04296	3.84403e-08	5.86723e-07	-2.15863	1.84551e-10	5.55662e-09	PGE2 sensitive	IL10 sensitive	N	Y	upstream	-36492	Mapre1
chr13	15852878	15853989	1.85658	2.61279	1.78031	14.7282	22.0014	11.0655	0.148621	0.680654	0.799675	0.116807	0.73526	0.908326	2.94744	7.18087e-13	7.32001e-12	0.255056	0.371066	0.487198	-0.188414	0.433384	0.543709	PGE2 resistant	IL10 resistant	Y	N	downstream	46192	A530046M15Rik
chr4	132687040	132688664	3.80276	3.65118	2.54246	29.1994	12.9382	7.06143	-0.184027	0.451268	0.613427	-0.452344	0.04269	0.211635	2.94607	2.245e-17	1.1663e-15	-1.39005	2.62671e-07	2.88896e-06	-1.91717	2.95959e-11	1.30496e-09	x	x	N	N	downstream	44694	Xkr8
chr16	34110181	34112900	3.73274	1.71476	2.43335	29.0411	17.5954	9.9201	-1.21375	0.000173766	0.00154728	-0.570952	0.0170238	0.121978	2.94572	4.66863e-17	2.10851e-15	-0.816959	0.000500721	0.00185093	-1.48977	4.34834e-09	7.47717e-08	x	x	Y	N	upstream	-144537	Umps
chr14	12399746	12401273	1.53443	0.625589	1.34547	11.8165	1.85984	1.24121	-1.09682	0.0191825	0.0614516	-0.251855	0.428338	0.72614	2.94454	1.4435e-13	1.78534e-12	-2.66162	1.79497e-08	3.13552e-07	-3.28675	4.65739e-12	3.24333e-10	PGE2 sensitive	IL10 sensitive	N	Y	upstream	-54645	Fezf2
chr6	56933362	56935694	5.09066	2.59145	2.83898	38.7612	13.286	10.5041	-0.963353	0.00553334	0.0236483	-0.819982	0.00467864	0.0545268	2.94417	3.35695e-15	6.91457e-14	-1.56153	2.13248e-06	1.6901e-05	-1.88209	2.14431e-09	4.15046e-08	x	x	N	Y	upstream	-10596	Nt5c3
chr8	71780172	71780808	0.181602	0.14202	0.103666	1.49112	0.51046	0.276636	-0.810021	0.284362	0.450102	-0.376427	0.575974	0.825373	2.94385	1.23924e-08	4.81454e-08	-1.95517	0.000215525	0.000892845	-1.94333	0.000216553	0.000843151	x	x	N	N	upstream	-54809	Fcho1
chr10	7946497	7948816	4.74945	3.50107	6.7382	36.7187	19.6246	18.6329	-0.371102	0.119453	0.243373	0.451972	0.017899	0.125617	2.9438	3.21818e-18	2.69434e-16	-0.866147	8.46367e-05	0.000398501	-1.02811	3.65396e-07	3.23701e-06	x	x	N	N	inside	8467	Tab2
chr12	32182113	32184177	6.9873	12.555	3.70844	51.2327	49.0842	21.8634	0.311945	0.121905	0.246953	-0.331559	0.108841	0.362613	2.94136	3.78004e-18	3.02659e-16	-0.663265	0.00124135	0.00406483	-0.717154	9.07476e-05	0.00039544	x	x	N	Y	inside	25193	Pik3cg
chr10	58462149	58463910	0.793128	0.984683	1.07579	6.59595	2.57889	3.49913	0.511727	0.223557	0.380619	0.213567	0.532319	0.797768	2.94128	1.0213e-12	9.96091e-12	-1.07053	0.00229871	0.00690536	-1.05527	0.000133495	0.000553066	x	x	N	Y	inside	16179	Ranbp2
chr11	80246609	80247981	1.51642	0.964701	1.865	12.0437	2.5379	2.25547	-0.772186	0.0275381	0.0810869	0.460354	0.0712458	0.286092	2.94124	1.47157e-15	3.39994e-14	-2.40685	1.06894e-09	3.28448e-08	-2.20569	5.41186e-11	2.05662e-09	PGE2 sensitive	IL10 sensitive	N	N	inside	38241	Rhot1
chr4	119922078	119924095	2.71213	1.57382	1.59418	20.3259	8.66031	4.98445	-1.07588	0.000493772	0.00354549	-0.518371	0.0327603	0.181414	2.941	4.73463e-17	2.13474e-15	-1.65046	2.22146e-08	3.72141e-07	-1.82891	1.27592e-10	4.1028e-09	x	x	Y	N	inside	108409	Hivep3
chr6	129315044	129317757	10.3818	3.61044	13.7341	79.3122	18.3749	22.6449	-1.53963	1.05094e-05	0.000172255	0.493412	0.0218577	0.141912	2.94089	1.95637e-16	6.61554e-15	-2.31224	4.05262e-10	1.51878e-08	-1.72774	1.50989e-09	3.11909e-08	PGE2 sensitive	x	Y	N	downstream	15381	4922502D21Rik
chr11	109402001	109404290	7.87734	3.44113	3.28909	57.6047	24.2508	9.49405	-1.40403	1.08682e-06	2.89416e-05	-0.966414	2.59258e-05	0.00147008	2.94074	8.61112e-19	1.0453e-16	-1.60381	3.04358e-09	7.46361e-08	-2.39091	2.06096e-14	6.81825e-12	x	IL10 sensitive	N	Y	upstream	-22799	Amz2
chr14	62346309	62348147	4.52688	4.11126	3.42151	34.6405	10.7645	4.09589	-0.163891	0.406568	0.572899	-0.362994	0.0400274	0.204188	2.94037	1.06279e-19	2.49177e-17	-1.77941	8.51738e-11	4.45922e-09	-3.04662	2.19538e-17	1.3154e-13	x	IL10 sensitive	Y	N	inside	15124	Rnaseh2b
chr16	84640446	84643058	2.60292	1.26414	1.30607	20.7044	7.65106	3.91275	-1.10984	0.00333612	0.0159684	-0.985866	0.00208454	0.0317359	2.93843	4.23714e-15	8.37678e-14	-1.48317	3.69031e-06	2.70896e-05	-2.38009	4.099e-11	1.6809e-09	x	IL10 sensitive	Y	N	upstream	-38036	4930529L06Rik
chr1	180220654	180223006	4.11182	2.81339	1.38493	28.4041	44.9809	16.4234	-1.03928	0.00684012	0.0279625	-0.866257	0.0234653	0.147996	2.93742	3.0416e-13	3.43063e-12	0.00951761	0.975	0.984568	-0.244535	0.311197	0.419479	PGE2 resistant	IL10 resistant	N	Y	downstream	24120	Psen2
chr11	44476077	44479325	16.3344	9.17777	13.1715	115.275	48.1578	55.4008	-1.06449	3.45299e-05	0.000440091	0.00912123	0.959615	0.989816	2.93738	3.60073e-18	2.91545e-16	-1.67103	5.93524e-09	1.28177e-07	-0.858809	8.01874e-06	4.68484e-05	x	x	Y	N	upstream	-7153	Ublcp1
chr16	45388877	45390852	3.43185	2.0493	3.22981	26.8533	15.9753	7.11709	-0.775727	0.020404	0.0644836	-0.0075236	0.97503	0.994296	2.93543	1.97397e-15	4.38774e-14	-0.82882	0.00136388	0.00440034	-1.80752	3.24372e-09	5.83448e-08	x	x	Y	N	inside	19189	Cd200
chr8	86870390	86874121	13.2407	14.8899	11.4017	102.15	69.9561	42.5469	0.0203629	0.898319	0.942338	-0.00901763	0.947579	0.987188	2.93517	3.83875e-21	3.94875e-18	-0.740854	2.36983e-05	0.000133382	-1.04675	3.48735e-09	6.2044e-08	x	x	Y	Y	inside	13002	N4bp1
chr1	144291212	144295855	6.77355	5.44588	4.68099	52.4191	14.3231	9.21589	-0.442274	0.0565254	0.140131	-0.417026	0.0358503	0.19115	2.93467	4.00063e-18	3.1494e-16	-2.0017	1.64156e-10	7.3917e-09	-2.38611	9.79456e-14	2.03143e-11	PGE2 sensitive	IL10 sensitive	Y	N	upstream	-44430	Rgs1
chr5	100586964	100588777	10.9	3.7354	6.89547	78.2166	51.5614	26.091	-1.75944	1.73737e-06	4.21638e-05	-0.475407	0.0419827	0.209739	2.93438	3.42951e-16	1.03838e-14	-0.791527	0.0016532	0.00519183	-1.4917	2.79816e-08	3.56466e-07	x	x	Y	N	upstream	-15665	Plac8
chr15	53288474	53290190	2.72766	2.75589	2.72591	20.8448	9.86413	5.56787	0.0285243	0.921083	0.956438	0.0465834	0.847042	0.952554	2.93371	1.16337e-15	2.81574e-14	-1.16255	3.08538e-05	0.000167138	-1.86119	1.15715e-09	2.50197e-08	x	x	Y	N	inside	56851	Ext1
chr3	87804172	87805079	0.520779	0.230039	0.579189	4.09262	0.825168	1.1388	-0.673083	0.25246	0.414588	-0.117526	0.766831	0.922655	2.93354	6.31739e-12	5.012e-11	-1.90837	4.2705e-05	0.000221942	-2.12898	3.16712e-08	3.96103e-07	x	IL10 sensitive	Y	N	inside	7676	Insrr
chr16	95207725	95209188	0.510579	0.138511	0.183199	4.07428	1.36897	0.654027	-1.74228	0.0214393	0.0669551	-1.39291	0.0188307	0.129687	2.92951	1.56587e-10	8.98387e-10	-1.51656	0.000715115	0.00252637	-2.61774	8.52078e-08	9.25445e-07	x	IL10 sensitive	N	N	upstream	-49101	Kcnj15
chr4	109829825	109831005	0.630151	0.761663	0.757951	4.8995	2.25653	1.86392	0.350984	0.3284	0.496564	0.18793	0.583323	0.829374	2.9295	2.28836e-14	3.58825e-13	-1.01021	0.000528251	0.0019394	-1.46163	2.08279e-07	1.98648e-06	x	x	Y	N	upstream	-147609	Dmrta2
chr9	117926027	117928308	1.83577	1.33812	0.946967	14.7839	3.97847	3.40009	-0.952754	0.00375435	0.0174921	-0.574912	0.0462874	0.222006	2.92831	7.24483e-16	1.90389e-14	-2.28111	6.74459e-10	2.2961e-08	-1.70253	4.15488e-09	7.18562e-08	PGE2 sensitive	x	Y	N	upstream	-113353	Azi2
chr10	95371321	95372911	3.22739	1.27925	1.78744	23.9135	9.99502	3.61548	-1.4894	2.43663e-05	0.00033605	-0.661043	0.00860285	0.0803723	2.92806	7.25216e-17	2.95149e-15	-1.5182	1.66063e-07	1.96338e-06	-2.58543	2.3542e-13	3.85867e-11	x	IL10 sensitive	Y	N	downstream	35841	2310039L15Rik
chr4	129841828	129843234	1.06107	1.75336	1.52225	8.36366	1.81703	1.9571	0.544152	0.0952786	0.206449	0.676894	0.0202009	0.135472	2.92686	2.09639e-14	3.32006e-13	-2.34355	8.52754e-09	1.71644e-07	-1.89021	7.63071e-09	1.20464e-07	PGE2 sensitive	x	N	N	inside	21824	Ptp4a2
chr14	99199211	99201527	3.9157	3.61151	2.35842	28.7712	22.5935	16.5486	-0.311333	0.281366	0.44686	-0.46025	0.0911186	0.328184	2.92676	2.17949e-15	4.7937e-14	-0.685994	0.00733307	0.0187722	-0.572035	0.00663214	0.0166181	x	x	N	Y	upstream	-98321	Klf5
chr13	108520538	108522381	1.29885	1.04814	0.77784	9.81722	2.67216	4.70807	-0.0688869	0.870215	0.925214	-0.803002	0.0384885	0.199874	2.92674	1.18743e-12	1.13636e-11	-1.78548	1.25009e-05	7.69535e-05	-1.17778	6.79009e-05	0.000306645	x	x	N	Y	upstream	-132716	Pde4d
chr5	122124105	122125954	0.936293	0.582115	0.798621	7.23919	4.41214	4.92983	-0.642806	0.10742	0.225578	-0.259772	0.401542	0.70419	2.92639	1.84872e-14	2.97944e-13	-0.661747	0.0124779	0.0296589	-0.573129	0.00723058	0.0179104	x	x	N	Y	inside	9863	Ccdc63
chr3	133332134	133335953	4.93639	1.67724	4.56666	37.7119	4.3788	8.20335	-1.64505	4.20127e-08	2.44923e-06	-0.0133596	0.93226	0.982313	2.92593	4.93017e-20	1.5192e-17	-3.24788	4.48625e-16	6.36634e-13	-2.09421	1.86183e-14	6.3583e-12	PGE2 sensitive	IL10 sensitive	Y	N	inside	23935	Ppa2
chr9	25288623	25290190	1.45523	1.05867	1.18886	11.3357	2.6003	1.98758	-0.512154	0.12056	0.244996	-0.163144	0.541572	0.804097	2.92554	1.41186e-15	3.28042e-14	-2.27237	2.21129e-09	5.83386e-08	-2.35884	1.85423e-11	9.1398e-10	PGE2 sensitive	IL10 sensitive	N	Y	inside	36968	Sept7
chrX	153292385	153294113	1.93335	0.240566	1.65209	14.5171	1.9727	2.60067	-2.76413	1.0527e-06	2.81443e-05	-0.35664	0.145135	0.422914	2.92517	4.04414e-16	1.19235e-14	-2.70914	1.21047e-10	5.8859e-09	-2.63824	4.19473e-13	5.69775e-11	PGE2 sensitive	IL10 sensitive	Y	N	inside	55205	Klf8
chr8	110859089	110861238	5.92723	4.65127	5.15571	44.8856	16.2505	11.7601	-0.394709	0.0522043	0.132215	-0.145675	0.378458	0.685051	2.92232	1.08009e-19	2.52138e-17	-1.55279	1.03969e-09	3.21292e-08	-1.87835	2.96459e-13	4.52877e-11	x	x	Y	N	inside	13141	Cog4
chr5	110680431	110683025	7.64532	5.98881	6.00877	55.9989	36.5681	17.0536	-0.445043	0.0374171	0.102386	-0.270007	0.122786	0.387116	2.92224	4.75063e-19	6.92372e-17	-0.751699	0.000164792	0.000708203	-1.68996	1.1051e-11	6.28472e-10	x	x	Y	N	upstream	-15587	Mir7026
chr17	83303833	83305300	0.904728	0.76059	0.449647	7.3909	8.60102	4.38736	-0.407836	0.393768	0.560766	-0.974189	0.0385214	0.199987	2.9209	9.58503e-12	7.2799e-11	0.170366	0.576445	0.679895	-0.66764	0.0162571	0.0360012	PGE2 resistant	x	N	Y	upstream	-46364	Eml4
chr1	85100990	85102473	0.612853	0.406077	0.405689	4.70347	2.89697	0.841521	-0.983988	0.0639436	0.153737	-0.277985	0.533041	0.79813	2.92068	1.52451e-11	1.10111e-10	-1.10564	0.00172215	0.00537734	-2.17727	3.06027e-07	2.77307e-06	x	IL10 sensitive	N	N	inside	8121	A530032D15Rik
chr11	100587935	100589738	9.53996	7.54615	6.80103	65.1225	33.2182	22.454	-0.53872	0.0262463	0.0781778	-0.166345	0.405496	0.707603	2.92042	1.92447e-17	1.0357e-15	-1.35415	4.87771e-07	4.87545e-06	-1.36079	1.3274e-08	1.91135e-07	x	x	Y	N	downstream	12946	Cnp
chr10	20794737	20796864	1.3147	0.558624	1.01098	9.78175	3.22115	2.46689	-0.820371	0.139776	0.272236	-0.609133	0.125021	0.390849	2.92026	9.64836e-12	7.32181e-11	-1.33105	0.00107111	0.0035751	-2.28317	2.63115e-08	3.38628e-07	x	IL10 sensitive	N	N	upstream	-70732	Pde7b
chr1	173476890	173478551	2.65501	0.524606	1.55166	19.1081	11.1239	5.23563	-2.38055	1.1156e-05	0.000180548	-0.657757	0.0340342	0.185665	2.92017	2.72271e-14	4.17701e-13	-1.03029	0.000618552	0.0022286	-1.84999	1.31756e-08	1.90124e-07	x	x	N	Y	downstream	57117	Aim2
chr13	5788865	5792219	16.8827	7.11015	14.2339	122.697	35.1235	33.8912	-1.20339	0.000241448	0.00201083	-0.168426	0.442336	0.736021	2.92009	1.07433e-15	2.62855e-14	-2.02871	1.41785e-08	2.59618e-07	-1.84497	1.88474e-09	3.72697e-08	PGE2 sensitive	x	Y	Y	downstream	67550	1700016G22Rik
chr5	118497896	118501160	5.93609	2.66679	6.48015	43.5579	29.4527	15.007	-1.38495	9.20356e-05	0.000944079	0.434726	0.070315	0.283855	2.92001	1.13105e-15	2.74615e-14	-0.932221	0.000455422	0.0017051	-1.27116	7.59896e-07	6.09692e-06	x	x	Y	Y	upstream	-61190	Med13l
chr3	28235416	28237629	1.21271	0.646643	0.797899	9.2356	5.92484	3.50919	-1.18621	0.00102754	0.00630881	-0.376019	0.165535	0.454136	2.91899	3.21323e-16	9.84509e-15	-0.928433	0.000131488	0.000583197	-1.14519	8.71932e-07	6.83934e-06	x	x	Y	N	upstream	-26691	Tnik
chr5	66037837	66043003	13.4159	13.7443	10.3691	95.3102	69.0225	74.7357	-0.18581	0.476501	0.636354	-0.0816905	0.727513	0.904652	2.91877	1.78489e-15	4.01543e-14	-0.835042	0.0020155	0.00616481	-0.152148	0.435753	0.546005	x	IL10 resistant	Y	Y	upstream	-36135	9130230L23Rik
chr4	40739223	40741594	1.48395	1.10321	1.51388	11.6453	2.9355	3.36873	-0.193647	0.55703	0.703785	-0.137924	0.598135	0.83795	2.91746	2.00165e-15	4.43827e-14	-1.78419	2.75392e-07	3.00496e-06	-1.90911	3.66024e-10	9.6992e-09	x	x	N	Y	inside	17477	Smu1
chr18	44297195	44299406	1.68889	0.764099	0.696928	13.0399	4.11883	3.23256	-1.33126	0.000140221	0.00131093	-1.14268	0.000140517	0.00499827	2.91568	5.70311e-17	2.45836e-15	-1.82663	3.82869e-09	8.97158e-08	-1.85511	8.84782e-11	3.04865e-09	x	x	Y	N	downstream	28174	Npy6r
chr2	150926674	150928281	3.96077	1.16316	3.97123	30.0982	5.72999	6.12589	-1.59498	0.000649635	0.00438992	-0.0153145	0.955579	0.988955	2.91438	9.22465e-14	1.20533e-12	-2.47508	1.57455e-08	2.82758e-07	-2.32001	9.01232e-10	2.03599e-08	PGE2 sensitive	IL10 sensitive	N	Y	downstream	17885	Gins1
chr13	55338922	55340345	0.809629	0.835645	0.993197	6.30794	1.83753	1.31441	0.0517725	0.914816	0.952933	0.266967	0.350167	0.660489	2.91432	3.14218e-15	6.53963e-14	-1.7367	2.52611e-07	2.79829e-06	-2.26384	5.2554e-11	2.01134e-09	x	IL10 sensitive	N	Y	upstream	-9904	Mxd3
chr6	71192929	71194084	0.578095	0.210057	0.288723	4.40133	0.602823	1.29029	-1.85255	0.00423031	0.0191955	-0.771272	0.117312	0.377957	2.9124	1.64507e-11	1.17964e-10	-3.21335	2.97443e-08	4.73844e-07	-1.54527	1.55938e-05	8.39468e-05	PGE2 sensitive	x	N	Y	upstream	-6381	Fabp1
chr13	76061663	76063652	1.30976	1.29816	1.39746	10.1519	2.64557	2.55972	-0.0176774	0.958432	0.977299	0.0609941	0.831865	0.947757	2.91216	2.28767e-14	3.58821e-13	-1.95235	1.93407e-07	2.23139e-06	-1.99226	2.80296e-09	5.15868e-08	x	x	Y	N	upstream	-5662	Gpr150
chr1	155843305	155845828	1.72614	1.56816	1.35416	13.3653	9.77488	5.41577	-0.558422	0.07661	0.175661	-0.0740711	0.785617	0.929633	2.91151	2.64425e-15	5.66288e-14	-0.826205	0.00114683	0.00379437	-0.986541	3.2296e-05	0.00015896	x	x	Y	N	upstream	-31667	Qsox1
chr2	94135943	94139705	6.56289	3.36987	5.07175	50.2171	9.87944	22.5976	-1.05351	0.000369436	0.00280432	-0.333579	0.114565	0.373091	2.90852	3.80433e-17	1.79482e-15	-2.40014	4.89049e-11	2.9055e-09	-1.09245	8.39391e-07	6.62628e-06	PGE2 sensitive	x	Y	Y	inside	20085	Hsd17b12
chr5	64907654	64910771	2.61207	0.436587	3.69909	19.4866	8.43342	7.17143	-2.4158	1.98368e-07	7.86146e-06	0.432484	0.033508	0.184079	2.90809	2.06939e-17	1.0919e-15	-1.03908	1.6745e-05	9.89886e-05	-1.52467	1.04092e-09	2.2911e-08	x	x	N	N	downstream	23487	Tlr1
chr6	51909330	51911428	1.63077	1.21472	1.64857	12.4565	3.27317	6.21466	-0.659278	0.0433004	0.114459	0.16287	0.524137	0.792622	2.907	1.42239e-15	3.2976e-14	-2.13526	3.38177e-09	8.13741e-08	-0.830777	0.000165165	0.000666256	PGE2 sensitive	x	N	N	inside	102170	Skap2
chr6	52675082	52676303	6.02371	3.8321	7.01407	45.2361	28.0439	30.1805	-0.63659	0.0111717	0.0407271	0.257276	0.160038	0.446021	2.90623	5.03346e-18	3.74385e-16	-0.7774	0.000258348	0.00104566	-0.554033	0.00136755	0.00422925	x	x	N	Y	upstream	-35392	Hibadh
chr11	64506822	64507974	0.638061	0.372059	0.343943	4.89072	1.19371	0.718425	-0.349505	0.522318	0.675638	-1.09474	0.0219262	0.142195	2.90615	1.73134e-11	1.23446e-10	-1.73007	0.000128969	0.000573629	-2.89539	1.2118e-09	2.60078e-08	x	IL10 sensitive	N	N	upstream	-70724	F930015N05Rik
chr1	138559006	138561086	3.73604	2.22641	2.85442	27.8667	10.2318	4.68691	-0.907703	0.00212801	0.0112337	-0.238111	0.279757	0.593936	2.90611	7.2096e-17	2.94306e-15	-1.6499	3.34603e-08	5.21487e-07	-2.43111	8.05346e-13	9.18145e-11	x	IL10 sensitive	N	Y	inside	59650	Nek7
chr13	63420349	63424660	2.41167	1.33812	2.12151	18.5405	13.7836	4.88083	-1.09206	0.00112145	0.00676221	0.019085	0.937419	0.984229	2.90611	3.33622e-16	1.01642e-14	-0.693395	0.00247092	0.00735141	-1.70377	2.16397e-09	4.17951e-08	x	x	Y	N	inside	9241	Fancc
[truncated: 1,393 more rows]

## Sheet: PGE2 ATACSeq - pre existingOCRs
CHR	START	END	Mean_UT (CPM_ATAC)	Mean_PGE2 (CPM_ATAC)	MEAN PERC. CPM (PGE2/UT paired)	H3K27ac enhancer
[truncated: 378 more rows]

[truncated: 8 more sheets: PGE2 ATACSeq - de novoOCRs, PGE2 PU1-pre existingOCRs-200bp, PGE2 PU1-de novoOCRs-200bp, IL10 ATACSeq - pre existingOCRs, IL10 ATACSeq - de novoOCRs, IL10 PU1-pre existingOCRs-200bp, IL10 PU1-de novoOCRs-200bp, Dataset]
