# Supplementary material for: A PGE2-MEF2A axis enables context-dependent control of inflammatory gene expression
Source: Immunity. 2021 Aug 10;54(8):1665–1682.e14. doi: 10.1016/j.immuni.2021.05.016 (PMC8362890; doi:10.1016/j.immuni.2021.05.016)
Supplement: Table S4. TF ChIP-seq and motif enrichment analysis in BMDMs, related to Figure 5, S5, and S7 — List and features of TF ChIP-Seq peaks at pre-existing or de novo OCRs within PGE2-sensitive or resistant enhancers. Motif enrichment analyses related to Figures 5A, S7R, and S7S. [file mmc5.xlsx]

## Sheet: pre-existing OCRs PGE2sensitive
CHR	START	END	summit position
chr1	16161415	16162103	16161865
chr1	59444133	59444677	59444423
chr1	66279230	66280026	66279809
chr1	87765790	87766622	87766430
chr1	144215213	144215809	144215458
chr1	144294921	144295392	144295152
chr1	149832994	149833384	149833126
chr1	151001418	151002390	151002134
chr1	156085672	156086188	156085998
chr1	158874468	158875320	158874768
chr1	166730111	166730804	166730404
chr1	166731569	166732129	166731802
chr1	184908240	184909058	184908715
chr10	19209654	19210437	19209875
chr10	53651624	53652036	53651805
chr10	79802360	79802913	79802607
chr10	94536966	94537545	94537267
chr10	97389438	97390222	97389737
chr11	11546923	11547582	11547280
chr11	11547711	11548244	11548070
chr11	11554149	11554490	11554295
chr11	11624320	11624733	11624505
chr11	16987448	16988426	16987916
chr11	23754119	23754708	23754493
chr11	32489075	32489821	32489274
chr11	53655031	53655486	53655275
chr11	54201166	54201765	54201426
chr11	82087971	82088374	82088162
chr11	83733089	83733459	83733281
chr11	83737125	83737859	83737503
chr11	84993430	84994123	84993770
chr11	85003424	85004018	85003700
chr11	88692410	88692848	88692642
chr11	97556859	97557528	NA
chr12	3657871	3658285	NA
chr12	3823357	3824093	3823662
chr12	4019349	4019764	4019535
chr12	4430290	4431248	4430638
chr12	4528273	4528606	NA
chr12	33016795	33017686	33017006
chr12	40718928	40719696	40719171
chr12	86652227	86653115	86652688
chr12	91637213	91637892	91637680
chr12	98784076	98784822	98784460
chr12	102245840	102246694	102246055
chr12	104224652	104225368	104225058
chr12	104230826	104231227	104231004
chr12	104233113	104233625	104233384
chr12	111894006	111894343	111894172
chr13	5789283	5789637	5789454
chr13	5828591	5829187	5828863
chr13	41241549	41241893	41241730
chr13	42244371	42245102	42244887
chr13	42245626	42246359	42245872
chr13	42295755	42296105	42295942
chr13	42392706	42393139	42392893
chr13	42394317	42394969	42394728
chr13	54818615	54819146	54818969
chr13	95494570	95495499	95495053
chr13	99857887	99858267	99858063
chr13	112786185	112786700	112786390
chr13	113196800	113197206	113197023
chr13	113197578	113198797	NA
chr14	12289773	12290459	12290043
chr14	21973064	21973498	21973311
chr14	27355108	27355502	27355313
chr14	59185524	59186669	NA
chr14	101585973	101586707	101586286
chr14	122830384	122830852	122830669
chr15	5262906	5263533	5263244
chr15	25202180	25202535	25202348
chr15	27432897	27433380	27433142
chr15	34021851	34022319	NA
chr15	67980962	67981384	NA
chr16	22144397	22144850	22144664
chr16	35739246	35740095	35739707
chr16	36598033	36598898	36598410
chr16	52229760	52230326	52230095
chr16	52230981	52231459	52231190
chr16	58414880	58415844	58415435
chr16	65350586	65351477	65351234
chr16	70810757	70811458	70811035
chr16	97468003	97468686	97468193
chr16	97472337	97473085	97472677
chr16	97478485	97479137	97478813
chr17	37185347	37185894	37185642
chr17	42837058	42837691	42837345
chr17	44193004	44193455	44193190
chr17	50205160	50205679	50205321
chr17	64231976	64232581	64232287
chr17	64579739	64580303	64579911
chr17	79095599	79096035	79095826
chr17	80925565	80925997	80925746
chr18	7283788	7284437	7283994
chr18	74823001	74824005	74823723
chr18	74869659	74870430	NA
chr18	74876520	74876962	74876744
chr18	74879832	74880513	74880174
chr18	89632647	89633366	89633167
chr18	89633823	89634182	89634006
chr19	9122248	9122783	9122592
chr19	12194437	12194884	12194615
chr19	32070896	32071353	32071128
chr19	32077229	32077906	32077600
chr2	23172213	23172689	23172492
chr2	43921272	43921731	43921573
chr2	57297481	57297937	57297716
chr2	60558219	60559089	60558895
chr2	62680861	62681392	62681171
chr2	79349023	79349670	79349298
chr2	84022913	84023337	84023147
chr2	94136687	94137258	94137066
chr2	103682841	103683538	103683070
chr2	104337691	104338294	104337871
chr2	118157870	118158678	118158298
chr2	145150335	145151045	145150608
chr2	146414471	146415391	NA
chr2	165042784	165043648	165043195
chr3	30956179	30956910	30956531
chr3	68633574	68634122	68633767
chr3	68642704	68643307	68643105
chr3	90412662	90413156	90412840
chr3	121329606	121331203	121330362
chr3	121338726	121339304	121338923
chr3	121340420	121340797	121340622
chr3	123515452	123516145	123515798
chr3	123516805	123517185	123516962
chr3	133334815	133335587	133335387
chr3	136905631	136905974	136905794
chr3	144085246	144085769	144085438
chr3	157751424	157752026	157751745
chr3	157763515	157764241	157764029
chr3	157933501	157933973	157933826
chr4	57614587	57615071	57614895
chr4	58039460	58039847	58039656
chr4	58040085	58040551	NA
chr4	58765808	58766289	58766074
chr4	63408697	63409073	63408879
chr4	63409308	63410974	63410765
chr4	71338479	71339036	71338835
chr4	88353238	88354047	88353437
chr4	95775515	95776007	95775770
chr4	95783976	95784668	95784397
chr4	99336230	99336609	99336411
chr4	133440491	133440902	133440704
chr4	138006994	138007472	138007174
chr5	21342293	21342647	21342461
chr5	97364116	97365098	97364353
chr5	103876345	103877129	103876529
chr5	122084613	122085166	122084924
chr6	33755941	33756369	33756192
chr6	37143147	37144473	37144025
chr6	38337848	38338298	38338141
chr6	47422550	47423249	47422777
chr6	48041969	48042347	48042127
chr6	53995468	53996003	53995760
chr6	53996567	53997032	53996798
chr6	54248296	54248863	54248499
chr6	71166781	71167239	71166993
chr6	72025432	72026042	72025673
chr6	80446680	80447052	80446857
chr6	108246210	108247175	NA
chr6	129315698	129316748	129315879
chr7	19443421	19443797	NA
chr7	48137477	48138802	48138005
chr7	74529876	74530308	74530080
chr7	104299933	104300343	104300128
chr7	139156336	139157150	139156903
chr8	13292427	13292777	NA
chr8	13293692	13294137	13293900
chr8	26066380	26066985	26066572
chr8	26076025	26076597	26076272
chr8	116314318	116315070	116314885
chr8	128551290	128551831	128551604
chr9	21630647	21631008	21630835
chr9	32349329	32349741	32349547
chr9	57031723	57032132	57031938
chr9	78149699	78150169	78149970
chr9	114758137	114759151	114758343
chr9	117926745	117928008	117927223
chr9	119647155	119647592	NA
chrX	42207653	42208531	42207848
chrX	74074866	74075449	74075055
chrX	85710349	85710794	85710576
chrX	100507960	100508870	100508392
chrX	100516653	100517169	100516835
chrX	100518524	100519085	100518714
chrX	112320005	112320730	112320490
chrX	153292643	153293328	153293130
chrX	157454451	157454829	157454630
chrX	166945920	166946338	166946139

## Sheet: pre-existing OCR PGE2resistant
CHR	START	END	summit position
chr1	6445321	6445797	6445639
chr1	64222460	64223570	64222676
chr1	64225839	64226546	64226311
chr1	75159084	75159430	75159273
chr1	92712341	92712863	92712626
chr1	93529813	93530408	93530011
chr1	150202038	150202381	150202208
chr1	160370618	160371231	160370833
chr1	160373263	160373745	NA
chr1	171957057	171957804	171957568
chr10	17012472	17012860	17012654
chr10	19033652	19034107	19033836
chr10	37072853	37073203	37073026
chr10	37112668	37113176	37112891
chr10	41579447	41580195	41579636
chr10	68735506	68736146	68735848
chr10	120189228	120190174	120189961
chr11	5296520	5296989	5296776
chr11	22897171	22897580	22897356
chr11	24396693	24397369	24397134
chr11	73128424	73128883	73128620
chr11	78856296	78856681	78856464
chr11	78864570	78865233	NA
chr11	83124851	83125333	83125092
chr11	117912545	117913211	117912892
chr11	117946386	117947223	117946774
chr11	117974764	117975183	117974951
chr11	117976109	117976450	117976267
chr11	117979358	117980110	117979706
chr11	118018996	118019347	118019194
chr11	120697717	120698439	120698063
chr12	8682015	8682551	8682242
chr12	35736452	35736818	35736648
chr12	54495755	54496395	54496163
chr12	73324313	73325152	73324895
chr12	73325654	73326004	73325805
chr12	73449089	73449461	73449264
chr12	92904415	92904750	92904576
chr12	100351845	100352605	100352234
chr12	100353956	100354334	100354149
chr12	118930423	118931161	118930739
chr12	119026345	119026696	NA
chr12	119137874	119139124	119138614
chr12	119146584	119146908	119146738
chr12	119147550	119148105	119147905
chr12	119157039	119157456	119157243
chr12	119157608	119158331	119157903
chr12	119169869	119170680	119170354
chr13	15847979	15848436	15848166
chr13	15850317	15850977	15850531
chr13	15853049	15853535	15853207
chr13	15907748	15908177	15907965
chr13	15910598	15910967	15910757
chr13	15929645	15930392	15930118
chr13	16465257	16465697	16465509
chr13	17781740	17782268	17782003
chr13	32873866	32874301	32874077
chr13	35482336	35482759	35482540
chr13	44506894	44507410	NA
chr13	103065375	103066191	103065666
chr13	111647130	111647665	NA
chr13	114077758	114078417	114078113
chr13	116949403	116949938	116949736
chr13	116951346	116951740	116951546
chr13	116957534	116958357	116957820
chr14	70498047	70498421	70498245
chr14	75186850	75187195	75187009
chr14	78474042	78474596	NA
chr14	118682617	118683026	118682832
chr15	12424142	12424698	12424374
chr15	12425159	12425511	12425336
chr15	36761798	36762634	36762327
chr15	50772406	50773039	50772801
chr15	75062060	75062614	75062354
chr16	23897964	23898594	23898400
chr16	23898902	23899531	NA
chr16	36920216	36920886	36920675
chr16	65416082	65416726	65416388
chr16	89883871	89884304	89884081
chr16	93246759	93247348	93246986
chr17	14826318	14827303	14826912
chr17	17865172	17865642	17865378
chr17	17867005	17867544	17867213
chr17	27800720	27801212	27800892
chr17	81749949	81750466	81750288
chr17	86242992	86243603	86243183
chr18	5806240	5806746	5806510
chr18	10646378	10646970	10646674
chr18	39445844	39446384	39446131
chr18	39446671	39447154	39446845
chr18	65302417	65302868	65302714
chr18	65409805	65410695	65410492
chr18	82421992	82422588	82422240
chr19	10356759	10357153	NA
chr19	10569648	10570098	10569826
chr19	11093298	11093977	11093483
chr19	11368197	11368725	11368474
chr19	11372308	11372664	11372471
chr19	29142333	29142956	29142666
chr19	29185101	29185986	29185323
chr19	41313727	41314228	41313937
chr2	11529955	11530622	11530279
chr2	11713517	11713872	11713659
chr2	16212749	16213300	16212985
chr2	18492779	18493112	18492925
chr2	23015622	23016280	23015910
chr2	35437471	35438180	35437988
chr2	49770838	49771611	49771388
chr2	77238452	77239052	77238811
chr2	93214061	93214597	93214364
chr2	117328344	117329298	117328772
chr2	126231751	126232148	126231939
chr2	126309973	126310514	126310192
chr2	126315534	126315920	126315712
chr2	126316340	126317056	126316525
chr2	127322624	127323410	127323145
chr2	129408431	129408807	129408616
chr2	130688882	130689926	130689216
chr2	157402818	157403188	157403023
chr2	163413223	163413816	163413411
chr2	167886301	167886894	167886699
chr3	27791543	27791918	27791722
chr3	32714989	32715640	32715369
chr3	65515475	65516243	65516002
chr3	65517863	65518511	65518328
chr3	107077518	107077818	107077678
chr3	123201185	123202364	123201994
chr3	128126533	128127156	128126879
chr3	131691696	131692090	131691888
chr3	135719589	135720337	135720147
chr3	146251778	146252476	146251979
chr4	28967654	28968242	28967875
chr4	48674324	48675159	48674641
chr4	58545965	58547031	58546840
chr4	101276511	101277305	101276887
chr4	126137683	126138223	126138010
chr4	143305033	143305463	143305247
chr4	154944060	154944691	154944460
chr5	9111672	9112183	9111904
chr5	29892337	29892815	29892550
chr5	43841113	43842264	43841301
chr5	43847502	43847936	43847720
chr5	43853110	43853645	43853437
chr5	43854145	43854498	43854306
chr5	43855701	43856237	43856032
chr5	65247159	65247736	65247503
chr5	100635018	100635465	NA
chr5	100636846	100637399	100637039
chr5	105798244	105798807	105798620
chr5	105799809	105800706	NA
chr5	107754688	107755154	107754939
chr5	122843717	122844223	122843998
chr6	17655113	17655490	17655300
chr6	17655754	17656207	17655914
chr6	38374194	38375254	38374915
chr6	39297132	39297476	39297317
chr6	86547854	86548458	86548242
chr6	86570641	86571182	86570945
chr6	88174627	88175089	88174851
chr6	97866505	97867499	97866784
chr6	100259460	100259979	100259796
chr6	122934834	122935261	122935069
chr6	122972460	122973143	122972913
chr6	131264009	131264685	131264335
chr6	140613695	140614313	140614012
chr6	140614558	140615059	140614893
chr6	144731437	144731975	144731783
chr7	3399941	3400316	3400137
chr7	3400930	3401271	3401113
chr7	3481874	3482526	3482125
chr7	74376436	74377033	NA
chr7	122823391	122823835	122823619
chr8	60804746	60805282	60804932
chr8	72151410	72152360	72151908
chr8	82374462	82374913	82374679
chr8	82376203	82376519	82376365
chr8	88098831	88099245	88099010
chr8	88099556	88099897	88099700
chr8	94563080	94563457	94563242
chr8	115269579	115270046	115269769
chr9	13894355	13894883	13894660
chr9	71015924	71016325	71016097
chr9	89869601	89869982	89869805
chr9	89872053	89872565	89872347
chr9	89874330	89874880	89874665
chr9	118669707	118670131	118669892
chrX	159953493	159954407	159953819

## Sheet: de_novo OCRs PGE2sensitive
CHR	START	END	summit position
chr1	7100425	7100987	7100737
chr1	10219798	10220634	10220263
chr1	36356977	36357757	36357429
chr1	37594597	37595307	37595013
chr1	66280776	66281101	66280939
chr1	68766058	68766588	68766232
chr1	87434049	87434598	87434409
chr1	87762868	87763609	87763230
chr1	106523029	106523471	106523206
chr1	119437824	119438963	119438408
chr1	121521309	121522244	121521641
chr1	128194551	128195305	128195084
chr1	132080243	132081029	132080652
chr1	132328237	132328817	132328555
chr1	135740021	135740723	135740454
chr1	136600017	136601091	136600232
chr1	138077694	138078291	138077878
chr1	149830958	149831536	149831282
chr1	149862686	149863349	149862900
chr1	150014961	150016023	150015419
chr1	153564676	153565236	153564987
chr1	156013933	156014448	156014111
chr1	158872362	158873021	158872818
chr1	158897255	158897791	158897515
chr1	160603202	160603874	160603491
chr1	161808697	161809793	161809151
chr1	162388388	162389170	162388684
chr1	162682785	162683499	162683140
chr1	164075193	164075950	164075430
chr1	172247305	172248098	172247716
chr1	181949901	181950377	181950173
chr1	181950735	181951107	181950922
chr1	184260618	184261596	184261408
chr1	188989244	188989984	188989613
chr10	7971468	7971976	7971675
chr10	10654730	10655131	10654929
chr10	10656116	10656517	NA
chr10	14385360	14386219	14385738
chr10	17215000	17215900	17215224
chr10	19107516	19108717	NA
chr10	22743472	22744089	22743753
chr10	42712790	42713464	42713210
chr10	53650640	53651083	53650853
chr10	57457503	57457919	57457707
chr10	57460051	57460468	57460262
chr10	61203804	61204439	61204071
chr10	63299693	63300407	63300099
chr10	63347076	63347575	63347293
chr10	68063093	68063956	68063695
chr10	71271377	71272191	71271995
chr10	74919303	74919796	74919523
chr10	75330153	75330777	75330335
chr10	75414922	75415553	75415154
chr10	78115143	78115748	78115403
chr10	78129852	78130375	NA
chr10	79485082	79485715	79485370
chr10	82643865	82644469	82644123
chr10	94311653	94313145	94312626
chr10	96115124	96115695	96115485
chr10	111343672	111344234	111344042
chr10	111344333	111344884	111344598
chr10	117910010	117910979	117910639
chr10	120409522	120409932	120409727
chr11	5722083	5722628	5722354
chr11	8673567	8674126	8673869
chr11	9873610	9874124	9873809
chr11	16694615	16695517	16694941
chr11	21114523	21115066	21114748
chr11	23752850	23753566	23753352
chr11	24379686	24380029	24379845
chr11	26710855	26711772	26711493
chr11	30187178	30187506	30187342
chr11	31076814	31077480	31077043
chr11	31077889	31078272	31078082
chr11	32691663	32692172	32691844
chr11	34694276	34695265	34695045
chr11	59296966	59297593	59297157
chr11	60262732	60263619	60263428
chr11	68091868	68092912	68092175
chr11	70038087	70038999	NA
chr11	78998184	78998515	78998315
chr11	84992768	84993317	84992981
chr11	85570792	85571748	85571353
chr11	88536047	88537245	88536255
chr11	89150703	89151322	89150916
chr11	89715599	89715969	89715781
chr11	94098857	94099265	94099102
chr11	97555144	97555851	97555483
chr11	100904477	100905224	100904786
chr11	105492466	105492951	105492665
chr12	3824852	3825513	3825040
chr12	4539354	4539903	4539676
chr12	32339760	32340159	32339976
chr12	33278714	33279450	33279208
chr12	33284339	33284916	33284577
chr12	33285061	33285778	33285479
chr12	57204373	57205139	57204652
chr12	75622741	75623337	75622953
chr12	78276260	78276827	78276609
chr12	78298872	78299905	78299333
chr12	79442037	79442688	79442292
chr12	81546196	81546765	NA
chr12	99380636	99381337	99381108
chr12	104223079	104224021	104223784
chr12	111048019	111048705	111048392
chr13	5790892	5791360	5791073
chr13	19806733	19807288	19806913
chr13	21011099	21011591	21011323
chr13	23952804	23953322	23953104
chr13	30953485	30953962	30953737
chr13	35511970	35512560	35512210
chr13	37940719	37941683	37941094
chr13	39821710	39822205	39821932
chr13	42248689	42249091	42248898
chr13	42819736	42820412	42820194
chr13	44298850	44299494	44299244
chr13	54808971	54809503	54809131
chr13	60712684	60713561	60713018
chr13	63798606	63799036	63798866
chr13	63799772	63800471	63800146
chr13	73414374	73414783	73414577
chr13	75221527	75222207	75221780
chr13	97044743	97045691	97045109
chr13	100762248	100762957	100762770
chr13	107207960	107208861	107208450
chr13	107741808	107742322	107742079
chr13	110633221	110634018	110633541
chr13	112602261	112603003	112602803
chr14	12400616	12401194	12400860
chr14	13912255	13912644	13912427
chr14	18731045	18731986	18731241
chr14	19846931	19847511	19847259
chr14	27031970	27032414	27032205
chr14	27356197	27356463	27356328
chr14	47104386	47105064	47104713
chr14	59895610	59896028	59895812
chr14	62350948	62351359	62351134
chr14	62389484	62390004	62389677
chr14	64178619	64179014	64178827
chr14	74398650	74399266	74398994
chr14	74677237	74677804	74677548
chr14	74678151	74678745	74678331
chr14	75763390	75764568	75764040
chr14	76590920	76591556	76591175
chr14	76598401	76599335	NA
chr14	77239400	77240453	77240172
chr14	79362085	79363124	79362871
chr14	79374939	79375705	79375283
chr14	82812183	82813284	82813036
chr14	98895933	98896345	98896120
chr14	101559206	101560062	101559606
chr14	101584216	101584947	101584610
chr14	119895537	119896487	119896204
chr15	5467851	5468255	5468013
chr15	12800700	12801557	12801096
chr15	12856640	12857305	12856990
chr15	28303947	28304888	28304384
chr15	37313243	37313947	37313542
chr15	41076900	41077481	41077160
chr15	42498415	42499185	42498804
chr15	42903378	42903917	42903657
chr15	43534055	43534614	43534399
chr15	53195990	53196757	53196502
chr15	59838578	59839355	59838901
chr15	66447405	66448020	66447622
chr15	67708887	67709849	67709646
chr15	67982112	67982811	67982327
chr15	99105301	99105957	99105593
chr16	10803433	10804240	10803808
chr16	17467137	17468319	17467943
chr16	17847554	17848346	17847925
chr16	22070377	22071061	22070752
chr16	22132879	22133958	NA
chr16	22144997	22145667	22145369
chr16	25279225	25279605	25279406
chr16	27349152	27349742	27349481
chr16	30032312	30032949	30032716
chr16	30689174	30690085	30689457
chr16	33326619	33327290	33326973
chr16	33408377	33408808	33408551
chr16	34198497	34199625	34198700
chr16	35379245	35379890	35379565
chr16	43602462	43603051	43602803
chr16	52160814	52161432	52161160
chr16	52200068	52200572	52200300
chr16	52879488	52880023	52879633
chr16	55589373	55589910	55589547
chr16	55640868	55641377	55641144
chr16	59460580	59461111	59460821
chr16	81423021	81424033	81423670
chr16	93798519	93799126	93798797
chr16	96482753	96483364	96483139
chr16	96484722	96485397	96485005
chr16	97485946	97486535	97486345
chr17	10051580	10052433	10051940
chr17	10817262	10817904	10817611
chr17	34336126	34336787	34336590
chr17	42847426	42848492	NA
chr17	62998355	62999046	62998616
chr17	78253407	78254095	78253746
chr17	80521506	80522337	80521666
chr17	80964121	80964684	NA
chr17	85860566	85861186	85860895
chr18	6319652	6320175	6319886
chr18	6342157	6342541	6342337
chr18	7914421	7915364	7914880
chr18	11676506	11677258	11676698
chr18	20854752	20855448	20855143
chr18	23921215	23922108	23921696
chr18	24743144	24743850	24743495
chr18	35440179	35441231	35440876
chr18	52535262	52535892	52535516
chr18	60238639	60239455	60238975
chr18	68831706	68832516	NA
chr18	74875288	74875913	74875627
chr18	74894285	74894745	NA
chr18	74896167	74896862	74896572
chr18	88789878	88790668	88790406
chr19	11037501	11038210	11037728
chr19	11583582	11584581	11584145
chr19	12193374	12193856	12193561
chr19	16448661	16449254	16448926
chr19	28868992	28869562	28869310
chr19	29533080	29533715	29533313
chr19	30317205	30318060	30317720
chr19	32070356	32070695	32070521
chr19	36303845	36304787	NA
chr19	37814222	37815332	37814652
chr19	40418351	40418932	40418743
chr19	42811774	42812463	42812056
chr19	42839470	42840319	42839842
chr19	53990338	53991135	53990732
chr19	56405762	56406248	56405987
chr19	60895434	60895906	60895636
chr2	4820132	4820671	4820422
chr2	5035622	5036154	5035890
chr2	5625957	5626513	5626194
chr2	6646382	6647366	6646910
chr2	10359775	10360617	10360064
chr2	28440815	28441431	28441028
chr2	37534911	37535586	37535372
chr2	43621192	43621745	43621382
chr2	43868410	43868890	43868607
chr2	45684244	45684974	45684760
chr2	50165829	50166725	50166284
chr2	57450734	57451532	57451121
chr2	59171431	59171983	59171761
chr2	61489700	61490215	61489945
chr2	62675604	62676076	62675871
chr2	65278902	65279823	65279400
chr2	65998603	65999525	65998926
chr2	68434484	68435278	68434719
chr2	71882461	71883123	71882729
chr2	78533817	78534458	78534122
chr2	79120906	79121270	79121084
chr2	79338990	79339499	79339225
chr2	83621504	83622514	83621959
chr2	84021921	84022311	84022112
chr2	84211796	84212499	84212140
chr2	84765773	84766318	84766063
chr2	92341957	92343050	92342569
chr2	94114358	94115007	94114745
chr2	94138246	94139004	94138633
chr2	101859361	101859909	101859693
chr2	102383744	102384951	102384275
chr2	103721568	103722148	103721923
chr2	112339781	112340979	NA
chr2	125382059	125382774	125382498
chr2	126803075	126803752	126803463
chr2	131364375	131365266	131364823
chr2	131374153	131374872	131374640
chr2	136025336	136025909	136025716
chr2	146415921	146416791	146416439
chr2	146606027	146606810	146606481
chr2	150927032	150927787	150927216
chr2	153704296	153705435	153704958
chr2	157221906	157222501	157222158
chr2	168173491	168173842	168173669
chr2	168197555	168197969	168197758
chr2	168528253	168528885	168528431
chr3	8973800	8974217	8974010
chr3	15139486	15139979	NA
chr3	15179196	15180073	15179619
chr3	22331176	22331919	22331531
chr3	38237251	38238156	38237827
chr3	60256027	60256510	60256234
chr3	60257817	60258294	60258060
chr3	65372505	65373162	65372848
chr3	68632489	68633272	68632769
chr3	68637571	68638336	68638092
chr3	69453151	69454060	69453669
chr3	90132556	90133039	90132867
chr3	107134016	107134960	107134660
chr3	122599420	122599841	122599593
chr3	126857381	126858468	126857847
chr3	130148626	130149746	130149413
chr3	138604822	138605568	138605241
chr4	3391436	3392139	3391746
chr4	3822526	3822845	3822671
chr4	3823056	3823594	3823398
chr4	7234275	7235203	7234725
chr4	16196531	16197058	16196874
chr4	16198694	16199159	16198958
chr4	16199487	16199842	16199669
chr4	35203257	35204093	NA
chr4	56912252	56912905	56912586
chr4	62274653	62275402	62275007
chr4	63756164	63756568	63756332
chr4	63757724	63758305	63757992
chr4	63935100	63935818	63935525
chr4	83496797	83497778	83497251
chr4	83512013	83513384	83512418
chr4	102278919	102279950	102279094
chr4	107668358	107669293	NA
chr4	116202612	116203307	116202983
chr4	116951422	116952117	116951731
chr4	122826658	122827297	122826968
chr4	123085103	123085750	123085420
chr4	143171876	143172247	143172058
chr4	148022721	148023213	148022910
chr4	148480536	148481245	148480886
chr4	149943190	149943677	149943415
chr5	5311701	5312043	5311858
chr5	8565442	8566243	8565835
chr5	16831869	16832998	NA
chr5	21367498	21367839	21367678
chr5	25455190	25456836	NA
chr5	27902696	27903286	27903062
chr5	29972792	29973308	29973025
chr5	34973293	34974260	34974056
chr5	38082417	38082960	38082752
chr5	64856158	64856673	64856467
chr5	67236333	67237571	67236790
chr5	67633523	67634409	67634034
chr5	73324338	73324775	73324572
chr5	73958391	73959112	73958840
chr5	74618315	74619014	74618765
chr5	90282347	90283000	90282568
chr5	105150749	105151234	105151020
chr5	108302107	108303030	108302610
chr5	108440738	108441275	108440943
chr5	114517024	114517423	114517212
chr5	122083027	122083717	122083511
chr5	124744957	124745411	124745155
chr5	128977423	128978062	128977764
chr5	135100947	135101517	135101209
chr5	137274886	137275775	137275280
chr5	140401492	140402019	140401814
chr6	15671341	15671875	15671620
chr6	15683081	15684243	15683721
chr6	24047065	24047747	24047255
chr6	28776158	28776896	28776438
chr6	33804722	33805233	33804997
chr6	33969068	33969650	33969408
chr6	35144128	35144635	35144448
chr6	50334754	50335270	50335031
chr6	66862943	66863616	66863424
chr6	66863977	66864831	66864337
chr6	66916783	66917790	66917232
chr6	71193196	71193742	71193434
chr6	72023203	72024086	72023864
chr6	72083671	72084842	72084081
chr6	73240057	73240587	73240322
chr6	94551499	94552079	94551704
chr6	94552595	94553145	94552779
chr6	106786997	106787660	106787312
chr6	108146202	108146983	108146606
chr6	121238321	121239081	121238662
chr6	124957177	124957725	124957529
chr6	134225307	134225951	134225743
chr6	135898800	135899715	135899453
chr6	140561022	140561775	140561297
chr6	140562077	140563018	140562448
chr6	142865264	142865597	142865440
chr7	12936648	12937747	12937280
chr7	16189984	16190650	16190157
chr7	24617764	24618748	24617967
chr7	38070681	38071464	38071247
chr7	38123651	38124514	38124290
chr7	74527561	74528132	74527832
chr7	74695155	74695688	74695440
chr7	74696294	74696657	74696498
chr7	104340347	104340813	104340531
chr7	112348425	112348869	112348674
chr7	113780194	113780789	113780447
chr7	127646239	127646953	127646616
chr7	128226161	128226917	128226520
chr7	132764589	132765431	132765065
chr7	141250515	141251083	141250714
chr7	144391772	144392461	144391961
chr8	6144580	6145065	6144816
chr8	46336306	46336834	46336559
chr8	73147674	73148785	NA
chr8	78349139	78349968	78349576
chr8	79751954	79752563	79752203
chr8	79752575	79753575	79753423
chr8	83200175	83201567	83201155
chr8	83829599	83830349	83829823
chr8	88105091	88105807	88105635
chr8	91007017	91007541	91007214
chr8	94283060	94283722	94283431
chr8	94485153	94486436	94485506
chr8	107621108	107622022	107621335
chr8	108317512	108317987	108317762
chr8	110863897	110864551	110864165
chr8	116683367	116684434	116683584
chr8	125361963	125362835	125362538
chr8	128019505	128020574	128019971
chr9	25289125	25289624	25289373
chr9	35187521	35187983	35187707
chr9	53236903	53237592	53237361
chr9	55754561	55755119	55754806
chr9	57917311	57918140	57917704
chr9	57927389	57928271	57927928
chr9	60899650	60900723	60899970
chr9	60900874	60901311	60901092
chr9	63057940	63058472	63058253
chr9	66319298	66319737	66319466
chr9	66390318	66391023	66390592
chr9	68990008	68990525	68990211
chr9	70379950	70380587	70380244
chr9	75619770	75620215	75620002
chr9	75620309	75620671	75620495
chr9	83022893	83023426	83023123
chr9	83023556	83024278	83023890
chr9	83187450	83188155	83187957
chr9	83299564	83300033	83299828
chr9	83300390	83300946	83300723
chr9	83342319	83343257	83342633
chr9	88744683	88745240	88744876
chr9	88938350	88938668	88938524
chr9	90003366	90004344	90003990
chr9	100473588	100474413	100474197
chr9	100951559	100951961	100951788
chr9	114760372	114760788	114760577
chrX	11776268	11776955	11776737
chrX	12438150	12438745	12438548
chrX	19206210	19206837	19206610
chrX	49274474	49274872	49274687
chrX	75402641	75403202	75402834
chrX	85697796	85698404	85698146
chrX	98698566	98699136	98698900
chrX	104760207	104760797	104760497
chrX	105710639	105711322	105710872
chrX	153271358	153272136	153271851
chrX	153277667	153278605	153278018
chrX	157448507	157448995	157448771
chrX	159744225	159745078	159744818
chrX	162921388	162922133	162921913
chrX	166718012	166718574	166718284
chrX	166719898	166720403	166720186
chrX	167019075	167020407	167020038

## Sheet: de_novo OCR PGE2resistant
CHR	START	END	summit position
chr1	34044500	34045084	34044805
chr1	62687422	62687904	NA
chr1	62689051	62689694	62689343
chr1	62763629	62764142	62763933
chr1	75160418	75160954	75160742
chr1	79766100	79766582	79766433
chr1	89140194	89140906	89140714
chr1	150202986	150203554	150203177
chr1	160370075	160370399	160370217
chr1	160371610	160372338	160371893
chr1	162521757	162522163	162521981
chr1	180220744	180221206	180220922
chr1	180221944	180222516	180222201
chr10	16088241	16088570	16088407
chr10	16088752	16089129	16088929
chr10	17011146	17011464	17011287
chr10	19026449	19027228	19026821
chr10	19152787	19153344	19153087
chr10	20864916	20865576	20865154
chr10	30535218	30536039	30535408
chr10	34089396	34090074	34089712
chr10	37221855	37223020	NA
chr10	43417101	43417903	43417532
chr10	63034449	63034982	63034709
chr10	88719475	88720322	88720057
chr10	96632782	96633424	96632991
chr10	96690279	96691608	96691112
chr10	120188580	120188894	120188736
chr10	120191172	120191602	120191384
chr11	5294703	5295479	5295051
chr11	9126327	9126835	9126571
chr11	63098362	63099106	63098821
chr11	72842748	72843470	72843252
chr11	79197164	79198070	79197667
chr11	97321873	97322289	97322091
chr11	104083615	104084378	104083921
chr11	110420364	110421250	110420730
chr11	117977801	117978346	117978047
chr11	121604076	121604566	121604302
chr12	8801754	8802282	8801997
chr12	32698652	32699239	32698931
chr12	35737886	35738439	35738162
chr12	40152015	40152927	40152487
chr12	73307655	73308117	73307932
chr12	85513568	85514118	85513768
chr12	86105758	86106869	86106255
chr12	98697229	98697929	98697589
chr12	101839476	101840050	101839666
chr12	109390867	109391584	109391168
chr12	110878925	110879645	110879246
chr12	119028125	119028962	119028444
chr12	119101350	119101978	119101638
chr12	119106264	119106628	119106447
chr12	119107561	119108353	119107806
chr12	119139515	119139909	119139714
chr12	119259864	119260259	119260055
chr13	16466860	16467290	NA
chr13	16498013	16498686	16498224
chr13	16499009	16499572	16499197
chr13	17784783	17785159	17784968
chr13	24487072	24488304	24488023
chr13	24488623	24489134	NA
chr13	48953087	48953449	48953291
chr13	49177718	49178668	49177984
chr13	63343202	63343824	63343451
chr13	81358387	81359608	81358986
chr13	97465571	97466570	97466301
chr13	111649331	111649780	111649534
chr13	116740800	116741394	116741020
chr14	22139254	22139893	22139533
chr14	47159794	47160617	47160127
chr14	60885389	60886096	60885779
chr14	74880817	74881367	74881032
chr14	75185767	75186608	75185982
chr14	103166353	103167165	103166643
chr14	106062345	106063093	106062687
chr15	10696726	10697322	10697108
chr15	25563698	25564168	25563894
chr15	36762653	36762991	36762835
chr15	77055607	77056231	77055989
chr15	77058459	77059022	77058720
chr16	10584558	10585345	NA
chr16	19817646	19818064	19817865
chr16	23999322	24000124	23999679
chr16	26601632	26602002	26601824
chr16	45330354	45330741	45330548
chr16	45379581	45380019	45379742
chr16	45386472	45387209	45386988
chr16	64987555	64988106	64987757
chr16	64989291	64989864	64989586
chr16	91362603	91363116	91362799
chr16	93236025	93236663	93236226
chr17	27800129	27800617	27800435
chr17	50421385	50421856	50421588
chr17	83304292	83304981	83304642
chr17	84360930	84361390	NA
chr17	86244226	86244935	86244559
chr18	5473871	5474492	5474112
chr18	39378235	39378949	39378468
chr18	39718418	39718959	39718703
chr18	65304940	65305360	65305185
chr18	76202425	76203025	76202821
chr19	7335617	7336298	7335828
chr19	10567517	10568381	NA
chr19	16283548	16284406	16283737
chr19	21294868	21295445	21295239
chr19	29149673	29150723	29150353
chr19	29156611	29157026	29156830
chr19	29157471	29158104	29157886
chr19	40699827	40700368	40700160
chr19	53378182	53378636	53378378
chr2	4844299	4844789	4844562
chr2	11523655	11524413	11524063
chr2	11524724	11525285	NA
chr2	34953619	34954100	34953904
chr2	45126032	45127023	45126291
chr2	46230757	46231556	46231327
chr2	91312509	91313202	91312810
chr2	126318090	126318507	126318268
chr2	129387572	129388220	129387773
chr2	129410269	129410876	129410532
chr2	140080868	140081370	140081120
chr2	157407503	157407998	157407813
chr2	167851206	167852142	167851385
chr2	167885550	167885992	167885805
chr3	21699502	21700010	21699736
chr3	38427009	38427431	NA
chr3	57245090	57245824	57245448
chr3	61340054	61340655	NA
chr3	107075404	107075987	107075757
chr3	107076481	107076966	107076788
chr3	121717805	121718220	NA
chr3	141538085	141538777	141538331
chr3	142343776	142344439	142343954
chr3	142550182	142550744	142550440
chr4	32021784	32022286	32021951
chr4	32022306	32022702	NA
chr4	53429069	53430296	53429970
chr4	98372205	98372957	98372627
chr4	132864637	132865310	132865070
chr4	132898193	132898657	132898442
chr4	132898975	132899516	132899192
chr4	149689848	149690484	149690037
chr4	154942566	154943089	154942800
chr5	30284876	30285334	30285064
chr5	32168496	32169029	32168697
chr5	32869567	32870090	32869817
chr5	57918860	57919875	57919217
chr5	64900206	64900974	64900405
chr5	100627918	100628422	100628163
chr5	100639015	100639356	100639177
chr5	106560765	106561828	106561129
chr5	107158516	107159140	107158739
chr5	136023829	136024206	136024000
chr5	151315810	151316605	151316004
chr6	17497168	17497703	17497461
chr6	17498801	17499146	17499003
chr6	39295697	39296346	39296152
chr6	52797207	52797920	52797498
chr6	53341140	53341722	53341421
chr6	57707236	57707536	57707383
chr6	57707833	57708292	57708051
chr6	86572386	86572706	86572568
chr6	87264269	87264683	87264478
chr6	87264904	87265478	87265206
chr6	97863223	97863695	97863472
chr6	100258794	100259170	NA
chr6	100409948	100410815	100410244
chr6	131261855	131262475	131262239
chr6	134806167	134806533	134806341
chr6	134807088	134807490	NA
chr7	74411285	74411701	74411484
chr7	74411805	74412315	74412046
chr7	104344353	104344750	104344571
chr7	109666684	109667201	109666918
chr7	111171993	111172452	111172240
chr7	112499307	112500158	112499675
chr7	113052790	113053447	113053169
chr7	123344446	123344824	123344636
chr7	123346648	123347276	123347075
chr8	40889737	40890597	40890358
chr8	46647844	46648712	NA
chr8	71927827	71928123	NA
chr8	71928723	71929238	71929049
chr8	82372819	82373332	82373044
chr8	82377025	82377415	NA
chr8	94564247	94564861	94564616
chr9	7239909	7240493	7240227
chr9	7734037	7734861	7734554
chr9	7856996	7857745	7857336
chr9	7879608	7880369	7880118
chr9	21740196	21740963	21740639
chr9	46168611	46169383	46168975
chr9	57785666	57786530	57785904
chr9	57974240	57974852	57974474
chr9	64031570	64032569	64031953
chr9	90197935	90198969	90198133
chrX	101929501	101930220	101929808
chrX	158391528	158392356	158391736

## Sheet: HOMER pre-exist.OCR sens vs res
Motif Name	Consensus	P-value	Log P-value	q-value (Benjamini)	# of Target Sequences with Motif(of 138)	% of Target Sequences with Motif	# of Background Sequences with Motif(of 145)	% of Background Sequences with Motif
Mef2b(MADS)/HEK293-Mef2b.V5-ChIP-Seq(GSE67450)/Homer	GCTATTTTTGGM	1e-05	-12.67	0.0011	29	0.2101	5.1	0.0351
Mef2c(MADS)/GM12878-Mef2c-ChIP-Seq(GSE32465)/Homer	DCYAAAAATAGM	0.0001	-9.342	0.016	22	0.1594	4.5	0.0311
Mef2d(MADS)/Retina-Mef2d-ChIP-Seq(GSE61391)/Homer	GCTATTTTTAGC	0.01	-5.484	0.5041	12	0.087	3	0.0205
Myf5(bHLH)/GM-Myf5-ChIP-Seq(GSE24852)/Homer	BAACAGCTGT	0.01	-5.382	0.5041	17	0.1232	5.2	0.0356
IRF2(IRF)/Erythroblas-IRF2-ChIP-Seq(GSE36985)/Homer	GAAASYGAAASY	0.01	-5.133	0.5041	21	0.1522	9	0.0617
Cdx2(Homeobox)/mES-Cdx2-ChIP-Seq(GSE14586)/Homer	GYMATAAAAH	0.01	-4.871	0.5041	11	0.0797	3	0.0204
KLF10(Zf)/HEK293-KLF10.GFP-ChIP-Seq(GSE58341)/Homer	GGGGGTGTGTCC	0.01	-4.871	0.5041	11	0.0797	2.9	0.0202
E2A(bHLH),near_PU.1/Bcell-PU.1-ChIP-Seq(GSE21512)/Homer	NVCACCTGBN	0.1	-4.274	0.6336	10	0.0725	2.3	0.0157
Atf4(bZIP)/MEF-Atf4-ChIP-Seq(GSE35681)/Homer	MTGATGCAAT	0.1	-3.775	0.9272	18	0.1304	8.7	0.0595
IRF:BATF(IRF:bZIP)/pDC-Irf8-ChIP-Seq(GSE66899)/Homer	CTTTCANTATGACTV	0.1	-3.629	0.9272	5	0.0362	0	0
Tcf3(HMG)/mES-Tcf3-ChIP-Seq(GSE11724)/Homer	ASWTCAAAGG	0.1	-3.629	0.9272	5	0.0362	0	0
HEB(bHLH)/mES-Heb-ChIP-Seq(GSE53233)/Homer	VCAGCTGBNN	0.1	-3.622	0.9272	24	0.1739	13.9	0.0956
KLF14(Zf)/HEK293-KLF14.GFP-ChIP-Seq(GSE58341)/Homer	RGKGGGCGKGGC	0.1	-3.622	0.9272	24	0.1739	13.9	0.0952
Ptf1a(bHLH)/Panc1-Ptf1a-ChIP-Seq(GSE47459)/Homer	ACAGCTGTTN	0.1	-3.401	0.9272	35	0.2536	23.8	0.1638
Sox17(HMG)/Endoderm-Sox17-ChIP-Seq(GSE61475)/Homer	CCATTGTTYB	0.1	-3.358	0.9272	10	0.0725	3.9	0.027
IRF1(IRF)/PBMC-IRF1-ChIP-Seq(GSE43036)/Homer	GAAAGTGAAAGT	0.1	-3.337	0.9272	22	0.1594	12.7	0.0871
KLF5(Zf)/LoVo-KLF5-ChIP-Seq(GSE49402)/Homer	DGGGYGKGGC	0.1	-2.979	1	21	0.1522	12.7	0.0872
GATA(Zf),IR3/iTreg-Gata3-ChIP-Seq(GSE20898)/Homer	NNNNNBAGATAWYATCTVHN	0.1	-2.945	1	6	0.0435	1.2	0.0081
Pbx3(Homeobox)/GM12878-PBX3-ChIP-Seq(GSE32465)/Homer	SCTGTCAMTCAN	0.1	-2.945	1	6	0.0435	2	0.0134
Pknox1(Homeobox)/ES-Prep1-ChIP-Seq(GSE63282)/Homer	SCTGTCAVTCAV	0.1	-2.945	1	6	0.0435	2	0.0134
CEBP:CEBP(bZIP)/MEF-Chop-ChIP-Seq(GSE35681)/Homer	NTNATGCAAYMNNHTGMAAY	0.1	-2.895	1	4	0.029	0	0
E2F4(E2F)/K562-E2F4-ChIP-Seq(GSE31477)/Homer	GGCGGGAAAH	0.1	-2.895	1	4	0.029	0	0
EKLF(Zf)/Erythrocyte-Klf1-ChIP-Seq(GSE20478)/Homer	NWGGGTGTGGCY	0.1	-2.895	1	4	0.029	0.9	0.006
Egr1(Zf)/K562-Egr1-ChIP-Seq(GSE32465)/Homer	TGCGTGGGYG	0.1	-2.851	1	9	0.0652	3.2	0.0221
ZEB1(Zf)/PDAC-ZEB1-ChIP-Seq(GSE64557)/Homer	VCAGGTRDRY	0.1	-2.851	1	9	0.0652	3.9	0.0265
RUNX(Runt)/HPC7-Runx1-ChIP-Seq(GSE22178)/Homer	SAAACCACAG	0.1	-2.801	1	24	0.1739	15.9	0.109
ISRE(IRF)/ThioMac-LPS-Expression(GSE23622)/Homer	AGTTTCASTTTC	0.1	-2.79	1	13	0.0942	6.1	0.0419
CLOCK(bHLH)/Liver-Clock-ChIP-Seq(GSE39860)/Homer	GHCACGTG	0.1	-2.591	1	7	0.0507	3	0.0204
Tcf4(HMG)/Hct116-Tcf4-ChIP-Seq(SRA012054)/Homer	ASATCAAAGGVA	0.1	-2.591	1	7	0.0507	2.3	0.0157
MyoD(bHLH)/Myotube-MyoD-ChIP-Seq(GSE21614)/Homer	RRCAGCTGYTSY	0.1	-2.577	1	15	0.1087	8.7	0.0594
bZIP:IRF(bZIP,IRF)/Th17-BatF-ChIP-Seq(GSE39756)/Homer	NAGTTTCABTHTGACTNW	0.1	-2.496	1	16	0.1159	9.5	0.0655
RUNX-AML(Runt)/CD4+-PolII-ChIP-Seq(Barski_et_al.)/Homer	GCTGTGGTTW	0.1	-2.356	1	27	0.1957	19.7	0.1353
Slug(Zf)/Mesoderm-Snai2-ChIP-Seq(GSE61475)/Homer	SNGCACCTGCHS	0.1	-2.346	1	5	0.0362	1.9	0.0128
E2A(bHLH)/proBcell-E2A-ChIP-Seq(GSE21978)/Homer	DNRCAGCTGY	0.1	-2.316	1	19	0.1377	12.3	0.0845
Chop(bZIP)/MEF-Chop-ChIP-Seq(GSE35681)/Homer	ATTGCATCAT	1	-2.294	1	13	0.0942	7.9	0.0546
c-Myc(bHLH)/LNCAP-cMyc-ChIP-Seq(Unpublished)/Homer	VCCACGTG	1	-2.166	1	3	0.0217	0	0
E2F1(E2F)/Hela-E2F1-ChIP-Seq(GSE22478)/Homer	CWGGCGGGAA	1	-2.166	1	3	0.0217	0	0
E2F6(E2F)/Hela-E2F6-ChIP-Seq(GSE31477)/Homer	GGCGGGAARN	1	-2.166	1	3	0.0217	0.7	0.0045
ZNF165(Zf)/WHIM12-ZNF165-ChIP-Seq(GSE65937)/Homer	AAGGKGRCGCAGGCA	1	-2.166	1	3	0.0217	0.6	0.0042
Atf1(bZIP)/K562-ATF1-ChIP-Seq(GSE31477)/Homer	GATGACGTCA	1	-2.165	1	23	0.1667	16.8	0.1155
PRDM1(Zf)/Hela-PRDM1-ChIP-Seq(GSE31477)/Homer	ACTTTCACTTTC	1	-2.153	1	15	0.1087	9.8	0.0676
Klf9(Zf)/GBM-Klf9-ChIP-Seq(GSE62211)/Homer	GCCACRCCCACY	1	-2.076	1	6	0.0435	2.5	0.0173
RUNX2(Runt)/PCa-RUNX2-ChIP-Seq(GSE33889)/Homer	NWAACCACADNN	1	-2.07	1	27	0.1957	20.9	0.1433
Mef2a(MADS)/HL1-Mef2a.biotin-ChIP-Seq(GSE21529)/Homer	CYAAAAATAG	1	-1.978	1	19	0.1377	13.4	0.0918
Pitx1(Homeobox)/Chicken-Pitx1-ChIP-Seq(GSE38910)/Homer	TAATCCCN	1	-1.956	1	62	0.4493	55.7	0.383
MyoG(bHLH)/C2C12-MyoG-ChIP-Seq(GSE36024)/Homer	AACAGCTG	1	-1.947	1	20	0.1449	14.7	0.1009
Gata6(Zf)/HUG1N-GATA6-ChIP-Seq(GSE51936)/Homer	YCTTATCTBN	1	-1.937	1	12	0.087	7.8	0.0535
NFAT:AP1(RHD,bZIP)/Jurkat-NFATC1-ChIP-Seq(Jolma_et_al.)/Homer	SARTGGAAAAWRTGAGTCAB	1	-1.911	1	7	0.0507	3.4	0.0231
n-Myc(bHLH)/mES-nMyc-ChIP-Seq(GSE11431)/Homer	VRCCACGTGG	1	-1.911	1	7	0.0507	3.9	0.0265
THRa(NR)/C17.2-THRa-ChIP-Seq(GSE38347)/Homer	GGTCANYTGAGGWCA	1	-1.911	1	7	0.0507	3.7	0.0255
ZNF264(Zf)/HEK293-ZNF264.GFP-ChIP-Seq(GSE58341)/Homer	RGGGCACTAACY	1	-1.911	1	7	0.0507	3.8	0.0258
Ap4(bHLH)/AML-Tfap4-ChIP-Seq(GSE45738)/Homer	NAHCAGCTGD	1	-1.856	1	24	0.1739	18.1	0.1242
Klf4(Zf)/mES-Klf4-ChIP-Seq(GSE11431)/Homer	GCCACACCCA	1	-1.799	1	8	0.058	4.9	0.0339
Max(bHLH)/K562-Max-ChIP-Seq(GSE31477)/Homer	RCCACGTGGYYN	1	-1.799	1	8	0.058	4.7	0.032
HOXA9(Homeobox)/HSC-Hoxa9-ChIP-Seq(GSE33509)/Homer	GGCCATAAATCA	1	-1.792	1	15	0.1087	10.6	0.0726
DMRT1(DM)/Testis-DMRT1-ChIP-Seq(GSE64892)/Homer	TWGHWACAWTGTWDC	1	-1.771	1	4	0.029	1.4	0.0094
HLF(bZIP)/HSC-HLF.Flag-ChIP-Seq(GSE69817)/Homer	RTTATGYAAB	1	-1.75	1	34	0.2464	28.6	0.1962
IRF4(IRF)/GM12878-IRF4-ChIP-Seq(GSE32465)/Homer	ACTGAAACCA	1	-1.728	1	17	0.1232	12.2	0.0837
Ascl1(bHLH)/NeuralTubes-Ascl1-ChIP-Seq(GSE55840)/Homer	NNVVCAGCTGBN	1	-1.662	1	20	0.1449	15.4	0.1058
ERE(NR),IR3/MCF7-ERa-ChIP-Seq(Unpublished)/Homer	VAGGTCACNSTGACC	1	-1.591	1	5	0.0362	2.5	0.0171
CEBP(bZIP)/ThioMac-CEBPb-ChIP-Seq(GSE21512)/Homer	ATTGCGCAAC	1	-1.571	1	28	0.2029	23.9	0.164
MYB(HTH)/ERMYB-Myb-ChIPSeq(GSE22095)/Homer	GGCVGTTR	1	-1.539	1	37	0.2681	33	0.2266
c-Jun-CRE(bZIP)/K562-cJun-ChIP-Seq(GSE31477)/Homer	ATGACGTCATCY	1	-1.465	1	16	0.1159	12.1	0.083
Tcf12(bHLH)/GM12878-Tcf12-ChIP-Seq(GSE32465)/Homer	VCAGCTGYTG	1	-1.448	1	17	0.1232	13.7	0.0939
bHLHE40(bHLH)/HepG2-BHLHE40-ChIP-Seq(GSE31477)/Homer	KCACGTGMCN	1	-1.44	1	2	0.0145	0	0
p53(p53)/Saos-p53-ChIP-Seq(GSE15780)/Homer	RRCATGYCYRGRCATGYYYN	1	-1.44	1	2	0.0145	0.4	0.003
p53(p53)/Saos-p53-ChIP-Seq/Homer	RRCATGYCYRGRCATGYYYN	1	-1.44	1	2	0.0145	0.4	0.003
TCFL2(HMG)/K562-TCF7L2-ChIP-Seq(GSE29196)/Homer	ACWTCAAAGG	1	-1.44	1	2	0.0145	0	0
ZNF317(Zf)/HEK293-ZNF317.GFP-ChIP-Seq(GSE58341)/Homer	GTCWGCTGTYYCTCT	1	-1.44	1	2	0.0145	0	0
Pit1(Homeobox)/GCrat-Pit1-ChIP-Seq(GSE58009)/Homer	ATGMATATDC	1	-1.411	1	20	0.1449	16.8	0.1154
Hoxb4(Homeobox)/ES-Hoxb4-ChIP-Seq(GSE34014)/Homer	TGATTRATGGCY	1	-1.366	1	8	0.058	6	0.0411
Gata2(Zf)/K562-GATA2-ChIP-Seq(GSE18829)/Homer	BBCTTATCTS	1	-1.328	1	9	0.0652	6.1	0.0417
Gata1(Zf)/K562-GATA1-ChIP-Seq(GSE18829)/Homer	SAGATAAGRV	1	-1.328	1	9	0.0652	6.1	0.0417
Hoxc9(Homeobox)/Ainv15-Hoxc9-ChIP-Seq(GSE21812)/Homer	GGCCATAAATCA	1	-1.328	1	9	0.0652	6.5	0.0444
Gfi1b(Zf)/HPC7-Gfi1b-ChIP-Seq(GSE22178)/Homer	MAATCACTGC	1	-1.3	1	10	0.0725	7.4	0.0506
KLF3(Zf)/MEF-Klf3-ChIP-Seq(GSE44748)/Homer	NRGCCCCRCCCHBNN	1	-1.3	1	10	0.0725	7.6	0.0519
ETS(ETS)/Promoter/Homer	AACCGGAAGT	1	-1.277	1	11	0.0797	8.5	0.0581
Foxh1(Forkhead)/hESC-FOXH1-ChIP-Seq(GSE29422)/Homer	NNTGTGGATTSS	1	-1.277	1	11	0.0797	8	0.055
Elk4(ETS)/Hela-Elk4-ChIP-Seq(GSE31477)/Homer	NRYTTCCGGY	1	-1.259	1	12	0.087	9.6	0.0656
Gata4(Zf)/Heart-Gata4-ChIP-Seq(GSE35151)/Homer	NBWGATAAGR	1	-1.244	1	13	0.0942	10.2	0.0699
Sox15(HMG)/CPA-Sox15-ChIP-Seq(GSE62909)/Homer	RAACAATGGN	1	-1.232	1	14	0.1014	11.2	0.0769
ZBTB12(Zf)/HEK293-ZBTB12.GFP-ChIP-Seq(GSE58341)/Homer	NGNTCTAGAACCNGV	1	-1.228	1	3	0.0217	1.6	0.0109
KLF6(Zf)/PDAC-KLF6-ChIP-Seq(GSE64557)/Homer	MKGGGYGTGGCC	1	-1.214	1	16	0.1159	13.7	0.094
Atf7(bZIP)/3T3L1-Atf7-ChIP-Seq(GSE56872)/Homer	NGRTGACGTCAY	1	-1.192	1	20	0.1449	17.7	0.1214
HOXD13(Homeobox)/Chicken-Hoxd13-ChIP-Seq(GSE38910)/Homer	NCYAATAAAA	1	-1.189	1	21	0.1522	18.9	0.1299
SCL(bHLH)/HPC7-Scl-ChIP-Seq(GSE13511)/Homer	AVCAGCTG	1	-1.185	1	67	0.4855	65.8	0.452
IRF8(IRF)/BMDM-IRF8-ChIP-Seq(GSE77884)/Homer	GRAASTGAAAST	1	-1.182	1	25	0.1812	22.7	0.1561
Arnt:Ahr(bHLH)/MCF7-Arnt-ChIP-Seq(Lo_et_al.)/Homer	TBGCACGCAA	1	-1.143	1	4	0.029	2.9	0.0196
ZNF143|STAF(Zf)/CUTLL-ZNF143-ChIP-Seq(GSE29600)/Homer	ATTTCCCAGVAKSCY	1	-1.143	1	4	0.029	2.4	0.0165
T1ISRE(IRF)/ThioMac-Ifnb-Expression/Homer	ACTTTCGTTTCT	1	-1.143	1	4	0.029	2.1	0.0145
Barx1(Homeobox)/Stomach-Barx1.3xFlag-ChIP-Seq(GSE69483)/Homer	AAACMATTAN	1	-1.096	1	5	0.0362	3.6	0.025
c-Myc(bHLH)/mES-cMyc-ChIP-Seq(GSE11431)/Homer	VVCCACGTGG	1	-1.096	1	5	0.0362	3.9	0.0265
CArG(MADS)/PUER-Srf-ChIP-Seq(Sullivan_et_al.)/Homer	CCATATATGGNM	1	-1.096	1	5	0.0362	3.8	0.0262
Sox9(HMG)/Limb-SOX9-ChIP-Seq(GSE73225)/Homer	AGGVNCCTTTGT	1	-1.01	1	11	0.0797	9.4	0.0648
MafA(bZIP)/Islet-MafA-ChIP-Seq(GSE30298)/Homer	TGCTGACTCA	1	-1.006	1	12	0.087	10.7	0.0738
Sox2(HMG)/mES-Sox2-ChIP-Seq(GSE11431)/Homer	BCCATTGTTC	1	-1.006	1	12	0.087	10.4	0.0716
COUP-TFII(NR)/Artia-Nr2f2-ChIP-Seq(GSE46497)/Homer	AGRGGTCA	1	-1.006	1	23	0.1667	21.5	0.1476
Sox10(HMG)/SciaticNerve-Sox3-ChIP-Seq(GSE35132)/Homer	CCWTTGTYYB	1	-1.004	1	22	0.1594	20.5	0.1406
Sox6(HMG)/Myotubes-Sox6-ChIP-Seq(GSE32627)/Homer	CCATTGTTNY	1	-1.004	1	22	0.1594	20	0.1376
HOXB13(Homeobox)/ProstateTumor-HOXB13-ChIP-Seq(GSE56288)/Homer	TTTTATKRGG	1	-1	1	15	0.1087	13.6	0.0934
Tcf21(bHLH)/ArterySmoothMuscle-Tcf21-ChIP-Seq(GSE61369)/Homer	NAACAGCTGG	1	-0.9994	1	16	0.1159	14.4	0.099
Smad3(MAD)/NPC-Smad3-ChIP-Seq(GSE36673)/Homer	TWGTCTGV	1	-0.9177	1	39	0.2826	38.6	0.2652
Eomes(T-box)/H9-Eomes-ChIP-Seq(GSE26097)/Homer	ATTAACACCT	1	-0.8704	1	28	0.2029	27.6	0.1898
CEBP:AP1(bZIP)/ThioMac-CEBPb-ChIP-Seq(GSE21512)/Homer	DRTGTTGCAA	1	-0.8618	1	26	0.1884	26	0.1785
RUNX1(Runt)/Jurkat-RUNX1-ChIP-Seq(GSE29180)/Homer	AAACCACARM	1	-0.8618	1	26	0.1884	25.4	0.1745
Lhx2(Homeobox)/HFSC-Lhx2-ChIP-Seq(GSE48068)/Homer	TAATTAGN	1	-0.8356	1	20	0.1449	19.8	0.1362
NPAS(bHLH)/Liver-NPAS-ChIP-Seq(GSE39860)/Homer	NVCACGTG	1	-0.8311	1	19	0.1377	18.3	0.1254
MITF(bHLH)/MastCells-MITF-ChIP-Seq(GSE48085)/Homer	RTCATGTGAC	1	-0.8266	1	18	0.1304	17.8	0.1223
Smad2(MAD)/ES-SMAD2-ChIP-Seq(GSE29422)/Homer	CTGTCTGG	1	-0.822	1	17	0.1232	16.7	0.1144
Smad4(MAD)/ESC-SMAD4-ChIP-Seq(GSE29422)/Homer	VBSYGTCTGG	1	-0.822	1	17	0.1232	16.7	0.1145
Atf2(bZIP)/3T3L1-Atf2-ChIP-Seq(GSE56872)/Homer	NRRTGACGTCAT	1	-0.8126	1	15	0.1087	14.2	0.0972
Rfx6(HTH)/Min6b1-Rfx6.HA-ChIP-Seq(GSE62844)/Homer	TGTTKCCTAGCAACM	1	-0.8126	1	15	0.1087	14.7	0.1012
PU.1-IRF(ETS:IRF)/Bcell-PU.1-ChIP-Seq(GSE21512)/Homer	MGGAAGTGAAAC	1	-0.8117	1	42	0.3043	42.8	0.2943
CDX4(Homeobox)/ZebrafishEmbryos-Cdx4.Myc-ChIP-Seq(GSE48254)/Homer	NGYCATAAAWCH	1	-0.8078	1	14	0.1014	13.4	0.0921
Fli1(ETS)/CD8-FLI-ChIP-Seq(GSE20898)/Homer	NRYTTCCGGH	1	-0.8069	1	41	0.2971	41.9	0.2878
NPAS2(bHLH)/Liver-NPAS2-ChIP-Seq(GSE39860)/Homer	KCCACGTGAC	1	-0.8029	1	13	0.0942	12.8	0.0881
Ets1-distal(ETS)/CD4+-PolII-ChIP-Seq(Barski_et_al.)/Homer	MACAGGAAGT	1	-0.7978	1	12	0.087	11.7	0.0803
CTCF(Zf)/CD4+-CTCF-ChIP-Seq(Barski_et_al.)/Homer	AYAGTGCCMYCTRGTGGCCA	1	-0.7927	1	11	0.0797	10.2	0.0703
Zic(Zf)/Cerebellum-ZIC1.2-ChIP-Seq(GSE60731)/Homer	CCTGCTGAGH	1	-0.7874	1	10	0.0725	9.4	0.0647
Nkx3.1(Homeobox)/LNCaP-Nkx3.1-ChIP-Seq(GSE28264)/Homer	AAGCACTTAA	1	-0.7873	1	37	0.2681	37.1	0.2546
AP-2gamma(AP2)/MCF7-TFAP2C-ChIP-Seq(GSE21234)/Homer	SCCTSAGGSCAW	1	-0.7818	1	9	0.0652	9	0.0618
MafB(bZIP)/BMM-Mafb-ChIP-Seq(GSE75722)/Homer	WNTGCTGASTCAGCANWTTY	1	-0.7818	1	9	0.0652	8.6	0.0593
RXR(NR),DR1/3T3L1-RXR-ChIP-Seq(GSE13511)/Homer	TAGGGCAAAGGTCA	1	-0.7818	1	9	0.0652	8.8	0.0606
ZBTB18(Zf)/HEK293-ZBTB18.GFP-ChIP-Seq(GSE58341)/Homer	AACATCTGGA	1	-0.7818	1	9	0.0652	8.1	0.0555
Foxo1(Forkhead)/RAW-Foxo1-ChIP-Seq(Fan_et_al.)/Homer	CTGTTTAC	1	-0.7722	1	34	0.2464	34.8	0.2393
GRHL2(CP2)/HBE-GRHL2-ChIP-Seq(GSE46194)/Homer	AAACYKGTTWDACMRGTTTB	1	-0.7701	1	7	0.0507	6.2	0.0424
Nr5a2(NR)/Pancreas-LRH1-ChIP-Seq(GSE34295)/Homer	BTCAAGGTCA	1	-0.7637	1	6	0.0435	5.7	0.0393
Nr5a2(NR)/mES-Nr5a2-ChIP-Seq(GSE19019)/Homer	BTCAAGGTCA	1	-0.7637	1	6	0.0435	6	0.0411
Usf2(bHLH)/C2C12-Usf2-ChIP-Seq(GSE36030)/Homer	GTCACGTGGT	1	-0.7637	1	6	0.0435	5.5	0.0377
ETS:RUNX(ETS,Runt)/Jurkat-RUNX1-ChIP-Seq(GSE17954)/Homer	RCAGGATGTGGT	1	-0.7568	1	5	0.0362	5	0.034
Zic3(Zf)/mES-Zic3-ChIP-Seq(GSE37889)/Homer	GGCCYCCTGCTGDGH	1	-0.7568	1	5	0.0362	4.3	0.0296
ZNF322(Zf)/HEK293-ZNF322.GFP-ChIP-Seq(GSE58341)/Homer	GAGCCTGGTACTGWGCCTGR	1	-0.7568	1	5	0.0362	4.1	0.028
IRF3(IRF)/BMDM-Irf3-ChIP-Seq(GSE67343)/Homer	AGTTTCAKTTTC	1	-0.7515	1	30	0.2174	30.2	0.2075
Hand2(bHLH)/Mesoderm-Hand2-ChIP-Seq(GSE61475)/Homer	TGACANARRCCAGRC	1	-0.7494	1	4	0.029	3.1	0.0214
ARE(NR)/LNCAP-AR-ChIP-Seq(GSE27824)/Homer	RGRACASNSTGTYCYB	1	-0.741	1	3	0.0217	2.4	0.0167
JunD(bZIP)/K562-JunD-ChIP-Seq/Homer	ATGACGTCATCN	1	-0.741	1	3	0.0217	2.1	0.0144
PRDM14(Zf)/H1-PRDM14-ChIP-Seq(GSE22767)/Homer	RGGTCTCTAACY	1	-0.741	1	3	0.0217	2.5	0.017
AMYB(HTH)/Testes-AMYB-ChIP-Seq(GSE44588)/Homer	TGGCAGTTGG	1	-0.7351	1	27	0.1957	27.3	0.1875
E2F3(E2F)/MEF-E2F3-ChIP-Seq(GSE71376)/Homer	BTKGGCGGGAAA	1	-0.7311	1	2	0.0145	1.2	0.0084
Egr2(Zf)/Thymocytes-Egr2-ChIP-Seq(GSE34254)/Homer	NGCGTGGGCGGR	1	-0.7311	1	2	0.0145	1.1	0.0076
GRE(NR),IR3/A549-GR-ChIP-Seq(GSE32465)/Homer	NRGVACABNVTGTYCY	1	-0.7311	1	2	0.0145	1.1	0.0079
RAR:RXR(NR),DR5/ES-RAR-ChIP-Seq(GSE56893)/Homer	AGGTCAAGGTCA	1	-0.7182	1	1	0.0072	0	0
DUX4(Homeobox)/Myoblasts-DUX4.V5-ChIP-Seq(GSE75791)/Homer	NWTAAYCYAATCAWN	1	-0.7182	1	1	0.0072	0	0
E2F7(E2F)/Hela-E2F7-ChIP-Seq(GSE32673)/Homer	VDTTTCCCGCCA	1	-0.7182	1	1	0.0072	0	0
GATA3(Zf),DR8/iTreg-Gata3-ChIP-Seq(GSE20898)/Homer	AGATSTNDNNDSAGATAASN	1	-0.7182	1	1	0.0072	0	0
GATA:SCL(Zf,bHLH)/Ter119-SCL-ChIP-Seq(GSE18720)/Homer	CRGCTGBNGNSNNSAGATAA	1	-0.7182	1	1	0.0072	0.6	0.0042
LXRE(NR),DR4/RAW-LXRb.biotin-ChIP-Seq(GSE21512)/Homer	RGGTTACTANAGGTCA	1	-0.7182	1	1	0.0072	0.7	0.005
NRF(NRF)/Promoter/Homer	STGCGCATGCGC	1	-0.7182	1	1	0.0072	0	0
OCT:OCT(POU,Homeobox)/NPC-OCT6-ChIP-Seq(GSE43916)/Homer	YATGCATATRCATRT	1	-0.7182	1	1	0.0072	0	0
PBX1(Homeobox)/MCF7-PBX1-ChIP-Seq(GSE28007)/Homer	GSCTGTCACTCA	1	-0.7182	1	1	0.0072	0	0
RARg(NR)/ES-RARg-ChIP-Seq(GSE30538)/Homer	AGGTCAAGGTCA	1	-0.7182	1	1	0.0072	0	0
VDR(NR),DR3/GM10855-VDR+vitD-ChIP-Seq(GSE22484)/Homer	ARAGGTCANWGAGTTCANNN	1	-0.7182	1	1	0.0072	0	0
ZNF528(Zf)/HEK293-ZNF528.GFP-ChIP-Seq(GSE58341)/Homer	AGAAATGACTTCCCT	1	-0.7182	1	1	0.0072	0	0
ZNF692(Zf)/HEK293-ZNF692.GFP-ChIP-Seq(GSE58341)/Homer	GTGGGCCCCA	1	-0.7182	1	1	0.0072	0	0
BMAL1(bHLH)/Liver-Bmal1-ChIP-Seq(GSE39860)/Homer	GNCACGTG	1	-0.7117	1	23	0.1667	23.2	0.1591
GATA3(Zf)/iTreg-Gata3-ChIP-Seq(GSE20898)/Homer	AGATAASR	1	-0.6991	1	21	0.1522	21.6	0.1481
Etv2(ETS)/ES-ER71-ChIP-Seq(GSE59402)/Homer(0.967)	NNAYTTCCTGHN	1	-0.6939	1	40	0.2899	42	0.2885
ERG(ETS)/VCaP-ERG-ChIP-Seq(GSE14097)/Homer	ACAGGAAGTG	1	-0.657	1	52	0.3768	54.9	0.3772
ELF1(ETS)/Jurkat-ELF1-ChIP-Seq(SRA014231)/Homer	AVCCGGAAGT	1	-0.6552	1	15	0.1087	15.1	0.1036
Six2(Homeobox)/NephronProgenitor-Six2-ChIP-Seq(GSE39837)/Homer	GWAAYHTGAKMC	1	-0.6552	1	15	0.1087	15.3	0.1054
Elk1(ETS)/Hela-Elk1-ChIP-Seq(GSE31477)/Homer	HACTTCCGGY	1	-0.6374	1	13	0.0942	13.6	0.0933
ZNF189(Zf)/HEK293-ZNF189.GFP-ChIP-Seq(GSE58341)/Homer	TGGAACAGMA	1	-0.6374	1	13	0.0942	13.8	0.0948
Tgif2(Homeobox)/mES-Tgif2-ChIP-Seq(GSE55404)/Homer	TGTCANYT	1	-0.6277	1	46	0.3333	48.8	0.335
Bapx1(Homeobox)/VertebralCol-Bapx1-ChIP-Seq(GSE36672)/Homer	TTRAGTGSYK	1	-0.6264	1	28	0.2029	29.9	0.2056
BORIS(Zf)/K562-CTCFL-ChIP-Seq(GSE32465)/Homer	CNNBRGCGCCCCCTGSTGGC	1	-0.6054	1	10	0.0725	10.3	0.071
NF1-halfsite(CTF)/LNCaP-NF1-ChIP-Seq(Unpublished)/Homer	YTGCCAAG	1	-0.5777	1	21	0.1522	22.3	0.1532
Tbr1(T-box)/Cortex-Tbr1-ChIP-Seq(GSE71384)/Homer	AAGGTGTKAA	1	-0.5698	1	20	0.1449	21.5	0.1475
AP-2alpha(AP2)/Hela-AP2alpha-ChIP-Seq(GSE31477)/Homer	ATGCCCTGAGGC	1	-0.5623	1	7	0.0507	7.6	0.0525
Esrrb(NR)/mES-Esrrb-ChIP-Seq(GSE11431)/Homer	KTGACCTTGA	1	-0.5623	1	7	0.0507	7.4	0.0512
FOXP1(Forkhead)/H9-FOXP1-ChIP-Seq(GSE31006)/Homer	NYYTGTTTACHN	1	-0.5623	1	7	0.0507	7.8	0.0536
Znf263(Zf)/K562-Znf263-ChIP-Seq(GSE31477)/Homer	CVGTSCTCCC	1	-0.5341	1	16	0.1159	17.2	0.1181
Meis1(Homeobox)/MastCells-Meis1-ChIP-Seq(GSE48085)/Homer	VGCTGWCAVB	1	-0.5262	1	28	0.2029	30.7	0.2112
PU.1:IRF8(ETS:IRF)/pDC-Irf8-ChIP-Seq(GSE66899)/Homer	GGAAGTGAAAST	1	-0.524	1	15	0.1087	16	0.1102
MafF(bZIP)/HepG2-MafF-ChIP-Seq(GSE31477)/Homer	HWWGTCAGCAWWTTT	1	-0.5208	1	5	0.0362	5.8	0.0401
FOXK1(Forkhead)/HEK293-FOXK1-ChIP-Seq(GSE51673)/Homer	NVWTGTTTAC	1	-0.5132	1	14	0.1014	15.8	0.1088
Tbet(T-box)/CD8-Tbet-ChIP-Seq(GSE33802)/Homer	AGGTGTGAAM	1	-0.5132	1	14	0.1014	15.3	0.1048
Foxf1(Forkhead)/Lung-Foxf1-ChIP-Seq(GSE77951)/Homer	WWATRTAAACAN	1	-0.5017	1	13	0.0942	14.5	0.0994
BMYB(HTH)/Hela-BMYB-ChIP-Seq(GSE27030)/Homer	NHAACBGYYV	1	-0.4978	1	24	0.1739	26.3	0.1803
EWS:ERG-fusion(ETS)/CADO_ES1-EWS:ERG-ChIP-Seq(SRA014231)/Homer	ATTTCCTGTN	1	-0.4978	1	24	0.1739	26.1	0.1794
DMRT6(DM)/Testis-DMRT6-ChIP-Seq(GSE60440)/Homer	YDGHTACAWTGTADC	1	-0.4926	1	4	0.029	5	0.0341
Tbx20(T-box)/Heart-Tbx20-ChIP-Seq(GSE29636)/Homer	GGTGYTGACAGS	1	-0.4926	1	4	0.029	4.3	0.0296
USF1(bHLH)/GM12878-Usf1-ChIP-Seq(GSE32465)/Homer	SGTCACGTGR	1	-0.4926	1	4	0.029	4.8	0.033
Nanog(Homeobox)/mES-Nanog-ChIP-Seq(GSE11724)/Homer	RGCCATTAAC	1	-0.4638	1	63	0.4565	68.5	0.4704
NFkB-p50,p52(RHD)/Monocyte-p50-ChIP-Chip(Schreiber_et_al.)/Homer	GGGGGAATCCCC	1	-0.4552	1	3	0.0217	3.6	0.0248
Phox2a(Homeobox)/Neuron-Phox2a-ChIP-Seq(GSE31456)/Homer	YTAATYNRATTA	1	-0.4552	1	3	0.0217	3.6	0.0246
Sp5(Zf)/mES-Sp5.Flag-ChIP-Seq(GSE72989)/Homer	RGKGGGCGGAGC	1	-0.445	1	9	0.0652	11	0.0755
Isl1(Homeobox)/Neuron-Isl1-ChIP-Seq(GSE31456)/Homer	CTAATKGV	1	-0.4321	1	27	0.1957	30.4	0.2088
NeuroD1(bHLH)/Islet-NeuroD1-ChIP-Seq(GSE30298)/Homer	GCCATCTGTT	1	-0.4269	1	8	0.058	9.3	0.0639
PPARE(NR),DR1/3T3L1-Pparg-ChIP-Seq(GSE13511)/Homer	TGACCTTTGCCCCA	1	-0.4269	1	8	0.058	9.4	0.0647
Lhx1(Homeobox)/EmbryoCarcinoma-Lhx1-ChIP-Seq(GSE70957)/Homer	NNYTAATTAR	1	-0.4035	1	14	0.1014	16.5	0.1137
Lhx3(Homeobox)/Neuron-Lhx3-ChIP-Seq(GSE31456)/Homer	ADBTAATTAR	1	-0.4021	1	23	0.1667	26	0.1789
HRE(HSF)/Striatum-HSF1-ChIP-Seq(GSE38000)/Homer	TTCTAGAABNTTCTA	1	-0.4005	1	2	0.0145	2.1	0.0141
Nrf2(bZIP)/Lymphoblast-Nrf2-ChIP-Seq(GSE37589)/Homer	HTGCTGAGTCAT	1	-0.4005	1	2	0.0145	2.1	0.0144
Nur77(NR)/K562-NR4A1-ChIP-Seq(GSE31363)/Homer	TGACCTTTNCNT	1	-0.4005	1	2	0.0145	2.3	0.016
p63(p53)/Keratinocyte-p63-ChIP-Seq(GSE17611)/Homer	NNDRCATGYCYNRRCATGYH	1	-0.4005	1	2	0.0145	2.6	0.0177
Nkx2.2(Homeobox)/NPC-Nkx2.2-ChIP-Seq(GSE61673)/Homer	BTBRAGTGSN	1	-0.3939	1	22	0.1594	25.4	0.1744
OCT:OCT-short(POU,Homeobox)/NPC-OCT6-ChIP-Seq(GSE43916)/Homer	ATGCATWATGCATRW	1	-0.391	1	13	0.0942	15	0.1033
Erra(NR)/HepG2-Erra-ChIP-Seq(GSE31477)/Homer	CAAAGGTCAG	1	-0.3854	1	21	0.1522	24.6	0.1689
Atoh1(bHLH)/Cerebellum-Atoh1-ChIP-Seq(GSE22111)/Homer	VNRVCAGCTGGY	1	-0.3777	1	12	0.087	14.2	0.0977
ZNF467(Zf)/HEK293-ZNF467.GFP-ChIP-Seq(GSE58341)/Homer	TGGGGAAGGGCM	1	-0.3777	1	12	0.087	14.7	0.101
FXR(NR),IR1/Liver-FXR-ChIP-Seq(Chong_et_al.)/Homer	AGGTCANTGACCTB	1	-0.3556	1	5	0.0362	6.8	0.0467
SpiB(ETS)/OCILY3-SPIB-ChIP-Seq(GSE56857)/Homer	AAAGRGGAAGTG	1	-0.3477	1	17	0.1232	20.9	0.1435
Maz(Zf)/HepG2-Maz-ChIP-Seq(GSE31477)/Homer	GGGGGGGG	1	-0.3476	1	10	0.0725	12.7	0.0869
THRb(NR)/Liver-NR1A2-ChIP-Seq(GSE52613)/Homer	TRAGGTCA	1	-0.338	1	47	0.3406	53.2	0.3652
Olig2(bHLH)/Neuron-Olig2-ChIP-Seq(GSE30882)/Homer	RCCATMTGTT	1	-0.3272	1	23	0.1667	27.1	0.1859
PR(NR)/T47D-PR-ChIP-Seq(GSE31130)/Homer	VAGRACAKNCTGTBC	1	-0.3272	1	23	0.1667	27.9	0.1914
PAX3:FKHR-fusion(Paired,Homeobox)/Rh4-PAX3:FKHR-ChIP-Seq(GSE19063)/Homer	ACCRTGACTAATTNN	1	-0.3223	1	4	0.029	5.1	0.0352
Rfx5(HTH)/GM12878-Rfx5-ChIP-Seq(GSE31477)/Homer	SCCTAGCAACAG	1	-0.3223	1	4	0.029	5.6	0.0382
SF1(NR)/H295R-Nr5a1-ChIP-Seq(GSE44220)/Homer	CAAGGHCANV	1	-0.3223	1	4	0.029	5.8	0.0399
Tbox:Smad(T-box,MAD)/ESCd5-Smad2_3-ChIP-Seq(GSE29422)/Homer	AGGTGHCAGACA	1	-0.3223	1	4	0.029	5.5	0.038
Unknown(Homeobox)/Limb-p300-ChIP-Seq/Homer	SSCMATWAAA	1	-0.3117	1	8	0.058	10.6	0.0726
EBF(EBF)/proBcell-EBF-ChIP-Seq(GSE21978)/Homer	DGTCCCYRGGGA	1	-0.3033	1	1	0.0072	1.6	0.0111
GATA3(Zf),DR4/iTreg-Gata3-ChIP-Seq(GSE20898)/Homer	AGATGKDGAGATAAG	1	-0.3033	1	1	0.0072	1.5	0.0106
HRE(HSF)/HepG2-HSF1-ChIP-Seq(GSE31477)/Homer	BSTTCTRGAABVTTCYAGAA	1	-0.3033	1	1	0.0072	1.3	0.0087
NF1:FOXA1(CTF,Forkhead)/LNCAP-FOXA1-ChIP-Seq(GSE27824)/Homer	WNTGTTTRYTTTGGCA	1	-0.3033	1	1	0.0072	1.7	0.0118
Sp1(Zf)/Promoter/Homer	GGCCCCGCCCCC	1	-0.3033	1	1	0.0072	1.2	0.0084
Srebp2(bHLH)/HepG2-Srebp2-ChIP-Seq(GSE31477)/Homer	CGGTCACSCCAC	1	-0.3033	1	1	0.0072	1.2	0.0083
Zfp809(Zf)/ES-Zfp809-ChIP-Seq(GSE70799)/Homer	GGGGCTYGKCTGGGA	1	-0.3033	1	1	0.0072	1.6	0.0107
TATA-Box(TBP)/Promoter/Homer	CCTTTTAWAGSC	1	-0.3017	1	13	0.0942	16.4	0.1125
EBF1(EBF)/Near-E2A-ChIP-Seq(GSE21512)/Homer	GTCCCCWGGGGA	1	-0.2885	1	12	0.087	15.6	0.1075
Tgif1(Homeobox)/mES-Tgif1-ChIP-Seq(GSE55404)/Homer	YTGWCADY	1	-0.2804	1	46	0.3333	53	0.3642
Oct4(POU,Homeobox)/mES-Oct4-ChIP-Seq(GSE11431)/Homer	ATTTGCATAW	1	-0.2743	1	11	0.0797	14.1	0.0966
ELF3(ETS)/PDAC-ELF3-ChIP-Seq(GSE64557)/Homer	ANCAGGAAGT	1	-0.2721	1	33	0.2391	39.5	0.2716
EHF(ETS)/LoVo-EHF-ChIP-Seq(GSE49402)/Homer	AVCAGGAAGT	1	-0.2684	1	43	0.3116	50.1	0.3439
EWS:FLI1-fusion(ETS)/SK_N_MC-EWS:FLI1-ChIP-Seq(SRA014231)/Homer	VACAGGAAAT	1	-0.2533	1	15	0.1087	19.8	0.1358
Oct6(POU,Homeobox)/NPC-Pou3f1-ChIP-Seq(GSE35496)/Homer	WATGCAAATGAG	1	-0.2426	1	9	0.0652	12.7	0.0874
Nkx6.1(Homeobox)/Islet-Nkx6.1-ChIP-Seq(GSE40975)/Homer	GKTAATGR	1	-0.2423	1	37	0.2681	44.2	0.3037
MafK(bZIP)/C2C12-MafK-ChIP-Seq(GSE36030)/Homer	GCTGASTCAGCA	1	-0.2402	1	5	0.0362	7.2	0.0491
Rfx1(HTH)/NPC-H3K4me1-ChIP-Seq(GSE16256)/Homer	KGTTGCCATGGCAA	1	-0.2402	1	5	0.0362	7.5	0.0517
ETS1(ETS)/Jurkat-ETS1-ChIP-Seq(GSE17954)/Homer	ACAGGAAGTG	1	-0.2266	1	44	0.3188	52.6	0.3616
CRE(bZIP)/Promoter/Homer	CSGTGACGTCAC	1	-0.2245	1	2	0.0145	3	0.0207
PU.1(ETS)/ThioMac-PU.1-ChIP-Seq(GSE21512)/Homer	AGAGGAAGTG	1	-0.213	1	31	0.2246	38.5	0.2644
Foxo3(Forkhead)/U2OS-Foxo3-ChIP-Seq(E-MTAB-2701)/Homer	DGTAAACA	1	-0.2047	1	11	0.0797	15.4	0.1056
GSC(Homeobox)/FrogEmbryos-GSC-ChIP-Seq(DRA000576)/Homer	RGGATTAR	1	-0.2047	1	11	0.0797	15.3	0.1052
ELF5(ETS)/T47D-ELF5-ChIP-Seq(GSE30407)/Homer	ACVAGGAAGT	1	-0.199	1	37	0.2681	45.2	0.3107
LRF(Zf)/Erythroblasts-ZBTB7A-ChIP-Seq(GSE74977)/Homer	AAGACCCYYN	1	-0.1839	1	6	0.0435	9.9	0.068
AR-halfsite(NR)/LNCaP-AR-ChIP-Seq(GSE27824)/Homer	CCAGGAACAG	1	-0.1836	1	43	0.3116	52.9	0.3637
STAT6(Stat)/Macrophage-Stat6-ChIP-Seq(GSE38377)/Homer	TTCCKNAGAA	1	-0.1759	1	9	0.0652	13.4	0.0919
GABPA(ETS)/Jurkat-GABPa-ChIP-Seq(GSE17954)/Homer	RACCGGAAGT	1	-0.1577	1	28	0.2029	36.8	0.2525
NFAT(RHD)/Jurkat-NFATC1-ChIP-Seq(Jolma_et_al.)/Homer	ATTTTCCATT	1	-0.1481	1	15	0.1087	21.1	0.1449
SPDEF(ETS)/VCaP-SPDEF-ChIP-Seq(SRA014231)/Homer	ASWTCCTGBT	1	-0.1476	1	20	0.1449	27.1	0.1864
CRX(Homeobox)/Retina-Crx-ChIP-Seq(GSE20012)/Homer	GCTAATCC	1	-0.1474	1	26	0.1884	34.7	0.2385
Brn1(POU,Homeobox)/NPC-Brn1-ChIP-Seq(GSE35496)/Homer	TATGCWAATBAV	1	-0.1431	1	7	0.0507	11.8	0.0814
CHR(?)/Hela-CellCycle-Expression/Homer	SRGTTTCAAA	1	-0.1431	1	7	0.0507	11.1	0.0764
FOXK2(Forkhead)/U2OS-FOXK2-ChIP-Seq(E-MTAB-2204)/Homer	SCHTGTTTACAT	1	-0.1431	1	7	0.0507	11.9	0.0818
Cux2(Homeobox)/Liver-Cux2-ChIP-Seq(GSE35985)/Homer	HNRAATCAAT	1	-0.1429	1	1	0.0072	3	0.0204
GLI3(Zf)/Limb-GLI3-ChIP-Chip(GSE11077)/Homer	CGTGGGTGGTCC	1	-0.1429	1	1	0.0072	3	0.0204
Oct4:Sox17(POU,Homeobox,HMG)/F9-Sox17-ChIP-Seq(GSE44553)/Homer	CCATTGTATGCAAAT	1	-0.1429	1	1	0.0072	2.7	0.0185
PAX6(Paired,Homeobox)/Forebrain-Pax6-ChIP-Seq(GSE66961)/Homer	NGTGTTCAVTSAAGCGKAAA	1	-0.1429	1	1	0.0072	2.5	0.0175
Pitx1:Ebox(Homeobox,bHLH)/Hindlimb-Pitx1-ChIP-Seq(GSE41591)/Homer	YTAATTRAWWCCAGATGT	1	-0.1429	1	1	0.0072	2.5	0.0173
Reverb(NR),DR2/RAW-Reverba.biotin-ChIP-Seq(GSE45914)/Homer	GTRGGTCASTGGGTCA	1	-0.1429	1	1	0.0072	2.7	0.0186
ZNF675(Zf)/HEK293-ZNF675.GFP-ChIP-Seq(GSE58341)/Homer	ARGAGGMCAAAATGW	1	-0.1429	1	1	0.0072	2.9	0.0196
NeuroG2(bHLH)/Fibroblast-NeuroG2-ChIP-Seq(GSE75910)/Homer	ACCATCTGTT	1	-0.1407	1	19	0.1377	27	0.1852
NF1(CTF)/LNCAP-NF1-ChIP-Seq(Unpublished)/Homer	CYTGGCABNSTGCCAR	1	-0.1265	1	2	0.0145	4	0.0275
NF-E2(bZIP)/K562-NFE2-ChIP-Seq(GSE31477)/Homer	GATGACTCAGCA	1	-0.1265	1	2	0.0145	4.1	0.0282
PGR(NR)/EndoStromal-PGR-ChIP-Seq(GSE69539)/Homer	AAGAACATWHTGTTC	1	-0.1265	1	2	0.0145	4.2	0.0287
Six1(Homeobox)/Myoblast-Six1-ChIP-Chip(GSE20150)/Homer	GKVTCADRTTWC	1	-0.1265	1	2	0.0145	4.5	0.0311
Tlx?(NR)/NPC-H3K4me1-ChIP-Seq(GSE16256)/Homer	CTGGCAGSCTGCCA	1	-0.1265	1	2	0.0145	4.7	0.032
ETV1(ETS)/GIST48-ETV1-ChIP-Seq(GSE22441)/Homer	AACCGGAAGT	1	-0.1161	1	41	0.2971	52.5	0.3609
Sox4(HMG)/proB-Sox4-ChIP-Seq(GSE50066)/Homer	YCTTTGTTCC	1	-0.1124	1	8	0.058	13.8	0.0951
ZNF711(Zf)/SHSY5Y-ZNF711-ChIP-Seq(GSE20673)/Homer	AGGCCTAG	1	-0.1114	1	15	0.1087	22.6	0.1555
Stat3(Stat)/mES-Stat3-ChIP-Seq(GSE11431)/Homer	CTTCCGGGAA	1	-0.1054	1	5	0.0362	9.4	0.0647
Pax8(Paired,Homeobox)/Thyroid-Pax8-ChIP-Seq(GSE26938)/Homer	GTCATGCHTGRCTGS	1	-0.1042	1	3	0.0217	6.7	0.046
ZNF416(Zf)/HEK293-ZNF416.GFP-ChIP-Seq(GSE58341)/Homer	WDNCTGGGCA	1	-0.08921	1	16	0.1159	24.4	0.1677
PRDM9(Zf)/Testis-DMC1-ChIP-Seq(GSE35498)/Homer	ADGGYAGYAGCATCT	1	-0.08458	1	4	0.029	8.9	0.0613
TEAD(TEA)/Fibroblast-PU.1-ChIP-Seq(Unpublished)/Homer	YCWGGAATGY	1	-0.08458	1	4	0.029	8.3	0.0573
Foxa2(Forkhead)/Liver-Foxa2-ChIP-Seq(GSE25694)/Homer	CYTGTTTACWYW	1	-0.08363	1	6	0.0435	11.2	0.077
TEAD4(TEA)/Tropoblast-Tead4-ChIP-Seq(GSE37350)/Homer	CCWGGAATGY	1	-0.08363	1	6	0.0435	11.6	0.0795
FoxL2(Forkhead)/Ovary-FoxL2-ChIP-Seq(GSE60858)/Homer	WWTRTAAACAVG	1	-0.07787	1	8	0.058	14.6	0.1006
STAT6(Stat)/CD4-Stat6-ChIP-Seq(GSE22104)/Homer	ABTTCYYRRGAA	1	-0.07787	1	8	0.058	14.4	0.0987
HNF6(Homeobox)/Liver-Hnf6-ChIP-Seq(ERP000394)/Homer	NTATYGATCH	1	-0.07102	1	2	0.0145	5	0.0344
PAX5(Paired,Homeobox)/GM12878-PAX5-ChIP-Seq(GSE32465)/Homer	GCAGCCAAGCRTGACH	1	-0.07102	1	2	0.0145	6	0.0411
PAX5(Paired,Homeobox),condensed/GM12878-PAX5-ChIP-Seq(GSE32465)/Homer	GTCACGCTCSCTGM	1	-0.06991	1	1	0.0072	3.6	0.025
RFX(HTH)/K562-RFX3-ChIP-Seq(SRA012198)/Homer	CGGTTGCCATGGCAAC	1	-0.06991	1	1	0.0072	3.3	0.0227
Srebp1a(bHLH)/HepG2-Srebp1a-ChIP-Seq(GSE31477)/Homer	RTCACSCCAY	1	-0.06991	1	1	0.0072	3.2	0.022
Zfp281(Zf)/ES-Zfp281-ChIP-Seq(GSE81042)/Homer	CCCCTCCCCCAC	1	-0.06991	1	1	0.0072	3.2	0.022
NFkB-p65(RHD)/GM12787-p65-ChIP-Seq(GSE19485)/Homer	WGGGGATTTCCC	1	-0.06955	1	13	0.0942	21.3	0.1464
HIF-1b(HLH)/T47D-HIF1b-ChIP-Seq(GSE59937)/Homer	RTACGTGC	1	-0.06838	1	5	0.0362	10.8	0.0743
FOXM1(Forkhead)/MCF7-FOXM1-ChIP-Seq(GSE72977)/Homer	TRTTTACTTW	1	-0.06662	1	7	0.0507	13.5	0.0925
ZFX(Zf)/mES-Zfx-ChIP-Seq(GSE11431)/Homer	AGGCCTRG	1	-0.06283	1	12	0.087	20.4	0.1404
HNF4a(NR),DR1/HepG2-HNF4a-ChIP-Seq(GSE25021)/Homer	CARRGKBCAAAGTYCA	1	-0.06248	1	3	0.0217	7.4	0.0509
Stat3+il21(Stat)/CD4-Stat3-ChIP-Seq(GSE19198)/Homer	SVYTTCCNGGAARB	1	-0.06189	1	9	0.0652	16.8	0.1155
Sox3(HMG)/NPC-Sox3-ChIP-Seq(GSE33059)/Homer	CCWTTGTY	1	-0.05707	1	18	0.1304	28.3	0.1941
Unknown-ESC-element(?)/mES-Nanog-ChIP-Seq(GSE11724)/Homer	CACAGCAGGGGG	1	-0.05272	1	4	0.029	9	0.0619
ZNF415(Zf)/HEK293-ZNF415.GFP-ChIP-Seq(GSE58341)/Homer	GRTGMTRGAGCC	1	-0.05272	1	4	0.029	9.9	0.0679
FOXA1(Forkhead)/LNCAP-FOXA1-ChIP-Seq(GSE27824)/Homer	WAAGTAAACA	1	-0.04927	1	10	0.0725	18.1	0.1243
Rbpj1(?)/Panc1-Rbpj1-ChIP-Seq(GSE47459)/Homer	HTTTCCCASG	1	-0.04552	1	19	0.1377	30.3	0.2079
HOXA2(Homeobox)/mES-Hoxa2-ChIP-Seq(Donaldson_et_al.)/Homer	GYCATCMATCAT	1	-0.03958	1	2	0.0145	6.9	0.0473
Pit1+1bp(Homeobox)/GCrat-Pit1-ChIP-Seq(GSE58009)/Homer	ATGCATAATTCA	1	-0.03699	1	3	0.0217	8.5	0.0583
FOXA1(Forkhead)/MCF7-FOXA1-ChIP-Seq(GSE26831)/Homer	WAAGTAAACA	1	-0.03582	1	8	0.058	16.6	0.1142
Fox:Ebox(Forkhead,bHLH)/Panc1-Foxa2-ChIP-Seq(GSE47459)/Homer	NNNVCTGWGYAAACASN	1	-0.03582	1	8	0.058	16.5	0.1132
GRE(NR),IR3/RAW264.7-GRE-ChIP-Seq(Unpublished)/Homer	VAGRACAKWCTGTYC	1	-0.03472	1	1	0.0072	4.8	0.0328
HIF2a(bHLH)/785_O-HIF2a-ChIP-Seq(GSE34871)/Homer	GCACGTACCC	1	-0.03472	1	1	0.0072	4.6	0.0313
NFkB-p65-Rel(RHD)/ThioMac-LPS-Expression(GSE23622)/Homer	GGAAATTCCC	1	-0.03472	1	1	0.0072	4.8	0.0333
Rfx2(HTH)/LoVo-RFX2-ChIP-Seq(GSE49402)/Homer	GTTGCCATGGCAACM	1	-0.03472	1	1	0.0072	4.4	0.0304
Nkx2.1(Homeobox)/LungAC-Nkx2.1-ChIP-Seq(GSE43252)/Homer	RSCACTYRAG	1	-0.03153	1	32	0.2319	47.1	0.3237
Otx2(Homeobox)/EpiLC-Otx2-ChIP-Seq(GSE56098)/Homer	NYTAATCCYB	1	-0.02928	1	7	0.0507	15.9	0.1094
STAT5(Stat)/mCD4+-Stat5-ChIP-Seq(GSE12346)/Homer	RTTTCTNAGAAA	1	-0.02753	1	5	0.0362	13	0.0891
Bcl6(Zf)/Liver-Bcl6-ChIP-Seq(GSE31578)/Homer	NNNCTTTCCAGGAAA	1	-0.02501	1	16	0.1159	28.4	0.1951
TEAD2(TEA)/Py2T-Tead2-ChIP-Seq(GSE55709)/Homer	CCWGGAATGY	1	-0.02162	1	3	0.0217	9.4	0.0646
Pdx1(Homeobox)/Islet-Pdx1-ChIP-Seq(SRA008281)/Homer	YCATYAATCA	1	-0.01971	1	14	0.1014	26.1	0.1795
Prop1(Homeobox)/GHFT1-PROP1.biotin-ChIP-Seq(GSE77302)/Homer	NTAATBNAATTA	1	-0.01962	1	4	0.029	11.1	0.0766
ETS:E-box(ETS,bHLH)/HPC7-Scl-ChIP-Seq(GSE22178)/Homer	AGGAARCAGCTG	1	-0.01733	1	1	0.0072	5.6	0.0383
Oct2(POU,Homeobox)/Bcell-Oct2-ChIP-Seq(GSE21512)/Homer	ATATGCAAAT	1	-0.01453	1	6	0.0435	15.6	0.1071
NFY(CCAAT)/Promoter/Homer	RGCCAATSRG	1	-0.01196	1	2	0.0145	8.9	0.0612
Tbx5(T-box)/HL1-Tbx5.biotin-ChIP-Seq(GSE21529)/Homer	AGGTGTCA	1	-0.01181	1	26	0.1884	43.2	0.2971
STAT1(Stat)/HelaS3-STAT1-ChIP-Seq(GSE12782)/Homer	NATTTCCNGGAAAT	1	-0.01172	1	4	0.029	12.3	0.0846
Nkx2.5(Homeobox)/HL1-Nkx2.5.biotin-ChIP-Seq(GSE21529)/Homer	RRSCACTYAA	1	-0.00828	1	22	0.1594	39.2	0.2695
STAT4(Stat)/CD4-Stat4-ChIP-Seq(GSE22104)/Homer	NYTTCCWGGAAR	1	-0.007906	1	13	0.0942	27.8	0.1911
Bach2(bZIP)/OCILy7-Bach2-ChIP-Seq(GSE44420)/Homer	TGCTGAGTCA	1	-0.006912	1	4	0.029	13.2	0.0905
Jun-AP1(bZIP)/K562-cJun-ChIP-Seq(GSE31477)/Homer	GATGASTCATCN	1	-0.000405	1	6	0.0435	22.5	0.1548
JunB(bZIP)/DendriticCells-Junb-ChIP-Seq(GSE36099)/Homer	RATGASTCAT	1	-0.000137	1	15	0.1087	39.3	0.2697
Fosl2(bZIP)/3T3L1-Fosl2-ChIP-Seq(GSE56872)/Homer	NATGASTCABNN	1	-8.4e-05	1	10	0.0725	32.5	0.2236
Fra2(bZIP)/Striatum-Fra2-ChIP-Seq(GSE43429)/Homer	GGATGACTCATC	1	-5e-05	1	15	0.1087	41.3	0.2837
Fra1(bZIP)/BT549-Fra1-ChIP-Seq(GSE46166)/Homer	NNATGASTCATH	1	-3.9e-05	1	16	0.1159	43.1	0.2958
BATF(bZIP)/Th17-BATF-ChIP-Seq(GSE39756)/Homer	DATGASTCAT	1	-3.8e-05	1	18	0.1304	46.7	0.3205
Atf3(bZIP)/GBM-ATF3-ChIP-Seq(GSE33912)/Homer	DATGASTCATHN	1	-3.6e-05	1	20	0.1449	49.4	0.3392
AP-1(bZIP)/ThioMac-PU.1-ChIP-Seq(GSE21512)/Homer	VTGACTCATC	1	-1e-05	1	19	0.1377	50.4	0.3465
Bach1(bZIP)/K562-Bach1-ChIP-Seq(GSE31477)/Homer	AWWNTGCTGAGTCAT	1	0	1	0	0	2.8	0.0191
Brn2(POU,Homeobox)/NPC-Brn2-ChIP-Seq(GSE35496)/Homer	ATGAATATTC	1	0	1	0	0	2.6	0.0176
HIF-1a(bHLH)/MCF7-HIF1a-ChIP-Seq(GSE28352)/Homer	TACGTGCV	1	0	1	0	0	2.6	0.0179
Brachyury(T-box)/Mesoendoderm-Brachyury-ChIP-exo(GSE54963)/Homer	ANTTMRCASBNNNGTGYKAAN	1	0	1	0	0	3.2	0.0223
GATA(Zf),IR4/iTreg-Gata3-ChIP-Seq(GSE20898)/Homer	NAGATWNBNATCTNN	1	0	1	0	0	3.4	0.023
RORgt(NR)/EL4-RORgt.Flag-ChIP-Seq(GSE56019)/Homer	AAYTAGGTCA	1	0	1	0	0	3.3	0.0227
FOXA1:AR(Forkhead,NR)/LNCAP-AR-ChIP-Seq(GSE27824)/Homer	AGTAAACAAAAAAGAACAND	1	0	1	0	0	0	0
CTCF-SatelliteElement(Zf?)/CD4+-CTCF-ChIP-Seq(Barski_et_al.)/Homer	TGCAGTTCCMVNWRTGGCCA	1	0	1	0	0	0	0
Mouse_Recombination_Hotspot(Zf)/Testis-DMC1-ChIP-Seq(GSE24438)/Homer	ACTYKNATTCGTGNTACTTC	1	0	1	0	0	0.8	0.0057
RAR:RXR(NR),DR5/ES-RAR-ChIP-Seq(GSE56893)/Homer	RGGTCADNNAGAGGTCAV	1	0	1	0	0	0.4	0.0029
E2F(E2F)/Hela-CellCycle-Expression/Homer	TTSGCGCGAAAA	1	0	1	0	0	0	0
EBNA1(EBV-virus)/Raji-EBNA1-ChIP-Seq(GSE30709)/Homer	GGYAGCAYDTGCTDCCCNNN	1	0	1	0	0	0	0
E-box(bHLH)/Promoter/Homer	SSGGTCACGTGA	1	0	1	0	0	0	0
GFX(?)/Promoter/Homer	ATTCTCGCGAGA	1	0	1	0	0	0	0
GFY(?)/Promoter/Homer	ACTACAATTCCC	1	0	1	0	0	0	0
GFY-Staf(?,Zf)/Promoter/Homer	RACTACAATTCCCAGAAKGC	1	0	1	0	0	0	0
Hnf1(Homeobox)/Liver-Foxa2-Chip-Seq(GSE25694)/Homer	GGTTAAWCATTAA	1	0	1	0	0	1	0.0066
NRF1(NRF)/MCF7-NRF1-ChIP-Seq(Unpublished)/Homer	CTGCGCATGCGC	1	0	1	0	0	0	0
OCT:OCT(POU,Homeobox,IR1)/NPC-Brn2-ChIP-Seq(GSE35496)/Homer	ATGAATWATTCATGA	1	0	1	0	0	0	0
OCT:OCT(POU,Homeobox)/NPC-Brn1-ChIP-Seq(GSE35496)/Homer	ATGAATATTCATGAG	1	0	1	0	0	0	0
p53(p53)/mES-cMyc-ChIP-Seq(GSE11431)/Homer	ACATGCCCGGGCAT	1	0	1	0	0	0.4	0.003
p73(p53)/Trachea-p73-ChIP-Seq(PRJNA310161)/Homer	NRRRCAWGTCCDGRCATGYY	1	0	1	0	0	0.4	0.003
Pax7(Paired,Homeobox),longest/Myoblast-Pax7-ChIP-Seq(GSE25064)/Homer	NTAATTDGCYAATTANNWWD	1	0	1	0	0	0	0
Pax7(Paired,Homeobox),long/Myoblast-Pax7-ChIP-Seq(GSE25064)/Homer	TAATCHGATTAC	1	0	1	0	0	0	0
Pax7(Paired,Homeobox)/Myoblast-Pax7-ChIP-Seq(GSE25064)/Homer	TAATCAATTA	1	0	1	0	0	0	0
REST-NRSF(Zf)/Jurkat-NRSF-ChIP-Seq/Homer	GGMGCTGTCCATGGTGCTGA	1	0	1	0	0	0	0
Ronin(THAP)/ES-Thap11-ChIP-Seq(GSE51522)/Homer	RACTACAACTCCCAGVAKGC	1	0	1	0	0	0	0
Tcfcp2l1(CP2)/mES-Tcfcp2l1-ChIP-Seq(GSE11431)/Homer	NRAACCRGTTYRAACCRGYT	1	0	1	0	0	0.7	0.0049
TR4(NR),DR1/Hela-TR4-ChIP-Seq(GSE24685)/Homer	GAGGTCAAAGGTCA	1	0	1	0	0	0.8	0.0054
Twist(bHLH)/HMLE-TWIST1-ChIP-Seq(Chang_et_al)/Homer	VCAKCTGGNNNCCAGMTGBN	1	0	1	0	0	0.8	0.0057
YY1(Zf)/Promoter/Homer	CAAGATGGCGGC	1	0	1	0	0	0	0
ZBTB33(Zf)/GM12878-ZBTB33-ChIP-Seq(GSE32465)/Homer	GGVTCTCGCGAGAAC	1	0	1	0	0	0	0
ZFP3(Zf)/HEK293-ZFP3.GFP-ChIP-Seq(GSE58341)/Homer	GGGTTTTGAAGGATGARTAGGAGTT	1	0	1	0	0	0	0
ZNF16(Zf)/HEK293-ZNF16.GFP-ChIP-Seq(GSE58341)/Homer	MACCTTCYATGGCTCCCTAKTGCCY	1	0	1	0	0	0	0
ZNF382(Zf)/HEK293-ZNF382.GFP-ChIP-Seq(GSE58341)/Homer	GNCTGTASTRNTGBCTCHTT	1	0	1	0	0	0	0
ZNF41(Zf)/HEK293-ZNF41.GFP-ChIP-Seq(GSE58341)/Homer	CCTCATGGTGYCYTWYTCCCTTGTG	1	0	1	0	0	0	0
ZNF519(Zf)/HEK293-ZNF519.GFP-ChIP-Seq(GSE58341)/Homer	GAGSCCGAGC	1	0	1	0	0	0.9	0.0062
ZNF669(Zf)/HEK293-ZNF669.GFP-ChIP-Seq(GSE58341)/Homer	GARTGGTCATCGCCC	1	0	1	0	0	0.7	0.0046
ZSCAN22(Zf)/HEK293-ZSCAN22.GFP-ChIP-Seq(GSE58341)/Homer	SMCAGTCWGAKGGAGGAGGC	1	0	1	0	0	0	0
HNF1b(Homeobox)/PDAC-HNF1B-ChIP-Seq(GSE64557)/Homer	GTTAATNATTAA	1	0	1	0	0	1.4	0.0099
TFE3(bHLH)/MEF-TFE3-ChIP-Seq(GSE75757)/Homer	GTCACGTGACYV	1	0	1	0	0	1.6	0.0108
ZNF136(Zf)/HEK293-ZNF136.GFP-ChIP-Seq(GSE58341)/Homer	YTKGATAHAGTATTCTWGGTNGGCA	1	0	1	0	0	4.1	0.0285
Foxa3(Forkhead)/Liver-Foxa3-ChIP-Seq(GSE77670)/Homer	BSNTGTTTACWYWGN	1	0	1	0	0	5.1	0.0349
OCT4-SOX2-TCF-NANOG(POU,Homeobox,HMG)/mES-Oct4-ChIP-Seq(GSE11431)/Homer	ATTTGCATAACAATG	1	0	1	0	0	6.1	0.0416
X-box(HTH)/NPC-H3K4me1-ChIP-Seq(GSE16256)/Homer	GGTTGCCATGGCAA	1	0	1	0	0	6.7	0.0463
RBPJ:Ebox(?,bHLH)/Panc1-Rbpj1-ChIP-Seq(GSE47459)/Homer	GGGRAARRGRMCAGMTG	1	0	1	0	0	7.8	0.0536

## Sheet: HOMER pre-exist.OCR res vs sens
Motif Name	Consensus	P-value	Log P-value	q-value (Benjamini)	# of Target Sequences with Motif(of 149)	% of Target Sequences with Motif	# of Background Sequences with Motif(of 137)	% of Background Sequences with Motif
AP-1(bZIP)/ThioMac-PU.1-ChIP-Seq(GSE21512)/Homer	VTGACTCATC	1e-05	-12.73	0.0011	52	0.349	17	0.1245
BATF(bZIP)/Th17-BATF-ChIP-Seq(GSE39756)/Homer	DATGASTCAT	0.0001	-10.12	0.0073	47	0.3154	16.2	0.1187
Fra2(bZIP)/Striatum-Fra2-ChIP-Seq(GSE43429)/Homer	GGATGACTCATC	0.0001	-9.982	0.0073	42	0.2819	13.3	0.0978
Fra1(bZIP)/BT549-Fra1-ChIP-Seq(GSE46166)/Homer	NNATGASTCATH	0.0001	-9.683	0.0073	43	0.2886	14.3	0.105
Atf3(bZIP)/GBM-ATF3-ChIP-Seq(GSE33912)/Homer	DATGASTCATHN	0.0001	-9.631	0.0073	49	0.3289	18.6	0.1368
JunB(bZIP)/DendriticCells-Junb-ChIP-Seq(GSE36099)/Homer	RATGASTCAT	0.001	-8.989	0.0076	40	0.2685	13.3	0.0973
Jun-AP1(bZIP)/K562-cJun-ChIP-Seq(GSE31477)/Homer	GATGASTCATCN	0.001	-8.483	0.0108	25	0.1678	5.8	0.0428
Fosl2(bZIP)/3T3L1-Fosl2-ChIP-Seq(GSE56872)/Homer	NATGASTCABNN	0.001	-8.303	0.0113	32	0.2148	9.5	0.0699
Nkx2.5(Homeobox)/HL1-Nkx2.5.biotin-ChIP-Seq(GSE21529)/Homer	RRSCACTYAA	0.01	-5.91	0.1096	39	0.2617	17.5	0.1284
STAT4(Stat)/CD4-Stat4-ChIP-Seq(GSE22104)/Homer	NYTTCCWGGAAR	0.01	-5.44	0.158	32	0.2148	13.1	0.0961
RBPJ:Ebox(?,bHLH)/Panc1-Rbpj1-ChIP-Seq(GSE47459)/Homer	GGGRAARRGRMCAGMTG	0.01	-5.28	0.1684	8	0.0537	0	0
Pdx1(Homeobox)/Islet-Pdx1-ChIP-Seq(SRA008281)/Homer	YCATYAATCA	0.01	-5.074	0.1898	25	0.1678	9.5	0.0694
STAT5(Stat)/mCD4+-Stat5-ChIP-Seq(GSE12346)/Homer	RTTTCTNAGAAA	0.01	-4.802	0.23	16	0.1074	4.5	0.0331
STAT1(Stat)/HelaS3-STAT1-ChIP-Seq(GSE12782)/Homer	NATTTCCNGGAAAT	0.01	-4.737	0.23	14	0.094	3.4	0.0251
ETS:E-box(ETS,bHLH)/HPC7-Scl-ChIP-Seq(GSE22178)/Homer	AGGAARCAGCTG	0.01	-4.609	0.2418	7	0.047	0.6	0.0041
HIF-1b(HLH)/T47D-HIF1b-ChIP-Seq(GSE59937)/Homer	RTACGTGC	0.1	-4.233	0.3301	13	0.0872	3.6	0.0264
Tbx5(T-box)/HL1-Tbx5.biotin-ChIP-Seq(GSE21529)/Homer	AGGTGTCA	0.1	-4.159	0.3347	46	0.3087	26.8	0.1966
HIF2a(bHLH)/785_O-HIF2a-ChIP-Seq(GSE34871)/Homer	GCACGTACCC	0.1	-3.94	0.3539	6	0.0403	1	0.007
OCT4-SOX2-TCF-NANOG(POU,Homeobox,HMG)/mES-Oct4-ChIP-Seq(GSE11431)/Homer	ATTTGCATAACAATG	0.1	-3.94	0.3539	6	0.0403	0	0
X-box(HTH)/NPC-H3K4me1-ChIP-Seq(GSE16256)/Homer	GGTTGCCATGGCAA	0.1	-3.94	0.3539	6	0.0403	0	0
Unknown-ESC-element(?)/mES-Nanog-ChIP-Seq(GSE11724)/Homer	CACAGCAGGGGG	0.1	-3.743	0.4104	12	0.0805	3.3	0.0244
Bcl6(Zf)/Liver-Bcl6-ChIP-Seq(GSE31578)/Homer	NNNCTTTCCAGGAAA	0.1	-3.455	0.5224	32	0.2148	17	0.1251
Bach1(bZIP)/K562-Bach1-ChIP-Seq(GSE31477)/Homer	AWWNTGCTGAGTCAT	0.1	-3.275	0.5224	5	0.0336	0	0
Foxa3(Forkhead)/Liver-Foxa3-ChIP-Seq(GSE77670)/Homer	BSNTGTTTACWYWGN	0.1	-3.275	0.5224	5	0.0336	0	0
NFkB-p65-Rel(RHD)/ThioMac-LPS-Expression(GSE23622)/Homer	GGAAATTCCC	0.1	-3.275	0.5224	5	0.0336	0.8	0.0058
RORgt(NR)/EL4-RORgt.Flag-ChIP-Seq(GSE56019)/Homer	AAYTAGGTCA	0.1	-3.275	0.5224	5	0.0336	0	0
Srebp1a(bHLH)/HepG2-Srebp1a-ChIP-Seq(GSE31477)/Homer	RTCACSCCAY	0.1	-3.275	0.5224	5	0.0336	0.6	0.0044
Brn1(POU,Homeobox)/NPC-Brn1-ChIP-Seq(GSE35496)/Homer	TATGCWAATBAV	0.1	-3.269	0.5224	11	0.0738	4	0.0291
NFY(CCAAT)/Promoter/Homer	RGCCAATSRG	0.1	-3.163	0.5224	9	0.0604	2.9	0.0212
Prop1(Homeobox)/GHFT1-PROP1.biotin-ChIP-Seq(GSE77302)/Homer	NTAATBNAATTA	0.1	-3.163	0.5224	9	0.0604	2.3	0.0168
Fox:Ebox(Forkhead,bHLH)/Panc1-Foxa2-ChIP-Seq(GSE47459)/Homer	NNNVCTGWGYAAACASN	0.1	-3.116	0.5224	17	0.1141	7.6	0.0556
NFkB-p65(RHD)/GM12787-p65-ChIP-Seq(GSE19485)/Homer	WGGGGATTTCCC	0.1	-2.996	0.5685	21	0.1409	10.6	0.0777
Oct2(POU,Homeobox)/Bcell-Oct2-ChIP-Seq(GSE21512)/Homer	ATATGCAAAT	0.1	-2.972	0.5685	12	0.0805	4.7	0.0345
ETV1(ETS)/GIST48-ETV1-ChIP-Seq(GSE22441)/Homer	AACCGGAAGT	0.1	-2.915	0.5802	56	0.3758	38.7	0.2842
ZNF415(Zf)/HEK293-ZNF415.GFP-ChIP-Seq(GSE58341)/Homer	GRTGMTRGAGCC	0.1	-2.813	0.6241	10	0.0671	3.6	0.0266
GABPA(ETS)/Jurkat-GABPa-ChIP-Seq(GSE17954)/Homer	RACCGGAAGT	0.1	-2.771	0.6329	41	0.2752	26.4	0.1941
Bach2(bZIP)/OCILy7-Bach2-ChIP-Seq(GSE44420)/Homer	TGCTGAGTCA	0.1	-2.742	0.6342	13	0.0872	5	0.037
PU.1(ETS)/ThioMac-PU.1-ChIP-Seq(GSE21512)/Homer	AGAGGAAGTG	0.1	-2.716	0.6342	42	0.2819	27.2	0.1996
TEAD2(TEA)/Py2T-Tead2-ChIP-Seq(GSE55709)/Homer	CCWGGAATGY	0.1	-2.672	0.6449	8	0.0537	2.5	0.0185
Stat3+il21(Stat)/CD4-Stat3-ChIP-Seq(GSE19198)/Homer	SVYTTCCNGGAARB	0.1	-2.67	0.6449	20	0.1342	10.1	0.0741
Brachyury(T-box)/Mesoendoderm-Brachyury-ChIP-exo(GSE54963)/Homer	ANTTMRCASBNNNGTGYKAAN	0.1	-2.614	0.6505	4	0.0268	0	0
GRE(NR),IR3/RAW264.7-GRE-ChIP-Seq(Unpublished)/Homer	VAGRACAKWCTGTYC	0.1	-2.573	0.6505	6	0.0403	1.3	0.0095
Tlx?(NR)/NPC-H3K4me1-ChIP-Seq(GSE16256)/Homer	CTGGCAGSCTGCCA	0.1	-2.573	0.6505	6	0.0403	1.8	0.0132
Rbpj1(?)/Panc1-Rbpj1-ChIP-Seq(GSE47459)/Homer	HTTTCCCASG	0.1	-2.515	0.6692	30	0.2013	18.1	0.1328
NeuroG2(bHLH)/Fibroblast-NeuroG2-ChIP-Seq(GSE75910)/Homer	ACCATCTGTT	0.1	-2.383	0.7464	32	0.2148	20.9	0.1537
FXR(NR),IR1/Liver-FXR-ChIP-Seq(Chong_et_al.)/Homer	AGGTCANTGACCTB	0.1	-2.377	0.7464	9	0.0604	3.7	0.027
TEAD4(TEA)/Tropoblast-Tead4-ChIP-Seq(GSE37350)/Homer	CCWGGAATGY	0.1	-2.36	0.7464	12	0.0805	5.4	0.0394
ZFX(Zf)/mES-Zfx-ChIP-Seq(GSE11431)/Homer	AGGCCTRG	1	-2.26	0.7915	20	0.1342	11.6	0.0851
Pit1+1bp(Homeobox)/GCrat-Pit1-ChIP-Seq(GSE58009)/Homer	ATGCATAATTCA	1	-2.202	0.8218	7	0.047	2.3	0.0172
SPDEF(ETS)/VCaP-SPDEF-ChIP-Seq(SRA014231)/Homer	ASWTCCTGBT	1	-2.199	0.8218	30	0.2013	19.8	0.1453
Nkx2.1(Homeobox)/LungAC-Nkx2.1-ChIP-Seq(GSE43252)/Homer	RSCACTYRAG	1	-2.185	0.8218	48	0.3221	34.1	0.2505
NeuroD1(bHLH)/Islet-NeuroD1-ChIP-Seq(GSE30298)/Homer	GCCATCTGTT	1	-2.073	0.8809	14	0.094	7.7	0.0569
HOXA2(Homeobox)/mES-Hoxa2-ChIP-Seq(Donaldson_et_al.)/Homer	GYCATCMATCAT	1	-2.043	0.8809	5	0.0336	1.4	0.0105
Phox2a(Homeobox)/Neuron-Phox2a-ChIP-Seq(GSE31456)/Homer	YTAATYNRATTA	1	-2.043	0.8809	5	0.0336	1.3	0.0097
ZNF711(Zf)/SHSY5Y-ZNF711-ChIP-Seq(GSE20673)/Homer	AGGCCTAG	1	-2.021	0.8809	23	0.1544	14.8	0.1087
TEAD(TEA)/Fibroblast-PU.1-ChIP-Seq(Unpublished)/Homer	YCWGGAATGY	1	-1.962	0.9137	8	0.0537	3.8	0.028
ZNF416(Zf)/HEK293-ZNF416.GFP-ChIP-Seq(GSE58341)/Homer	WDNCTGGGCA	1	-1.956	0.9137	24	0.1611	15.9	0.1167
GLI3(Zf)/Limb-GLI3-ChIP-Chip(GSE11077)/Homer	CGTGGGTGGTCC	1	-1.955	0.9137	3	0.0201	0.8	0.0058
HIF-1a(bHLH)/MCF7-HIF1a-ChIP-Seq(GSE28352)/Homer	TACGTGCV	1	-1.955	0.9137	3	0.0201	0	0
PAX5(Paired,Homeobox),condensed/GM12878-PAX5-ChIP-Seq(GSE32465)/Homer	GTCACGCTCSCTGM	1	-1.955	0.9137	3	0.0201	0.7	0.0051
ZNF136(Zf)/HEK293-ZNF136.GFP-ChIP-Seq(GSE58341)/Homer	YTKGATAHAGTATTCTWGGTNGGCA	1	-1.955	0.9137	3	0.0201	0	0
EHF(ETS)/LoVo-EHF-ChIP-Seq(GSE49402)/Homer	AVCAGGAAGT	1	-1.942	0.9137	56	0.3758	42.1	0.3092
ETS1(ETS)/Jurkat-ETS1-ChIP-Seq(GSE17954)/Homer	ACAGGAAGTG	1	-1.916	0.9137	57	0.3826	43.2	0.3173
ELF3(ETS)/PDAC-ELF3-ChIP-Seq(GSE64557)/Homer	ANCAGGAAGT	1	-1.889	0.9137	43	0.2886	31.4	0.2307
STAT6(Stat)/CD4-Stat6-ChIP-Seq(GSE22104)/Homer	ABTTCYYRRGAA	1	-1.87	0.9137	16	0.1074	9.3	0.0684
Oct6(POU,Homeobox)/NPC-Pou3f1-ChIP-Seq(GSE35496)/Homer	WATGCAAATGAG	1	-1.87	0.9137	12	0.0805	6.8	0.0503
Nkx6.1(Homeobox)/Islet-Nkx6.1-ChIP-Seq(GSE40975)/Homer	GKTAATGR	1	-1.857	0.9137	44	0.2953	32.3	0.2373
EBF1(EBF)/Near-E2A-ChIP-Seq(GSE21512)/Homer	GTCCCCWGGGGA	1	-1.836	0.9137	21	0.1409	13.3	0.0973
NFAT(RHD)/Jurkat-NFATC1-ChIP-Seq(Jolma_et_al.)/Homer	ATTTTCCATT	1	-1.836	0.9137	21	0.1409	13.9	0.1022
FOXA1(Forkhead)/MCF7-FOXA1-ChIP-Seq(GSE26831)/Homer	WAAGTAAACA	1	-1.763	0.9137	13	0.0872	7.3	0.0534
NF-E2(bZIP)/K562-NFE2-ChIP-Seq(GSE31477)/Homer	GATGACTCAGCA	1	-1.755	0.9137	6	0.0403	2	0.0149
PAX5(Paired,Homeobox)/GM12878-PAX5-ChIP-Seq(GSE32465)/Homer	GCAGCCAAGCRTGACH	1	-1.755	0.9137	6	0.0403	2.5	0.0186
FOXA1(Forkhead)/LNCAP-FOXA1-ChIP-Seq(GSE27824)/Homer	WAAGTAAACA	1	-1.673	0.9359	14	0.094	8.5	0.0623
AR-halfsite(NR)/LNCaP-AR-ChIP-Seq(GSE27824)/Homer	CCAGGAACAG	1	-1.652	0.943	60	0.4027	47.1	0.3462
STAT6(Stat)/Macrophage-Stat6-ChIP-Seq(GSE38377)/Homer	TTCCKNAGAA	1	-1.596	0.9837	15	0.1007	9.4	0.0691
Atoh1(bHLH)/Cerebellum-Atoh1-ChIP-Seq(GSE22111)/Homer	VNRVCAGCTGGY	1	-1.596	0.9837	20	0.1342	13.7	0.1004
HNF4a(NR),DR1/HepG2-HNF4a-ChIP-Seq(GSE25021)/Homer	CARRGKBCAAAGTYCA	1	-1.572	0.9837	7	0.047	3.3	0.0245
Pax8(Paired,Homeobox)/Thyroid-Pax8-ChIP-Seq(GSE26938)/Homer	GTCATGCHTGRCTGS	1	-1.572	0.9837	7	0.047	3.7	0.0272
FOXM1(Forkhead)/MCF7-FOXM1-ChIP-Seq(GSE72977)/Homer	TRTTTACTTW	1	-1.558	0.9837	11	0.0738	6.7	0.0494
ELF5(ETS)/T47D-ELF5-ChIP-Seq(GSE30407)/Homer	ACVAGGAAGT	1	-1.542	0.9837	48	0.3221	37.6	0.2761
Sox3(HMG)/NPC-Sox3-ChIP-Seq(GSE33059)/Homer	CCWTTGTY	1	-1.537	0.9837	27	0.1812	19.6	0.1438
CRE(bZIP)/Promoter/Homer	CSGTGACGTCAC	1	-1.537	0.9837	4	0.0268	1.5	0.0112
NF1(CTF)/LNCAP-NF1-ChIP-Seq(Unpublished)/Homer	CYTGGCABNSTGCCAR	1	-1.537	0.9837	4	0.0268	1.8	0.0132
Six1(Homeobox)/Myoblast-Six1-ChIP-Chip(GSE20150)/Homer	GKVTCADRTTWC	1	-1.537	0.9837	4	0.0268	1.1	0.0081
Zfp281(Zf)/ES-Zfp281-ChIP-Seq(GSE81042)/Homer	CCCCTCCCCCAC	1	-1.537	0.9837	4	0.0268	1.3	0.0099
Maz(Zf)/HepG2-Maz-ChIP-Seq(GSE31477)/Homer	GGGGGGGG	1	-1.529	0.9837	16	0.1074	10.3	0.0757
FOXK2(Forkhead)/U2OS-FOXK2-ChIP-Seq(E-MTAB-2204)/Homer	SCHTGTTTACAT	1	-1.474	0.9837	12	0.0805	7.1	0.0522
FoxL2(Forkhead)/Ovary-FoxL2-ChIP-Seq(GSE60858)/Homer	WWTRTAAACAVG	1	-1.474	0.9837	12	0.0805	7.2	0.0531
LRF(Zf)/Erythroblasts-ZBTB7A-ChIP-Seq(GSE74977)/Homer	AAGACCCYYN	1	-1.474	0.9837	12	0.0805	7.4	0.0541
Oct4(POU,Homeobox)/mES-Oct4-ChIP-Seq(GSE11431)/Homer	ATTTGCATAW	1	-1.474	0.9837	12	0.0805	7.6	0.0556
Tbet(T-box)/CD8-Tbet-ChIP-Seq(GSE33802)/Homer	AGGTGTGAAM	1	-1.471	0.9837	17	0.1141	11.1	0.0818
PRDM9(Zf)/Testis-DMC1-ChIP-Seq(GSE35498)/Homer	ADGGYAGYAGCATCT	1	-1.444	0.9837	8	0.0537	4	0.0296
CRX(Homeobox)/Retina-Crx-ChIP-Seq(GSE20012)/Homer	GCTAATCC	1	-1.431	0.9837	30	0.2013	22.1	0.1621
Olig2(bHLH)/Neuron-Olig2-ChIP-Seq(GSE30882)/Homer	RCCATMTGTT	1	-1.431	0.9837	30	0.2013	22.1	0.1623
PAX3:FKHR-fusion(Paired,Homeobox)/Rh4-PAX3:FKHR-ChIP-Seq(GSE19063)/Homer	ACCRTGACTAATTNN	1	-1.336	0.9969	5	0.0336	2.7	0.0202
PGR(NR)/EndoStromal-PGR-ChIP-Seq(GSE69539)/Homer	AAGAACATWHTGTTC	1	-1.336	0.9969	5	0.0336	2.6	0.0191
ZNF467(Zf)/HEK293-ZNF467.GFP-ChIP-Seq(GSE58341)/Homer	TGGGGAAGGGCM	1	-1.329	0.9969	20	0.1342	14.8	0.1089
Brn2(POU,Homeobox)/NPC-Brn2-ChIP-Seq(GSE35496)/Homer	ATGAATATTC	1	-1.3	0.9969	2	0.0134	0	0
Cux2(Homeobox)/Liver-Cux2-ChIP-Seq(GSE35985)/Homer	HNRAATCAAT	1	-1.3	0.9969	2	0.0134	0.3	0.002
EBF(EBF)/proBcell-EBF-ChIP-Seq(GSE21978)/Homer	DGTCCCYRGGGA	1	-1.3	0.9969	2	0.0134	0.8	0.0056
GATA(Zf),IR4/iTreg-Gata3-ChIP-Seq(GSE20898)/Homer	NAGATWNBNATCTNN	1	-1.3	0.9969	2	0.0134	0	0
HNF1b(Homeobox)/PDAC-HNF1B-ChIP-Seq(GSE64557)/Homer	GTTAATNATTAA	1	-1.3	0.9969	2	0.0134	0	0
HRE(HSF)/HepG2-HSF1-ChIP-Seq(GSE31477)/Homer	BSTTCTRGAABVTTCYAGAA	1	-1.3	0.9969	2	0.0134	0.7	0.0054
PAX6(Paired,Homeobox)/Forebrain-Pax6-ChIP-Seq(GSE66961)/Homer	NGTGTTCAVTSAAGCGKAAA	1	-1.3	0.9969	2	0.0134	0.8	0.0058
Pitx1:Ebox(Homeobox,bHLH)/Hindlimb-Pitx1-ChIP-Seq(GSE41591)/Homer	YTAATTRAWWCCAGATGT	1	-1.3	0.9969	2	0.0134	0.6	0.0045
Reverb(NR),DR2/RAW-Reverba.biotin-ChIP-Seq(GSE45914)/Homer	GTRGGTCASTGGGTCA	1	-1.3	0.9969	2	0.0134	0.7	0.0049
Sp1(Zf)/Promoter/Homer	GGCCCCGCCCCC	1	-1.3	0.9969	2	0.0134	0.7	0.0052
Srebp2(bHLH)/HepG2-Srebp2-ChIP-Seq(GSE31477)/Homer	CGGTCACSCCAC	1	-1.3	0.9969	2	0.0134	0.6	0.0044
ZNF675(Zf)/HEK293-ZNF675.GFP-ChIP-Seq(GSE58341)/Homer	ARGAGGMCAAAATGW	1	-1.3	0.9969	2	0.0134	1	0.007
GATA3(Zf)/iTreg-Gata3-ChIP-Seq(GSE20898)/Homer	AGATAASR	1	-1.29	0.9969	21	0.1409	15.7	0.1155
NPAS(bHLH)/Liver-NPAS-ChIP-Seq(GSE39860)/Homer	NVCACGTG	1	-1.29	0.9969	21	0.1409	15.1	0.1107
Znf263(Zf)/K562-Znf263-ChIP-Seq(GSE31477)/Homer	CVGTSCTCCC	1	-1.29	0.9969	21	0.1409	15.9	0.1169
Otx2(Homeobox)/EpiLC-Otx2-ChIP-Seq(GSE56098)/Homer	NYTAATCCYB	1	-1.27	0.9969	10	0.0671	6.1	0.045
Stat3(Stat)/mES-Stat3-ChIP-Seq(GSE11431)/Homer	CTTCCGGGAA	1	-1.27	0.9969	10	0.0671	6.3	0.0463
Nkx2.2(Homeobox)/NPC-Nkx2.2-ChIP-Seq(GSE61673)/Homer	BTBRAGTGSN	1	-1.254	0.9969	29	0.1946	22.1	0.1622
EWS:FLI1-fusion(ETS)/SK_N_MC-EWS:FLI1-ChIP-Seq(SRA014231)/Homer	VACAGGAAAT	1	-1.222	0.9969	23	0.1544	17.6	0.1295
SpiB(ETS)/OCILY3-SPIB-ChIP-Seq(GSE56857)/Homer	AAAGRGGAAGTG	1	-1.222	0.9969	23	0.1544	17.8	0.1307
Rfx5(HTH)/GM12878-Rfx5-ChIP-Seq(GSE31477)/Homer	SCCTAGCAACAG	1	-1.212	0.9969	6	0.0403	3.8	0.0281
BORIS(Zf)/K562-CTCFL-ChIP-Seq(GSE32465)/Homer	CNNBRGCGCCCCCTGSTGGC	1	-1.207	0.9969	11	0.0738	8	0.0585
Foxa2(Forkhead)/Liver-Foxa2-ChIP-Seq(GSE25694)/Homer	CYTGTTTACWYW	1	-1.207	0.9969	11	0.0738	7.3	0.0533
Lhx1(Homeobox)/EmbryoCarcinoma-Lhx1-ChIP-Seq(GSE70957)/Homer	NNYTAATTAR	1	-1.202	0.9969	17	0.1141	12.3	0.0905
BMAL1(bHLH)/Liver-Bmal1-ChIP-Seq(GSE39860)/Homer	GNCACGTG	1	-1.164	0.9969	25	0.1678	19.1	0.1402
GSC(Homeobox)/FrogEmbryos-GSC-ChIP-Seq(DRA000576)/Homer	RGGATTAR	1	-1.154	0.9969	12	0.0805	8.8	0.065
Sp5(Zf)/mES-Sp5.Flag-ChIP-Seq(GSE72989)/Homer	RGKGGGCGGAGC	1	-1.154	0.9969	12	0.0805	8.5	0.0624
Lhx3(Homeobox)/Neuron-Lhx3-ChIP-Seq(GSE31456)/Homer	ADBTAATTAR	1	-1.137	0.9969	26	0.1745	20.5	0.1508
Tgif2(Homeobox)/mES-Tgif2-ChIP-Seq(GSE55404)/Homer	TGTCANYT	1	-1.131	0.9969	52	0.349	43.6	0.3202
ERG(ETS)/VCaP-ERG-ChIP-Seq(GSE14097)/Homer	ACAGGAAGTG	1	-1.13	0.9969	62	0.4161	52.5	0.3854
CEBP:AP1(bZIP)/ThioMac-CEBPb-ChIP-Seq(GSE21512)/Homer	DRTGTTGCAA	1	-1.089	0.9969	28	0.1879	22.4	0.1643
Tgif1(Homeobox)/mES-Tgif1-ChIP-Seq(GSE55404)/Homer	YTGWCADY	1	-1.087	0.9969	55	0.3691	46.5	0.3417
OCT:OCT-short(POU,Homeobox)/NPC-OCT6-ChIP-Seq(GSE43916)/Homer	ATGCATWATGCATRW	1	-1.069	0.9969	14	0.094	10.6	0.078
HRE(HSF)/Striatum-HSF1-ChIP-Seq(GSE38000)/Homer	TTCTAGAABNTTCTA	1	-1.061	0.9969	3	0.0201	1.5	0.0112
Oct4:Sox17(POU,Homeobox,HMG)/F9-Sox17-ChIP-Seq(GSE44553)/Homer	CCATTGTATGCAAAT	1	-1.061	0.9969	3	0.0201	1.1	0.0082
NFkB-p50,p52(RHD)/Monocyte-p50-ChIP-Chip(Schreiber_et_al.)/Homer	GGGGGAATCCCC	1	-1.061	0.9969	3	0.0201	2	0.0144
Zic3(Zf)/mES-Zic3-ChIP-Seq(GSE37889)/Homer	GGCCYCCTGCTGDGH	1	-1.059	0.9969	8	0.0537	5.7	0.0415
Foxo3(Forkhead)/U2OS-Foxo3-ChIP-Seq(E-MTAB-2701)/Homer	DGTAAACA	1	-1.034	0.9969	15	0.1007	11.9	0.0874
Tbr1(T-box)/Cortex-Tbr1-ChIP-Seq(GSE71384)/Homer	AAGGTGTKAA	1	-1.021	0.9969	23	0.1544	18	0.1324
MafK(bZIP)/C2C12-MafK-ChIP-Seq(GSE36030)/Homer	GCTGASTCAGCA	1	-1.007	0.9969	9	0.0604	6.4	0.0467
Erra(NR)/HepG2-Erra-ChIP-Seq(GSE31477)/Homer	CAAAGGTCAG	1	-0.9769	0.9969	25	0.1678	20.2	0.1483
HNF6(Homeobox)/Liver-Hnf6-ChIP-Seq(ERP000394)/Homer	NTATYGATCH	1	-0.9517	0.9969	4	0.0268	2.1	0.0153
Nrf2(bZIP)/Lymphoblast-Nrf2-ChIP-Seq(GSE37589)/Homer	HTGCTGAGTCAT	1	-0.9517	0.9969	4	0.0268	2.5	0.0184
Rfx2(HTH)/LoVo-RFX2-ChIP-Seq(GSE49402)/Homer	GTTGCCATGGCAACM	1	-0.9517	0.9969	4	0.0268	2.1	0.0153
BMYB(HTH)/Hela-BMYB-ChIP-Seq(GSE27030)/Homer	NHAACBGYYV	1	-0.9379	1	27	0.1812	23	0.1688
CTCF(Zf)/CD4+-CTCF-ChIP-Seq(Barski_et_al.)/Homer	AYAGTGCCMYCTRGTGGCCA	1	-0.928	1	11	0.0738	9	0.0658
THRb(NR)/Liver-NR1A2-ChIP-Seq(GSE52613)/Homer	TRAGGTCA	1	-0.9159	1	58	0.3893	50.1	0.3679
Lhx2(Homeobox)/HFSC-Lhx2-ChIP-Seq(GSE48068)/Homer	TAATTAGN	1	-0.9035	1	20	0.1342	16.6	0.1218
Isl1(Homeobox)/Neuron-Isl1-ChIP-Seq(GSE31456)/Homer	CTAATKGV	1	-0.903	1	29	0.1946	24.5	0.1799
PR(NR)/T47D-PR-ChIP-Seq(GSE31130)/Homer	VAGRACAKNCTGTBC	1	-0.903	1	29	0.1946	24.7	0.1814
Gata4(Zf)/Heart-Gata4-ChIP-Seq(GSE35151)/Homer	NBWGATAAGR	1	-0.8966	1	12	0.0805	9.5	0.0695
Sox4(HMG)/proB-Sox4-ChIP-Seq(GSE50066)/Homer	YCTTTGTTCC	1	-0.8966	1	12	0.0805	9.5	0.0696
c-Myc(bHLH)/mES-cMyc-ChIP-Seq(GSE11431)/Homer	VVCCACGTGG	1	-0.8847	1	5	0.0336	3.7	0.0271
SCL(bHLH)/HPC7-Scl-ChIP-Seq(GSE13511)/Homer	AVCAGCTG	1	-0.8428	1	76	0.5101	67.9	0.4984
Meis1(Homeobox)/MastCells-Meis1-ChIP-Seq(GSE48085)/Homer	VGCTGWCAVB	1	-0.8424	1	33	0.2215	29	0.2128
Etv2(ETS)/ES-ER71-ChIP-Seq(GSE59402)/Homer(0.967)	NNAYTTCCTGHN	1	-0.8211	1	45	0.302	39.5	0.2898
ELF1(ETS)/Jurkat-ELF1-ChIP-Seq(SRA014231)/Homer	AVCCGGAAGT	1	-0.8024	1	16	0.1074	13.5	0.099
Six2(Homeobox)/NephronProgenitor-Six2-ChIP-Seq(GSE39837)/Homer	GWAAYHTGAKMC	1	-0.8024	1	16	0.1074	13.9	0.1022
Rfx1(HTH)/NPC-H3K4me1-ChIP-Seq(GSE16256)/Homer	KGTTGCCATGGCAA	1	-0.801	1	7	0.047	5.4	0.0397
Fli1(ETS)/CD8-FLI-ChIP-Seq(GSE20898)/Homer	NRYTTCCGGH	1	-0.7877	1	48	0.3221	42.5	0.3123
ZNF189(Zf)/HEK293-ZNF189.GFP-ChIP-Seq(GSE58341)/Homer	TGGAACAGMA	1	-0.784	1	17	0.1141	14.5	0.1062
Gata2(Zf)/K562-GATA2-ChIP-Seq(GSE18829)/Homer	BBCTTATCTS	1	-0.7716	1	8	0.0537	6	0.0441
Gata1(Zf)/K562-GATA1-ChIP-Seq(GSE18829)/Homer	SAGATAAGRV	1	-0.7716	1	8	0.0537	6	0.0441
AP-2alpha(AP2)/Hela-AP2alpha-ChIP-Seq(GSE31477)/Homer	ATGCCCTGAGGC	1	-0.7469	1	9	0.0604	7.3	0.0536
Gata6(Zf)/HUG1N-GATA6-ChIP-Seq(GSE51936)/Homer	YCTTATCTBN	1	-0.7257	1	10	0.0671	8.1	0.0596
Nanog(Homeobox)/mES-Nanog-ChIP-Seq(GSE11724)/Homer	RGCCATTAAC	1	-0.7129	1	67	0.4497	60.1	0.4417
PPARE(NR),DR1/3T3L1-Pparg-ChIP-Seq(GSE13511)/Homer	TGACCTTTGCCCCA	1	-0.7069	1	11	0.0738	9.9	0.0726
Zic(Zf)/Cerebellum-ZIC1.2-ChIP-Seq(GSE60731)/Homer	CCTGCTGAGH	1	-0.7069	1	11	0.0738	9.7	0.0712
CEBP(bZIP)/ThioMac-CEBPb-ChIP-Seq(GSE21512)/Homer	ATTGCGCAAC	1	-0.685	1	24	0.1611	21.9	0.1609
NPAS2(bHLH)/Liver-NPAS2-ChIP-Seq(GSE39860)/Homer	KCCACGTGAC	1	-0.675	1	13	0.0872	11.4	0.0838
Mouse_Recombination_Hotspot(Zf)/Testis-DMC1-ChIP-Seq(GSE24438)/Homer	ACTYKNATTCGTGNTACTTC	1	-0.6485	1	1	0.0067	0	0
RAR:RXR(NR),DR5/ES-RAR-ChIP-Seq(GSE56893)/Homer	RGGTCADNNAGAGGTCAV	1	-0.6485	1	1	0.0067	0	0
GATA3(Zf),DR4/iTreg-Gata3-ChIP-Seq(GSE20898)/Homer	AGATGKDGAGATAAG	1	-0.6485	1	1	0.0067	0.3	0.002
GATA:SCL(Zf,bHLH)/Ter119-SCL-ChIP-Seq(GSE18720)/Homer	CRGCTGBNGNSNNSAGATAA	1	-0.6485	1	1	0.0067	1	0.0073
Hnf1(Homeobox)/Liver-Foxa2-Chip-Seq(GSE25694)/Homer	GGTTAAWCATTAA	1	-0.6485	1	1	0.0067	0	0
NF1:FOXA1(CTF,Forkhead)/LNCAP-FOXA1-ChIP-Seq(GSE27824)/Homer	WNTGTTTRYTTTGGCA	1	-0.6485	1	1	0.0067	0.8	0.0056
p53(p53)/mES-cMyc-ChIP-Seq(GSE11431)/Homer	ACATGCCCGGGCAT	1	-0.6485	1	1	0.0067	0	0
p73(p53)/Trachea-p73-ChIP-Seq(PRJNA310161)/Homer	NRRRCAWGTCCDGRCATGYY	1	-0.6485	1	1	0.0067	0	0
Tcfcp2l1(CP2)/mES-Tcfcp2l1-ChIP-Seq(GSE11431)/Homer	NRAACCRGTTYRAACCRGYT	1	-0.6485	1	1	0.0067	0	0
TFE3(bHLH)/MEF-TFE3-ChIP-Seq(GSE75757)/Homer	GTCACGTGACYV	1	-0.6485	1	1	0.0067	0	0
TR4(NR),DR1/Hela-TR4-ChIP-Seq(GSE24685)/Homer	GAGGTCAAAGGTCA	1	-0.6485	1	1	0.0067	0	0
Twist(bHLH)/HMLE-TWIST1-ChIP-Seq(Chang_et_al)/Homer	VCAKCTGGNNNCCAGMTGBN	1	-0.6485	1	1	0.0067	0	0
ZNF519(Zf)/HEK293-ZNF519.GFP-ChIP-Seq(GSE58341)/Homer	GAGSCCGAGC	1	-0.6485	1	1	0.0067	0	0
ZNF669(Zf)/HEK293-ZNF669.GFP-ChIP-Seq(GSE58341)/Homer	GARTGGTCATCGCCC	1	-0.6485	1	1	0.0067	0	0
TATA-Box(TBP)/Promoter/Homer	CCTTTTAWAGSC	1	-0.6483	1	15	0.1007	13.3	0.0976
Eomes(T-box)/H9-Eomes-ChIP-Seq(GSE26097)/Homer	ATTAACACCT	1	-0.6426	1	28	0.1879	25.3	0.1856
FOXK1(Forkhead)/HEK293-FOXK1-ChIP-Seq(GSE51673)/Homer	NVWTGTTTAC	1	-0.6363	1	16	0.1074	14.4	0.1058
PU.1:IRF8(ETS:IRF)/pDC-Irf8-ChIP-Seq(GSE66899)/Homer	GGAAGTGAAAST	1	-0.6363	1	16	0.1074	15	0.11
Bapx1(Homeobox)/VertebralCol-Bapx1-ChIP-Seq(GSE36672)/Homer	TTRAGTGSYK	1	-0.633	1	29	0.1946	26.4	0.1936
E2F3(E2F)/MEF-E2F3-ChIP-Seq(GSE71376)/Homer	BTKGGCGGGAAA	1	-0.6268	1	2	0.0134	1.9	0.0138
Nur77(NR)/K562-NR4A1-ChIP-Seq(GSE31363)/Homer	TGACCTTTNCNT	1	-0.6268	1	2	0.0134	1.9	0.0139
Zfp809(Zf)/ES-Zfp809-ChIP-Seq(GSE70799)/Homer	GGGGCTYGKCTGGGA	1	-0.6268	1	2	0.0134	1.1	0.0077
Barx1(Homeobox)/Stomach-Barx1.3xFlag-ChIP-Seq(GSE69483)/Homer	AAACMATTAN	1	-0.6106	1	3	0.0201	2.9	0.0214
DMRT6(DM)/Testis-DMRT6-ChIP-Seq(GSE60440)/Homer	YDGHTACAWTGTADC	1	-0.6106	1	3	0.0201	2.2	0.0165
p63(p53)/Keratinocyte-p63-ChIP-Seq(GSE17611)/Homer	NNDRCATGYCYNRRCATGYH	1	-0.6106	1	3	0.0201	2.8	0.0208
RFX(HTH)/K562-RFX3-ChIP-Seq(SRA012198)/Homer	CGGTTGCCATGGCAAC	1	-0.6106	1	3	0.0201	2.1	0.0153
USF1(bHLH)/GM12878-Usf1-ChIP-Seq(GSE32465)/Homer	SGTCACGTGR	1	-0.6106	1	3	0.0201	2.6	0.019
ETS:RUNX(ETS,Runt)/Jurkat-RUNX1-ChIP-Seq(GSE17954)/Homer	RCAGGATGTGGT	1	-0.5973	1	4	0.0268	3.4	0.0252
MafF(bZIP)/HepG2-MafF-ChIP-Seq(GSE31477)/Homer	HWWGTCAGCAWWTTT	1	-0.5856	1	5	0.0336	4.6	0.0337
SF1(NR)/H295R-Nr5a1-ChIP-Seq(GSE44220)/Homer	CAAGGHCANV	1	-0.5751	1	6	0.0403	5.4	0.0396
CHR(?)/Hela-CellCycle-Expression/Homer	SRGTTTCAAA	1	-0.5567	1	8	0.0537	7	0.0514
Gfi1b(Zf)/HPC7-Gfi1b-ChIP-Seq(GSE22178)/Homer	MAATCACTGC	1	-0.5567	1	8	0.0537	7.3	0.0535
Nkx3.1(Homeobox)/LNCaP-Nkx3.1-ChIP-Seq(GSE28264)/Homer	AAGCACTTAA	1	-0.5513	1	39	0.2617	36.7	0.2694
AP-2gamma(AP2)/MCF7-TFAP2C-ChIP-Seq(GSE21234)/Homer	SCCTSAGGSCAW	1	-0.5329	1	11	0.0738	10	0.0736
RUNX1(Runt)/Jurkat-RUNX1-ChIP-Seq(GSE29180)/Homer	AAACCACARM	1	-0.5309	1	28	0.1879	26.6	0.1953
Foxf1(Forkhead)/Lung-Foxf1-ChIP-Seq(GSE77951)/Homer	WWATRTAAACAN	1	-0.5189	1	13	0.0872	12.1	0.0892
Rfx6(HTH)/Min6b1-Rfx6.HA-ChIP-Seq(GSE62844)/Homer	TGTTKCCTAGCAACM	1	-0.4936	1	17	0.1141	16.4	0.1207
Tcf21(bHLH)/ArterySmoothMuscle-Tcf21-ChIP-Seq(GSE61369)/Homer	NAACAGCTGG	1	-0.4936	1	17	0.1141	16.1	0.1179
Atf7(bZIP)/3T3L1-Atf7-ChIP-Seq(GSE56872)/Homer	NGRTGACGTCAY	1	-0.4764	1	20	0.1342	19.6	0.144
Foxo1(Forkhead)/RAW-Foxo1-ChIP-Seq(Fan_et_al.)/Homer	CTGTTTAC	1	-0.4738	1	37	0.2483	35.7	0.2619
NF1-halfsite(CTF)/LNCaP-NF1-ChIP-Seq(Unpublished)/Homer	YTGCCAAG	1	-0.4602	1	23	0.1544	22.3	0.164
AMYB(HTH)/Testes-AMYB-ChIP-Seq(GSE44588)/Homer	TGGCAGTTGG	1	-0.4351	1	28	0.1879	27.7	0.2032
HLF(bZIP)/HSC-HLF.Flag-ChIP-Seq(GSE69817)/Homer	RTTATGYAAB	1	-0.4302	1	29	0.1946	28.1	0.2065
PU.1-IRF(ETS:IRF)/Bcell-PU.1-ChIP-Seq(GSE21512)/Homer	MGGAAGTGAAAC	1	-0.4192	1	47	0.3154	45.4	0.3336
RXR(NR),DR1/3T3L1-RXR-ChIP-Seq(GSE13511)/Homer	TAGGGCAAAGGTCA	1	-0.3977	1	10	0.0671	10.2	0.0752
ZBTB18(Zf)/HEK293-ZBTB18.GFP-ChIP-Seq(GSE58341)/Homer	AACATCTGGA	1	-0.3969	1	8	0.0537	9	0.066
MafA(bZIP)/Islet-MafA-ChIP-Seq(GSE30298)/Homer	TGCTGACTCA	1	-0.3959	1	12	0.0805	12.8	0.0943
Hoxc9(Homeobox)/Ainv15-Hoxc9-ChIP-Seq(GSE21812)/Homer	GGCCATAAATCA	1	-0.3948	1	7	0.047	7.6	0.0556
Elk1(ETS)/Hela-Elk1-ChIP-Seq(GSE31477)/Homer	HACTTCCGGY	1	-0.3944	1	13	0.0872	13.1	0.0959
Ets1-distal(ETS)/CD4+-PolII-ChIP-Seq(Barski_et_al.)/Homer	MACAGGAAGT	1	-0.3944	1	13	0.0872	13.7	0.1008
HOXB13(Homeobox)/ProstateTumor-HOXB13-ChIP-Seq(GSE56288)/Homer	TTTTATKRGG	1	-0.3925	1	14	0.094	14	0.103
GRHL2(CP2)/HBE-GRHL2-ChIP-Seq(GSE46194)/Homer	AAACYKGTTWDACMRGTTTB	1	-0.391	1	6	0.0403	6.1	0.045
Atf2(bZIP)/3T3L1-Atf2-ChIP-Seq(GSE56872)/Homer	NRRTGACGTCAT	1	-0.3905	1	15	0.1007	15.2	0.1115
Tcf12(bHLH)/GM12878-Tcf12-ChIP-Seq(GSE32465)/Homer	VCAGCTGYTG	1	-0.3882	1	16	0.1074	16.3	0.12
Smad2(MAD)/ES-SMAD2-ChIP-Seq(GSE29422)/Homer	CTGTCTGG	1	-0.3857	1	17	0.1141	17.7	0.1296
Max(bHLH)/K562-Max-ChIP-Seq(GSE31477)/Homer	RCCACGTGGYYN	1	-0.3846	1	5	0.0336	5.8	0.0426
n-Myc(bHLH)/mES-nMyc-ChIP-Seq(GSE11431)/Homer	VRCCACGTGG	1	-0.3846	1	5	0.0336	5.2	0.0382
Tbox:Smad(T-box,MAD)/ESCd5-Smad2_3-ChIP-Seq(GSE29422)/Homer	AGGTGHCAGACA	1	-0.3846	1	5	0.0336	5.7	0.0418
MITF(bHLH)/MastCells-MITF-ChIP-Seq(GSE48085)/Homer	RTCATGTGAC	1	-0.3831	1	18	0.1208	18	0.1324
Smad4(MAD)/ESC-SMAD4-ChIP-Seq(GSE29422)/Homer	VBSYGTCTGG	1	-0.3831	1	18	0.1208	18.2	0.1337
Atf1(bZIP)/K562-ATF1-ChIP-Seq(GSE31477)/Homer	GATGACGTCA	1	-0.3748	1	21	0.1409	21.3	0.1566
ARE(NR)/LNCAP-AR-ChIP-Seq(GSE27824)/Homer	RGRACASNSTGTYCYB	1	-0.3742	1	4	0.0268	4.4	0.0322
Arnt:Ahr(bHLH)/MCF7-Arnt-ChIP-Seq(Lo_et_al.)/Homer	TBGCACGCAA	1	-0.3742	1	4	0.0268	4.2	0.0311
Usf2(bHLH)/C2C12-Usf2-ChIP-Seq(GSE36030)/Homer	GTCACGTGGT	1	-0.3742	1	4	0.0268	4.1	0.0302
Ascl1(bHLH)/NeuralTubes-Ascl1-ChIP-Seq(GSE55840)/Homer	NNVVCAGCTGBN	1	-0.3719	1	22	0.1477	22	0.1618
PRDM14(Zf)/H1-PRDM14-ChIP-Seq(GSE22767)/Homer	RGGTCTCTAACY	1	-0.3568	1	3	0.0201	3.9	0.0287
DMRT1(DM)/Testis-DMRT1-ChIP-Seq(GSE64892)/Homer	TWGHWACAWTGTWDC	1	-0.3253	1	2	0.0134	2.2	0.0165
JunD(bZIP)/K562-JunD-ChIP-Seq/Homer	ATGACGTCATCN	1	-0.3253	1	2	0.0134	2.3	0.0166
ZBTB12(Zf)/HEK293-ZBTB12.GFP-ChIP-Seq(GSE58341)/Homer	NGNTCTAGAACCNGV	1	-0.3253	1	2	0.0134	2.7	0.02
HOXD13(Homeobox)/Chicken-Hoxd13-ChIP-Seq(GSE38910)/Homer	NCYAATAAAA	1	-0.2982	1	16	0.1074	17.9	0.1311
CDX4(Homeobox)/ZebrafishEmbryos-Cdx4.Myc-ChIP-Seq(GSE48254)/Homer	NGYCATAAAWCH	1	-0.2921	1	11	0.0738	12.6	0.0927
EWS:ERG-fusion(ETS)/CADO_ES1-EWS:ERG-ChIP-Seq(SRA014231)/Homer	ATTTCCTGTN	1	-0.288	1	26	0.1745	27.1	0.199
Chop(bZIP)/MEF-Chop-ChIP-Seq(GSE35681)/Homer	ATTGCATCAT	1	-0.2847	1	9	0.0604	11	0.0806
ETS(ETS)/Promoter/Homer	AACCGGAAGT	1	-0.2847	1	9	0.0604	10.3	0.0759
KLF3(Zf)/MEF-Klf3-ChIP-Seq(GSE44748)/Homer	NRGCCCCRCCCHBNN	1	-0.2847	1	9	0.0604	10.1	0.074
MafB(bZIP)/BMM-Mafb-ChIP-Seq(GSE75722)/Homer	WNTGCTGASTCAGCANWTTY	1	-0.2847	1	9	0.0604	10	0.0738
Unknown(Homeobox)/Limb-p300-ChIP-Seq/Homer	SSCMATWAAA	1	-0.2791	1	8	0.0537	9.2	0.0675
Esrrb(NR)/mES-Esrrb-ChIP-Seq(GSE11431)/Homer	KTGACCTTGA	1	-0.2719	1	7	0.047	8.3	0.0612
Nr5a2(NR)/Pancreas-LRH1-ChIP-Seq(GSE34295)/Homer	BTCAAGGTCA	1	-0.2623	1	6	0.0403	7.3	0.0539
Nr5a2(NR)/mES-Nr5a2-ChIP-Seq(GSE19019)/Homer	BTCAAGGTCA	1	-0.2623	1	6	0.0403	7.1	0.0521
Egr2(Zf)/Thymocytes-Egr2-ChIP-Seq(GSE34254)/Homer	NGCGTGGGCGGR	1	-0.2573	1	1	0.0067	1.7	0.0128
LXRE(NR),DR4/RAW-LXRb.biotin-ChIP-Seq(GSE21512)/Homer	RGGTTACTANAGGTCA	1	-0.2573	1	1	0.0067	1	0.0077
Hoxb4(Homeobox)/ES-Hoxb4-ChIP-Seq(GSE34014)/Homer	TGATTRATGGCY	1	-0.2496	1	5	0.0336	6.2	0.0453
ZEB1(Zf)/PDAC-ZEB1-ChIP-Seq(GSE64557)/Homer	VCAGGTRDRY	1	-0.2496	1	5	0.0336	6.9	0.0508
CLOCK(bHLH)/Liver-Clock-ChIP-Seq(GSE39860)/Homer	GHCACGTG	1	-0.2324	1	4	0.0268	5.3	0.0387
Tbx20(T-box)/Heart-Tbx20-ChIP-Seq(GSE29636)/Homer	GGTGYTGACAGS	1	-0.2324	1	4	0.0268	5.4	0.0398
KLF6(Zf)/PDAC-KLF6-ChIP-Seq(GSE64557)/Homer	MKGGGYGTGGCC	1	-0.2263	1	16	0.1074	18	0.1325
PRDM1(Zf)/Hela-PRDM1-ChIP-Seq(GSE31477)/Homer	ACTTTCACTTTC	1	-0.2161	1	12	0.0805	14.3	0.1053
Hand2(bHLH)/Mesoderm-Hand2-ChIP-Seq(GSE61475)/Homer	TGACANARRCCAGRC	1	-0.2081	1	3	0.0201	4.1	0.0304
Sox9(HMG)/Limb-SOX9-ChIP-Seq(GSE73225)/Homer	AGGVNCCTTTGT	1	-0.2069	1	10	0.0671	12	0.0884
Mef2a(MADS)/HL1-Mef2a.biotin-ChIP-Seq(GSE21529)/Homer	CYAAAAATAG	1	-0.2008	1	9	0.0604	11.8	0.0865
FOXP1(Forkhead)/H9-FOXP1-ChIP-Seq(GSE31006)/Homer	NYYTGTTTACHN	1	-0.1844	1	7	0.047	9	0.0663
IRF8(IRF)/BMDM-IRF8-ChIP-Seq(GSE77884)/Homer	GRAASTGAAAST	1	-0.1786	1	23	0.1544	26.5	0.1948
RUNX2(Runt)/PCa-RUNX2-ChIP-Seq(GSE33889)/Homer	NWAACCACADNN	1	-0.1781	1	22	0.1477	25.4	0.1864
COUP-TFII(NR)/Artia-Nr2f2-ChIP-Seq(GSE46497)/Homer	AGRGGTCA	1	-0.1773	1	21	0.1409	25	0.1833
MYB(HTH)/ERMYB-Myb-ChIPSeq(GSE22095)/Homer	GGCVGTTR	1	-0.174	1	35	0.2349	38.9	0.2856
Klf4(Zf)/mES-Klf4-ChIP-Seq(GSE11431)/Homer	GCCACACCCA	1	-0.1734	1	6	0.0403	8.1	0.0597
GRE(NR),IR3/A549-GR-ChIP-Seq(GSE32465)/Homer	NRGVACABNVTGTYCY	1	-0.1721	1	2	0.0134	3.4	0.0247
Slug(Zf)/Mesoderm-Snai2-ChIP-Seq(GSE61475)/Homer	SNGCACCTGCHS	1	-0.1721	1	2	0.0134	3.6	0.0266
T1ISRE(IRF)/ThioMac-Ifnb-Expression/Homer	ACTTTCGTTTCT	1	-0.1721	1	2	0.0134	3.9	0.0289
E2A(bHLH)/proBcell-E2A-ChIP-Seq(GSE21978)/Homer	DNRCAGCTGY	1	-0.167	1	15	0.1007	18.2	0.1339
c-Jun-CRE(bZIP)/K562-cJun-ChIP-Seq(GSE31477)/Homer	ATGACGTCATCY	1	-0.1605	1	13	0.0872	16.5	0.1208
CArG(MADS)/PUER-Srf-ChIP-Seq(Sullivan_et_al.)/Homer	CCATATATGGNM	1	-0.1597	1	5	0.0336	7.5	0.0549
THRa(NR)/C17.2-THRa-ChIP-Seq(GSE38347)/Homer	GGTCANYTGAGGWCA	1	-0.1597	1	5	0.0336	7.2	0.0532
ZNF322(Zf)/HEK293-ZNF322.GFP-ChIP-Seq(GSE58341)/Homer	GAGCCTGGTACTGWGCCTGR	1	-0.1597	1	5	0.0336	7.4	0.0546
Pit1(Homeobox)/GCrat-Pit1-ChIP-Seq(GSE58009)/Homer	ATGMATATDC	1	-0.1564	1	12	0.0805	15.8	0.1159
HOXA9(Homeobox)/HSC-Hoxa9-ChIP-Seq(GSE33509)/Homer	GGCCATAAATCA	1	-0.146	1	10	0.0671	13.3	0.0976
ZNF264(Zf)/HEK293-ZNF264.GFP-ChIP-Seq(GSE58341)/Homer	RGGGCACTAACY	1	-0.1424	1	4	0.0268	6.4	0.0467
Pitx1(Homeobox)/Chicken-Pitx1-ChIP-Seq(GSE38910)/Homer	TAATCCCN	1	-0.1414	1	56	0.3758	59.2	0.4347
IRF3(IRF)/BMDM-Irf3-ChIP-Seq(GSE67343)/Homer	AGTTTCAKTTTC	1	-0.1395	1	28	0.1879	32.3	0.2371
Elk4(ETS)/Hela-Elk4-ChIP-Seq(GSE31477)/Homer	NRYTTCCGGY	1	-0.1395	1	9	0.0604	12.3	0.0905
Ap4(bHLH)/AML-Tfap4-ChIP-Seq(GSE45738)/Homer	NAHCAGCTGD	1	-0.135	1	21	0.1409	25.8	0.1896
RUNX-AML(Runt)/CD4+-PolII-ChIP-Seq(Barski_et_al.)/Homer	GCTGTGGTTW	1	-0.135	1	21	0.1409	25.5	0.1872
Sox10(HMG)/SciaticNerve-Sox3-ChIP-Seq(GSE35132)/Homer	CCWTTGTYYB	1	-0.132	1	19	0.1275	23.5	0.1728
HEB(bHLH)/mES-Heb-ChIP-Seq(GSE53233)/Homer	VCAGCTGBNN	1	-0.1301	1	18	0.1208	22.9	0.1685
MyoG(bHLH)/C2C12-MyoG-ChIP-Seq(GSE36024)/Homer	AACAGCTG	1	-0.1301	1	18	0.1208	22.6	0.1658
ERE(NR),IR3/MCF7-ERa-ChIP-Seq(Unpublished)/Homer	VAGGTCACNSTGACC	1	-0.1202	1	3	0.0201	5.3	0.039
Pbx3(Homeobox)/GM12878-PBX3-ChIP-Seq(GSE32465)/Homer	SCTGTCAMTCAN	1	-0.1202	1	3	0.0201	5.8	0.0427
Pknox1(Homeobox)/ES-Prep1-ChIP-Seq(GSE63282)/Homer	SCTGTCAVTCAV	1	-0.1202	1	3	0.0201	5	0.0368
ZNF143|STAF(Zf)/CUTLL-ZNF143-ChIP-Seq(GSE29600)/Homer	ATTTCCCAGVAKSCY	1	-0.1202	1	3	0.0201	5	0.0367
IRF4(IRF)/GM12878-IRF4-ChIP-Seq(GSE32465)/Homer	ACTGAAACCA	1	-0.1157	1	13	0.0872	17.6	0.1291
Foxh1(Forkhead)/hESC-FOXH1-ChIP-Seq(GSE29422)/Homer	NNTGTGGATTSS	1	-0.1127	1	6	0.0403	9.4	0.0689
Smad3(MAD)/NPC-Smad3-ChIP-Seq(GSE36673)/Homer	TWGTCTGV	1	-0.1072	1	37	0.2483	42.7	0.3135
Sox15(HMG)/CPA-Sox15-ChIP-Seq(GSE62909)/Homer	RAACAATGGN	1	-0.1068	1	11	0.0738	15.3	0.1123
Atf4(bZIP)/MEF-Atf4-ChIP-Seq(GSE35681)/Homer	MTGATGCAAT	1	-0.1014	1	10	0.0671	14.2	0.1046
RUNX(Runt)/HPC7-Runx1-ChIP-Seq(GSE22178)/Homer	SAAACCACAG	1	-0.09628	1	18	0.1208	23.6	0.173
Sox6(HMG)/Myotubes-Sox6-ChIP-Seq(GSE32627)/Homer	CCATTGTTNY	1	-0.09404	1	17	0.1141	22.6	0.166
Klf9(Zf)/GBM-Klf9-ChIP-Seq(GSE62211)/Homer	GCCACRCCCACY	1	-0.08588	1	4	0.0268	7.6	0.056
NFAT:AP1(RHD,bZIP)/Jurkat-NFATC1-ChIP-Seq(Jolma_et_al.)/Homer	SARTGGAAAAWRTGAGTCAB	1	-0.08588	1	4	0.0268	7.3	0.0536
Ptf1a(bHLH)/Panc1-Ptf1a-ChIP-Seq(GSE47459)/Homer	ACAGCTGTTN	1	-0.08306	1	30	0.2013	36.1	0.2655
Mef2d(MADS)/Retina-Mef2d-ChIP-Seq(GSE61391)/Homer	GCTATTTTTAGC	1	-0.06854	1	3	0.0201	6.6	0.0484
Sox2(HMG)/mES-Sox2-ChIP-Seq(GSE11431)/Homer	BCCATTGTTC	1	-0.06416	1	9	0.0604	14.5	0.1067
E2F6(E2F)/Hela-E2F6-ChIP-Seq(GSE31477)/Homer	GGCGGGAARN	1	-0.05198	1	1	0.0067	4	0.029
p53(p53)/Saos-p53-ChIP-Seq(GSE15780)/Homer	RRCATGYCYRGRCATGYYYN	1	-0.05198	1	1	0.0067	3.3	0.0244
p53(p53)/Saos-p53-ChIP-Seq/Homer	RRCATGYCYRGRCATGYYYN	1	-0.05198	1	1	0.0067	3.3	0.0244
ZNF165(Zf)/WHIM12-ZNF165-ChIP-Seq(GSE65937)/Homer	AAGGKGRCGCAGGCA	1	-0.05198	1	1	0.0067	3.3	0.0245
KLF5(Zf)/LoVo-KLF5-ChIP-Seq(GSE49402)/Homer	DGGGYGKGGC	1	-0.04672	1	16	0.1074	23	0.1693
MyoD(bHLH)/Myotube-MyoD-ChIP-Seq(GSE21614)/Homer	RRCAGCTGYTSY	1	-0.04666	1	10	0.0671	16.3	0.1197
Tcf4(HMG)/Hct116-Tcf4-ChIP-Seq(SRA012054)/Homer	ASATCAAAGGVA	1	-0.03849	1	3	0.0201	7.8	0.0574
KLF14(Zf)/HEK293-KLF14.GFP-ChIP-Seq(GSE58341)/Homer	RGKGGGCGKGGC	1	-0.03594	1	18	0.1208	26.3	0.1935
EKLF(Zf)/Erythrocyte-Klf1-ChIP-Seq(GSE20478)/Homer	NWGGGTGTGGCY	1	-0.02408	1	1	0.0067	4.9	0.0358
E2A(bHLH),near_PU.1/Bcell-PU.1-ChIP-Seq(GSE21512)/Homer	NVCACCTGBN	1	-0.02128	1	3	0.0201	8.4	0.0616
Egr1(Zf)/K562-Egr1-ChIP-Seq(GSE32465)/Homer	TGCGTGGGYG	1	-0.02128	1	3	0.0201	8.8	0.0644
ISRE(IRF)/ThioMac-LPS-Expression(GSE23622)/Homer	AGTTTCASTTTC	1	-0.02059	1	7	0.047	14.3	0.105
bZIP:IRF(bZIP,IRF)/Th17-BatF-ChIP-Seq(GSE39756)/Homer	NAGTTTCABTHTGACTNW	1	-0.01767	1	9	0.0604	17.2	0.1262
Cdx2(Homeobox)/mES-Cdx2-ChIP-Seq(GSE14586)/Homer	GYMATAAAAH	1	-0.01703	1	4	0.0268	10.3	0.0756
Sox17(HMG)/Endoderm-Sox17-ChIP-Seq(GSE61475)/Homer	CCATTGTTYB	1	-0.01703	1	4	0.0268	10.4	0.0767
IRF1(IRF)/PBMC-IRF1-ChIP-Seq(GSE43036)/Homer	GAAAGTGAAAGT	1	-0.01183	1	13	0.0872	23.9	0.1753
GATA(Zf),IR3/iTreg-Gata3-ChIP-Seq(GSE20898)/Homer	NNNNNBAGATAWYATCTVHN	1	-0.0112	1	1	0.0067	5.4	0.04
Myf5(bHLH)/GM-Myf5-ChIP-Seq(GSE24852)/Homer	BAACAGCTGT	1	-0.002637	1	7	0.047	18.8	0.138
KLF10(Zf)/HEK293-KLF10.GFP-ChIP-Seq(GSE58341)/Homer	GGGGGTGTGTCC	1	-0.001574	1	4	0.0268	14.4	0.1061
Mef2c(MADS)/GM12878-Mef2c-ChIP-Seq(GSE32465)/Homer	DCYAAAAATAGM	1	-0.001574	1	4	0.0268	14.4	0.1055
Mef2b(MADS)/HEK293-Mef2b.V5-ChIP-Seq(GSE67450)/Homer	GCTATTTTTGGM	1	-0.000208	1	5	0.0336	19.4	0.1422
IRF2(IRF)/Erythroblas-IRF2-ChIP-Seq(GSE36985)/Homer	GAAASYGAAASY	1	-0.000116	1	8	0.0537	25.2	0.185
c-Myc(bHLH)/LNCAP-cMyc-ChIP-Seq(Unpublished)/Homer	VCCACGTG	1	0	1	0	0	2.5	0.0182
TCFL2(HMG)/K562-TCF7L2-ChIP-Seq(GSE29196)/Homer	ACWTCAAAGG	1	0	1	0	0	2.3	0.0171
ZNF317(Zf)/HEK293-ZNF317.GFP-ChIP-Seq(GSE58341)/Homer	GTCWGCTGTYYCTCT	1	0	1	0	0	2.5	0.0183
CEBP:CEBP(bZIP)/MEF-Chop-ChIP-Seq(GSE35681)/Homer	NTNATGCAAYMNNHTGMAAY	1	0	1	0	0	3.3	0.0243
E2F1(E2F)/Hela-E2F1-ChIP-Seq(GSE22478)/Homer	CWGGCGGGAA	1	0	1	0	0	4	0.029
FOXA1:AR(Forkhead,NR)/LNCAP-AR-ChIP-Seq(GSE27824)/Homer	AGTAAACAAAAAAGAACAND	1	0	1	0	0	0	0
CTCF-SatelliteElement(Zf?)/CD4+-CTCF-ChIP-Seq(Barski_et_al.)/Homer	TGCAGTTCCMVNWRTGGCCA	1	0	1	0	0	0	0
RAR:RXR(NR),DR5/ES-RAR-ChIP-Seq(GSE56893)/Homer	AGGTCAAGGTCA	1	0	1	0	0	0.8	0.0057
DUX4(Homeobox)/Myoblasts-DUX4.V5-ChIP-Seq(GSE75791)/Homer	NWTAAYCYAATCAWN	1	0	1	0	0	0.7	0.0054
E2F(E2F)/Hela-CellCycle-Expression/Homer	TTSGCGCGAAAA	1	0	1	0	0	0	0
EBNA1(EBV-virus)/Raji-EBNA1-ChIP-Seq(GSE30709)/Homer	GGYAGCAYDTGCTDCCCNNN	1	0	1	0	0	0	0
E-box(bHLH)/Promoter/Homer	SSGGTCACGTGA	1	0	1	0	0	0	0
GATA3(Zf),DR8/iTreg-Gata3-ChIP-Seq(GSE20898)/Homer	AGATSTNDNNDSAGATAASN	1	0	1	0	0	0.8	0.0059
GFX(?)/Promoter/Homer	ATTCTCGCGAGA	1	0	1	0	0	0	0
GFY(?)/Promoter/Homer	ACTACAATTCCC	1	0	1	0	0	0	0
GFY-Staf(?,Zf)/Promoter/Homer	RACTACAATTCCCAGAAKGC	1	0	1	0	0	0	0
NRF1(NRF)/MCF7-NRF1-ChIP-Seq(Unpublished)/Homer	CTGCGCATGCGC	1	0	1	0	0	0	0
OCT:OCT(POU,Homeobox,IR1)/NPC-Brn2-ChIP-Seq(GSE35496)/Homer	ATGAATWATTCATGA	1	0	1	0	0	0	0
OCT:OCT(POU,Homeobox)/NPC-Brn1-ChIP-Seq(GSE35496)/Homer	ATGAATATTCATGAG	1	0	1	0	0	0	0
OCT:OCT(POU,Homeobox)/NPC-OCT6-ChIP-Seq(GSE43916)/Homer	YATGCATATRCATRT	1	0	1	0	0	0.5	0.0034
Pax7(Paired,Homeobox),longest/Myoblast-Pax7-ChIP-Seq(GSE25064)/Homer	NTAATTDGCYAATTANNWWD	1	0	1	0	0	0	0
Pax7(Paired,Homeobox),long/Myoblast-Pax7-ChIP-Seq(GSE25064)/Homer	TAATCHGATTAC	1	0	1	0	0	0	0
Pax7(Paired,Homeobox)/Myoblast-Pax7-ChIP-Seq(GSE25064)/Homer	TAATCAATTA	1	0	1	0	0	0	0
PBX1(Homeobox)/MCF7-PBX1-ChIP-Seq(GSE28007)/Homer	GSCTGTCACTCA	1	0	1	0	0	0.8	0.0057
RARg(NR)/ES-RARg-ChIP-Seq(GSE30538)/Homer	AGGTCAAGGTCA	1	0	1	0	0	0.8	0.0057
REST-NRSF(Zf)/Jurkat-NRSF-ChIP-Seq/Homer	GGMGCTGTCCATGGTGCTGA	1	0	1	0	0	0	0
Ronin(THAP)/ES-Thap11-ChIP-Seq(GSE51522)/Homer	RACTACAACTCCCAGVAKGC	1	0	1	0	0	0	0
YY1(Zf)/Promoter/Homer	CAAGATGGCGGC	1	0	1	0	0	0	0
ZBTB33(Zf)/GM12878-ZBTB33-ChIP-Seq(GSE32465)/Homer	GGVTCTCGCGAGAAC	1	0	1	0	0	0	0
ZFP3(Zf)/HEK293-ZFP3.GFP-ChIP-Seq(GSE58341)/Homer	GGGTTTTGAAGGATGARTAGGAGTT	1	0	1	0	0	0	0
ZNF16(Zf)/HEK293-ZNF16.GFP-ChIP-Seq(GSE58341)/Homer	MACCTTCYATGGCTCCCTAKTGCCY	1	0	1	0	0	0	0
ZNF382(Zf)/HEK293-ZNF382.GFP-ChIP-Seq(GSE58341)/Homer	GNCTGTASTRNTGBCTCHTT	1	0	1	0	0	0	0
ZNF41(Zf)/HEK293-ZNF41.GFP-ChIP-Seq(GSE58341)/Homer	CCTCATGGTGYCYTWYTCCCTTGTG	1	0	1	0	0	0	0
ZSCAN22(Zf)/HEK293-ZSCAN22.GFP-ChIP-Seq(GSE58341)/Homer	SMCAGTCWGAKGGAGGAGGC	1	0	1	0	0	0	0
bHLHE40(bHLH)/HepG2-BHLHE40-ChIP-Seq(GSE31477)/Homer	KCACGTGMCN	1	0	1	0	0	1.6	0.0117
E2F7(E2F)/Hela-E2F7-ChIP-Seq(GSE32673)/Homer	VDTTTCCCGCCA	1	0	1	0	0	1.1	0.0084
NRF(NRF)/Promoter/Homer	STGCGCATGCGC	1	0	1	0	0	1.2	0.0089
VDR(NR),DR3/GM10855-VDR+vitD-ChIP-Seq(GSE22484)/Homer	ARAGGTCANWGAGTTCANNN	1	0	1	0	0	1.8	0.0132
ZNF528(Zf)/HEK293-ZNF528.GFP-ChIP-Seq(GSE58341)/Homer	AGAAATGACTTCCCT	1	0	1	0	0	1.5	0.0111
ZNF692(Zf)/HEK293-ZNF692.GFP-ChIP-Seq(GSE58341)/Homer	GTGGGCCCCA	1	0	1	0	0	1.3	0.0096
E2F4(E2F)/K562-E2F4-ChIP-Seq(GSE31477)/Homer	GGCGGGAAAH	1	0	1	0	0	4.7	0.0345
Tcf3(HMG)/mES-Tcf3-ChIP-Seq(GSE11724)/Homer	ASWTCAAAGG	1	0	1	0	0	5.9	0.043
IRF:BATF(IRF:bZIP)/pDC-Irf8-ChIP-Seq(GSE66899)/Homer	CTTTCANTATGACTV	1	0	1	0	0	6	0.0444

## Sheet: HOMER de novo OCR sens vs res
Motif Name	Consensus	P-value	Log P-value	q-value (Benjamini)	# of Target Sequences with Motif(of 304)	% of Target Sequences with Motif	# of Background Sequences with Motif(of 143)	% of Background Sequences with Motif
IRF3(IRF)/BMDM-Irf3-ChIP-Seq(GSE67343)/Homer	AGTTTCAKTTTC	1e-10	-23.03	0	115	0.3783	14.5	0.1011
IRF1(IRF)/PBMC-IRF1-ChIP-Seq(GSE43036)/Homer	GAAAGTGAAAGT	1e-06	-15.26	0	88	0.2895	12.9	0.09
IRF8(IRF)/BMDM-IRF8-ChIP-Seq(GSE77884)/Homer	GRAASTGAAAST	1e-05	-11.72	0.001	101	0.3322	20.3	0.1417
IRF2(IRF)/Erythroblas-IRF2-ChIP-Seq(GSE36985)/Homer	GAAASYGAAASY	1e-05	-11.59	0.001	77	0.2533	12.7	0.0889
ISRE(IRF)/ThioMac-LPS-Expression(GSE23622)/Homer	AGTTTCASTTTC	0.001	-8.993	0.009	59	0.1941	9.5	0.0664
Egr1(Zf)/K562-Egr1-ChIP-Seq(GSE32465)/Homer	TGCGTGGGYG	0.001	-7.347	0.0391	24	0.0789	1.9	0.0135
PU.1-IRF(ETS:IRF)/Bcell-PU.1-ChIP-Seq(GSE21512)/Homer	MGGAAGTGAAAC	0.001	-7.346	0.0391	113	0.3717	31.6	0.2205
Mef2b(MADS)/HEK293-Mef2b.V5-ChIP-Seq(GSE67450)/Homer	GCTATTTTTGGM	0.01	-5.945	0.1191	42	0.1382	7.8	0.0546
PU.1:IRF8(ETS:IRF)/pDC-Irf8-ChIP-Seq(GSE66899)/Homer	GGAAGTGAAAST	0.01	-5.391	0.1843	49	0.1612	10	0.0698
Atf1(bZIP)/K562-ATF1-ChIP-Seq(GSE31477)/Homer	GATGACGTCA	0.1	-4.147	0.5753	29	0.0954	5.6	0.0389
Rfx6(HTH)/Min6b1-Rfx6.HA-ChIP-Seq(GSE62844)/Homer	TGTTKCCTAGCAACM	0.1	-4.126	0.5753	35	0.1151	7.3	0.051
c-Jun-CRE(bZIP)/K562-cJun-ChIP-Seq(GSE31477)/Homer	ATGACGTCATCY	0.1	-3.851	0.6447	18	0.0592	2.8	0.0196
c-Myc(bHLH)/mES-cMyc-ChIP-Seq(GSE11431)/Homer	VVCCACGTGG	0.1	-3.769	0.6447	14	0.0461	1.8	0.0128
MyoD(bHLH)/Myotube-MyoD-ChIP-Seq(GSE21614)/Homer	RRCAGCTGYTSY	0.1	-3.769	0.6447	14	0.0461	1.3	0.009
Mef2c(MADS)/GM12878-Mef2c-ChIP-Seq(GSE32465)/Homer	DCYAAAAATAGM	0.1	-3.163	1	19	0.0625	3.8	0.0268
T1ISRE(IRF)/ThioMac-Ifnb-Expression/Homer	ACTTTCGTTTCT	0.1	-3.114	1	8	0.0263	0	0
PRDM1(Zf)/Hela-PRDM1-ChIP-Seq(GSE31477)/Homer	ACTTTCACTTTC	0.1	-2.896	1	63	0.2072	20.4	0.142
PR(NR)/T47D-PR-ChIP-Seq(GSE31130)/Homer	VAGRACAKNCTGTBC	0.1	-2.891	1	75	0.2467	25.2	0.176
Nr5a2(NR)/mES-Nr5a2-ChIP-Seq(GSE19019)/Homer	BTCAAGGTCA	0.1	-2.772	1	11	0.0362	1.3	0.0091
Tcf4(HMG)/Hct116-Tcf4-ChIP-Seq(SRA012054)/Homer	ASATCAAAGGVA	0.1	-2.63	1	17	0.0559	3.7	0.0257
RUNX(Runt)/HPC7-Runx1-ChIP-Seq(GSE22178)/Homer	SAAACCACAG	0.1	-2.615	1	31	0.102	8.5	0.0595
IRF4(IRF)/GM12878-IRF4-ChIP-Seq(GSE32465)/Homer	ACTGAAACCA	0.1	-2.497	1	58	0.1908	19.7	0.1372
Sox9(HMG)/Limb-SOX9-ChIP-Seq(GSE73225)/Homer	AGGVNCCTTTGT	0.1	-2.493	1	25	0.0822	6.6	0.0464
Mef2a(MADS)/HL1-Mef2a.biotin-ChIP-Seq(GSE21529)/Homer	CYAAAAATAG	0.1	-2.4	1	19	0.0625	4.5	0.0317
Hoxc9(Homeobox)/Ainv15-Hoxc9-ChIP-Seq(GSE21812)/Homer	GGCCATAAATCA	0.1	-2.38	1	13	0.0428	2.4	0.0168
Nr5a2(NR)/Pancreas-LRH1-ChIP-Seq(GSE34295)/Homer	BTCAAGGTCA	0.1	-2.38	1	13	0.0428	2.8	0.0192
Pknox1(Homeobox)/ES-Prep1-ChIP-Seq(GSE63282)/Homer	SCTGTCAVTCAV	0.1	-2.329	1	6	0.0197	0.6	0.0044
GATA3(Zf)/iTreg-Gata3-ChIP-Seq(GSE20898)/Homer	AGATAASR	1	-2.29	1	37	0.1217	11.8	0.0826
RUNX1(Runt)/Jurkat-RUNX1-ChIP-Seq(GSE29180)/Homer	AAACCACARM	1	-2.131	1	41	0.1349	13.4	0.0938
FOXK1(Forkhead)/HEK293-FOXK1-ChIP-Seq(GSE51673)/Homer	NVWTGTTTAC	1	-2.127	1	31	0.102	9.7	0.0673
Brachyury(T-box)/Mesoendoderm-Brachyury-ChIP-exo(GSE54963)/Homer	ANTTMRCASBNNNGTGYKAAN	1	-2.107	1	12	0.0395	2.8	0.0196
IRF:BATF(IRF:bZIP)/pDC-Irf8-ChIP-Seq(GSE66899)/Homer	CTTTCANTATGACTV	1	-2.082	1	23	0.0757	6.4	0.0449
n-Myc(bHLH)/mES-nMyc-ChIP-Seq(GSE11431)/Homer	VRCCACGTGG	1	-1.946	1	17	0.0559	4.5	0.0315
NFkB-p50,p52(RHD)/Monocyte-p50-ChIP-Chip(Schreiber_et_al.)/Homer	GGGGGAATCCCC	1	-1.946	1	17	0.0559	4.2	0.0291
Zic(Zf)/Cerebellum-ZIC1.2-ChIP-Seq(GSE60731)/Homer	CCTGCTGAGH	1	-1.946	1	17	0.0559	4.6	0.0321
Hoxb4(Homeobox)/ES-Hoxb4-ChIP-Seq(GSE34014)/Homer	TGATTRATGGCY	1	-1.938	1	5	0.0164	0.7	0.0048
JunD(bZIP)/K562-JunD-ChIP-Seq/Homer	ATGACGTCATCN	1	-1.938	1	5	0.0164	0.6	0.0042
Zfp809(Zf)/ES-Zfp809-ChIP-Seq(GSE70799)/Homer	GGGGCTYGKCTGGGA	1	-1.938	1	5	0.0164	0.5	0.0033
KLF14(Zf)/HEK293-KLF14.GFP-ChIP-Seq(GSE58341)/Homer	RGKGGGCGKGGC	1	-1.89	1	37	0.1217	12.8	0.0895
ZNF189(Zf)/HEK293-ZNF189.GFP-ChIP-Seq(GSE58341)/Homer	TGGAACAGMA	1	-1.888	1	22	0.0724	7	0.0485
RUNX2(Runt)/PCa-RUNX2-ChIP-Seq(GSE33889)/Homer	NWAACCACADNN	1	-1.874	1	32	0.1053	10.5	0.0734
NFAT:AP1(RHD,bZIP)/Jurkat-NFATC1-ChIP-Seq(Jolma_et_al.)/Homer	SARTGGAAAAWRTGAGTCAB	1	-1.832	1	8	0.0263	1.8	0.0126
Atf2(bZIP)/3T3L1-Atf2-ChIP-Seq(GSE56872)/Homer	NRRTGACGTCAT	1	-1.809	1	19	0.0625	5	0.0352
bZIP:IRF(bZIP,IRF)/Th17-BatF-ChIP-Seq(GSE39756)/Homer	NAGTTTCABTHTGACTNW	1	-1.802	1	53	0.1743	19.9	0.1389
Lhx3(Homeobox)/Neuron-Lhx3-ChIP-Seq(GSE31456)/Homer	ADBTAATTAR	1	-1.802	1	53	0.1743	19.9	0.139
Six2(Homeobox)/NephronProgenitor-Six2-ChIP-Seq(GSE39837)/Homer	GWAAYHTGAKMC	1	-1.76	1	48	0.1579	17.7	0.1232
AP-2gamma(AP2)/MCF7-TFAP2C-ChIP-Seq(GSE21234)/Homer	SCCTSAGGSCAW	1	-1.7	1	26	0.0855	8.7	0.0606
Gata1(Zf)/K562-GATA1-ChIP-Seq(GSE18829)/Homer	SAGATAAGRV	1	-1.657	1	13	0.0428	3.6	0.0251
AP-2alpha(AP2)/Hela-AP2alpha-ChIP-Seq(GSE31477)/Homer	ATGCCCTGAGGC	1	-1.614	1	18	0.0592	5.1	0.0358
Tcf12(bHLH)/GM12878-Tcf12-ChIP-Seq(GSE32465)/Homer	VCAGCTGYTG	1	-1.614	1	18	0.0592	5.6	0.0391
PRDM14(Zf)/H1-PRDM14-ChIP-Seq(GSE22767)/Homer	RGGTCTCTAACY	1	-1.588	1	10	0.0329	2.2	0.0156
ZNF143|STAF(Zf)/CUTLL-ZNF143-ChIP-Seq(GSE29600)/Homer	ATTTCCCAGVAKSCY	1	-1.588	1	10	0.0329	2.3	0.0161
Tlx?(NR)/NPC-H3K4me1-ChIP-Seq(GSE16256)/Homer	CTGGCAGSCTGCCA	1	-1.588	1	10	0.0329	2.4	0.0169
Gata2(Zf)/K562-GATA2-ChIP-Seq(GSE18829)/Homer	BBCTTATCTS	1	-1.526	1	15	0.0493	4.3	0.0298
Atf7(bZIP)/3T3L1-Atf7-ChIP-Seq(GSE56872)/Homer	NGRTGACGTCAY	1	-1.521	1	20	0.0658	6.3	0.0437
Lhx2(Homeobox)/HFSC-Lhx2-ChIP-Seq(GSE48068)/Homer	TAATTAGN	1	-1.509	1	32	0.1053	11.5	0.0802
Bcl6(Zf)/Liver-Bcl6-ChIP-Seq(GSE31578)/Homer	NNNCTTTCCAGGAAA	1	-1.473	1	48	0.1579	18.8	0.1313
HEB(bHLH)/mES-Heb-ChIP-Seq(GSE53233)/Homer	VCAGCTGBNN	1	-1.42	1	29	0.0954	10.9	0.0757
Sox2(HMG)/mES-Sox2-ChIP-Seq(GSE11431)/Homer	BCCATTGTTC	1	-1.42	1	29	0.0954	10.6	0.074
Nkx2.2(Homeobox)/NPC-Nkx2.2-ChIP-Seq(GSE61673)/Homer	BTBRAGTGSN	1	-1.359	1	47	0.1546	18.4	0.1286
Atf4(bZIP)/MEF-Atf4-ChIP-Seq(GSE35681)/Homer	MTGATGCAAT	1	-1.35	1	19	0.0625	6.1	0.0427
RUNX-AML(Runt)/CD4+-PolII-ChIP-Seq(Barski_et_al.)/Homer	GCTGTGGTTW	1	-1.281	1	28	0.0921	10.5	0.073
Meis1(Homeobox)/MastCells-Meis1-ChIP-Seq(GSE48085)/Homer	VGCTGWCAVB	1	-1.277	1	44	0.1447	17.9	0.1247
E2A(bHLH)/proBcell-E2A-ChIP-Seq(GSE21978)/Homer	DNRCAGCTGY	1	-1.251	1	16	0.0526	5.5	0.0381
ELF1(ETS)/Jurkat-ELF1-ChIP-Seq(SRA014231)/Homer	AVCCGGAAGT	1	-1.251	1	16	0.0526	5.4	0.0377
Klf9(Zf)/GBM-Klf9-ChIP-Seq(GSE62211)/Homer	GCCACRCCCACY	1	-1.249	1	6	0.0197	1.2	0.0087
SF1(NR)/H295R-Nr5a1-ChIP-Seq(GSE44220)/Homer	CAAGGHCANV	1	-1.249	1	6	0.0197	1.6	0.0109
Tbx20(T-box)/Heart-Tbx20-ChIP-Seq(GSE29636)/Homer	GGTGYTGACAGS	1	-1.249	1	6	0.0197	1.7	0.0116
Znf263(Zf)/K562-Znf263-ChIP-Seq(GSE31477)/Homer	CVGTSCTCCC	1	-1.24	1	30	0.0987	11.8	0.0824
OCT4-SOX2-TCF-NANOG(POU,Homeobox,HMG)/mES-Oct4-ChIP-Seq(GSE11431)/Homer	ATTTGCATAACAATG	1	-1.226	1	11	0.0362	3.6	0.025
TATA-Box(TBP)/Promoter/Homer	CCTTTTAWAGSC	1	-1.203	1	32	0.1053	12.5	0.0875
NPAS(bHLH)/Liver-NPAS-ChIP-Seq(GSE39860)/Homer	NVCACGTG	1	-1.195	1	41	0.1349	16.8	0.1169
BORIS(Zf)/K562-CTCFL-ChIP-Seq(GSE32465)/Homer	CNNBRGCGCCCCCTGSTGGC	1	-1.16	1	3	0.0099	0	0
Slug(Zf)/Mesoderm-Snai2-ChIP-Seq(GSE61475)/Homer	SNGCACCTGCHS	1	-1.16	1	3	0.0099	0.7	0.0049
Zfp281(Zf)/ES-Zfp281-ChIP-Seq(GSE81042)/Homer	CCCCTCCCCCAC	1	-1.16	1	3	0.0099	0.8	0.0058
ZNF136(Zf)/HEK293-ZNF136.GFP-ChIP-Seq(GSE58341)/Homer	YTKGATAHAGTATTCTWGGTNGGCA	1	-1.16	1	3	0.0099	0	0
ZNF692(Zf)/HEK293-ZNF692.GFP-ChIP-Seq(GSE58341)/Homer	GTGGGCCCCA	1	-1.16	1	3	0.0099	0.7	0.0048
Maz(Zf)/HepG2-Maz-ChIP-Seq(GSE31477)/Homer	GGGGGGGG	1	-1.137	1	20	0.0658	7.9	0.0551
NF1(CTF)/LNCAP-NF1-ChIP-Seq(Unpublished)/Homer	CYTGGCABNSTGCCAR	1	-1.112	1	8	0.0263	2	0.014
Pbx3(Homeobox)/GM12878-PBX3-ChIP-Seq(GSE32465)/Homer	SCTGTCAMTCAN	1	-1.112	1	8	0.0263	2.1	0.0146
Tbox:Smad(T-box,MAD)/ESCd5-Smad2_3-ChIP-Seq(GSE29422)/Homer	AGGTGHCAGACA	1	-1.112	1	8	0.0263	2.5	0.0173
Tbr1(T-box)/Cortex-Tbr1-ChIP-Seq(GSE71384)/Homer	AAGGTGTKAA	1	-1.089	1	40	0.1316	16.4	0.1146
FOXK2(Forkhead)/U2OS-FOXK2-ChIP-Seq(E-MTAB-2204)/Homer	SCHTGTTTACAT	1	-1.083	1	15	0.0493	5.8	0.0407
Sp5(Zf)/mES-Sp5.Flag-ChIP-Seq(GSE72989)/Homer	RGKGGGCGGAGC	1	-1.083	1	15	0.0493	5.1	0.0357
ZBTB18(Zf)/HEK293-ZBTB18.GFP-ChIP-Seq(GSE58341)/Homer	AACATCTGGA	1	-1.083	1	15	0.0493	5	0.0349
THRb(NR)/Liver-NR1A2-ChIP-Seq(GSE52613)/Homer	TRAGGTCA	1	-1.037	1	107	0.352	47.3	0.3302
FOXP1(Forkhead)/H9-FOXP1-ChIP-Seq(GSE31006)/Homer	NYYTGTTTACHN	1	-1.028	1	10	0.0329	3.5	0.0245
HIF-1b(HLH)/T47D-HIF1b-ChIP-Seq(GSE59937)/Homer	RTACGTGC	1	-1.028	1	10	0.0329	3.4	0.0236
Tgif1(Homeobox)/mES-Tgif1-ChIP-Seq(GSE55404)/Homer	YTGWCADY	1	-1.027	1	109	0.3586	48.1	0.3356
Ascl1(bHLH)/NeuralTubes-Ascl1-ChIP-Seq(GSE55840)/Homer	NNVVCAGCTGBN	1	-1.025	1	26	0.0855	11	0.0767
ELF5(ETS)/T47D-ELF5-ChIP-Seq(GSE30407)/Homer	ACVAGGAAGT	1	-1.006	1	48	0.1579	20.1	0.1402
Egr2(Zf)/Thymocytes-Egr2-ChIP-Seq(GSE34254)/Homer	NGCGTGGGCGGR	1	-0.976	1	5	0.0164	1.3	0.0091
Nur77(NR)/K562-NR4A1-ChIP-Seq(GSE31363)/Homer	TGACCTTTNCNT	1	-0.976	1	5	0.0164	1.2	0.0081
THRa(NR)/C17.2-THRa-ChIP-Seq(GSE38347)/Homer	GGTCANYTGAGGWCA	1	-0.976	1	5	0.0164	1.3	0.0088
ZNF519(Zf)/HEK293-ZNF519.GFP-ChIP-Seq(GSE58341)/Homer	GAGSCCGAGC	1	-0.976	1	5	0.0164	1.6	0.0112
p63(p53)/Keratinocyte-p63-ChIP-Seq(GSE17611)/Homer	NNDRCATGYCYNRRCATGYH	1	-0.9698	1	12	0.0395	4.8	0.0336
Fli1(ETS)/CD8-FLI-ChIP-Seq(GSE20898)/Homer	NRYTTCCGGH	1	-0.9496	1	43	0.1414	19	0.1323
Tgif2(Homeobox)/mES-Tgif2-ChIP-Seq(GSE55404)/Homer	TGTCANYT	1	-0.9294	1	114	0.375	51.3	0.3577
Elk1(ETS)/Hela-Elk1-ChIP-Seq(GSE31477)/Homer	HACTTCCGGY	1	-0.9258	1	14	0.0461	5.4	0.0378
Hand2(bHLH)/Mesoderm-Hand2-ChIP-Seq(GSE61475)/Homer	TGACANARRCCAGRC	1	-0.9258	1	14	0.0461	5.8	0.0402
Atoh1(bHLH)/Cerebellum-Atoh1-ChIP-Seq(GSE22111)/Homer	VNRVCAGCTGGY	1	-0.9076	1	25	0.0822	10.6	0.074
Nanog(Homeobox)/mES-Nanog-ChIP-Seq(GSE11724)/Homer	RGCCATTAAC	1	-0.903	1	120	0.3947	54	0.3767
Etv2(ETS)/ES-ER71-ChIP-Seq(GSE59402)/Homer(0.967)	NNAYTTCCTGHN	1	-0.9018	1	49	0.1612	21.4	0.1495
c-Myc(bHLH)/LNCAP-cMyc-ChIP-Seq(Unpublished)/Homer	VCCACGTG	1	-0.8936	1	7	0.023	2.1	0.0147
GRE(NR),IR3/RAW264.7-GRE-ChIP-Seq(Unpublished)/Homer	VAGRACAKWCTGTYC	1	-0.8936	1	7	0.023	2.6	0.0178
HNF4a(NR),DR1/HepG2-HNF4a-ChIP-Seq(GSE25021)/Homer	CARRGKBCAAAGTYCA	1	-0.8936	1	7	0.023	2.6	0.0185
KLF3(Zf)/MEF-Klf3-ChIP-Seq(GSE44748)/Homer	NRGCCCCRCCCHBNN	1	-0.8936	1	7	0.023	2.6	0.0178
EBF1(EBF)/Near-E2A-ChIP-Seq(GSE21512)/Homer	GTCCCCWGGGGA	1	-0.8853	1	27	0.0888	11.2	0.0783
Gata6(Zf)/HUG1N-GATA6-ChIP-Seq(GSE51936)/Homer	YCTTATCTBN	1	-0.862	1	18	0.0592	7.9	0.0548
KLF6(Zf)/PDAC-KLF6-ChIP-Seq(GSE64557)/Homer	MKGGGYGTGGCC	1	-0.862	1	18	0.0592	7.9	0.0553
Smad4(MAD)/ESC-SMAD4-ChIP-Seq(GSE29422)/Homer	VBSYGTCTGG	1	-0.8599	1	42	0.1382	18.7	0.1304
Smad2(MAD)/ES-SMAD2-ChIP-Seq(GSE29422)/Homer	CTGTCTGG	1	-0.8457	1	44	0.1447	19.1	0.133
Stat3(Stat)/mES-Stat3-ChIP-Seq(GSE11431)/Homer	CTTCCGGGAA	1	-0.8375	1	20	0.0658	8.8	0.0616
BMAL1(bHLH)/Liver-Bmal1-ChIP-Seq(GSE39860)/Homer	GNCACGTG	1	-0.8323	1	46	0.1513	20.2	0.1409
BMYB(HTH)/Hela-BMYB-ChIP-Seq(GSE27030)/Homer	NHAACBGYYV	1	-0.8196	1	48	0.1579	21.7	0.1512
Gata4(Zf)/Heart-Gata4-ChIP-Seq(GSE35151)/Homer	NBWGATAAGR	1	-0.8162	1	22	0.0724	9.9	0.0693
Phox2a(Homeobox)/Neuron-Phox2a-ChIP-Seq(GSE31456)/Homer	YTAATYNRATTA	1	-0.807	1	11	0.0362	4.9	0.0345
STAT6(Stat)/Macrophage-Stat6-ChIP-Seq(GSE38377)/Homer	TTCCKNAGAA	1	-0.7974	1	24	0.0789	10.3	0.0721
Nkx6.1(Homeobox)/Islet-Nkx6.1-ChIP-Seq(GSE40975)/Homer	GKTAATGR	1	-0.7885	1	84	0.2763	38.9	0.2715
Fox:Ebox(Forkhead,bHLH)/Panc1-Foxa2-ChIP-Seq(GSE47459)/Homer	NNNVCTGWGYAAACASN	1	-0.7806	1	26	0.0855	11.4	0.0796
HIF-1a(bHLH)/MCF7-HIF1a-ChIP-Seq(GSE28352)/Homer	TACGTGCV	1	-0.7721	1	2	0.0066	0.8	0.0055
OCT:OCT(POU,Homeobox)/NPC-OCT6-ChIP-Seq(GSE43916)/Homer	YATGCATATRCATRT	1	-0.7721	1	2	0.0066	0	0
Pax7(Paired,Homeobox),longest/Myoblast-Pax7-ChIP-Seq(GSE25064)/Homer	NTAATTDGCYAATTANNWWD	1	-0.7721	1	2	0.0066	0	0
Rfx2(HTH)/LoVo-RFX2-ChIP-Seq(GSE49402)/Homer	GTTGCCATGGCAACM	1	-0.7721	1	2	0.0066	0.5	0.0036
RFX(HTH)/K562-RFX3-ChIP-Seq(SRA012198)/Homer	CGGTTGCCATGGCAAC	1	-0.7721	1	2	0.0066	0.5	0.0036
Sp1(Zf)/Promoter/Homer	GGCCCCGCCCCC	1	-0.7721	1	2	0.0066	0.7	0.0048
Srebp2(bHLH)/HepG2-Srebp2-ChIP-Seq(GSE31477)/Homer	CGGTCACSCCAC	1	-0.7721	1	2	0.0066	0	0
CArG(MADS)/PUER-Srf-ChIP-Seq(Sullivan_et_al.)/Homer	CCATATATGGNM	1	-0.7721	1	2	0.0066	0	0
SpiB(ETS)/OCILY3-SPIB-ChIP-Seq(GSE56857)/Homer	AAAGRGGAAGTG	1	-0.7382	1	17	0.0559	7.1	0.0495
STAT1(Stat)/HelaS3-STAT1-ChIP-Seq(GSE12782)/Homer	NATTTCCNGGAAAT	1	-0.7382	1	17	0.0559	7.7	0.0534
Bapx1(Homeobox)/VertebralCol-Bapx1-ChIP-Seq(GSE36672)/Homer	TTRAGTGSYK	1	-0.7372	1	64	0.2105	29.6	0.2067
Smad3(MAD)/NPC-Smad3-ChIP-Seq(GSE36673)/Homer	TWGTCTGV	1	-0.7267	1	83	0.273	38.5	0.2682
Foxo3(Forkhead)/U2OS-Foxo3-ChIP-Seq(E-MTAB-2701)/Homer	DGTAAACA	1	-0.7219	1	19	0.0625	8	0.056
Tcf21(bHLH)/ArterySmoothMuscle-Tcf21-ChIP-Seq(GSE61369)/Homer	NAACAGCTGG	1	-0.7219	1	19	0.0625	8.8	0.0615
ETS:RUNX(ETS,Runt)/Jurkat-RUNX1-ChIP-Seq(GSE17954)/Homer	RCAGGATGTGGT	1	-0.7194	1	4	0.0132	1.7	0.012
Hnf1(Homeobox)/Liver-Foxa2-Chip-Seq(GSE25694)/Homer	GGTTAAWCATTAA	1	-0.7194	1	4	0.0132	1.8	0.0124
Reverb(NR),DR2/RAW-Reverba.biotin-ChIP-Seq(GSE45914)/Homer	GTRGGTCASTGGGTCA	1	-0.7194	1	4	0.0132	1.1	0.0078
E2F3(E2F)/MEF-E2F3-ChIP-Seq(GSE71376)/Homer	BTKGGCGGGAAA	1	-0.6915	1	6	0.0197	2.4	0.0166
E2F6(E2F)/Hela-E2F6-ChIP-Seq(GSE31477)/Homer	GGCGGGAARN	1	-0.6915	1	6	0.0197	2.4	0.0166
Srebp1a(bHLH)/HepG2-Srebp1a-ChIP-Seq(GSE31477)/Homer	RTCACSCCAY	1	-0.6915	1	6	0.0197	2	0.0142
ZNF675(Zf)/HEK293-ZNF675.GFP-ChIP-Seq(GSE58341)/Homer	ARGAGGMCAAAATGW	1	-0.6915	1	6	0.0197	2.5	0.0175
EHF(ETS)/LoVo-EHF-ChIP-Seq(GSE49402)/Homer	AVCAGGAAGT	1	-0.6726	1	63	0.2072	29.7	0.207
ARE(NR)/LNCAP-AR-ChIP-Seq(GSE27824)/Homer	RGRACASNSTGTYCYB	1	-0.6721	1	8	0.0263	3.1	0.0219
EBF(EBF)/proBcell-EBF-ChIP-Seq(GSE21978)/Homer	DGTCCCYRGGGA	1	-0.6721	1	8	0.0263	3.6	0.0248
PGR(NR)/EndoStromal-PGR-ChIP-Seq(GSE69539)/Homer	AAGAACATWHTGTTC	1	-0.6721	1	8	0.0263	3.3	0.0229
Barx1(Homeobox)/Stomach-Barx1.3xFlag-ChIP-Seq(GSE69483)/Homer	AAACMATTAN	1	-0.6444	1	12	0.0395	5.8	0.0404
ETS(ETS)/Promoter/Homer	AACCGGAAGT	1	-0.6444	1	12	0.0395	5.4	0.0377
Myf5(bHLH)/GM-Myf5-ChIP-Seq(GSE24852)/Homer	BAACAGCTGT	1	-0.6335	1	14	0.0461	6.4	0.0444
GABPA(ETS)/Jurkat-GABPa-ChIP-Seq(GSE17954)/Homer	RACCGGAAGT	1	-0.6208	1	39	0.1283	18.2	0.1272
NeuroD1(bHLH)/Islet-NeuroD1-ChIP-Seq(GSE30298)/Homer	GCCATCTGTT	1	-0.615	1	18	0.0592	8.1	0.0563
STAT5(Stat)/mCD4+-Stat5-ChIP-Seq(GSE12346)/Homer	RTTTCTNAGAAA	1	-0.615	1	18	0.0592	8.1	0.0568
HOXB13(Homeobox)/ProstateTumor-HOXB13-ChIP-Seq(GSE56288)/Homer	TTTTATKRGG	1	-0.5857	1	26	0.0855	12.7	0.0887
FOXM1(Forkhead)/MCF7-FOXM1-ChIP-Seq(GSE72977)/Homer	TRTTTACTTW	1	-0.5733	1	30	0.0987	14.5	0.1014
Lhx1(Homeobox)/EmbryoCarcinoma-Lhx1-ChIP-Seq(GSE70957)/Homer	NNYTAATTAR	1	-0.5733	1	30	0.0987	14.1	0.0984
STAT4(Stat)/CD4-Stat4-ChIP-Seq(GSE22104)/Homer	NYTTCCWGGAAR	1	-0.5564	1	36	0.1184	17.9	0.125
ZNF416(Zf)/HEK293-ZNF416.GFP-ChIP-Seq(GSE58341)/Homer	WDNCTGGGCA	1	-0.546	1	40	0.1316	19.5	0.136
HLF(bZIP)/HSC-HLF.Flag-ChIP-Seq(GSE69817)/Homer	RTTATGYAAB	1	-0.5362	1	44	0.1447	21.9	0.1526
ELF3(ETS)/PDAC-ELF3-ChIP-Seq(GSE64557)/Homer	ANCAGGAAGT	1	-0.5268	1	48	0.1579	23.3	0.1628
Arnt:Ahr(bHLH)/MCF7-Arnt-ChIP-Seq(Lo_et_al.)/Homer	TBGCACGCAA	1	-0.5208	1	13	0.0428	6.6	0.0458
Chop(bZIP)/MEF-Chop-ChIP-Seq(GSE35681)/Homer	ATTGCATCAT	1	-0.5208	1	13	0.0428	6.1	0.0427
Unknown(Homeobox)/Limb-p300-ChIP-Seq/Homer	SSCMATWAAA	1	-0.5206	1	9	0.0296	5	0.0346
MafB(bZIP)/BMM-Mafb-ChIP-Seq(GSE75722)/Homer	WNTGCTGASTCAGCANWTTY	1	-0.5171	1	17	0.0559	8.9	0.0621
NFkB-p65-Rel(RHD)/ThioMac-LPS-Expression(GSE23622)/Homer	GGAAATTCCC	1	-0.5171	1	17	0.0559	8	0.0558
Otx2(Homeobox)/EpiLC-Otx2-ChIP-Seq(GSE56098)/Homer	NYTAATCCYB	1	-0.5171	1	17	0.0559	8.6	0.0597
Oct2(POU,Homeobox)/Bcell-Oct2-ChIP-Seq(GSE21512)/Homer	ATATGCAAAT	1	-0.5146	1	19	0.0625	9.8	0.0684
DMRT6(DM)/Testis-DMRT6-ChIP-Seq(GSE60440)/Homer	YDGHTACAWTGTADC	1	-0.5079	1	5	0.0164	2.6	0.0185
EKLF(Zf)/Erythrocyte-Klf1-ChIP-Seq(GSE20478)/Homer	NWGGGTGTGGCY	1	-0.5079	1	5	0.0164	2.6	0.0178
GATA(Zf),IR3/iTreg-Gata3-ChIP-Seq(GSE20898)/Homer	NNNNNBAGATAWYATCTVHN	1	-0.5079	1	5	0.0164	2.5	0.0175
Mef2d(MADS)/Retina-Mef2d-ChIP-Seq(GSE61391)/Homer	GCTATTTTTAGC	1	-0.5079	1	5	0.0164	2.4	0.0168
PRDM9(Zf)/Testis-DMC1-ChIP-Seq(GSE35498)/Homer	ADGGYAGYAGCATCT	1	-0.5079	1	5	0.0164	2.1	0.0146
Tcf3(HMG)/mES-Tcf3-ChIP-Seq(GSE11724)/Homer	ASWTCAAAGG	1	-0.5079	1	5	0.0164	2.3	0.016
ZEB1(Zf)/PDAC-ZEB1-ChIP-Seq(GSE64557)/Homer	VCAGGTRDRY	1	-0.5079	1	5	0.0164	2.4	0.0167
Sox4(HMG)/proB-Sox4-ChIP-Seq(GSE50066)/Homer	YCTTTGTTCC	1	-0.5027	1	27	0.0888	13.4	0.0937
ETV1(ETS)/GIST48-ETV1-ChIP-Seq(GSE22441)/Homer	AACCGGAAGT	1	-0.4964	1	62	0.2039	30.7	0.2138
Sox15(HMG)/CPA-Sox15-ChIP-Seq(GSE62909)/Homer	RAACAATGGN	1	-0.4864	1	37	0.1217	18.2	0.1269
Brn2(POU,Homeobox)/NPC-Brn2-ChIP-Seq(GSE35496)/Homer	ATGAATATTC	1	-0.4837	1	3	0.0099	1.5	0.0103
CEBP:CEBP(bZIP)/MEF-Chop-ChIP-Seq(GSE35681)/Homer	NTNATGCAAYMNNHTGMAAY	1	-0.4837	1	3	0.0099	1.2	0.0081
HNF1b(Homeobox)/PDAC-HNF1B-ChIP-Seq(GSE64557)/Homer	GTTAATNATTAA	1	-0.4837	1	3	0.0099	1.5	0.0103
Nrf2(bZIP)/Lymphoblast-Nrf2-ChIP-Seq(GSE37589)/Homer	HTGCTGAGTCAT	1	-0.4837	1	3	0.0099	1.9	0.0135
PAX5(Paired,Homeobox),condensed/GM12878-PAX5-ChIP-Seq(GSE32465)/Homer	GTCACGCTCSCTGM	1	-0.4837	1	3	0.0099	1.2	0.0084
Foxo1(Forkhead)/RAW-Foxo1-ChIP-Seq(Fan_et_al.)/Homer	CTGTTTAC	1	-0.4802	1	70	0.2303	34.7	0.2418
NF1-halfsite(CTF)/LNCaP-NF1-ChIP-Seq(Unpublished)/Homer	YTGCCAAG	1	-0.4666	1	49	0.1612	24.4	0.1702
Nkx3.1(Homeobox)/LNCaP-Nkx3.1-ChIP-Seq(GSE28264)/Homer	AAGCACTTAA	1	-0.4608	1	80	0.2632	39.8	0.2777
Eomes(T-box)/H9-Eomes-ChIP-Seq(GSE26097)/Homer	ATTAACACCT	1	-0.4567	1	55	0.1809	27.2	0.1899
EWS:FLI1-fusion(ETS)/SK_N_MC-EWS:FLI1-ChIP-Seq(SRA014231)/Homer	VACAGGAAAT	1	-0.4318	1	20	0.0658	10.9	0.076
Nkx2.1(Homeobox)/LungAC-Nkx2.1-ChIP-Seq(GSE43252)/Homer	RSCACTYRAG	1	-0.4308	1	71	0.2336	35.2	0.2455
Foxa2(Forkhead)/Liver-Foxa2-ChIP-Seq(GSE25694)/Homer	CYTGTTTACWYW	1	-0.4305	1	18	0.0592	9.2	0.0641
NFY(CCAAT)/Promoter/Homer	RGCCAATSRG	1	-0.4282	1	16	0.0526	8.7	0.0608
COUP-TFII(NR)/Artia-Nr2f2-ChIP-Seq(GSE46497)/Homer	AGRGGTCA	1	-0.4265	1	36	0.1184	18.9	0.1318
EWS:ERG-fusion(ETS)/CADO_ES1-EWS:ERG-ChIP-Seq(SRA014231)/Homer	ATTTCCTGTN	1	-0.4265	1	36	0.1184	18.8	0.1313
Erra(NR)/HepG2-Erra-ChIP-Seq(GSE31477)/Homer	CAAAGGTCAG	1	-0.4211	1	42	0.1382	21.9	0.1527
Pit1+1bp(Homeobox)/GCrat-Pit1-ChIP-Seq(GSE58009)/Homer	ATGCATAATTCA	1	-0.399	1	8	0.0263	4.6	0.0321
CTCF(Zf)/CD4+-CTCF-ChIP-Seq(Barski_et_al.)/Homer	AYAGTGCCMYCTRGTGGCCA	1	-0.3855	1	1	0.0033	0	0
Mouse_Recombination_Hotspot(Zf)/Testis-DMC1-ChIP-Seq(GSE24438)/Homer	ACTYKNATTCGTGNTACTTC	1	-0.3855	1	1	0.0033	0	0
RAR:RXR(NR),DR5/ES-RAR-ChIP-Seq(GSE56893)/Homer	AGGTCAAGGTCA	1	-0.3855	1	1	0.0033	0	0
E2F7(E2F)/Hela-E2F7-ChIP-Seq(GSE32673)/Homer	VDTTTCCCGCCA	1	-0.3855	1	1	0.0033	0	0
GATA3(Zf),DR4/iTreg-Gata3-ChIP-Seq(GSE20898)/Homer	AGATGKDGAGATAAG	1	-0.3855	1	1	0.0033	0.5	0.0036
GFY(?)/Promoter/Homer	ACTACAATTCCC	1	-0.3855	1	1	0.0033	0	0
HIF2a(bHLH)/785_O-HIF2a-ChIP-Seq(GSE34871)/Homer	GCACGTACCC	1	-0.3855	1	1	0.0033	0.8	0.0055
NF1:FOXA1(CTF,Forkhead)/LNCAP-FOXA1-ChIP-Seq(GSE27824)/Homer	WNTGTTTRYTTTGGCA	1	-0.3855	1	1	0.0033	0	0
NRF1(NRF)/MCF7-NRF1-ChIP-Seq(Unpublished)/Homer	CTGCGCATGCGC	1	-0.3855	1	1	0.0033	0.4	0.0029
p53(p53)/Saos-p53-ChIP-Seq(GSE15780)/Homer	RRCATGYCYRGRCATGYYYN	1	-0.3855	1	1	0.0033	0	0
p53(p53)/mES-cMyc-ChIP-Seq(GSE11431)/Homer	ACATGCCCGGGCAT	1	-0.3855	1	1	0.0033	0.6	0.0042
p53(p53)/Saos-p53-ChIP-Seq/Homer	RRCATGYCYRGRCATGYYYN	1	-0.3855	1	1	0.0033	0	0
p73(p53)/Trachea-p73-ChIP-Seq(PRJNA310161)/Homer	NRRRCAWGTCCDGRCATGYY	1	-0.3855	1	1	0.0033	0	0
PAX6(Paired,Homeobox)/Forebrain-Pax6-ChIP-Seq(GSE66961)/Homer	NGTGTTCAVTSAAGCGKAAA	1	-0.3855	1	1	0.0033	0	0
PBX1(Homeobox)/MCF7-PBX1-ChIP-Seq(GSE28007)/Homer	GSCTGTCACTCA	1	-0.3855	1	1	0.0033	0.6	0.0044
ZNF165(Zf)/WHIM12-ZNF165-ChIP-Seq(GSE65937)/Homer	AAGGKGRCGCAGGCA	1	-0.3855	1	1	0.0033	0	0
ZNF317(Zf)/HEK293-ZNF317.GFP-ChIP-Seq(GSE58341)/Homer	GTCWGCTGTYYCTCT	1	-0.3855	1	1	0.0033	0	0
ZNF528(Zf)/HEK293-ZNF528.GFP-ChIP-Seq(GSE58341)/Homer	AGAAATGACTTCCCT	1	-0.3855	1	1	0.0033	0	0
DMRT1(DM)/Testis-DMRT1-ChIP-Seq(GSE64892)/Homer	TWGHWACAWTGTWDC	1	-0.3796	1	6	0.0197	3.8	0.0268
RBPJ:Ebox(?,bHLH)/Panc1-Rbpj1-ChIP-Seq(GSE47459)/Homer	GGGRAARRGRMCAGMTG	1	-0.3796	1	6	0.0197	3.7	0.026
Rfx5(HTH)/GM12878-Rfx5-ChIP-Seq(GSE31477)/Homer	SCCTAGCAACAG	1	-0.3796	1	6	0.0197	3.1	0.0214
NeuroG2(bHLH)/Fibroblast-NeuroG2-ChIP-Seq(GSE75910)/Homer	ACCATCTGTT	1	-0.3707	1	39	0.1283	20.9	0.1454
Stat3+il21(Stat)/CD4-Stat3-ChIP-Seq(GSE19198)/Homer	SVYTTCCNGGAARB	1	-0.3696	1	27	0.0888	14.8	0.1033
Ptf1a(bHLH)/Panc1-Ptf1a-ChIP-Seq(GSE47459)/Homer	ACAGCTGTTN	1	-0.3691	1	43	0.1414	22.6	0.1575
STAT6(Stat)/CD4-Stat6-ChIP-Seq(GSE22104)/Homer	ABTTCYYRRGAA	1	-0.3632	1	21	0.0691	11.2	0.0779
Foxf1(Forkhead)/Lung-Foxf1-ChIP-Seq(GSE77951)/Homer	WWATRTAAACAN	1	-0.3595	1	19	0.0625	10.5	0.073
Sox17(HMG)/Endoderm-Sox17-ChIP-Seq(GSE61475)/Homer	CCATTGTTYB	1	-0.3595	1	19	0.0625	10.4	0.0725
TEAD4(TEA)/Tropoblast-Tead4-ChIP-Seq(GSE37350)/Homer	CCWGGAATGY	1	-0.3547	1	17	0.0559	10	0.0694
GRE(NR),IR3/A549-GR-ChIP-Seq(GSE32465)/Homer	NRGVACABNVTGTYCY	1	-0.346	1	4	0.0132	2.6	0.0178
PAX5(Paired,Homeobox)/GM12878-PAX5-ChIP-Seq(GSE32465)/Homer	GCAGCCAAGCRTGACH	1	-0.346	1	4	0.0132	2.4	0.0165
Pax8(Paired,Homeobox)/Thyroid-Pax8-ChIP-Seq(GSE26938)/Homer	GTCATGCHTGRCTGS	1	-0.346	1	4	0.0132	2.4	0.0169
ZBTB12(Zf)/HEK293-ZBTB12.GFP-ChIP-Seq(GSE58341)/Homer	NGNTCTAGAACCNGV	1	-0.346	1	4	0.0132	2.9	0.0199
Elk4(ETS)/Hela-Elk4-ChIP-Seq(GSE31477)/Homer	NRYTTCCGGY	1	-0.3401	1	13	0.0428	7.3	0.0512
SCL(bHLH)/HPC7-Scl-ChIP-Seq(GSE13511)/Homer	AVCAGCTG	1	-0.34	1	127	0.4178	63.3	0.4415
ZNF264(Zf)/HEK293-ZNF264.GFP-ChIP-Seq(GSE58341)/Homer	RGGGCACTAACY	1	-0.3291	1	11	0.0362	6.1	0.0423
ZNF467(Zf)/HEK293-ZNF467.GFP-ChIP-Seq(GSE58341)/Homer	TGGGGAAGGGCM	1	-0.3291	1	11	0.0362	6.7	0.047
Sox3(HMG)/NPC-Sox3-ChIP-Seq(GSE33059)/Homer	CCWTTGTY	1	-0.3185	1	58	0.1908	30.6	0.2133
Tbet(T-box)/CD8-Tbet-ChIP-Seq(GSE33802)/Homer	AGGTGTGAAM	1	-0.3182	1	30	0.0987	16.3	0.1136
GSC(Homeobox)/FrogEmbryos-GSC-ChIP-Seq(DRA000576)/Homer	RGGATTAR	1	-0.316	1	28	0.0921	15.3	0.107
Tbx5(T-box)/HL1-Tbx5.biotin-ChIP-Seq(GSE21529)/Homer	AGGTGTCA	1	-0.3121	1	68	0.2237	35.9	0.2507
KLF5(Zf)/LoVo-KLF5-ChIP-Seq(GSE49402)/Homer	DGGGYGKGGC	1	-0.306	1	22	0.0724	12.1	0.0845
NPAS2(bHLH)/Liver-NPAS2-ChIP-Seq(GSE39860)/Homer	KCCACGTGAC	1	-0.2949	1	18	0.0592	10.6	0.0741
MyoG(bHLH)/C2C12-MyoG-ChIP-Seq(GSE36024)/Homer	AACAGCTG	1	-0.2873	1	16	0.0526	9.7	0.0674
Gfi1b(Zf)/HPC7-Gfi1b-ChIP-Seq(GSE22178)/Homer	MAATCACTGC	1	-0.2779	1	14	0.0461	8	0.0561
bHLHE40(bHLH)/HepG2-BHLHE40-ChIP-Seq(GSE31477)/Homer	KCACGTGMCN	1	-0.2758	1	2	0.0066	1.6	0.011
E2F4(E2F)/K562-E2F4-ChIP-Seq(GSE31477)/Homer	GGCGGGAAAH	1	-0.2758	1	2	0.0066	1.8	0.0124
GATA(Zf),IR4/iTreg-Gata3-ChIP-Seq(GSE20898)/Homer	NAGATWNBNATCTNN	1	-0.2758	1	2	0.0066	1.7	0.0118
GLI3(Zf)/Limb-GLI3-ChIP-Chip(GSE11077)/Homer	CGTGGGTGGTCC	1	-0.2758	1	2	0.0066	1.3	0.0091
Tcfcp2l1(CP2)/mES-Tcfcp2l1-ChIP-Seq(GSE11431)/Homer	NRAACCRGTTYRAACCRGYT	1	-0.2758	1	2	0.0066	1.4	0.01
ZNF669(Zf)/HEK293-ZNF669.GFP-ChIP-Seq(GSE58341)/Homer	GARTGGTCATCGCCC	1	-0.2758	1	2	0.0066	1.8	0.0126
Pit1(Homeobox)/GCrat-Pit1-ChIP-Seq(GSE58009)/Homer	ATGMATATDC	1	-0.2628	1	25	0.0822	14.3	0.0997
E2A(bHLH),near_PU.1/Bcell-PU.1-ChIP-Seq(GSE21512)/Homer	NVCACCTGBN	1	-0.2614	1	5	0.0164	3.7	0.026
ERE(NR),IR3/MCF7-ERa-ChIP-Seq(Unpublished)/Homer	VAGGTCACNSTGACC	1	-0.2614	1	5	0.0164	3.4	0.0234
Rfx1(HTH)/NPC-H3K4me1-ChIP-Seq(GSE16256)/Homer	KGTTGCCATGGCAA	1	-0.2614	1	5	0.0164	3.4	0.0238
ZNF415(Zf)/HEK293-ZNF415.GFP-ChIP-Seq(GSE58341)/Homer	GRTGMTRGAGCC	1	-0.2614	1	5	0.0164	3.1	0.0213
Ap4(bHLH)/AML-Tfap4-ChIP-Seq(GSE45738)/Homer	NAHCAGCTGD	1	-0.2581	1	23	0.0757	13.9	0.0967
Sox10(HMG)/SciaticNerve-Sox3-ChIP-Seq(GSE35132)/Homer	CCWTTGTYYB	1	-0.2483	1	54	0.1776	29.9	0.2083
Isl1(Homeobox)/Neuron-Isl1-ChIP-Seq(GSE31456)/Homer	CTAATKGV	1	-0.2465	1	46	0.1513	25.4	0.1774
FOXA1(Forkhead)/LNCAP-FOXA1-ChIP-Seq(GSE27824)/Homer	WAAGTAAACA	1	-0.2309	1	30	0.0987	17.4	0.1214
NFAT(RHD)/Jurkat-NFATC1-ChIP-Seq(Jolma_et_al.)/Homer	ATTTTCCATT	1	-0.2309	1	30	0.0987	17.6	0.1228
AR-halfsite(NR)/LNCaP-AR-ChIP-Seq(GSE27824)/Homer	CCAGGAACAG	1	-0.2271	1	100	0.3289	52.5	0.3662
ETS1(ETS)/Jurkat-ETS1-ChIP-Seq(GSE17954)/Homer	ACAGGAAGTG	1	-0.2135	1	45	0.148	25.1	0.1753
GATA3(Zf),DR8/iTreg-Gata3-ChIP-Seq(GSE20898)/Homer	AGATSTNDNNDSAGATAASN	1	-0.2098	1	3	0.0099	2.3	0.0158
SPDEF(ETS)/VCaP-SPDEF-ChIP-Seq(SRA014231)/Homer	ASWTCCTGBT	1	-0.2084	1	39	0.1283	22.8	0.159
OCT:OCT-short(POU,Homeobox)/NPC-OCT6-ChIP-Seq(GSE43916)/Homer	ATGCATWATGCATRW	1	-0.2053	1	20	0.0658	12.3	0.0858
FoxL2(Forkhead)/Ovary-FoxL2-ChIP-Seq(GSE60858)/Homer	WWTRTAAACAVG	1	-0.1974	1	18	0.0592	11.3	0.0787
HOXD13(Homeobox)/Chicken-Hoxd13-ChIP-Seq(GSE38910)/Homer	NCYAATAAAA	1	-0.1974	1	18	0.0592	11.8	0.0824
CRX(Homeobox)/Retina-Crx-ChIP-Seq(GSE20012)/Homer	GCTAATCC	1	-0.1917	1	62	0.2039	34.8	0.2424
Max(bHLH)/K562-Max-ChIP-Seq(GSE31477)/Homer	RCCACGTGGYYN	1	-0.1881	1	16	0.0526	10.6	0.0736
Prop1(Homeobox)/GHFT1-PROP1.biotin-ChIP-Seq(GSE77302)/Homer	NTAATBNAATTA	1	-0.1881	1	16	0.0526	10.8	0.0753
MafA(bZIP)/Islet-MafA-ChIP-Seq(GSE30298)/Homer	TGCTGACTCA	1	-0.1839	1	25	0.0822	15.2	0.106
ERG(ETS)/VCaP-ERG-ChIP-Seq(GSE14097)/Homer	ACAGGAAGTG	1	-0.1683	1	75	0.2467	41.4	0.2888
CLOCK(bHLH)/Liver-Clock-ChIP-Seq(GSE39860)/Homer	GHCACGTG	1	-0.1641	1	12	0.0395	8.6	0.0603
Cux2(Homeobox)/Liver-Cux2-ChIP-Seq(GSE35985)/Homer	HNRAATCAAT	1	-0.1612	1	7	0.023	5.4	0.0375
FXR(NR),IR1/Liver-FXR-ChIP-Seq(Chong_et_al.)/Homer	AGGTCANTGACCTB	1	-0.1612	1	7	0.023	5.6	0.0391
HNF6(Homeobox)/Liver-Hnf6-ChIP-Seq(ERP000394)/Homer	NTATYGATCH	1	-0.1612	1	7	0.023	5.4	0.0375
Six1(Homeobox)/Myoblast-Six1-ChIP-Chip(GSE20150)/Homer	GKVTCADRTTWC	1	-0.1612	1	7	0.023	5.4	0.0377
ZNF711(Zf)/SHSY5Y-ZNF711-ChIP-Seq(GSE20673)/Homer	AGGCCTAG	1	-0.1553	1	26	0.0855	16.2	0.1127
FOXA1(Forkhead)/MCF7-FOXA1-ChIP-Seq(GSE26831)/Homer	WAAGTAAACA	1	-0.1498	1	24	0.0789	15.7	0.1092
LRF(Zf)/Erythroblasts-ZBTB7A-ChIP-Seq(GSE74977)/Homer	AAGACCCYYN	1	-0.1484	1	10	0.0329	7.2	0.0499
Rbpj1(?)/Panc1-Rbpj1-ChIP-Seq(GSE47459)/Homer	HTTTCCCASG	1	-0.143	1	54	0.1776	31.8	0.2221
Olig2(bHLH)/Neuron-Olig2-ChIP-Seq(GSE30882)/Homer	RCCATMTGTT	1	-0.1405	1	50	0.1645	29.1	0.2028
Pdx1(Homeobox)/Islet-Pdx1-ChIP-Seq(SRA008281)/Homer	YCATYAATCA	1	-0.1398	1	31	0.102	19.8	0.1382
Sox6(HMG)/Myotubes-Sox6-ChIP-Seq(GSE32627)/Homer	CCATTGTTNY	1	-0.1372	1	46	0.1513	27.4	0.1912
Oct4(POU,Homeobox)/mES-Oct4-ChIP-Seq(GSE11431)/Homer	ATTTGCATAW	1	-0.1367	1	20	0.0658	13.1	0.0914
KLF10(Zf)/HEK293-KLF10.GFP-ChIP-Seq(GSE58341)/Homer	GGGGGTGTGTCC	1	-0.134	1	13	0.0428	10	0.0697
Oct6(POU,Homeobox)/NPC-Pou3f1-ChIP-Seq(GSE35496)/Homer	WATGCAAATGAG	1	-0.134	1	13	0.0428	9.5	0.0665
Foxa3(Forkhead)/Liver-Foxa3-ChIP-Seq(GSE77670)/Homer	BSNTGTTTACWYWGN	1	-0.131	1	5	0.0164	4.6	0.032
PPARE(NR),DR1/3T3L1-Pparg-ChIP-Seq(GSE13511)/Homer	TGACCTTTGCCCCA	1	-0.1289	1	18	0.0592	12.5	0.087
MYB(HTH)/ERMYB-Myb-ChIPSeq(GSE22095)/Homer	GGCVGTTR	1	-0.1199	1	49	0.1612	29.2	0.2036
CRE(bZIP)/Promoter/Homer	CSGTGACGTCAC	1	-0.1074	1	1	0.0033	1.9	0.0133
RAR:RXR(NR),DR5/ES-RAR-ChIP-Seq(GSE56893)/Homer	RGGTCADNNAGAGGTCAV	1	-0.1074	1	1	0.0033	1.5	0.0106
E2F1(E2F)/Hela-E2F1-ChIP-Seq(GSE22478)/Homer	CWGGCGGGAA	1	-0.1074	1	1	0.0033	1.1	0.008
NRF(NRF)/Promoter/Homer	STGCGCATGCGC	1	-0.1074	1	1	0.0033	1	0.007
Pax7(Paired,Homeobox),long/Myoblast-Pax7-ChIP-Seq(GSE25064)/Homer	TAATCHGATTAC	1	-0.1074	1	1	0.0033	1.7	0.012
Twist(bHLH)/HMLE-TWIST1-ChIP-Seq(Chang_et_al)/Homer	VCAKCTGGNNNCCAGMTGBN	1	-0.1074	1	1	0.0033	1.4	0.0096
USF1(bHLH)/GM12878-Usf1-ChIP-Seq(GSE32465)/Homer	SGTCACGTGR	1	-0.1046	1	9	0.0296	7.9	0.0549
GATA:SCL(Zf,bHLH)/Ter119-SCL-ChIP-Seq(GSE18720)/Homer	CRGCTGBNGNSNNSAGATAA	1	-0.1038	1	2	0.0066	2	0.014
Oct4:Sox17(POU,Homeobox,HMG)/F9-Sox17-ChIP-Seq(GSE44553)/Homer	CCATTGTATGCAAAT	1	-0.1038	1	2	0.0066	2.2	0.0151
RORgt(NR)/EL4-RORgt.Flag-ChIP-Seq(GSE56019)/Homer	AAYTAGGTCA	1	-0.1038	1	2	0.0066	2.3	0.0157
CDX4(Homeobox)/ZebrafishEmbryos-Cdx4.Myc-ChIP-Seq(GSE48254)/Homer	NGYCATAAAWCH	1	-0.09508	1	22	0.0724	15.5	0.108
Nkx2.5(Homeobox)/HL1-Nkx2.5.biotin-ChIP-Seq(GSE21529)/Homer	RRSCACTYAA	1	-0.09145	1	55	0.1809	33.4	0.2332
NF-E2(bZIP)/K562-NFE2-ChIP-Seq(GSE31477)/Homer	GATGACTCAGCA	1	-0.0899	1	3	0.0099	3.2	0.0223
X-box(HTH)/NPC-H3K4me1-ChIP-Seq(GSE16256)/Homer	GGTTGCCATGGCAA	1	-0.0899	1	3	0.0099	3.4	0.0238
AMYB(HTH)/Testes-AMYB-ChIP-Seq(GSE44588)/Homer	TGGCAGTTGG	1	-0.08727	1	49	0.1612	30.5	0.2128
MafF(bZIP)/HepG2-MafF-ChIP-Seq(GSE31477)/Homer	HWWGTCAGCAWWTTT	1	-0.08575	1	7	0.023	6.7	0.0464
Esrrb(NR)/mES-Esrrb-ChIP-Seq(GSE11431)/Homer	KTGACCTTGA	1	-0.08512	1	10	0.0329	8.2	0.0573
PAX3:FKHR-fusion(Paired,Homeobox)/Rh4-PAX3:FKHR-ChIP-Seq(GSE19063)/Homer	ACCRTGACTAATTNN	1	-0.08512	1	10	0.0329	8.2	0.0572
TEAD2(TEA)/Py2T-Tead2-ChIP-Seq(GSE55709)/Homer	CCWGGAATGY	1	-0.08512	1	10	0.0329	8.6	0.0599
MITF(bHLH)/MastCells-MITF-ChIP-Seq(GSE48085)/Homer	RTCATGTGAC	1	-0.08436	1	25	0.0822	17	0.1189
MafK(bZIP)/C2C12-MafK-ChIP-Seq(GSE36030)/Homer	GCTGASTCAGCA	1	-0.07586	1	4	0.0132	4.3	0.0303
ZNF322(Zf)/HEK293-ZNF322.GFP-ChIP-Seq(GSE58341)/Homer	GAGCCTGGTACTGWGCCTGR	1	-0.07586	1	4	0.0132	4.3	0.0298
Brn1(POU,Homeobox)/NPC-Brn1-ChIP-Seq(GSE35496)/Homer	TATGCWAATBAV	1	-0.0696	1	11	0.0362	9.5	0.0663
Klf4(Zf)/mES-Klf4-ChIP-Seq(GSE11431)/Homer	GCCACACCCA	1	-0.06345	1	5	0.0164	5.2	0.0364
Zic3(Zf)/mES-Zic3-ChIP-Seq(GSE37889)/Homer	GGCCYCCTGCTGDGH	1	-0.0529	1	6	0.0197	6.3	0.0441
PU.1(ETS)/ThioMac-PU.1-ChIP-Seq(GSE21512)/Homer	AGAGGAAGTG	1	-0.05256	1	30	0.0987	21.1	0.1471
HOXA9(Homeobox)/HSC-Hoxa9-ChIP-Seq(GSE33509)/Homer	GGCCATAAATCA	1	-0.04492	1	16	0.0526	13.9	0.0973
RXR(NR),DR1/3T3L1-RXR-ChIP-Seq(GSE13511)/Homer	TAGGGCAAAGGTCA	1	-0.04492	1	16	0.0526	13.4	0.0934
VDR(NR),DR3/GM10855-VDR+vitD-ChIP-Seq(GSE22484)/Homer	ARAGGTCANWGAGTTCANNN	1	-0.03885	1	2	0.0066	3.9	0.0273
ZFX(Zf)/mES-Zfx-ChIP-Seq(GSE11431)/Homer	AGGCCTRG	1	-0.0387	1	22	0.0724	17.4	0.1211
Cdx2(Homeobox)/mES-Cdx2-ChIP-Seq(GSE14586)/Homer	GYMATAAAAH	1	-0.03869	1	14	0.0461	12.5	0.0871
Ets1-distal(ETS)/CD4+-PolII-ChIP-Seq(Barski_et_al.)/Homer	MACAGGAAGT	1	-0.03869	1	14	0.0461	12.3	0.0858
HRE(HSF)/HepG2-HSF1-ChIP-Seq(GSE31477)/Homer	BSTTCTRGAABVTTCYAGAA	1	-0.0375	1	3	0.0099	5	0.0345
NFkB-p65(RHD)/GM12787-p65-ChIP-Seq(GSE19485)/Homer	WGGGGATTTCCC	1	-0.03714	1	50	0.1645	33.7	0.2353
Foxh1(Forkhead)/hESC-FOXH1-ChIP-Seq(GSE29422)/Homer	NNTGTGGATTSS	1	-0.03665	1	8	0.0263	8.2	0.0572
Usf2(bHLH)/C2C12-Usf2-ChIP-Seq(GSE36030)/Homer	GTCACGTGGT	1	-0.03665	1	8	0.0263	8.2	0.0571
TFE3(bHLH)/MEF-TFE3-ChIP-Seq(GSE75757)/Homer	GTCACGTGACYV	1	-0.03281	1	1	0.0033	2.4	0.0167
CEBP:AP1(bZIP)/ThioMac-CEBPb-ChIP-Seq(GSE21512)/Homer	DRTGTTGCAA	1	-0.03272	1	35	0.1151	25.2	0.1755
CHR(?)/Hela-CellCycle-Expression/Homer	SRGTTTCAAA	1	-0.03191	1	15	0.0493	13.7	0.0955
GRHL2(CP2)/HBE-GRHL2-ChIP-Seq(GSE46194)/Homer	AAACYKGTTWDACMRGTTTB	1	-0.0305	1	9	0.0296	9.3	0.0651
Pitx1(Homeobox)/Chicken-Pitx1-ChIP-Seq(GSE38910)/Homer	TAATCCCN	1	-0.0282	1	117	0.3849	69	0.481
HRE(HSF)/Striatum-HSF1-ChIP-Seq(GSE38000)/Homer	TTCTAGAABNTTCTA	1	-0.02557	1	6	0.0197	7.1	0.0492
TEAD(TEA)/Fibroblast-PU.1-ChIP-Seq(Unpublished)/Homer	YCWGGAATGY	1	-0.01816	1	15	0.0493	14.3	0.0994
Pitx1:Ebox(Homeobox,bHLH)/Hindlimb-Pitx1-ChIP-Seq(GSE41591)/Homer	YTAATTRAWWCCAGATGT	1	-0.0146	1	4	0.0132	6.7	0.0468
Bach1(bZIP)/K562-Bach1-ChIP-Seq(GSE31477)/Homer	AWWNTGCTGAGTCAT	1	-0.003198	1	1	0.0033	4.7	0.0324
ZNF382(Zf)/HEK293-ZNF382.GFP-ChIP-Seq(GSE58341)/Homer	GNCTGTASTRNTGBCTCHTT	1	-0.003198	1	1	0.0033	4.5	0.0316
ETS:E-box(ETS,bHLH)/HPC7-Scl-ChIP-Seq(GSE22178)/Homer	AGGAARCAGCTG	1	-0.002279	1	3	0.0099	7.2	0.0504
Unknown-ESC-element(?)/mES-Nanog-ChIP-Seq(GSE11724)/Homer	CACAGCAGGGGG	1	-0.00219	1	7	0.023	11.9	0.0833
CEBP(bZIP)/ThioMac-CEBPb-ChIP-Seq(GSE21512)/Homer	ATTGCGCAAC	1	-0.001398	1	31	0.102	29.1	0.2028
Jun-AP1(bZIP)/K562-cJun-ChIP-Seq(GSE31477)/Homer	GATGASTCATCN	1	-0.000248	1	21	0.0691	25.1	0.1751
Bach2(bZIP)/OCILy7-Bach2-ChIP-Seq(GSE44420)/Homer	TGCTGAGTCA	1	-7e-05	1	7	0.023	16	0.1113
Fosl2(bZIP)/3T3L1-Fosl2-ChIP-Seq(GSE56872)/Homer	NATGASTCABNN	1	-4e-06	1	27	0.0888	35.2	0.2457
JunB(bZIP)/DendriticCells-Junb-ChIP-Seq(GSE36099)/Homer	RATGASTCAT	1	0	1	47	0.1546	52.1	0.3634
Fra2(bZIP)/Striatum-Fra2-ChIP-Seq(GSE43429)/Homer	GGATGACTCATC	1	0	1	39	0.1283	51.9	0.3619
Atf3(bZIP)/GBM-ATF3-ChIP-Seq(GSE33912)/Homer	DATGASTCATHN	1	0	1	51	0.1678	60.2	0.4199
AP-1(bZIP)/ThioMac-PU.1-ChIP-Seq(GSE21512)/Homer	VTGACTCATC	1	0	1	53	0.1743	62.5	0.4356
Fra1(bZIP)/BT549-Fra1-ChIP-Seq(GSE46166)/Homer	NNATGASTCATH	1	0	1	48	0.1579	59.7	0.4167
BATF(bZIP)/Th17-BATF-ChIP-Seq(GSE39756)/Homer	DATGASTCAT	1	0	1	49	0.1612	60.4	0.4214
FOXA1:AR(Forkhead,NR)/LNCAP-AR-ChIP-Seq(GSE27824)/Homer	AGTAAACAAAAAAGAACAND	1	0	1	0	0	0	0
CTCF-SatelliteElement(Zf?)/CD4+-CTCF-ChIP-Seq(Barski_et_al.)/Homer	TGCAGTTCCMVNWRTGGCCA	1	0	1	0	0	0	0
DUX4(Homeobox)/Myoblasts-DUX4.V5-ChIP-Seq(GSE75791)/Homer	NWTAAYCYAATCAWN	1	0	1	0	0	0	0
E2F(E2F)/Hela-CellCycle-Expression/Homer	TTSGCGCGAAAA	1	0	1	0	0	0.8	0.0058
EBNA1(EBV-virus)/Raji-EBNA1-ChIP-Seq(GSE30709)/Homer	GGYAGCAYDTGCTDCCCNNN	1	0	1	0	0	0	0
GFX(?)/Promoter/Homer	ATTCTCGCGAGA	1	0	1	0	0	0	0
GFY-Staf(?,Zf)/Promoter/Homer	RACTACAATTCCCAGAAKGC	1	0	1	0	0	0	0
HOXA2(Homeobox)/mES-Hoxa2-ChIP-Seq(Donaldson_et_al.)/Homer	GYCATCMATCAT	1	0	1	0	0	0.8	0.0059
LXRE(NR),DR4/RAW-LXRb.biotin-ChIP-Seq(GSE21512)/Homer	RGGTTACTANAGGTCA	1	0	1	0	0	0	0
OCT:OCT(POU,Homeobox,IR1)/NPC-Brn2-ChIP-Seq(GSE35496)/Homer	ATGAATWATTCATGA	1	0	1	0	0	0	0
OCT:OCT(POU,Homeobox)/NPC-Brn1-ChIP-Seq(GSE35496)/Homer	ATGAATATTCATGAG	1	0	1	0	0	0	0
Pax7(Paired,Homeobox)/Myoblast-Pax7-ChIP-Seq(GSE25064)/Homer	TAATCAATTA	1	0	1	0	0	0	0
RARg(NR)/ES-RARg-ChIP-Seq(GSE30538)/Homer	AGGTCAAGGTCA	1	0	1	0	0	0	0
REST-NRSF(Zf)/Jurkat-NRSF-ChIP-Seq/Homer	GGMGCTGTCCATGGTGCTGA	1	0	1	0	0	0	0
Ronin(THAP)/ES-Thap11-ChIP-Seq(GSE51522)/Homer	RACTACAACTCCCAGVAKGC	1	0	1	0	0	0	0
TCFL2(HMG)/K562-TCF7L2-ChIP-Seq(GSE29196)/Homer	ACWTCAAAGG	1	0	1	0	0	0	0
ZBTB33(Zf)/GM12878-ZBTB33-ChIP-Seq(GSE32465)/Homer	GGVTCTCGCGAGAAC	1	0	1	0	0	0	0
ZFP3(Zf)/HEK293-ZFP3.GFP-ChIP-Seq(GSE58341)/Homer	GGGTTTTGAAGGATGARTAGGAGTT	1	0	1	0	0	0	0
ZNF16(Zf)/HEK293-ZNF16.GFP-ChIP-Seq(GSE58341)/Homer	MACCTTCYATGGCTCCCTAKTGCCY	1	0	1	0	0	0	0
ZNF41(Zf)/HEK293-ZNF41.GFP-ChIP-Seq(GSE58341)/Homer	CCTCATGGTGYCYTWYTCCCTTGTG	1	0	1	0	0	0	0
E-box(bHLH)/Promoter/Homer	SSGGTCACGTGA	1	0	1	0	0	1.1	0.0073
TR4(NR),DR1/Hela-TR4-ChIP-Seq(GSE24685)/Homer	GAGGTCAAAGGTCA	1	0	1	0	0	1.5	0.0102
YY1(Zf)/Promoter/Homer	CAAGATGGCGGC	1	0	1	0	0	1.1	0.0077
ZSCAN22(Zf)/HEK293-ZSCAN22.GFP-ChIP-Seq(GSE58341)/Homer	SMCAGTCWGAKGGAGGAGGC	1	0	1	0	0	1	0.0073

## Sheet: HOMER de novo OCR res vs sens
Motif Name	Consensus	P-value	Log P-value	q-value (Benjamini)	# of Target Sequences with Motif(of 145)	% of Target Sequences with Motif	# of Background Sequences with Motif(of 296)	% of Background Sequences with Motif
Fra1(bZIP)/BT549-Fra1-ChIP-Seq(GSE46166)/Homer	NNATGASTCATH	1e-07	-16.35	0	63	0.4345	56.8	0.1917
AP-1(bZIP)/ThioMac-PU.1-ChIP-Seq(GSE21512)/Homer	VTGACTCATC	1e-07	-16.29	0	66	0.4552	61.1	0.2062
Fra2(bZIP)/Striatum-Fra2-ChIP-Seq(GSE43429)/Homer	GGATGACTCATC	1e-06	-15.94	0	56	0.3862	46.5	0.1571
Atf3(bZIP)/GBM-ATF3-ChIP-Seq(GSE33912)/Homer	DATGASTCATHN	1e-06	-15.56	0	65	0.4483	61.1	0.2063
BATF(bZIP)/Th17-BATF-ChIP-Seq(GSE39756)/Homer	DATGASTCAT	1e-06	-15.45	0	63	0.4345	58.2	0.1964
JunB(bZIP)/DendriticCells-Junb-ChIP-Seq(GSE36099)/Homer	RATGASTCAT	0.0001	-10.69	0.0014	54	0.3724	55.9	0.1885
Fosl2(bZIP)/3T3L1-Fosl2-ChIP-Seq(GSE56872)/Homer	NATGASTCABNN	0.001	-8.739	0.0083	36	0.2483	32.6	0.1099
Bach2(bZIP)/OCILy7-Bach2-ChIP-Seq(GSE44420)/Homer	TGCTGAGTCA	0.001	-7.65	0.0217	17	0.1172	9	0.0305
Jun-AP1(bZIP)/K562-cJun-ChIP-Seq(GSE31477)/Homer	GATGASTCATCN	0.01	-5.857	0.1157	27	0.1862	26.5	0.0893
Bach1(bZIP)/K562-Bach1-ChIP-Seq(GSE31477)/Homer	AWWNTGCTGAGTCAT	0.01	-5.119	0.2178	6	0.0414	1.7	0.0057
CEBP(bZIP)/ThioMac-CEBPb-ChIP-Seq(GSE21512)/Homer	ATTGCGCAAC	0.1	-4.54	0.3533	27	0.1862	30.5	0.103
Unknown-ESC-element(?)/mES-Nanog-ChIP-Seq(GSE11724)/Homer	CACAGCAGGGGG	0.1	-4.351	0.3912	10	0.069	6.7	0.0226
ETS:E-box(ETS,bHLH)/HPC7-Scl-ChIP-Seq(GSE22178)/Homer	AGGAARCAGCTG	0.1	-4.128	0.4512	5	0.0345	1.9	0.0065
Pitx1:Ebox(Homeobox,bHLH)/Hindlimb-Pitx1-ChIP-Seq(GSE41591)/Homer	YTAATTRAWWCCAGATGT	0.1	-4.05	0.4529	6	0.0414	2.3	0.0077
TEAD(TEA)/Fibroblast-PU.1-ChIP-Seq(Unpublished)/Homer	YCWGGAATGY	0.1	-3.752	0.5694	15	0.1034	14.9	0.0502
Pdx1(Homeobox)/Islet-Pdx1-ChIP-Seq(SRA008281)/Homer	YCATYAATCA	0.1	-3.474	0.7051	24	0.1655	29.8	0.1004
ZFX(Zf)/mES-Zfx-ChIP-Seq(GSE11431)/Homer	AGGCCTRG	0.1	-3.451	0.7051	19	0.131	21.8	0.0737
TFE3(bHLH)/MEF-TFE3-ChIP-Seq(GSE75757)/Homer	GTCACGTGACYV	0.1	-3.351	0.7088	3	0.0207	0.9	0.0032
CEBP:AP1(bZIP)/ThioMac-CEBPb-ChIP-Seq(GSE21512)/Homer	DRTGTTGCAA	0.1	-3.313	0.7088	26	0.1793	34	0.1147
RXR(NR),DR1/3T3L1-RXR-ChIP-Seq(GSE13511)/Homer	TAGGGCAAAGGTCA	0.1	-3.223	0.7248	14	0.0966	14.9	0.0503
NFkB-p65(RHD)/GM12787-p65-ChIP-Seq(GSE19485)/Homer	WGGGGATTTCCC	0.1	-3.198	0.7248	36	0.2483	51	0.1722
CHR(?)/Hela-CellCycle-Expression/Homer	SRGTTTCAAA	0.1	-3.051	0.7831	13	0.0897	13.1	0.0441
Pitx1(Homeobox)/Chicken-Pitx1-ChIP-Seq(GSE38910)/Homer	TAATCCCN	0.1	-2.851	0.9148	71	0.4897	120.4	0.4065
Foxh1(Forkhead)/hESC-FOXH1-ChIP-Seq(GSE29422)/Homer	NNTGTGGATTSS	0.1	-2.72	0.999	9	0.0621	8.6	0.0291
MafK(bZIP)/C2C12-MafK-ChIP-Seq(GSE36030)/Homer	GCTGASTCAGCA	0.1	-2.663	1	6	0.0414	4.4	0.0148
FXR(NR),IR1/Liver-FXR-ChIP-Seq(Chong_et_al.)/Homer	AGGTCANTGACCTB	0.1	-2.544	1	8	0.0552	7.8	0.0262
NF-E2(bZIP)/K562-NFE2-ChIP-Seq(GSE31477)/Homer	GATGACTCAGCA	0.1	-2.508	1	5	0.0345	3.8	0.0128
PAX5(Paired,Homeobox)/GM12878-PAX5-ChIP-Seq(GSE32465)/Homer	GCAGCCAAGCRTGACH	0.1	-2.362	1	4	0.0276	2.6	0.0089
RORgt(NR)/EL4-RORgt.Flag-ChIP-Seq(GSE56019)/Homer	AAYTAGGTCA	0.1	-2.362	1	4	0.0276	2.7	0.009
PAX3:FKHR-fusion(Paired,Homeobox)/Rh4-PAX3:FKHR-ChIP-Seq(GSE19063)/Homer	ACCRTGACTAATTNN	0.1	-2.35	1	9	0.0621	9.9	0.0334
CDX4(Homeobox)/ZebrafishEmbryos-Cdx4.Myc-ChIP-Seq(GSE48254)/Homer	NGYCATAAAWCH	1	-2.254	1	15	0.1034	19.6	0.0663
CRE(bZIP)/Promoter/Homer	CSGTGACGTCAC	1	-2.243	1	3	0.0207	1.9	0.0063
VDR(NR),DR3/GM10855-VDR+vitD-ChIP-Seq(GSE22484)/Homer	ARAGGTCANWGAGTTCANNN	1	-2.243	1	3	0.0207	1.8	0.0062
ZNF382(Zf)/HEK293-ZNF382.GFP-ChIP-Seq(GSE58341)/Homer	GNCTGTASTRNTGBCTCHTT	1	-2.243	1	3	0.0207	2	0.0067
NRF(NRF)/Promoter/Homer	STGCGCATGCGC	1	-2.229	1	2	0.0138	0.8	0.0028
TR4(NR),DR1/Hela-TR4-ChIP-Seq(GSE24685)/Homer	GAGGTCAAAGGTCA	1	-2.229	1	2	0.0138	0	0
Brn1(POU,Homeobox)/NPC-Brn1-ChIP-Seq(GSE35496)/Homer	TATGCWAATBAV	1	-2.207	1	10	0.069	11.2	0.0377
HOXD13(Homeobox)/Chicken-Hoxd13-ChIP-Seq(GSE38910)/Homer	NCYAATAAAA	1	-2.207	1	10	0.069	11.1	0.0374
Usf2(bHLH)/C2C12-Usf2-ChIP-Seq(GSE36030)/Homer	GTCACGTGGT	1	-2.207	1	10	0.069	11	0.0372
HOXA9(Homeobox)/HSC-Hoxa9-ChIP-Seq(GSE33509)/Homer	GGCCATAAATCA	1	-2.171	1	13	0.0897	16.7	0.0562
Cdx2(Homeobox)/mES-Cdx2-ChIP-Seq(GSE14586)/Homer	GYMATAAAAH	1	-2.095	1	11	0.0759	13	0.044
ZNF711(Zf)/SHSY5Y-ZNF711-ChIP-Seq(GSE20673)/Homer	AGGCCTAG	1	-2.07	1	18	0.1241	26	0.0876
Nkx2.5(Homeobox)/HL1-Nkx2.5.biotin-ChIP-Seq(GSE21529)/Homer	RRSCACTYAA	1	-2.07	1	35	0.2414	56.3	0.1899
SPDEF(ETS)/VCaP-SPDEF-ChIP-Seq(SRA014231)/Homer	ASWTCCTGBT	1	-2.018	1	24	0.1655	36.1	0.1217
Foxa3(Forkhead)/Liver-Foxa3-ChIP-Seq(GSE77670)/Homer	BSNTGTTTACWYWGN	1	-1.998	1	5	0.0345	4.5	0.0152
Klf4(Zf)/mES-Klf4-ChIP-Seq(GSE11431)/Homer	GCCACACCCA	1	-1.998	1	5	0.0345	5	0.0167
MafF(bZIP)/HepG2-MafF-ChIP-Seq(GSE31477)/Homer	HWWGTCAGCAWWTTT	1	-1.998	1	5	0.0345	4.8	0.0161
FoxL2(Forkhead)/Ovary-FoxL2-ChIP-Seq(GSE60858)/Homer	WWTRTAAACAVG	1	-1.841	1	11	0.0759	15	0.0505
STAT4(Stat)/CD4-Stat4-ChIP-Seq(GSE22104)/Homer	NYTTCCWGGAAR	1	-1.809	1	20	0.1379	30.7	0.1036
Pax8(Paired,Homeobox)/Thyroid-Pax8-ChIP-Seq(GSE26938)/Homer	GTCATGCHTGRCTGS	1	-1.804	1	4	0.0276	3.9	0.0133
X-box(HTH)/NPC-H3K4me1-ChIP-Seq(GSE16256)/Homer	GGTTGCCATGGCAA	1	-1.804	1	4	0.0276	3.1	0.0104
HRE(HSF)/Striatum-HSF1-ChIP-Seq(GSE38000)/Homer	TTCTAGAABNTTCTA	1	-1.798	1	6	0.0414	6.8	0.023
TEAD2(TEA)/Py2T-Tead2-ChIP-Seq(GSE55709)/Homer	CCWGGAATGY	1	-1.752	1	9	0.0621	11.2	0.0378
OCT:OCT-short(POU,Homeobox)/NPC-OCT6-ChIP-Seq(GSE43916)/Homer	ATGCATWATGCATRW	1	-1.719	1	13	0.0897	18.5	0.0625
Isl1(Homeobox)/Neuron-Isl1-ChIP-Seq(GSE31456)/Homer	CTAATKGV	1	-1.638	1	28	0.1931	46.8	0.1581
NPAS2(bHLH)/Liver-NPAS2-ChIP-Seq(GSE39860)/Homer	KCCACGTGAC	1	-1.633	1	15	0.1034	22.1	0.0744
Stat3+il21(Stat)/CD4-Stat3-ChIP-Seq(GSE19198)/Homer	SVYTTCCNGGAARB	1	-1.633	1	15	0.1034	22.5	0.0759
NFY(CCAAT)/Promoter/Homer	RGCCAATSRG	1	-1.615	1	11	0.0759	15.7	0.053
Rbpj1(?)/Panc1-Rbpj1-ChIP-Seq(GSE47459)/Homer	HTTTCCCASG	1	-1.612	1	30	0.2069	50.4	0.1701
RBPJ:Ebox(?,bHLH)/Panc1-Rbpj1-ChIP-Seq(GSE47459)/Homer	GGGRAARRGRMCAGMTG	1	-1.602	1	5	0.0345	5.2	0.0175
Six1(Homeobox)/Myoblast-Six1-ChIP-Chip(GSE20150)/Homer	GKVTCADRTTWC	1	-1.602	1	5	0.0345	5.8	0.0194
Zic3(Zf)/mES-Zic3-ChIP-Seq(GSE37889)/Homer	GGCCYCCTGCTGDGH	1	-1.602	1	5	0.0345	5.7	0.0194
Esrrb(NR)/mES-Esrrb-ChIP-Seq(GSE11431)/Homer	KTGACCTTGA	1	-1.578	1	8	0.0552	10.2	0.0344
Oct4(POU,Homeobox)/mES-Oct4-ChIP-Seq(GSE11431)/Homer	ATTTGCATAW	1	-1.566	1	12	0.0828	17.3	0.0584
PPARE(NR),DR1/3T3L1-Pparg-ChIP-Seq(GSE13511)/Homer	TGACCTTTGCCCCA	1	-1.566	1	12	0.0828	17.4	0.0586
PU.1(ETS)/ThioMac-PU.1-ChIP-Seq(GSE21512)/Homer	AGAGGAAGTG	1	-1.542	1	18	0.1241	28.8	0.0971
STAT6(Stat)/CD4-Stat6-ChIP-Seq(GSE22104)/Homer	ABTTCYYRRGAA	1	-1.525	1	13	0.0897	19.2	0.065
Tbx5(T-box)/HL1-Tbx5.biotin-ChIP-Seq(GSE21529)/Homer	AGGTGTCA	1	-1.524	1	41	0.2828	72.4	0.2443
USF1(bHLH)/GM12878-Usf1-ChIP-Seq(GSE32465)/Homer	SGTCACGTGR	1	-1.51	1	9	0.0621	13	0.0438
Oct6(POU,Homeobox)/NPC-Pou3f1-ChIP-Seq(GSE35496)/Homer	WATGCAAATGAG	1	-1.457	1	10	0.069	14.7	0.0495
Ets1-distal(ETS)/CD4+-PolII-ChIP-Seq(Barski_et_al.)/Homer	MACAGGAAGT	1	-1.414	1	11	0.0759	17	0.0572
NFAT(RHD)/Jurkat-NFATC1-ChIP-Seq(Jolma_et_al.)/Homer	ATTTTCCATT	1	-1.413	1	17	0.1172	27.3	0.0921
ZNF467(Zf)/HEK293-ZNF467.GFP-ChIP-Seq(GSE58341)/Homer	TGGGGAAGGGCM	1	-1.401	1	7	0.0483	9.8	0.033
HRE(HSF)/HepG2-HSF1-ChIP-Seq(GSE31477)/Homer	BSTTCTRGAABVTTCYAGAA	1	-1.395	1	4	0.0276	4.1	0.0139
ZNF322(Zf)/HEK293-ZNF322.GFP-ChIP-Seq(GSE58341)/Homer	GAGCCTGGTACTGWGCCTGR	1	-1.395	1	4	0.0276	4.5	0.0152
Oct4:Sox17(POU,Homeobox,HMG)/F9-Sox17-ChIP-Seq(GSE44553)/Homer	CCATTGTATGCAAAT	1	-1.375	1	2	0.0138	1.4	0.0047
Twist(bHLH)/HMLE-TWIST1-ChIP-Seq(Chang_et_al)/Homer	VCAKCTGGNNNCCAGMTGBN	1	-1.375	1	2	0.0138	1.5	0.005
Nkx2.1(Homeobox)/LungAC-Nkx2.1-ChIP-Seq(GSE43252)/Homer	RSCACTYRAG	1	-1.326	1	40	0.2759	73	0.2463
Nkx3.1(Homeobox)/LNCaP-Nkx3.1-ChIP-Seq(GSE28264)/Homer	AAGCACTTAA	1	-1.324	1	41	0.2828	74.9	0.2527
SpiB(ETS)/OCILY3-SPIB-ChIP-Seq(GSE56857)/Homer	AAAGRGGAAGTG	1	-1.299	1	9	0.0621	13.6	0.0457
HNF6(Homeobox)/Liver-Hnf6-ChIP-Seq(ERP000394)/Homer	NTATYGATCH	1	-1.288	1	5	0.0345	7	0.0236
MafA(bZIP)/Islet-MafA-ChIP-Seq(GSE30298)/Homer	TGCTGACTCA	1	-1.27	1	17	0.1172	28	0.0946
Foxf1(Forkhead)/Lung-Foxf1-ChIP-Seq(GSE77951)/Homer	WWATRTAAACAN	1	-1.264	1	10	0.069	15.7	0.053
Tbet(T-box)/CD8-Tbet-ChIP-Seq(GSE33802)/Homer	AGGTGTGAAM	1	-1.243	1	19	0.131	32.4	0.1093
AR-halfsite(NR)/LNCaP-AR-ChIP-Seq(GSE27824)/Homer	CCAGGAACAG	1	-1.224	1	56	0.3862	105.8	0.3572
FOXA1(Forkhead)/MCF7-FOXA1-ChIP-Seq(GSE26831)/Homer	WAAGTAAACA	1	-1.193	1	13	0.0897	21.3	0.072
KLF5(Zf)/LoVo-KLF5-ChIP-Seq(GSE49402)/Homer	DGGGYGKGGC	1	-1.193	1	13	0.0897	21.5	0.0726
GRHL2(CP2)/HBE-GRHL2-ChIP-Seq(GSE46194)/Homer	AAACYKGTTWDACMRGTTTB	1	-1.175	1	7	0.0483	10.1	0.0339
ZNF264(Zf)/HEK293-ZNF264.GFP-ChIP-Seq(GSE58341)/Homer	RGGGCACTAACY	1	-1.175	1	7	0.0483	10.8	0.0366
Nrf2(bZIP)/Lymphoblast-Nrf2-ChIP-Seq(GSE37589)/Homer	HTGCTGAGTCAT	1	-1.172	1	3	0.0207	3.8	0.0128
PRDM9(Zf)/Testis-DMC1-ChIP-Seq(GSE35498)/Homer	ADGGYAGYAGCATCT	1	-1.172	1	3	0.0207	4	0.0134
Olig2(bHLH)/Neuron-Olig2-ChIP-Seq(GSE30882)/Homer	RCCATMTGTT	1	-1.167	1	30	0.2069	54.3	0.1832
Prop1(Homeobox)/GHFT1-PROP1.biotin-ChIP-Seq(GSE77302)/Homer	NTAATBNAATTA	1	-1.141	1	8	0.0552	12.9	0.0437
EWS:ERG-fusion(ETS)/CADO_ES1-EWS:ERG-ChIP-Seq(SRA014231)/Homer	ATTTCCTGTN	1	-1.13	1	18	0.1241	31.8	0.1075
MITF(bHLH)/MastCells-MITF-ChIP-Seq(GSE48085)/Homer	RTCATGTGAC	1	-1.121	1	19	0.131	33.2	0.1122
KLF10(Zf)/HEK293-KLF10.GFP-ChIP-Seq(GSE58341)/Homer	GGGGGTGTGTCC	1	-1.115	1	9	0.0621	14.3	0.0484
E2F(E2F)/Hela-CellCycle-Expression/Homer	TTSGCGCGAAAA	1	-1.112	1	1	0.0069	0	0
E-box(bHLH)/Promoter/Homer	SSGGTCACGTGA	1	-1.112	1	1	0.0069	0	0
GATA3(Zf),DR4/iTreg-Gata3-ChIP-Seq(GSE20898)/Homer	AGATGKDGAGATAAG	1	-1.112	1	1	0.0069	0.7	0.0023
HOXA2(Homeobox)/mES-Hoxa2-ChIP-Seq(Donaldson_et_al.)/Homer	GYCATCMATCAT	1	-1.112	1	1	0.0069	0	0
NRF1(NRF)/MCF7-NRF1-ChIP-Seq(Unpublished)/Homer	CTGCGCATGCGC	1	-1.112	1	1	0.0069	0.8	0.0028
PBX1(Homeobox)/MCF7-PBX1-ChIP-Seq(GSE28007)/Homer	GSCTGTCACTCA	1	-1.112	1	1	0.0069	0.9	0.003
YY1(Zf)/Promoter/Homer	CAAGATGGCGGC	1	-1.112	1	1	0.0069	0	0
ZSCAN22(Zf)/HEK293-ZSCAN22.GFP-ChIP-Seq(GSE58341)/Homer	SMCAGTCWGAKGGAGGAGGC	1	-1.112	1	1	0.0069	0	0
Otx2(Homeobox)/EpiLC-Otx2-ChIP-Seq(GSE56098)/Homer	NYTAATCCYB	1	-1.094	1	10	0.069	16.9	0.0571
Rfx1(HTH)/NPC-H3K4me1-ChIP-Seq(GSE16256)/Homer	KGTTGCCATGGCAA	1	-1.086	1	4	0.0276	5.4	0.0182
HOXB13(Homeobox)/ProstateTumor-HOXB13-ChIP-Seq(GSE56288)/Homer	TTTTATKRGG	1	-1.063	1	12	0.0828	20.6	0.0694
ERG(ETS)/VCaP-ERG-ChIP-Seq(GSE14097)/Homer	ACAGGAAGTG	1	-1.063	1	36	0.2483	67.3	0.227
Smad3(MAD)/NPC-Smad3-ChIP-Seq(GSE36673)/Homer	TWGTCTGV	1	-1.06	1	45	0.3103	85.2	0.2877
GSC(Homeobox)/FrogEmbryos-GSC-ChIP-Seq(DRA000576)/Homer	RGGATTAR	1	-1.042	1	14	0.0966	24.5	0.0828
Cux2(Homeobox)/Liver-Cux2-ChIP-Seq(GSE35985)/Homer	HNRAATCAAT	1	-1.038	1	5	0.0345	7.8	0.0263
COUP-TFII(NR)/Artia-Nr2f2-ChIP-Seq(GSE46497)/Homer	AGRGGTCA	1	-1.009	1	19	0.131	34.5	0.1164
Barx1(Homeobox)/Stomach-Barx1.3xFlag-ChIP-Seq(GSE69483)/Homer	AAACMATTAN	1	-1.006	1	6	0.0414	9.9	0.0333
Sox6(HMG)/Myotubes-Sox6-ChIP-Seq(GSE32627)/Homer	CCATTGTTNY	1	-0.9951	1	23	0.1586	42.7	0.1441
Elk4(ETS)/Hela-Elk4-ChIP-Seq(GSE31477)/Homer	NRYTTCCGGY	1	-0.9674	1	8	0.0552	13.4	0.0452
STAT1(Stat)/HelaS3-STAT1-ChIP-Seq(GSE12782)/Homer	NATTTCCNGGAAAT	1	-0.9674	1	8	0.0552	13.2	0.0447
MafB(bZIP)/BMM-Mafb-ChIP-Seq(GSE75722)/Homer	WNTGCTGASTCAGCANWTTY	1	-0.9547	1	9	0.0621	15.1	0.0511
CLOCK(bHLH)/Liver-Clock-ChIP-Seq(GSE39860)/Homer	GHCACGTG	1	-0.9447	1	10	0.069	17.6	0.0596
Foxa2(Forkhead)/Liver-Foxa2-ChIP-Seq(GSE25694)/Homer	CYTGTTTACWYW	1	-0.9447	1	10	0.069	17.9	0.0605
Foxo3(Forkhead)/U2OS-Foxo3-ChIP-Seq(E-MTAB-2701)/Homer	DGTAAACA	1	-0.9447	1	10	0.069	17.2	0.0579
SCL(bHLH)/HPC7-Scl-ChIP-Seq(GSE13511)/Homer	AVCAGCTG	1	-0.9417	1	64	0.4414	125.5	0.4236
EWS:FLI1-fusion(ETS)/SK_N_MC-EWS:FLI1-ChIP-Seq(SRA014231)/Homer	VACAGGAAAT	1	-0.9366	1	11	0.0759	19	0.0643
Max(bHLH)/K562-Max-ChIP-Seq(GSE31477)/Homer	RCCACGTGGYYN	1	-0.9366	1	11	0.0759	19.2	0.0648
TEAD4(TEA)/Tropoblast-Tead4-ChIP-Seq(GSE37350)/Homer	CCWGGAATGY	1	-0.9366	1	11	0.0759	20	0.0674
Ap4(bHLH)/AML-Tfap4-ChIP-Seq(GSE45738)/Homer	NAHCAGCTGD	1	-0.92	1	14	0.0966	25.7	0.0868
E2F4(E2F)/K562-E2F4-ChIP-Seq(GSE31477)/Homer	GGCGGGAAAH	1	-0.918	1	2	0.0138	2.4	0.0082
Tcfcp2l1(CP2)/mES-Tcfcp2l1-ChIP-Seq(GSE11431)/Homer	NRAACCRGTTYRAACCRGYT	1	-0.918	1	2	0.0138	2.1	0.007
FOXA1(Forkhead)/LNCAP-FOXA1-ChIP-Seq(GSE27824)/Homer	WAAGTAAACA	1	-0.9162	1	15	0.1034	27.4	0.0925
Znf263(Zf)/K562-Znf263-ChIP-Seq(GSE31477)/Homer	CVGTSCTCCC	1	-0.9162	1	15	0.1034	27.3	0.0922
CRX(Homeobox)/Retina-Crx-ChIP-Seq(GSE20012)/Homer	GCTAATCC	1	-0.9003	1	32	0.2207	61.8	0.2087
MYB(HTH)/ERMYB-Myb-ChIPSeq(GSE22095)/Homer	GGCVGTTR	1	-0.8996	1	27	0.1862	51.5	0.1739
DMRT1(DM)/Testis-DMRT1-ChIP-Seq(GSE64892)/Homer	TWGHWACAWTGTWDC	1	-0.8703	1	3	0.0207	4.5	0.015
GRE(NR),IR3/A549-GR-ChIP-Seq(GSE32465)/Homer	NRGVACABNVTGTYCY	1	-0.8703	1	3	0.0207	4.4	0.0149
ZBTB12(Zf)/HEK293-ZBTB12.GFP-ChIP-Seq(GSE58341)/Homer	NGNTCTAGAACCNGV	1	-0.8703	1	3	0.0207	4.1	0.0139
ZNF415(Zf)/HEK293-ZNF415.GFP-ChIP-Seq(GSE58341)/Homer	GRTGMTRGAGCC	1	-0.8703	1	3	0.0207	4.2	0.0141
ZNF669(Zf)/HEK293-ZNF669.GFP-ChIP-Seq(GSE58341)/Homer	GARTGGTCATCGCCC	1	-0.8703	1	3	0.0207	4.1	0.0138
E2A(bHLH),near_PU.1/Bcell-PU.1-ChIP-Seq(GSE21512)/Homer	NVCACCTGBN	1	-0.8481	1	4	0.0276	6.4	0.0217
ERE(NR),IR3/MCF7-ERa-ChIP-Seq(Unpublished)/Homer	VAGGTCACNSTGACC	1	-0.8481	1	4	0.0276	6.3	0.0212
GATA(Zf),IR3/iTreg-Gata3-ChIP-Seq(GSE20898)/Homer	NNNNNBAGATAWYATCTVHN	1	-0.8481	1	4	0.0276	6.8	0.0229
Pit1+1bp(Homeobox)/GCrat-Pit1-ChIP-Seq(GSE58009)/Homer	ATGCATAATTCA	1	-0.8481	1	4	0.0276	6.7	0.0225
LRF(Zf)/Erythroblasts-ZBTB7A-ChIP-Seq(GSE74977)/Homer	AAGACCCYYN	1	-0.8218	1	7	0.0483	12.2	0.0413
FOXK2(Forkhead)/U2OS-FOXK2-ChIP-Seq(E-MTAB-2204)/Homer	SCHTGTTTACAT	1	-0.818	1	8	0.0552	14.5	0.049
Gata6(Zf)/HUG1N-GATA6-ChIP-Seq(GSE51936)/Homer	YCTTATCTBN	1	-0.8153	1	9	0.0621	16.5	0.0556
Oct2(POU,Homeobox)/Bcell-Oct2-ChIP-Seq(GSE21512)/Homer	ATATGCAAAT	1	-0.8153	1	9	0.0621	16	0.0541
STAT6(Stat)/Macrophage-Stat6-ChIP-Seq(GSE38377)/Homer	TTCCKNAGAA	1	-0.8112	1	12	0.0828	22.6	0.0764
Ptf1a(bHLH)/Panc1-Ptf1a-ChIP-Seq(GSE47459)/Homer	ACAGCTGTTN	1	-0.7389	1	25	0.1724	49.7	0.1676
NF1-halfsite(CTF)/LNCaP-NF1-ChIP-Seq(Unpublished)/Homer	YTGCCAAG	1	-0.7368	1	24	0.1655	47.4	0.1601
Smad4(MAD)/ESC-SMAD4-ChIP-Seq(GSE29422)/Homer	VBSYGTCTGG	1	-0.7323	1	22	0.1517	43	0.1452
Pit1(Homeobox)/GCrat-Pit1-ChIP-Seq(GSE58009)/Homer	ATGMATATDC	1	-0.7087	1	13	0.0897	25	0.0845
Gata4(Zf)/Heart-Gata4-ChIP-Seq(GSE35151)/Homer	NBWGATAAGR	1	-0.6982	1	10	0.069	19.5	0.0658
MyoG(bHLH)/C2C12-MyoG-ChIP-Seq(GSE36024)/Homer	AACAGCTG	1	-0.6941	1	9	0.0621	17.6	0.0596
STAT5(Stat)/mCD4+-Stat5-ChIP-Seq(GSE12346)/Homer	RTTTCTNAGAAA	1	-0.6941	1	9	0.0621	18	0.0607
Eomes(T-box)/H9-Eomes-ChIP-Seq(GSE26097)/Homer	ATTAACACCT	1	-0.6761	1	28	0.1931	56.9	0.192
Unknown(Homeobox)/Limb-p300-ChIP-Seq/Homer	SSCMATWAAA	1	-0.6629	1	4	0.0276	7.4	0.0251
HLF(bZIP)/HSC-HLF.Flag-ChIP-Seq(GSE69817)/Homer	RTTATGYAAB	1	-0.6575	1	22	0.1517	44.8	0.1512
NeuroG2(bHLH)/Fibroblast-NeuroG2-ChIP-Seq(GSE75910)/Homer	ACCATCTGTT	1	-0.6575	1	22	0.1517	44.3	0.1496
Bcl6(Zf)/Liver-Bcl6-ChIP-Seq(GSE31578)/Homer	NNNCTTTCCAGGAAA	1	-0.6539	1	21	0.1448	42.8	0.1445
ZNF416(Zf)/HEK293-ZNF416.GFP-ChIP-Seq(GSE58341)/Homer	WDNCTGGGCA	1	-0.6539	1	21	0.1448	43	0.1451
Tcf3(HMG)/mES-Tcf3-ChIP-Seq(GSE11724)/Homer	ASWTCAAAGG	1	-0.6511	1	3	0.0207	5.6	0.019
Tgif1(Homeobox)/mES-Tgif1-ChIP-Seq(GSE55404)/Homer	YTGWCADY	1	-0.6359	1	58	0.4	118.9	0.4012
bHLHE40(bHLH)/HepG2-BHLHE40-ChIP-Seq(GSE31477)/Homer	KCACGTGMCN	1	-0.6333	1	2	0.0138	3.1	0.0103
DMRT6(DM)/Testis-DMRT6-ChIP-Seq(GSE60440)/Homer	YDGHTACAWTGTADC	1	-0.6333	1	2	0.0138	3.4	0.0114
GATA3(Zf),DR8/iTreg-Gata3-ChIP-Seq(GSE20898)/Homer	AGATSTNDNNDSAGATAASN	1	-0.6333	1	2	0.0138	3.3	0.011
GATA:SCL(Zf,bHLH)/Ter119-SCL-ChIP-Seq(GSE18720)/Homer	CRGCTGBNGNSNNSAGATAA	1	-0.6333	1	2	0.0138	3.5	0.0119
Hnf1(Homeobox)/Liver-Foxa2-Chip-Seq(GSE25694)/Homer	GGTTAAWCATTAA	1	-0.6333	1	2	0.0138	3.2	0.0109
Mef2d(MADS)/Retina-Mef2d-ChIP-Seq(GSE61391)/Homer	GCTATTTTTAGC	1	-0.6333	1	2	0.0138	4	0.0133
PAX5(Paired,Homeobox),condensed/GM12878-PAX5-ChIP-Seq(GSE32465)/Homer	GTCACGCTCSCTGM	1	-0.6333	1	2	0.0138	3.5	0.0119
AMYB(HTH)/Testes-AMYB-ChIP-Seq(GSE44588)/Homer	TGGCAGTTGG	1	-0.6049	1	26	0.1793	53.1	0.1792
Fox:Ebox(Forkhead,bHLH)/Panc1-Foxa2-ChIP-Seq(GSE47459)/Homer	NNNVCTGWGYAAACASN	1	-0.6049	1	11	0.0759	22.2	0.075
CEBP:CEBP(bZIP)/MEF-Chop-ChIP-Seq(GSE35681)/Homer	NTNATGCAAYMNNHTGMAAY	1	-0.5979	1	1	0.0069	1.8	0.0061
E2F1(E2F)/Hela-E2F1-ChIP-Seq(GSE22478)/Homer	CWGGCGGGAA	1	-0.5979	1	1	0.0069	1.7	0.0056
GATA(Zf),IR4/iTreg-Gata3-ChIP-Seq(GSE20898)/Homer	NAGATWNBNATCTNN	1	-0.5979	1	1	0.0069	1.6	0.0055
GLI3(Zf)/Limb-GLI3-ChIP-Chip(GSE11077)/Homer	CGTGGGTGGTCC	1	-0.5979	1	1	0.0069	1.7	0.0056
HIF2a(bHLH)/785_O-HIF2a-ChIP-Seq(GSE34871)/Homer	GCACGTACCC	1	-0.5979	1	1	0.0069	1.6	0.0054
p53(p53)/mES-cMyc-ChIP-Seq(GSE11431)/Homer	ACATGCCCGGGCAT	1	-0.5979	1	1	0.0069	1.8	0.0059
Pax7(Paired,Homeobox),long/Myoblast-Pax7-ChIP-Seq(GSE25064)/Homer	TAATCHGATTAC	1	-0.5979	1	1	0.0069	1.1	0.0036
Sp1(Zf)/Promoter/Homer	GGCCCCGCCCCC	1	-0.5979	1	1	0.0069	1.6	0.0053
Sox17(HMG)/Endoderm-Sox17-ChIP-Seq(GSE61475)/Homer	CCATTGTTYB	1	-0.589	1	9	0.0621	18.1	0.061
Erra(NR)/HepG2-Erra-ChIP-Seq(GSE31477)/Homer	CAAAGGTCAG	1	-0.5888	1	22	0.1517	46	0.1552
ETS1(ETS)/Jurkat-ETS1-ChIP-Seq(GSE17954)/Homer	ACAGGAAGTG	1	-0.5888	1	22	0.1517	45.4	0.1534
Chop(bZIP)/MEF-Chop-ChIP-Seq(GSE35681)/Homer	ATTGCATCAT	1	-0.5794	1	8	0.0552	16.1	0.0542
NFkB-p65-Rel(RHD)/ThioMac-LPS-Expression(GSE23622)/Homer	GGAAATTCCC	1	-0.5794	1	8	0.0552	16.2	0.0547
ETV1(ETS)/GIST48-ETV1-ChIP-Seq(GSE22441)/Homer	AACCGGAAGT	1	-0.5567	1	29	0.2	60.5	0.2043
Arnt:Ahr(bHLH)/MCF7-Arnt-ChIP-Seq(Lo_et_al.)/Homer	TBGCACGCAA	1	-0.555	1	6	0.0414	12.4	0.0419
EHF(ETS)/LoVo-EHF-ChIP-Seq(GSE49402)/Homer	AVCAGGAAGT	1	-0.5488	1	27	0.1862	56.3	0.19
Ascl1(bHLH)/NeuralTubes-Ascl1-ChIP-Seq(GSE55840)/Homer	NNVVCAGCTGBN	1	-0.5443	1	14	0.0966	29.7	0.1002
FOXM1(Forkhead)/MCF7-FOXM1-ChIP-Seq(GSE72977)/Homer	TRTTTACTTW	1	-0.5368	1	13	0.0897	27.7	0.0936
Meis1(Homeobox)/MastCells-Meis1-ChIP-Seq(GSE48085)/Homer	VGCTGWCAVB	1	-0.5357	1	24	0.1655	50.6	0.1708
ARE(NR)/LNCAP-AR-ChIP-Seq(GSE27824)/Homer	RGRACASNSTGTYCYB	1	-0.5176	1	4	0.0276	8.4	0.0285
PGR(NR)/EndoStromal-PGR-ChIP-Seq(GSE69539)/Homer	AAGAACATWHTGTTC	1	-0.5176	1	4	0.0276	8.3	0.028
Foxo1(Forkhead)/RAW-Foxo1-ChIP-Seq(Fan_et_al.)/Homer	CTGTTTAC	1	-0.5065	1	30	0.2069	63.5	0.2143
GRE(NR),IR3/RAW264.7-GRE-ChIP-Seq(Unpublished)/Homer	VAGRACAKWCTGTYC	1	-0.4887	1	3	0.0207	6.9	0.0232
Srebp1a(bHLH)/HepG2-Srebp1a-ChIP-Seq(GSE31477)/Homer	RTCACSCCAY	1	-0.4887	1	3	0.0207	6.2	0.0208
ZNF519(Zf)/HEK293-ZNF519.GFP-ChIP-Seq(GSE58341)/Homer	GAGSCCGAGC	1	-0.4887	1	3	0.0207	6.1	0.0206
Stat3(Stat)/mES-Stat3-ChIP-Seq(GSE11431)/Homer	CTTCCGGGAA	1	-0.4851	1	8	0.0552	17.3	0.0584
BMAL1(bHLH)/Liver-Bmal1-ChIP-Seq(GSE39860)/Homer	GNCACGTG	1	-0.4843	1	25	0.1724	53.3	0.1799
Myf5(bHLH)/GM-Myf5-ChIP-Seq(GSE24852)/Homer	BAACAGCTGT	1	-0.4701	1	7	0.0483	15.5	0.0523
Smad2(MAD)/ES-SMAD2-ChIP-Seq(GSE29422)/Homer	CTGTCTGG	1	-0.4685	1	22	0.1517	47.7	0.161
Nanog(Homeobox)/mES-Nanog-ChIP-Seq(GSE11724)/Homer	RGCCATTAAC	1	-0.4602	1	61	0.4207	128.5	0.4336
Tgif2(Homeobox)/mES-Tgif2-ChIP-Seq(GSE55404)/Homer	TGTCANYT	1	-0.4562	1	59	0.4069	124.6	0.4206
Gata2(Zf)/K562-GATA2-ChIP-Seq(GSE18829)/Homer	BBCTTATCTS	1	-0.4523	1	6	0.0414	13.1	0.0441
p63(p53)/Keratinocyte-p63-ChIP-Seq(GSE17611)/Homer	NNDRCATGYCYNRRCATGYH	1	-0.4523	1	6	0.0414	13.2	0.0444
Sox4(HMG)/proB-Sox4-ChIP-Seq(GSE50066)/Homer	YCTTTGTTCC	1	-0.4446	1	11	0.0759	24.2	0.0816
EKLF(Zf)/Erythrocyte-Klf1-ChIP-Seq(GSE20478)/Homer	NWGGGTGTGGCY	1	-0.4443	1	2	0.0138	5	0.0167
Tbx20(T-box)/Heart-Tbx20-ChIP-Seq(GSE29636)/Homer	GGTGYTGACAGS	1	-0.4443	1	2	0.0138	4.8	0.0163
THRa(NR)/C17.2-THRa-ChIP-Seq(GSE38347)/Homer	GGTCANYTGAGGWCA	1	-0.4443	1	2	0.0138	4.6	0.0156
Gata1(Zf)/K562-GATA1-ChIP-Seq(GSE18829)/Homer	SAGATAAGRV	1	-0.4307	1	5	0.0345	11.8	0.0399
GATA3(Zf)/iTreg-Gata3-ChIP-Seq(GSE20898)/Homer	AGATAASR	1	-0.4199	1	15	0.1034	33.3	0.1123
Maz(Zf)/HepG2-Maz-ChIP-Seq(GSE31477)/Homer	GGGGGGGG	1	-0.4196	1	9	0.0621	20	0.0677
Sox15(HMG)/CPA-Sox15-ChIP-Seq(GSE62909)/Homer	RAACAATGGN	1	-0.4109	1	14	0.0966	31.6	0.1067
NPAS(bHLH)/Liver-NPAS-ChIP-Seq(GSE39860)/Homer	NVCACGTG	1	-0.4101	1	21	0.1448	46.5	0.1571
FOXP1(Forkhead)/H9-FOXP1-ChIP-Seq(GSE31006)/Homer	NYYTGTTTACHN	1	-0.4034	1	4	0.0276	9.6	0.0324
OCT4-SOX2-TCF-NANOG(POU,Homeobox,HMG)/mES-Oct4-ChIP-Seq(GSE11431)/Homer	ATTTGCATAACAATG	1	-0.4034	1	4	0.0276	9.9	0.0332
Phox2a(Homeobox)/Neuron-Phox2a-ChIP-Seq(GSE31456)/Homer	YTAATYNRATTA	1	-0.4034	1	4	0.0276	9.7	0.0328
Atoh1(bHLH)/Cerebellum-Atoh1-ChIP-Seq(GSE22111)/Homer	VNRVCAGCTGGY	1	-0.4012	1	13	0.0897	29.9	0.1008
ELF3(ETS)/PDAC-ELF3-ChIP-Seq(GSE64557)/Homer	ANCAGGAAGT	1	-0.3967	1	19	0.131	42.7	0.1441
Gfi1b(Zf)/HPC7-Gfi1b-ChIP-Seq(GSE22178)/Homer	MAATCACTGC	1	-0.3874	1	7	0.0483	16.4	0.0553
Sox10(HMG)/SciaticNerve-Sox3-ChIP-Seq(GSE35132)/Homer	CCWTTGTYYB	1	-0.3862	1	25	0.1724	55.2	0.1864
Sox3(HMG)/NPC-Sox3-ChIP-Seq(GSE33059)/Homer	CCWTTGTY	1	-0.3862	1	25	0.1724	55.8	0.1884
Sp5(Zf)/mES-Sp5.Flag-ChIP-Seq(GSE72989)/Homer	RGKGGGCGGAGC	1	-0.3673	1	6	0.0414	14.7	0.0496
EBF(EBF)/proBcell-EBF-ChIP-Seq(GSE21978)/Homer	DGTCCCYRGGGA	1	-0.3671	1	3	0.0207	8	0.0269
HNF4a(NR),DR1/HepG2-HNF4a-ChIP-Seq(GSE25021)/Homer	CARRGKBCAAAGTYCA	1	-0.3671	1	3	0.0207	7.2	0.0242
NFAT:AP1(RHD,bZIP)/Jurkat-NFATC1-ChIP-Seq(Jolma_et_al.)/Homer	SARTGGAAAAWRTGAGTCAB	1	-0.3671	1	3	0.0207	7.7	0.0259
Rfx5(HTH)/GM12878-Rfx5-ChIP-Seq(GSE31477)/Homer	SCCTAGCAACAG	1	-0.3671	1	3	0.0207	7.1	0.0241
THRb(NR)/Liver-NR1A2-ChIP-Seq(GSE52613)/Homer	TRAGGTCA	1	-0.3637	1	51	0.3517	110.4	0.3726
BMYB(HTH)/Hela-BMYB-ChIP-Seq(GSE27030)/Homer	NHAACBGYYV	1	-0.3624	1	21	0.1448	47.3	0.1596
RAR:RXR(NR),DR5/ES-RAR-ChIP-Seq(GSE56893)/Homer	RGGTCADNNAGAGGTCAV	1	-0.3586	1	1	0.0069	2.1	0.0072
HNF1b(Homeobox)/PDAC-HNF1B-ChIP-Seq(GSE64557)/Homer	GTTAATNATTAA	1	-0.3586	1	1	0.0069	2.8	0.0094
Rfx2(HTH)/LoVo-RFX2-ChIP-Seq(GSE49402)/Homer	GTTGCCATGGCAACM	1	-0.3586	1	1	0.0069	2.3	0.0076
RFX(HTH)/K562-RFX3-ChIP-Seq(SRA012198)/Homer	CGGTTGCCATGGCAAC	1	-0.3586	1	1	0.0069	2.3	0.0076
Zfp281(Zf)/ES-Zfp281-ChIP-Seq(GSE81042)/Homer	CCCCTCCCCCAC	1	-0.3586	1	1	0.0069	2.8	0.0095
ZNF692(Zf)/HEK293-ZNF692.GFP-ChIP-Seq(GSE58341)/Homer	GTGGGCCCCA	1	-0.3586	1	1	0.0069	2.4	0.008
Fli1(ETS)/CD8-FLI-ChIP-Seq(GSE20898)/Homer	NRYTTCCGGH	1	-0.341	1	18	0.1241	41.4	0.1396
TATA-Box(TBP)/Promoter/Homer	CCTTTTAWAGSC	1	-0.334	1	12	0.0828	28.7	0.0969
GABPA(ETS)/Jurkat-GABPa-ChIP-Seq(GSE17954)/Homer	RACCGGAAGT	1	-0.3331	1	17	0.1172	39.8	0.1343
Bapx1(Homeobox)/VertebralCol-Bapx1-ChIP-Seq(GSE36672)/Homer	TTRAGTGSYK	1	-0.3297	1	30	0.2069	67.3	0.2272
RUNX-AML(Runt)/CD4+-PolII-ChIP-Seq(Barski_et_al.)/Homer	GCTGTGGTTW	1	-0.322	1	11	0.0759	26.7	0.0902
E2F3(E2F)/MEF-E2F3-ChIP-Seq(GSE71376)/Homer	BTKGGCGGGAAA	1	-0.3143	1	2	0.0138	5.3	0.018
E2F6(E2F)/Hela-E2F6-ChIP-Seq(GSE31477)/Homer	GGCGGGAARN	1	-0.3143	1	2	0.0138	5.4	0.0182
Reverb(NR),DR2/RAW-Reverba.biotin-ChIP-Seq(GSE45914)/Homer	GTRGGTCASTGGGTCA	1	-0.3143	1	2	0.0138	5	0.0169
ZEB1(Zf)/PDAC-ZEB1-ChIP-Seq(GSE64557)/Homer	VCAGGTRDRY	1	-0.3143	1	2	0.0138	5.3	0.018
Brachyury(T-box)/Mesoendoderm-Brachyury-ChIP-exo(GSE54963)/Homer	ANTTMRCASBNNNGTGYKAAN	1	-0.3135	1	4	0.0276	10.1	0.0341
HIF-1b(HLH)/T47D-HIF1b-ChIP-Seq(GSE59937)/Homer	RTACGTGC	1	-0.3135	1	4	0.0276	10.9	0.0368
Tlx?(NR)/NPC-H3K4me1-ChIP-Seq(GSE16256)/Homer	CTGGCAGSCTGCCA	1	-0.3135	1	4	0.0276	10.5	0.0353
ELF5(ETS)/T47D-ELF5-ChIP-Seq(GSE30407)/Homer	ACVAGGAAGT	1	-0.2897	1	17	0.1172	40.5	0.1367
Tbr1(T-box)/Cortex-Tbr1-ChIP-Seq(GSE71384)/Homer	AAGGTGTKAA	1	-0.2897	1	17	0.1172	40.7	0.1375
Lhx1(Homeobox)/EmbryoCarcinoma-Lhx1-ChIP-Seq(GSE70957)/Homer	NNYTAATTAR	1	-0.2845	1	12	0.0828	29.3	0.0988
KLF6(Zf)/PDAC-KLF6-ChIP-Seq(GSE64557)/Homer	MKGGGYGTGGCC	1	-0.278	1	8	0.0552	20	0.0675
Tbox:Smad(T-box,MAD)/ESCd5-Smad2_3-ChIP-Seq(GSE29422)/Homer	AGGTGHCAGACA	1	-0.2754	1	3	0.0207	8.9	0.0301
FOXK1(Forkhead)/HEK293-FOXK1-ChIP-Seq(GSE51673)/Homer	NVWTGTTTAC	1	-0.2724	1	11	0.0759	27.4	0.0925
Etv2(ETS)/ES-ER71-ChIP-Seq(GSE59402)/Homer(0.967)	NNAYTTCCTGHN	1	-0.259	1	18	0.1241	43	0.1453
NeuroD1(bHLH)/Islet-NeuroD1-ChIP-Seq(GSE30298)/Homer	GCCATCTGTT	1	-0.2449	1	9	0.0621	23.5	0.0794
Tcf21(bHLH)/ArterySmoothMuscle-Tcf21-ChIP-Seq(GSE61369)/Homer	NAACAGCTGG	1	-0.2449	1	9	0.0621	23.6	0.0797
Hoxc9(Homeobox)/Ainv15-Hoxc9-ChIP-Seq(GSE21812)/Homer	GGCCATAAATCA	1	-0.2428	1	4	0.0276	11.6	0.0391
RUNX2(Runt)/PCa-RUNX2-ChIP-Seq(GSE33889)/Homer	NWAACCACADNN	1	-0.2414	1	12	0.0828	30.2	0.102
bZIP:IRF(bZIP,IRF)/Th17-BatF-ChIP-Seq(GSE39756)/Homer	NAGTTTCABTHTGACTNW	1	-0.2318	1	19	0.131	46.4	0.1567
Atf4(bZIP)/MEF-Atf4-ChIP-Seq(GSE35681)/Homer	MTGATGCAAT	1	-0.229	1	8	0.0552	21.4	0.0723
Brn2(POU,Homeobox)/NPC-Brn2-ChIP-Seq(GSE35496)/Homer	ATGAATATTC	1	-0.2251	1	1	0.0069	3.6	0.0121
ETS:RUNX(ETS,Runt)/Jurkat-RUNX1-ChIP-Seq(GSE17954)/Homer	RCAGGATGTGGT	1	-0.2251	1	1	0.0069	3.2	0.0107
HIF-1a(bHLH)/MCF7-HIF1a-ChIP-Seq(GSE28352)/Homer	TACGTGCV	1	-0.2251	1	1	0.0069	3.4	0.0116
Slug(Zf)/Mesoderm-Snai2-ChIP-Seq(GSE61475)/Homer	SNGCACCTGCHS	1	-0.2251	1	1	0.0069	3	0.0102
KLF3(Zf)/MEF-Klf3-ChIP-Seq(GSE44748)/Homer	NRGCCCCRCCCHBNN	1	-0.2233	1	2	0.0138	7	0.0235
Klf9(Zf)/GBM-Klf9-ChIP-Seq(GSE62211)/Homer	GCCACRCCCACY	1	-0.2233	1	2	0.0138	6.2	0.021
Nur77(NR)/K562-NR4A1-ChIP-Seq(GSE31363)/Homer	TGACCTTTNCNT	1	-0.2233	1	2	0.0138	6.2	0.0211
Hand2(bHLH)/Mesoderm-Hand2-ChIP-Seq(GSE61475)/Homer	TGACANARRCCAGRC	1	-0.2152	1	5	0.0345	14.6	0.0493
Nkx6.1(Homeobox)/Islet-Nkx6.1-ChIP-Seq(GSE40975)/Homer	GKTAATGR	1	-0.21	1	38	0.2621	88.7	0.2994
NF1(CTF)/LNCAP-NF1-ChIP-Seq(Unpublished)/Homer	CYTGGCABNSTGCCAR	1	-0.2061	1	3	0.0207	9.6	0.0324
ZNF143|STAF(Zf)/CUTLL-ZNF143-ChIP-Seq(GSE29600)/Homer	ATTTCCCAGVAKSCY	1	-0.2061	1	3	0.0207	9.4	0.0318
PR(NR)/T47D-PR-ChIP-Seq(GSE31130)/Homer	VAGRACAKNCTGTBC	1	-0.2057	1	30	0.2069	71.8	0.2424
ZBTB18(Zf)/HEK293-ZBTB18.GFP-ChIP-Seq(GSE58341)/Homer	AACATCTGGA	1	-0.1916	1	6	0.0414	17.7	0.0596
RUNX(Runt)/HPC7-Runx1-ChIP-Seq(GSE22178)/Homer	SAAACCACAG	1	-0.1804	1	10	0.069	27.9	0.0941
Nkx2.2(Homeobox)/NPC-Nkx2.2-ChIP-Seq(GSE61673)/Homer	BTBRAGTGSN	1	-0.1801	1	20	0.1379	50.2	0.1694
Elk1(ETS)/Hela-Elk1-ChIP-Seq(GSE31477)/Homer	HACTTCCGGY	1	-0.1693	1	5	0.0345	15.2	0.0512
ETS(ETS)/Promoter/Homer	AACCGGAAGT	1	-0.1693	1	5	0.0345	15.2	0.0514
PRDM14(Zf)/H1-PRDM14-ChIP-Seq(GSE22767)/Homer	RGGTCTCTAACY	1	-0.1588	1	2	0.0138	7.2	0.0242
c-Myc(bHLH)/LNCAP-cMyc-ChIP-Seq(Unpublished)/Homer	VCCACGTG	1	-0.1538	1	3	0.0207	10.4	0.035
Tcf12(bHLH)/GM12878-Tcf12-ChIP-Seq(GSE32465)/Homer	VCAGCTGYTG	1	-0.1528	1	6	0.0414	18.7	0.0631
ZNF189(Zf)/HEK293-ZNF189.GFP-ChIP-Seq(GSE58341)/Homer	TGGAACAGMA	1	-0.1379	1	7	0.0483	21.3	0.0718
Atf7(bZIP)/3T3L1-Atf7-ChIP-Seq(GSE56872)/Homer	NGRTGACGTCAY	1	-0.1244	1	8	0.0552	24.6	0.0832
E2A(bHLH)/proBcell-E2A-ChIP-Seq(GSE21978)/Homer	DNRCAGCTGY	1	-0.1212	1	6	0.0414	19.4	0.0656
Pbx3(Homeobox)/GM12878-PBX3-ChIP-Seq(GSE32465)/Homer	SCTGTCAMTCAN	1	-0.1129	1	2	0.0138	8.5	0.0287
SF1(NR)/H295R-Nr5a1-ChIP-Seq(GSE44220)/Homer	CAAGGHCANV	1	-0.1129	1	2	0.0138	9	0.0302
EBF1(EBF)/Near-E2A-ChIP-Seq(GSE21512)/Homer	GTCCCCWGGGGA	1	-0.1123	1	9	0.0621	27.7	0.0935
Sox2(HMG)/mES-Sox2-ChIP-Seq(GSE11431)/Homer	BCCATTGTTC	1	-0.1123	1	9	0.0621	27.3	0.0921
Lhx2(Homeobox)/HFSC-Lhx2-ChIP-Seq(GSE48068)/Homer	TAATTAGN	1	-0.1109	1	11	0.0759	32.2	0.1086
Six2(Homeobox)/NephronProgenitor-Six2-ChIP-Seq(GSE39837)/Homer	GWAAYHTGAKMC	1	-0.11	1	16	0.1103	44.4	0.1497
IRF:BATF(IRF:bZIP)/pDC-Irf8-ChIP-Seq(GSE66899)/Homer	CTTTCANTATGACTV	1	-0.09572	1	6	0.0414	20.2	0.0681
Hoxb4(Homeobox)/ES-Hoxb4-ChIP-Seq(GSE34014)/Homer	TGATTRATGGCY	1	-0.09421	1	1	0.0069	5.1	0.0172
JunD(bZIP)/K562-JunD-ChIP-Seq/Homer	ATGACGTCATCN	1	-0.09421	1	1	0.0069	5.6	0.0189
Zfp809(Zf)/ES-Zfp809-ChIP-Seq(GSE70799)/Homer	GGGGCTYGKCTGGGA	1	-0.09421	1	1	0.0069	5.8	0.0196
Mef2c(MADS)/GM12878-Mef2c-ChIP-Seq(GSE32465)/Homer	DCYAAAAATAGM	1	-0.08354	1	4	0.0276	15.1	0.0511
IRF4(IRF)/GM12878-IRF4-ChIP-Seq(GSE32465)/Homer	ACTGAAACCA	1	-0.08321	1	17	0.1172	48.1	0.1625
AP-2gamma(AP2)/MCF7-TFAP2C-ChIP-Seq(GSE21234)/Homer	SCCTSAGGSCAW	1	-0.08085	1	8	0.0552	26.1	0.0881
ELF1(ETS)/Jurkat-ELF1-ChIP-Seq(SRA014231)/Homer	AVCCGGAAGT	1	-0.07993	1	5	0.0345	18.6	0.0629
NFkB-p50,p52(RHD)/Monocyte-p50-ChIP-Chip(Schreiber_et_al.)/Homer	GGGGGAATCCCC	1	-0.07993	1	5	0.0345	18.4	0.062
Atf2(bZIP)/3T3L1-Atf2-ChIP-Seq(GSE56872)/Homer	NRRTGACGTCAT	1	-0.07518	1	6	0.0414	21.7	0.0733
n-Myc(bHLH)/mES-nMyc-ChIP-Seq(GSE11431)/Homer	VRCCACGTGG	1	-0.07518	1	6	0.0414	21	0.071
Lhx3(Homeobox)/Neuron-Lhx3-ChIP-Seq(GSE31456)/Homer	ADBTAATTAR	1	-0.07463	1	18	0.1241	51.4	0.1736
RUNX1(Runt)/Jurkat-RUNX1-ChIP-Seq(GSE29180)/Homer	AAACCACARM	1	-0.07436	1	13	0.0897	39.9	0.1345
Tcf4(HMG)/Hct116-Tcf4-ChIP-Seq(SRA012054)/Homer	ASATCAAAGGVA	1	-0.06321	1	4	0.0276	16.5	0.0558
Nr5a2(NR)/Pancreas-LRH1-ChIP-Seq(GSE34295)/Homer	BTCAAGGTCA	1	-0.06237	1	3	0.0207	13.5	0.0457
Mef2a(MADS)/HL1-Mef2a.biotin-ChIP-Seq(GSE21529)/Homer	CYAAAAATAG	1	-0.06237	1	3	0.0207	13.9	0.0469
Egr2(Zf)/Thymocytes-Egr2-ChIP-Seq(GSE34254)/Homer	NGCGTGGGCGGR	1	-0.06181	1	1	0.0069	6.3	0.0213
ZNF675(Zf)/HEK293-ZNF675.GFP-ChIP-Seq(GSE58341)/Homer	ARGAGGMCAAAATGW	1	-0.06181	1	1	0.0069	6	0.0204
HEB(bHLH)/mES-Heb-ChIP-Seq(GSE53233)/Homer	VCAGCTGBNN	1	-0.06128	1	11	0.0759	35.9	0.1211
Nr5a2(NR)/mES-Nr5a2-ChIP-Seq(GSE19019)/Homer	BTCAAGGTCA	1	-0.05669	1	2	0.0138	11	0.037
KLF14(Zf)/HEK293-KLF14.GFP-ChIP-Seq(GSE58341)/Homer	RGKGGGCGKGGC	1	-0.04982	1	11	0.0759	36.6	0.1236
Zic(Zf)/Cerebellum-ZIC1.2-ChIP-Seq(GSE60731)/Homer	CCTGCTGAGH	1	-0.04758	1	4	0.0276	17.5	0.059
Pknox1(Homeobox)/ES-Prep1-ChIP-Seq(GSE63282)/Homer	SCTGTCAVTCAV	1	-0.04073	1	1	0.0069	7.1	0.0239
PRDM1(Zf)/Hela-PRDM1-ChIP-Seq(GSE31477)/Homer	ACTTTCACTTTC	1	-0.0365	1	18	0.1241	55.5	0.1872
AP-2alpha(AP2)/Hela-AP2alpha-ChIP-Seq(GSE31477)/Homer	ATGCCCTGAGGC	1	-0.03564	1	4	0.0276	18.4	0.0622
Sox9(HMG)/Limb-SOX9-ChIP-Seq(GSE73225)/Homer	AGGVNCCTTTGT	1	-0.03532	1	6	0.0414	25	0.0843
c-Myc(bHLH)/mES-cMyc-ChIP-Seq(GSE11431)/Homer	VVCCACGTGG	1	-0.01758	1	3	0.0207	17.8	0.0601
Rfx6(HTH)/Min6b1-Rfx6.HA-ChIP-Seq(GSE62844)/Homer	TGTTKCCTAGCAACM	1	-0.0153	1	8	0.0552	33.3	0.1125
c-Jun-CRE(bZIP)/K562-cJun-ChIP-Seq(GSE31477)/Homer	ATGACGTCATCY	1	-0.01453	1	4	0.0276	21.1	0.0713
MyoD(bHLH)/Myotube-MyoD-ChIP-Seq(GSE21614)/Homer	RRCAGCTGYTSY	1	-0.01379	1	2	0.0138	14.6	0.0494
Atf1(bZIP)/K562-ATF1-ChIP-Seq(GSE31477)/Homer	GATGACGTCA	1	-0.006979	1	7	0.0483	33.2	0.112
Mef2b(MADS)/HEK293-Mef2b.V5-ChIP-Seq(GSE67450)/Homer	GCTATTTTTGGM	1	-0.003967	1	7	0.0483	35.3	0.1193
PU.1:IRF8(ETS:IRF)/pDC-Irf8-ChIP-Seq(GSE66899)/Homer	GGAAGTGAAAST	1	-0.000985	1	9	0.0621	46.2	0.1559
PU.1-IRF(ETS:IRF)/Bcell-PU.1-ChIP-Seq(GSE21512)/Homer	MGGAAGTGAAAC	1	-0.000639	1	27	0.1862	96.6	0.326
Egr1(Zf)/K562-Egr1-ChIP-Seq(GSE32465)/Homer	TGCGTGGGYG	1	-4.4e-05	1	2	0.0138	29.2	0.0985
ISRE(IRF)/ThioMac-LPS-Expression(GSE23622)/Homer	AGTTTCASTTTC	1	-1.7e-05	1	7	0.0483	52.3	0.1765
IRF2(IRF)/Erythroblas-IRF2-ChIP-Seq(GSE36985)/Homer	GAAASYGAAASY	1	-4e-06	1	9	0.0621	63.9	0.2158
IRF8(IRF)/BMDM-IRF8-ChIP-Seq(GSE77884)/Homer	GRAASTGAAAST	1	-2e-06	1	16	0.1103	87.5	0.2952
IRF1(IRF)/PBMC-IRF1-ChIP-Seq(GSE43036)/Homer	GAAAGTGAAAGT	1	0	1	9	0.0621	72.3	0.2439
IRF3(IRF)/BMDM-Irf3-ChIP-Seq(GSE67343)/Homer	AGTTTCAKTTTC	1	0	1	13	0.0897	95.4	0.3219
BORIS(Zf)/K562-CTCFL-ChIP-Seq(GSE32465)/Homer	CNNBRGCGCCCCCTGSTGGC	1	0	1	0	0	2.6	0.0089
NF1:FOXA1(CTF,Forkhead)/LNCAP-FOXA1-ChIP-Seq(GSE27824)/Homer	WNTGTTTRYTTTGGCA	1	0	1	0	0	2.4	0.008
Srebp2(bHLH)/HepG2-Srebp2-ChIP-Seq(GSE31477)/Homer	CGGTCACSCCAC	1	0	1	0	0	2.6	0.0089
Mouse_Recombination_Hotspot(Zf)/Testis-DMC1-ChIP-Seq(GSE24438)/Homer	ACTYKNATTCGTGNTACTTC	1	0	1	0	0	1.4	0.0047
E2F7(E2F)/Hela-E2F7-ChIP-Seq(GSE32673)/Homer	VDTTTCCCGCCA	1	0	1	0	0	1.7	0.0056
OCT:OCT(POU,Homeobox)/NPC-OCT6-ChIP-Seq(GSE43916)/Homer	YATGCATATRCATRT	1	0	1	0	0	1.3	0.0044
PAX6(Paired,Homeobox)/Forebrain-Pax6-ChIP-Seq(GSE66961)/Homer	NGTGTTCAVTSAAGCGKAAA	1	0	1	0	0	1.1	0.0036
CArG(MADS)/PUER-Srf-ChIP-Seq(Sullivan_et_al.)/Homer	CCATATATGGNM	1	0	1	0	0	1.9	0.0065
ZNF165(Zf)/WHIM12-ZNF165-ChIP-Seq(GSE65937)/Homer	AAGGKGRCGCAGGCA	1	0	1	0	0	1.7	0.0056
ZNF528(Zf)/HEK293-ZNF528.GFP-ChIP-Seq(GSE58341)/Homer	AGAAATGACTTCCCT	1	0	1	0	0	1.1	0.0036
FOXA1:AR(Forkhead,NR)/LNCAP-AR-ChIP-Seq(GSE27824)/Homer	AGTAAACAAAAAAGAACAND	1	0	1	0	0	0	0
CTCF(Zf)/CD4+-CTCF-ChIP-Seq(Barski_et_al.)/Homer	AYAGTGCCMYCTRGTGGCCA	1	0	1	0	0	0.9	0.003
CTCF-SatelliteElement(Zf?)/CD4+-CTCF-ChIP-Seq(Barski_et_al.)/Homer	TGCAGTTCCMVNWRTGGCCA	1	0	1	0	0	0	0
RAR:RXR(NR),DR5/ES-RAR-ChIP-Seq(GSE56893)/Homer	AGGTCAAGGTCA	1	0	1	0	0	0.9	0.003
DUX4(Homeobox)/Myoblasts-DUX4.V5-ChIP-Seq(GSE75791)/Homer	NWTAAYCYAATCAWN	1	0	1	0	0	0	0
EBNA1(EBV-virus)/Raji-EBNA1-ChIP-Seq(GSE30709)/Homer	GGYAGCAYDTGCTDCCCNNN	1	0	1	0	0	0	0
GFX(?)/Promoter/Homer	ATTCTCGCGAGA	1	0	1	0	0	0	0
GFY(?)/Promoter/Homer	ACTACAATTCCC	1	0	1	0	0	0.9	0.0029
GFY-Staf(?,Zf)/Promoter/Homer	RACTACAATTCCCAGAAKGC	1	0	1	0	0	0	0
LXRE(NR),DR4/RAW-LXRb.biotin-ChIP-Seq(GSE21512)/Homer	RGGTTACTANAGGTCA	1	0	1	0	0	0	0
OCT:OCT(POU,Homeobox,IR1)/NPC-Brn2-ChIP-Seq(GSE35496)/Homer	ATGAATWATTCATGA	1	0	1	0	0	0	0
OCT:OCT(POU,Homeobox)/NPC-Brn1-ChIP-Seq(GSE35496)/Homer	ATGAATATTCATGAG	1	0	1	0	0	0	0
p53(p53)/Saos-p53-ChIP-Seq(GSE15780)/Homer	RRCATGYCYRGRCATGYYYN	1	0	1	0	0	0.6	0.0019
p53(p53)/Saos-p53-ChIP-Seq/Homer	RRCATGYCYRGRCATGYYYN	1	0	1	0	0	0.6	0.0019
p73(p53)/Trachea-p73-ChIP-Seq(PRJNA310161)/Homer	NRRRCAWGTCCDGRCATGYY	1	0	1	0	0	0.6	0.0019
Pax7(Paired,Homeobox),longest/Myoblast-Pax7-ChIP-Seq(GSE25064)/Homer	NTAATTDGCYAATTANNWWD	1	0	1	0	0	0.8	0.0025
Pax7(Paired,Homeobox)/Myoblast-Pax7-ChIP-Seq(GSE25064)/Homer	TAATCAATTA	1	0	1	0	0	0	0
RARg(NR)/ES-RARg-ChIP-Seq(GSE30538)/Homer	AGGTCAAGGTCA	1	0	1	0	0	0	0
REST-NRSF(Zf)/Jurkat-NRSF-ChIP-Seq/Homer	GGMGCTGTCCATGGTGCTGA	1	0	1	0	0	0	0
Ronin(THAP)/ES-Thap11-ChIP-Seq(GSE51522)/Homer	RACTACAACTCCCAGVAKGC	1	0	1	0	0	0	0
TCFL2(HMG)/K562-TCF7L2-ChIP-Seq(GSE29196)/Homer	ACWTCAAAGG	1	0	1	0	0	0	0
ZBTB33(Zf)/GM12878-ZBTB33-ChIP-Seq(GSE32465)/Homer	GGVTCTCGCGAGAAC	1	0	1	0	0	0	0
ZFP3(Zf)/HEK293-ZFP3.GFP-ChIP-Seq(GSE58341)/Homer	GGGTTTTGAAGGATGARTAGGAGTT	1	0	1	0	0	0	0
ZNF16(Zf)/HEK293-ZNF16.GFP-ChIP-Seq(GSE58341)/Homer	MACCTTCYATGGCTCCCTAKTGCCY	1	0	1	0	0	0	0
ZNF317(Zf)/HEK293-ZNF317.GFP-ChIP-Seq(GSE58341)/Homer	GTCWGCTGTYYCTCT	1	0	1	0	0	0.7	0.0022
ZNF41(Zf)/HEK293-ZNF41.GFP-ChIP-Seq(GSE58341)/Homer	CCTCATGGTGYCYTWYTCCCTTGTG	1	0	1	0	0	0	0
ZNF136(Zf)/HEK293-ZNF136.GFP-ChIP-Seq(GSE58341)/Homer	YTKGATAHAGTATTCTWGGTNGGCA	1	0	1	0	0	4.4	0.0147
T1ISRE(IRF)/ThioMac-Ifnb-Expression/Homer	ACTTTCGTTTCT	1	0	1	0	0	7	0.0235

## Sheet: PU1 pre-existing OCRs
CHR	START	END	UT (CPM)	PGE2 (CPM)	LPS (CPM)	LPS_PGE2 (CPM)	UT overlapping peak	PGE2 overlapping peak	LPS overlapping peak	LPS_PGE2 overlapping peak	Region
chr1	16160865	16162865	7.79935	6.07397	21.9615	18.6652	1	1	1	1	PGE2 sensitive
chr1	59443423	59445423	4.34535	4.74874	6.45928	7.75166	0	0	1	1	PGE2 sensitive
chr1	66278809	66280809	10.8077	6.1844	12.5662	6.42572	1	1	1	1	PGE2 sensitive
chr1	87765430	87767430	18.0499	16.2341	17.4988	15.5033	1	1	1	1	PGE2 sensitive
chr1	144214458	144216458	8.46787	6.07397	13.5058	16.4213	1	1	1	1	PGE2 sensitive
chr1	144294152	144296152	12.3675	11.2644	17.6162	21.827	1	1	1	1	PGE2 sensitive
chr1	149832126	149834126	3.56542	3.75482	3.75812	4.07982	1	1	0	0	PGE2 sensitive
chr1	151001134	151003134	3.11974	1.76697	6.34183	3.36585	0	0	1	0	PGE2 sensitive
chr1	156084998	156086998	2.22839	1.76697	5.51974	4.18181	0	0	1	1	PGE2 sensitive
chr1	158873768	158875768	5.01387	6.29484	10.6872	9.58758	1	1	1	1	PGE2 sensitive
chr1	166729404	166731404	4.12251	3.42351	9.51275	7.24168	1	1	1	1	PGE2 sensitive
chr1	166730802	166732802	1.67129	2.09828	4.93254	2.75388	0	0	1	0	PGE2 sensitive
chr1	184907715	184909715	2.45123	1.5461	5.4023	4.5898	0	0	1	1	PGE2 sensitive
chr10	19208875	19210875	3.454	2.65046	6.45928	8.26163	0	0	0	1	PGE2 sensitive
chr10	53650805	53652805	0.668516	0.993922	4.34533	2.85587	0	0	1	1	PGE2 sensitive
chr10	79801607	79803607	1.44845	1.87741	1.9965	1.93791	0	0	0	0	PGE2 sensitive
chr10	94536267	94538267	26.7406	34.8977	28.4208	31.2106	1	1	1	1	PGE2 sensitive
chr10	97388737	97390737	16.4901	13.2523	49.4428	50.8957	1	1	1	1	PGE2 sensitive
chr11	11546280	11548280	32.2002	26.615	53.4358	41.0022	1	1	1	1	PGE2 sensitive
chr11	11547070	11549070	30.9746	25.6211	52.6137	40.5942	1	1	1	1	PGE2 sensitive
chr11	11553295	11555295	8.02219	6.40528	29.3603	23.7649	1	0	1	1	PGE2 sensitive
chr11	11623505	11625505	2.33981	1.65654	2.81859	3.26386	0	0	0	0	PGE2 sensitive
chr11	16986916	16988916	3.23116	2.98177	7.63369	6.11973	0	0	1	0	PGE2 sensitive
chr11	23753493	23755493	7.91077	9.49748	21.7267	25.8049	1	1	1	1	PGE2 sensitive
chr11	32488274	32490274	7.24226	8.61399	27.0115	26.6208	1	1	1	1	PGE2 sensitive
chr11	53654275	53656275	3.34258	2.31915	8.10345	4.69179	1	0	1	1	PGE2 sensitive
chr11	54200426	54202426	3.23116	3.42351	13.9755	14.1774	1	1	1	1	PGE2 sensitive
chr11	82087162	82089162	8.91355	5.08005	16.2069	13.8714	1	1	1	1	PGE2 sensitive
chr11	83732281	83734281	3.34258	1.98784	4.58021	3.36585	0	0	0	0	PGE2 sensitive
chr11	83736503	83738503	39.5539	38.763	48.0335	43.4501	1	1	1	1	PGE2 sensitive
chr11	84992770	84994770	15.2644	15.6819	56.7242	52.8337	1	1	1	1	PGE2 sensitive
chr11	85002700	85004700	51.9214	53.0092	49.4428	51.7117	1	1	1	1	PGE2 sensitive
chr11	88691642	88693642	5.45955	5.41135	8.33834	11.6275	1	1	1	1	PGE2 sensitive
chr12	3822662	3824662	3.11974	3.42351	6.8116	4.38581	0	0	0	0	PGE2 sensitive
chr12	4018535	4020535	2.8969	1.5461	4.34533	4.07982	0	0	1	1	PGE2 sensitive
chr12	4429638	4431638	6.57374	5.63222	9.98252	6.93569	1	1	1	1	PGE2 sensitive
chr12	33016006	33018006	29.1919	31.5846	44.3928	45.286	1	1	1	1	PGE2 sensitive
chr12	40718171	40720171	2.11697	2.09828	3.4058	3.87583	0	0	0	0	PGE2 sensitive
chr12	86651688	86653688	17.7157	19.5471	35.7022	32.3326	1	1	1	1	PGE2 sensitive
chr12	91636680	91638680	8.02219	6.29484	18.3209	11.3215	1	1	1	1	PGE2 sensitive
chr12	98783460	98785460	12.8132	12.8106	12.6837	12.4434	1	1	1	1	PGE2 sensitive
chr12	102245055	102247055	2.22839	2.20872	12.4488	10.7095	0	0	1	1	PGE2 sensitive
chr12	104224058	104226058	9.58206	8.28268	31.0045	19.4811	1	1	1	1	PGE2 sensitive
chr12	104230004	104232004	5.90522	4.41743	12.0965	5.71175	1	1	1	1	PGE2 sensitive
chr12	104232384	104234384	6.12806	2.54002	4.93254	3.77383	1	1	1	1	PGE2 sensitive
chr12	111893172	111895172	12.0333	12.1479	11.5093	10.1995	1	1	1	1	PGE2 sensitive
chr13	5788454	5790454	3.78826	2.98177	7.28136	7.64966	0	0	0	0	PGE2 sensitive
chr13	5827863	5829863	4.45677	4.08612	19.6127	19.5831	0	0	1	1	PGE2 sensitive
chr13	41240730	41242730	2.11697	2.54002	5.16742	3.77383	0	0	0	1	PGE2 sensitive
chr13	42243887	42245887	13.816	10.8227	51.6742	40.6962	1	1	1	1	PGE2 sensitive
chr13	42244872	42246872	25.9607	19.2158	40.7522	38.1463	1	1	1	1	PGE2 sensitive
chr13	42294942	42296942	4.56819	2.31915	6.8116	3.67184	1	0	1	0	PGE2 sensitive
chr13	42391893	42393893	5.01387	5.19048	11.6267	9.68957	1	1	1	1	PGE2 sensitive
chr13	42393728	42395728	4.0111	3.86525	11.7441	7.85365	1	1	1	1	PGE2 sensitive
chr13	54817969	54819969	8.24503	5.8531	28.8906	28.6607	1	1	1	1	PGE2 sensitive
chr13	95494053	95496053	32.0888	25.5107	43.6882	36.0044	1	1	1	1	PGE2 sensitive
chr13	99857063	99859063	3.78826	3.64438	7.51625	4.69179	0	0	1	1	PGE2 sensitive
chr13	112785390	112787390	2.78548	2.20872	6.92904	6.42572	1	0	1	1	PGE2 sensitive
chr13	113196023	113198023	3.78826	3.31307	4.58021	3.97782	1	0	1	1	PGE2 sensitive
chr14	12289043	12291043	4.45677	5.96353	23.7232	22.337	1	1	1	1	PGE2 sensitive
chr14	21972311	21974311	5.45955	5.08005	15.8546	12.4434	1	1	1	1	PGE2 sensitive
chr14	27354313	27356313	14.8188	12.4792	34.7626	33.9645	1	1	1	1	PGE2 sensitive
chr14	101585286	101587286	5.23671	3.75482	3.75812	3.36585	1	0	0	0	PGE2 sensitive
chr14	122829669	122831669	1.11419	1.43567	4.58021	5.09977	0	0	1	1	PGE2 sensitive
chr15	5262244	5264244	3.454	3.64438	8.8081	8.9756	1	0	1	1	PGE2 sensitive
chr15	25201348	25203348	4.0111	3.53395	5.4023	3.26386	1	0	1	0	PGE2 sensitive
chr15	27432142	27434142	5.01387	4.307	7.51625	4.79379	1	1	1	1	PGE2 sensitive
chr16	22143664	22145664	2.78548	3.20264	7.86857	8.36363	0	0	1	1	PGE2 sensitive
chr16	35738707	35740707	36.2113	33.6829	53.4358	47.2239	1	1	1	1	PGE2 sensitive
chr16	36597410	36599410	5.34813	4.85917	16.0895	12.9534	1	1	1	1	PGE2 sensitive
chr16	52229095	52231095	1.11419	1.43567	5.51974	3.26386	0	0	1	0	PGE2 sensitive
chr16	52230190	52232190	0.445677	0.993922	1.76162	1.42794	0	0	1	0	PGE2 sensitive
chr16	58414435	58416435	2.45123	0.77305	6.8116	8.77161	0	0	1	1	PGE2 sensitive
chr16	65350234	65352234	4.56819	3.42351	9.51275	7.44567	1	1	1	1	PGE2 sensitive
chr16	70810035	70812035	8.69071	5.41135	9.86507	7.64966	1	1	1	1	PGE2 sensitive
chr16	97467193	97469193	5.7938	5.08005	16.0895	9.28159	1	1	1	1	PGE2 sensitive
chr16	97471677	97473677	7.46509	6.62615	20.9046	29.9867	1	1	1	1	PGE2 sensitive
chr16	97477813	97479813	14.5959	12.921	29.008	25.9069	1	1	1	1	PGE2 sensitive
chr17	37184642	37186642	1.44845	1.87741	4.46277	4.69179	0	0	1	1	PGE2 sensitive
chr17	42836345	42838345	19.9441	18.8845	25.1325	21.725	1	1	1	1	PGE2 sensitive
chr17	44192190	44194190	9.02497	6.73658	14.6802	9.38358	1	1	1	1	PGE2 sensitive
chr17	50204321	50206321	2.78548	1.76697	9.51275	9.0776	0	0	1	1	PGE2 sensitive
chr17	64231287	64233287	4.56819	4.08612	7.98601	6.42572	1	1	1	1	PGE2 sensitive
chr17	64578911	64580911	5.34813	3.42351	7.86857	7.75166	1	1	1	1	PGE2 sensitive
chr17	79094826	79096826	46.6847	41.0821	61.3044	54.5676	1	1	1	1	PGE2 sensitive
chr17	80924746	80926746	2.45123	2.31915	4.58021	6.01773	0	0	1	1	PGE2 sensitive
chr18	7282994	7284994	14.8188	9.93922	27.0115	24.1729	1	1	1	1	PGE2 sensitive
chr18	74822723	74824723	2.33981	2.42959	3.52324	2.75388	0	0	0	1	PGE2 sensitive
chr18	74875744	74877744	45.4591	46.9352	61.5393	65.0731	1	1	1	1	PGE2 sensitive
chr18	74879174	74881174	20.2783	21.535	37.9336	47.5299	1	1	1	1	PGE2 sensitive
chr18	89632167	89634167	2.11697	1.32523	1.29186	1.42794	0	0	0	0	PGE2 sensitive
chr18	89633006	89635006	2.00555	0.662615	1.29186	1.32594	0	0	0	0	PGE2 sensitive
chr19	9121592	9123592	12.0333	11.4853	12.4488	11.2195	1	1	1	1	PGE2 sensitive
chr19	12193615	12195615	1.89413	0.883486	2.34883	1.63193	0	0	0	0	PGE2 sensitive
chr19	32070128	32072128	14.8188	13.1419	41.9266	36.6164	1	1	1	1	PGE2 sensitive
chr19	32076600	32078600	5.68239	4.96961	20.9046	21.4191	1	1	1	1	PGE2 sensitive
chr2	23171492	23173492	9.69348	8.06181	15.972	13.4634	1	1	1	1	PGE2 sensitive
chr2	43920573	43922573	5.01387	4.85917	14.3278	15.2993	1	1	1	1	PGE2 sensitive
chr2	57296716	57298716	17.0472	20.9828	71.8741	69.4589	1	1	1	1	PGE2 sensitive
chr2	60557895	60559895	8.24503	7.3992	13.5058	11.7295	1	1	1	1	PGE2 sensitive
chr2	62680171	62682171	8.91355	7.50963	34.7626	37.8403	1	1	1	1	PGE2 sensitive
chr2	79348298	79350298	2.33981	2.20872	6.57672	6.32372	1	1	1	1	PGE2 sensitive
chr2	84022147	84024147	6.01664	3.42351	14.5627	9.58758	1	0	1	1	PGE2 sensitive
chr2	94136066	94138066	5.90522	6.1844	7.39881	6.52771	1	1	1	1	PGE2 sensitive
chr2	103682070	103684070	6.79658	5.96353	11.8616	9.89356	1	1	1	1	PGE2 sensitive
chr2	104336871	104338871	1.00277	1.65654	4.46277	3.46785	0	0	1	1	PGE2 sensitive
chr2	118157298	118159298	16.3786	12.0375	23.4883	16.9313	1	1	1	1	PGE2 sensitive
chr2	145149608	145151608	11.3648	9.16617	18.3209	14.5854	1	1	1	1	PGE2 sensitive
chr2	165042195	165044195	9.35922	9.27661	13.8581	16.5233	1	1	1	1	PGE2 sensitive
chr3	30955531	30957531	3.00832	1.32523	3.52324	4.69179	0	0	0	0	PGE2 sensitive
chr3	68632767	68634767	25.6264	23.6333	47.2114	47.7339	1	1	1	1	PGE2 sensitive
chr3	68642105	68644105	5.57097	3.64438	8.45578	7.03769	1	1	1	1	PGE2 sensitive
chr3	90411840	90413840	5.23671	6.84702	9.16043	7.34367	1	1	1	1	PGE2 sensitive
chr3	121329362	121331362	12.1447	13.4732	20.4348	20.6031	1	1	1	1	PGE2 sensitive
chr3	121337923	121339923	4.0111	3.64438	22.3139	16.9313	1	1	1	1	PGE2 sensitive
chr3	121339622	121341622	4.67961	2.65046	8.57322	7.34367	1	0	1	1	PGE2 sensitive
chr3	123514798	123516798	1.78271	2.09828	2.81859	3.26386	0	0	0	0	PGE2 sensitive
chr3	123515962	123517962	0.779935	1.43567	3.05348	2.85587	0	0	0	0	PGE2 sensitive
chr3	133334387	133336387	2.33981	1.87741	3.99301	3.36585	0	0	0	0	PGE2 sensitive
chr3	136904794	136906794	0.557097	0.552179	1.29186	0.917959	0	0	0	0	PGE2 sensitive
chr3	144084438	144086438	3.89968	2.09828	6.45928	3.46785	0	0	1	1	PGE2 sensitive
chr3	157750745	157752745	1.22561	0.993922	8.57322	4.28381	0	0	1	1	PGE2 sensitive
chr3	157763029	157765029	4.23393	3.20264	5.04998	4.38581	1	0	1	1	PGE2 sensitive
chr3	157932826	157934826	2.22839	2.31915	4.58021	5.81374	0	0	0	1	PGE2 sensitive
chr4	57613895	57615895	3.11974	2.20872	5.16742	10.7095	0	0	1	1	PGE2 sensitive
chr4	58038656	58040656	3.89968	4.19656	8.2209	9.68957	1	1	1	1	PGE2 sensitive
chr4	58765074	58767074	2.78548	4.52787	6.8116	8.26163	0	1	1	1	PGE2 sensitive
chr4	63407879	63409879	7.79935	8.28268	16.6767	23.357	1	1	1	1	PGE2 sensitive
chr4	63409765	63411765	5.12529	4.41743	6.69416	7.13968	1	1	1	1	PGE2 sensitive
chr4	71337835	71339835	9.35922	6.40528	10.1	6.7317	1	1	1	1	PGE2 sensitive
chr4	88352437	88354437	6.3509	5.96353	6.22439	7.54767	1	1	1	1	PGE2 sensitive
chr4	95774770	95776770	17.3814	12.1479	18.7906	15.2993	1	1	1	1	PGE2 sensitive
chr4	95783397	95785397	26.1835	18.8845	34.1754	27.1308	1	1	1	1	PGE2 sensitive
chr4	99335411	99337411	0.222839	0.662615	1.64418	1.73392	0	0	0	0	PGE2 sensitive
chr4	133439704	133441704	2.11697	1.76697	3.52324	2.85587	0	0	0	0	PGE2 sensitive
chr4	138006174	138008174	6.908	6.51571	8.57322	7.85365	1	1	1	1	PGE2 sensitive
chr5	21341461	21343461	1.33703	1.21479	1.4093	2.44789	0	0	0	0	PGE2 sensitive
chr5	97363353	97365353	4.34535	3.31307	6.57672	5.81374	1	1	1	1	PGE2 sensitive
chr5	103875529	103877529	2.00555	1.76697	3.05348	2.54989	0	0	0	0	PGE2 sensitive
chr5	122083924	122085924	2.22839	1.43567	3.05348	3.46785	0	0	0	0	PGE2 sensitive
chr6	33755192	33757192	5.7938	5.08005	10.2174	7.03769	1	1	1	1	PGE2 sensitive
chr6	37143025	37145025	4.79103	3.42351	13.2709	11.0155	1	0	1	1	PGE2 sensitive
chr6	38337141	38339141	3.89968	6.1844	8.33834	8.56762	1	1	1	1	PGE2 sensitive
chr6	47421777	47423777	3.00832	1.10436	4.22789	4.28381	0	0	0	1	PGE2 sensitive
chr6	48041127	48043127	3.454	1.98784	8.10345	6.93569	1	0	1	1	PGE2 sensitive
chr6	53994760	53996760	5.12529	3.86525	7.63369	7.13968	1	0	1	1	PGE2 sensitive
chr6	53995798	53997798	4.23393	4.08612	7.86857	7.44567	1	0	1	1	PGE2 sensitive
chr6	54247499	54249499	20.724	15.0193	17.1464	17.8492	1	1	1	1	PGE2 sensitive
chr6	71165993	71167993	3.78826	5.52179	8.69066	7.54767	1	1	1	1	PGE2 sensitive
chr6	72024673	72026673	33.8715	28.6029	47.7986	43.5521	1	1	1	1	PGE2 sensitive
chr6	80445857	80447857	1.67129	1.21479	2.11394	1.73392	0	0	0	0	PGE2 sensitive
chr6	129314879	129316879	8.35645	6.73658	27.3638	21.2151	1	1	1	1	PGE2 sensitive
chr7	48137005	48139005	4.56819	3.42351	5.87207	7.34367	1	1	1	1	PGE2 sensitive
chr7	74529080	74531080	4.0111	3.31307	17.7336	21.0111	1	1	1	1	PGE2 sensitive
chr7	104299128	104301128	2.33981	1.5461	6.10695	3.77383	0	0	0	0	PGE2 sensitive
chr7	139155903	139157903	3.56542	3.75482	4.8151	8.46563	0	1	1	1	PGE2 sensitive
chr8	13292900	13294900	4.12251	2.54002	16.3244	17.5432	1	1	1	1	PGE2 sensitive
chr8	26065572	26067572	7.68793	6.62615	8.92554	8.15964	1	1	1	1	PGE2 sensitive
chr8	26075272	26077272	9.35922	8.61399	21.2569	16.1153	1	1	1	1	PGE2 sensitive
chr8	116313885	116315885	5.12529	2.54002	12.5662	8.87361	1	0	1	1	PGE2 sensitive
chr8	128550604	128552604	7.46509	8.83486	8.8081	7.85365	1	1	1	1	PGE2 sensitive
chr9	21629835	21631835	1.11419	1.32523	3.05348	1.83592	0	0	0	0	PGE2 sensitive
chr9	32348547	32350547	3.56542	4.307	7.63369	6.01773	1	1	1	1	PGE2 sensitive
chr9	57030938	57032938	1.00277	1.32523	2.58371	2.03991	0	0	0	0	PGE2 sensitive
chr9	78148970	78150970	0.891355	2.20872	3.87557	4.69179	0	0	1	1	PGE2 sensitive
chr9	114757343	114759343	8.57929	6.29484	14.5627	11.6275	1	1	1	1	PGE2 sensitive
chr9	117926223	117928223	27.0749	20.5411	34.1754	32.5366	1	1	1	1	PGE2 sensitive
chrX	42206848	42208848	2.56264	2.98177	2.34883	3.16186	0	0	0	0	PGE2 sensitive
chrX	74074055	74076055	2.78548	2.20872	3.87557	3.67184	0	0	1	1	PGE2 sensitive
chrX	85709576	85711576	3.56542	4.74874	7.04648	8.66962	1	1	1	1	PGE2 sensitive
chrX	100507392	100509392	4.45677	4.307	11.1569	12.3415	1	1	1	1	PGE2 sensitive
chrX	100515835	100517835	1.44845	1.76697	3.99301	2.85587	0	0	0	0	PGE2 sensitive
chrX	100517714	100519714	2.33981	1.98784	6.57672	7.64966	0	0	1	1	PGE2 sensitive
chrX	112319490	112321490	1.89413	1.5461	4.58021	3.46785	0	0	0	1	PGE2 sensitive
chrX	153292130	153294130	10.4734	8.39312	11.0395	6.62971	1	1	1	1	PGE2 sensitive
chrX	157453630	157455630	1.89413	1.43567	3.87557	3.46785	0	0	1	1	PGE2 sensitive
chrX	166945139	166947139	3.454	3.20264	5.51974	4.4878	0	1	1	1	PGE2 sensitive
chr1	6444639	6446639	9.58206	10.4914	14.5627	22.847	1	1	1	1	PGE2 resistant
chr1	64221676	64223676	9.58206	7.84094	17.3813	16.7273	1	1	1	1	PGE2 resistant
chr1	64225311	64227311	4.34535	3.31307	20.1999	19.9911	1	1	1	1	PGE2 resistant
chr1	75158273	75160273	5.34813	12.1479	18.9081	24.0709	1	1	1	1	PGE2 resistant
chr1	92711626	92713626	2.11697	3.64438	8.33834	12.5454	0	1	1	1	PGE2 resistant
chr1	93529011	93531011	1.33703	2.76089	2.46627	4.69179	0	0	0	1	PGE2 resistant
chr1	150201208	150203208	3.11974	3.86525	6.22439	5.91574	0	1	0	1	PGE2 resistant
chr1	160369833	160371833	5.01387	4.41743	13.7406	17.9512	1	1	1	1	PGE2 resistant
chr1	171956568	171958568	44.1221	42.076	48.8556	50.3858	1	1	1	1	PGE2 resistant
chr10	17011654	17013654	1.89413	1.98784	3.64068	6.8337	0	0	1	1	PGE2 resistant
chr10	19032836	19034836	12.9246	13.1419	20.7871	23.153	1	1	1	1	PGE2 resistant
chr10	37072026	37074026	1.67129	1.21479	3.17092	3.97782	0	0	0	0	PGE2 resistant
chr10	37111891	37113891	14.4845	12.8106	24.4278	31.7206	1	1	1	1	PGE2 resistant
chr10	41578636	41580636	7.24226	8.83486	13.036	16.2173	1	1	1	1	PGE2 resistant
chr10	68734848	68736848	3.34258	1.98784	3.05348	3.46785	0	0	0	1	PGE2 resistant
chr10	120188961	120190961	65.626	67.6971	59.8951	53.7516	1	1	1	1	PGE2 resistant
chr11	5295776	5297776	3.34258	2.42959	4.34533	5.20177	0	0	0	1	PGE2 resistant
chr11	22896356	22898356	2.00555	1.65654	4.34533	4.28381	0	0	0	0	PGE2 resistant
chr11	24396134	24398134	2.45123	4.96961	5.63719	9.38358	0	0	0	1	PGE2 resistant
chr11	73127620	73129620	8.35645	16.0132	15.7371	19.8891	1	1	1	1	PGE2 resistant
chr11	78855464	78857464	6.57374	3.86525	9.98252	8.46563	1	1	1	1	PGE2 resistant
chr11	83124092	83126092	6.46232	7.28876	11.5093	16.9313	1	1	1	1	PGE2 resistant
chr11	117911892	117913892	22.2839	27.0568	32.6487	31.7206	1	1	1	1	PGE2 resistant
chr11	117945774	117947774	38.1054	36.3334	56.9591	64.5631	1	1	1	1	PGE2 resistant
chr11	117973951	117975951	18.4956	18.1115	26.8941	31.4146	1	1	1	1	PGE2 resistant
chr11	117975267	117977267	4.79103	5.08005	25.1325	28.2527	0	0	1	1	PGE2 resistant
chr11	117978706	117980706	20.724	24.8481	41.8091	49.4678	1	1	1	1	PGE2 resistant
chr11	118018194	118020194	6.23948	6.29484	22.079	23.153	1	1	1	1	PGE2 resistant
chr11	120697063	120699063	3.78826	5.08005	12.5662	14.0754	1	1	1	1	PGE2 resistant
chr12	8681242	8683242	15.3759	18.1115	39.8126	43.7561	1	1	1	1	PGE2 resistant
chr12	35735648	35737648	3.454	3.0922	7.28136	8.26163	0	0	1	1	PGE2 resistant
chr12	54495163	54497163	3.34258	5.96353	12.6837	13.3614	1	1	1	1	PGE2 resistant
chr12	73323895	73325895	5.57097	5.74266	17.6162	19.9911	1	1	1	1	PGE2 resistant
chr12	73324805	73326805	3.00832	2.09828	7.86857	8.36363	1	1	1	1	PGE2 resistant
chr12	73448264	73450264	3.89968	3.86525	9.51275	12.1375	1	1	1	1	PGE2 resistant
chr12	92903576	92905576	1.00277	0.662615	2.11394	2.75388	0	0	1	1	PGE2 resistant
chr12	100351234	100353234	18.8299	16.7862	20.3174	19.2771	1	1	1	1	PGE2 resistant
chr12	100353149	100355149	2.33981	4.6383	5.04998	9.48558	0	0	0	1	PGE2 resistant
chr12	118929739	118931739	4.0111	4.08612	11.8616	11.3215	0	1	1	1	PGE2 resistant
chr12	119137614	119139614	27.5206	27.3881	59.7777	63.2372	1	1	1	1	PGE2 resistant
chr12	119145738	119147738	5.90522	3.75482	15.8546	16.4213	1	1	1	1	PGE2 resistant
chr12	119146905	119148905	21.2811	14.1358	53.5533	53.9556	1	1	1	1	PGE2 resistant
chr12	119156243	119158243	34.2057	33.3516	46.2719	51.9157	1	1	1	1	PGE2 resistant
chr12	119156903	119158903	35.3199	33.462	45.3324	51.7117	1	1	1	1	PGE2 resistant
chr12	119169354	119171354	4.56819	5.41135	11.0395	11.0155	1	1	1	1	PGE2 resistant
chr13	15847166	15849166	9.2478	15.0193	26.3069	34.2705	1	1	1	1	PGE2 resistant
chr13	15849531	15851531	8.91355	9.16617	20.9046	32.5366	1	1	1	1	PGE2 resistant
chr13	15852207	15854207	9.02497	11.8166	27.4813	41.8181	1	1	1	1	PGE2 resistant
chr13	15906965	15908965	1.55987	4.08612	13.6232	19.0732	0	0	1	1	PGE2 resistant
chr13	15909757	15911757	14.3731	13.0314	26.072	27.9468	1	1	1	1	PGE2 resistant
chr13	15929118	15931118	4.90245	5.30092	24.6627	31.5166	1	1	1	1	PGE2 resistant
chr13	16464509	16466509	9.2478	7.28876	16.9116	21.929	1	1	1	1	PGE2 resistant
chr13	17781003	17783003	12.1447	13.5836	15.2674	15.9113	1	1	1	1	PGE2 resistant
chr13	32873077	32875077	1.22561	1.21479	3.17092	2.54989	0	0	0	0	PGE2 resistant
chr13	35481540	35483540	3.23116	4.74874	7.28136	8.26163	0	1	1	1	PGE2 resistant
chr13	103064666	103066666	7.35368	5.41135	8.92554	10.1995	1	1	1	1	PGE2 resistant
chr13	114077113	114079113	3.89968	6.73658	9.27787	13.9734	1	1	1	1	PGE2 resistant
chr13	116948736	116950736	5.90522	8.06181	9.04299	12.6474	1	1	1	1	PGE2 resistant
chr13	116950546	116952546	4.34535	5.19048	20.5522	26.6208	1	1	1	1	PGE2 resistant
chr13	116956820	116958820	9.13638	9.49748	13.5058	12.4434	1	1	1	1	PGE2 resistant
chr14	70497245	70499245	1.11419	1.76697	7.98601	5.71175	0	0	1	1	PGE2 resistant
chr14	75186009	75188009	27.4092	25.9524	57.1939	62.6252	1	1	1	1	PGE2 resistant
chr14	118681832	118683832	1.22561	1.32523	4.11045	6.62971	0	0	1	1	PGE2 resistant
chr15	12423374	12425374	8.46787	11.154	23.4883	25.2949	1	1	1	1	PGE2 resistant
chr15	12424336	12426336	6.68516	9.71835	18.9081	20.9091	1	1	1	1	PGE2 resistant
chr15	36761327	36763327	5.01387	10.8227	6.57672	10.0976	1	1	1	1	PGE2 resistant
chr15	50771801	50773801	16.2672	30.922	44.158	53.0377	1	1	1	1	PGE2 resistant
chr15	75061354	75063354	18.4956	22.5289	21.7267	23.9689	1	1	1	1	PGE2 resistant
chr16	23897400	23899400	4.90245	5.41135	9.63019	13.2594	1	1	1	1	PGE2 resistant
chr16	36919675	36921675	11.8104	11.9271	16.4418	18.3592	1	1	1	1	PGE2 resistant
chr16	65415388	65417388	10.6963	14.1358	33.4708	42.0221	1	1	1	1	PGE2 resistant
chr16	89883081	89885081	8.46787	12.5897	16.3244	21.623	1	1	1	1	PGE2 resistant
chr16	93245986	93247986	4.79103	4.19656	8.33834	9.68957	1	1	1	1	PGE2 resistant
chr17	14825912	14827912	11.4762	9.93922	31.2394	30.9046	1	1	1	1	PGE2 resistant
chr17	17864378	17866378	19.4984	17.8906	30.8871	29.5787	1	1	1	1	PGE2 resistant
chr17	17866213	17868213	11.699	9.49748	36.7591	37.5343	1	0	1	1	PGE2 resistant
chr17	27799892	27801892	23.7323	22.9706	20.0825	18.7672	1	1	1	1	PGE2 resistant
chr17	81749288	81751288	4.67961	4.96961	3.87557	6.22172	1	1	1	1	PGE2 resistant
chr17	86242183	86244183	5.68239	5.8531	5.87207	6.52771	1	1	0	0	PGE2 resistant
chr18	5805510	5807510	14.4845	12.5897	27.7162	35.1884	1	1	1	1	PGE2 resistant
chr18	10645674	10647674	4.23393	4.96961	4.11045	9.17959	1	1	1	1	PGE2 resistant
chr18	39445131	39447131	13.0361	14.1358	23.0185	26.9268	1	1	1	1	PGE2 resistant
chr18	39445845	39447845	12.2561	12.7001	19.8476	24.4789	1	1	1	1	PGE2 resistant
chr18	65301714	65303714	2.56264	7.17833	20.7871	26.8248	0	1	1	1	PGE2 resistant
chr18	65409492	65411492	4.90245	6.62615	13.7406	16.5233	0	1	1	1	PGE2 resistant
chr18	82421240	82423240	13.9274	21.7558	29.2429	34.4745	1	1	1	1	PGE2 resistant
chr19	10568826	10570826	2.45123	2.54002	3.4058	3.87583	0	0	1	0	PGE2 resistant
chr19	11092483	11094483	17.6043	20.3202	39.4603	50.3858	1	1	1	1	PGE2 resistant
chr19	11367474	11369474	42.8964	42.1865	36.8766	42.4301	1	1	1	1	PGE2 resistant
chr19	11371471	11373471	46.1276	57.4266	50.6172	59.0554	1	1	1	1	PGE2 resistant
chr19	29141666	29143666	6.3509	5.30092	6.57672	8.56762	1	1	1	1	PGE2 resistant
chr19	29184323	29186323	7.46509	9.49748	27.129	32.6386	0	1	1	1	PGE2 resistant
chr19	41312937	41314937	9.8049	6.95745	11.5093	11.5255	1	1	1	1	PGE2 resistant
chr2	11529279	11531279	16.0444	25.5107	38.9905	44.47	1	1	1	1	PGE2 resistant
chr2	11712659	11714659	8.24503	6.29484	31.5917	26.2128	1	1	1	1	PGE2 resistant
chr2	16211985	16213985	3.34258	3.31307	7.98601	11.2195	1	1	1	1	PGE2 resistant
chr2	18491925	18493925	2.22839	2.42959	3.17092	2.14191	0	0	0	0	PGE2 resistant
chr2	23014910	23016910	9.69348	11.154	11.3918	10.7095	1	1	1	1	PGE2 resistant
chr2	35436988	35438988	5.57097	6.1844	15.972	16.1153	0	1	1	1	PGE2 resistant
chr2	49770388	49772388	12.1447	16.7862	20.1999	24.0709	1	1	1	1	PGE2 resistant
chr2	77237811	77239811	30.0832	29.8177	25.015	28.1508	1	1	1	1	PGE2 resistant
chr2	93213364	93215364	2.56264	1.76697	13.2709	21.2151	0	0	1	1	PGE2 resistant
chr2	117327772	117329772	11.699	14.4671	25.2499	33.4545	1	1	1	1	PGE2 resistant
chr2	126230939	126232939	1.11419	2.20872	4.69765	9.68957	0	0	1	1	PGE2 resistant
chr2	126309192	126311192	3.11974	2.98177	9.63019	12.3415	0	0	1	1	PGE2 resistant
chr2	126314712	126316712	11.1419	13.1419	33.4708	31.0066	1	1	1	1	PGE2 resistant
chr2	126315525	126317525	10.8077	12.0375	33.8231	29.9867	1	1	1	1	PGE2 resistant
chr2	127322145	127324145	11.3648	12.0375	44.5103	55.4855	1	1	1	1	PGE2 resistant
chr2	129407616	129409616	4.79103	4.85917	6.22439	8.05764	1	1	1	1	PGE2 resistant
chr2	130688216	130690216	6.68516	14.3567	15.2674	25.1929	1	1	1	1	PGE2 resistant
chr2	157402023	157404023	7.79935	9.93922	26.5417	36.9224	1	1	1	1	PGE2 resistant
chr2	163412411	163414411	2.8969	3.53395	6.69416	8.66962	1	1	1	1	PGE2 resistant
chr2	167885699	167887699	6.46232	9.16617	15.3848	18.4612	1	1	1	1	PGE2 resistant
chr3	27790722	27792722	2.00555	1.5461	5.16742	7.24168	0	0	1	1	PGE2 resistant
chr3	32714369	32716369	6.12806	6.40528	11.3918	8.77161	1	1	1	1	PGE2 resistant
chr3	65515002	65517002	37.4369	44.3952	50.3823	48.0399	1	1	1	1	PGE2 resistant
chr3	65517328	65519328	9.02497	8.72443	12.3313	22.337	1	0	1	1	PGE2 resistant
chr3	107076678	107078678	12.5904	10.8227	21.3743	24.9889	1	1	1	1	PGE2 resistant
chr3	123200994	123202994	2.45123	2.09828	5.63719	7.03769	0	1	1	1	PGE2 resistant
chr3	128125879	128127879	12.9246	16.8967	11.2744	20.3991	1	1	1	1	PGE2 resistant
chr3	131690888	131692888	1.55987	1.87741	6.34183	10.8115	0	0	1	1	PGE2 resistant
chr3	135719147	135721147	5.7938	7.06789	13.7406	26.7228	1	1	1	1	PGE2 resistant
chr3	146250979	146252979	1.89413	1.65654	3.99301	4.69179	0	0	0	1	PGE2 resistant
chr4	28966875	28968875	7.35368	7.50963	11.8616	14.0754	1	1	1	1	PGE2 resistant
chr4	48673641	48675641	5.23671	10.6018	21.4918	21.827	1	1	1	1	PGE2 resistant
chr4	58545840	58547840	8.80213	11.2644	7.39881	11.0155	1	1	1	1	PGE2 resistant
chr4	101275887	101277887	1.33703	2.09828	2.58371	3.46785	0	0	0	1	PGE2 resistant
chr4	126137010	126139010	8.46787	14.4671	19.2604	27.7428	1	1	1	1	PGE2 resistant
chr4	143304247	143306247	8.24503	15.461	17.1464	23.153	1	1	1	1	PGE2 resistant
chr4	154943460	154945460	4.56819	4.08612	13.036	18.5632	1	1	1	1	PGE2 resistant
chr5	9110904	9112904	2.00555	3.31307	9.86507	11.2195	0	0	1	1	PGE2 resistant
chr5	29891550	29893550	5.12529	4.6383	7.75113	11.5255	1	1	1	1	PGE2 resistant
chr5	43840301	43842301	10.1392	7.50963	11.5093	15.9113	1	1	1	1	PGE2 resistant
chr5	43846720	43848720	21.0583	20.5411	28.6557	28.4567	1	1	1	1	PGE2 resistant
chr5	43852437	43854437	13.9274	12.5897	13.7406	15.4013	1	1	1	1	PGE2 resistant
chr5	43853306	43855306	16.8243	14.0253	16.0895	17.5432	1	1	1	1	PGE2 resistant
chr5	43855032	43857032	8.02219	5.74266	17.3813	14.8913	1	1	1	1	PGE2 resistant
chr5	65246503	65248503	26.295	23.9646	40.7522	39.0643	1	1	1	1	PGE2 resistant
chr5	100636039	100638039	7.24226	5.74266	14.2104	21.623	0	0	1	1	PGE2 resistant
chr5	105797620	105799620	14.9302	18.5532	34.058	44.674	1	1	1	1	PGE2 resistant
chr5	107753939	107755939	5.34813	5.30092	9.98252	14.1774	1	1	1	1	PGE2 resistant
chr5	122842998	122844998	6.46232	8.61399	13.2709	19.3791	1	1	1	1	PGE2 resistant
chr6	17654300	17656300	6.79658	5.96353	10.4523	13.6674	1	0	1	1	PGE2 resistant
chr6	17654914	17656914	7.13084	5.8531	10.6872	13.3614	1	0	1	1	PGE2 resistant
chr6	38373915	38375915	6.12806	12.4792	25.8371	29.9867	1	1	1	1	PGE2 resistant
chr6	39296317	39298317	1.11419	1.43567	2.58371	3.77383	0	0	0	1	PGE2 resistant
chr6	86547242	86549242	10.2506	12.7001	22.079	28.5587	1	1	1	1	PGE2 resistant
chr6	86569945	86571945	7.01942	9.60791	17.2639	25.7029	1	1	1	1	PGE2 resistant
chr6	88173851	88175851	7.57651	7.84094	11.0395	17.5432	1	1	1	1	PGE2 resistant
chr6	97865784	97867784	23.0638	19.6576	46.037	58.3414	1	1	1	1	PGE2 resistant
chr6	100258796	100260796	3.34258	3.42351	5.4023	6.7317	0	0	0	1	PGE2 resistant
chr6	122934069	122936069	4.90245	5.74266	8.33834	14.3814	0	0	1	1	PGE2 resistant
chr6	122971913	122973913	3.00832	2.98177	5.4023	7.03769	0	0	1	1	PGE2 resistant
chr6	131263335	131265335	8.69071	9.71835	9.51275	12.2395	1	1	1	1	PGE2 resistant
chr6	140613012	140615012	8.02219	7.62007	10.8046	16.0133	1	1	1	1	PGE2 resistant
chr6	140613893	140615893	7.79935	8.61399	9.98252	14.4834	1	1	1	1	PGE2 resistant
chr6	144730783	144732783	9.47064	9.05573	20.1999	20.2971	1	1	1	1	PGE2 resistant
chr7	3399137	3401137	10.4734	13.694	30.6522	32.5366	1	1	1	1	PGE2 resistant
chr7	3400113	3402113	9.02497	11.0436	25.1325	25.7029	1	1	1	1	PGE2 resistant
chr7	3481125	3483125	8.13361	10.381	12.3313	14.4834	1	1	1	1	PGE2 resistant
chr7	122822619	122824619	8.80213	8.06181	11.2744	11.0155	1	1	1	1	PGE2 resistant
chr8	60803932	60805932	4.34535	4.85917	5.28486	5.81374	1	1	1	1	PGE2 resistant
chr8	72150908	72152908	15.4873	15.2401	28.1859	26.3148	1	1	1	1	PGE2 resistant
chr8	82373679	82375679	24.178	24.075	27.2464	34.2705	1	1	1	1	PGE2 resistant
chr8	82375365	82377365	4.12251	4.19656	8.2209	11.9335	0	0	0	0	PGE2 resistant
chr8	88098010	88100010	24.4008	36.2229	32.7661	35.3924	1	1	1	1	PGE2 resistant
chr8	88098700	88100700	22.841	33.5725	30.2999	33.6585	1	1	1	1	PGE2 resistant
chr8	94562242	94564242	9.58206	14.4671	9.27787	7.24168	1	1	1	1	PGE2 resistant
chr8	115268769	115270769	6.68516	9.05573	12.2139	12.5454	1	1	1	1	PGE2 resistant
chr9	13893660	13895660	7.13084	9.49748	8.69066	11.4235	1	1	1	1	PGE2 resistant
chr9	71015097	71017097	1.67129	1.98784	9.16043	13.2594	0	0	1	1	PGE2 resistant
chr9	89868805	89870805	11.8104	13.9149	18.6732	20.5011	1	1	1	1	PGE2 resistant
chr9	89871347	89873347	23.0638	20.7619	32.6487	35.3924	1	1	1	1	PGE2 resistant
chr9	89873665	89875665	17.3814	19.768	18.5557	19.7871	1	1	1	1	PGE2 resistant
chr9	118668892	118670892	5.01387	8.28268	21.022	25.7029	0	1	1	1	PGE2 resistant
chrX	159952819	159954819	10.4734	13.0314	17.2639	25.2949	1	1	1	1	PGE2 resistant

## Sheet: PU1 de-novo OCRs
CHR	START	END	UT (CPM)	PGE2 (CPM)	LPS (CPM)	LPS_PGE2 (CPM)	UT overlapping peak	PGE2 overlapping peak	LPS overlapping peak	LPS_PGE2 overlapping peak	Region
chr1	7099737	7101737	5.34813	4.41743	14.7976	15.9113	1	1	1	1	PGE2 sensitive
chr1	10219263	10221263	1.44845	1.5461	2.70115	2.95787	0	0	0	0	PGE2 sensitive
chr1	36356429	36358429	4.0111	2.65046	6.10695	3.97782	1	0	1	1	PGE2 sensitive
chr1	37594013	37596013	0.557097	0.552179	3.28836	3.26386	0	0	0	0	PGE2 sensitive
chr1	66279939	66281939	2.78548	2.20872	4.69765	2.44789	1	1	1	1	PGE2 sensitive
chr1	68765232	68767232	0.334258	0.77305	1.17441	0.815964	0	0	0	0	PGE2 sensitive
chr1	87433409	87435409	1.67129	1.65654	2.81859	2.75388	0	0	0	0	PGE2 sensitive
chr1	87762230	87764230	4.56819	3.20264	10.6872	8.05764	0	0	1	1	PGE2 sensitive
chr1	106522206	106524206	1.67129	1.65654	3.05348	1.63193	0	0	0	0	PGE2 sensitive
chr1	119437408	119439408	0.111419	0.331307	0.469765	0.101995	0	0	0	0	PGE2 sensitive
chr1	121520641	121522641	3.67684	2.20872	5.51974	4.4878	1	0	1	1	PGE2 sensitive
chr1	128194084	128196084	9.47064	5.30092	12.3313	9.38358	1	1	1	1	PGE2 sensitive
chr1	132079652	132081652	2.11697	1.98784	4.34533	3.16186	0	0	1	1	PGE2 sensitive
chr1	132327555	132329555	1.44845	3.53395	2.93603	3.16186	0	0	0	0	PGE2 sensitive
chr1	135739454	135741454	0.891355	0.662615	0.939531	1.22395	0	0	0	0	PGE2 sensitive
chr1	136599232	136601232	1.33703	1.65654	8.2209	7.24168	0	0	1	1	PGE2 sensitive
chr1	138076878	138078878	3.11974	2.31915	6.34183	4.99778	0	0	0	0	PGE2 sensitive
chr1	149830282	149832282	4.12251	2.98177	10.5697	8.36363	1	0	1	1	PGE2 sensitive
chr1	149861900	149863900	1.55987	1.10436	6.8116	4.79379	0	0	1	1	PGE2 sensitive
chr1	150014419	150016419	1.33703	2.65046	5.98951	4.5898	0	0	1	1	PGE2 sensitive
chr1	153563987	153565987	2.11697	2.20872	5.28486	5.71175	0	0	1	1	PGE2 sensitive
chr1	156013111	156015111	3.00832	3.20264	9.86507	7.75166	0	0	0	0	PGE2 sensitive
chr1	158871818	158873818	1.78271	1.65654	4.34533	3.87583	0	0	1	0	PGE2 sensitive
chr1	158896515	158898515	1.22561	0.883486	2.81859	2.85587	0	0	1	1	PGE2 sensitive
chr1	160602491	160604491	1.11419	1.32523	1.9965	1.73392	0	0	0	0	PGE2 sensitive
chr1	161808151	161810151	1.22561	1.65654	3.4058	1.83592	0	0	0	0	PGE2 sensitive
chr1	162387684	162389684	3.00832	3.42351	24.8976	19.5831	1	0	1	1	PGE2 sensitive
chr1	162682140	162684140	1.33703	2.09828	2.70115	2.2439	0	0	0	0	PGE2 sensitive
chr1	164074430	164076430	10.6963	9.05573	23.2534	23.357	1	1	1	1	PGE2 sensitive
chr1	172246716	172248716	4.79103	3.0922	11.1569	11.8315	1	0	1	1	PGE2 sensitive
chr1	181949173	181951173	1.89413	2.20872	5.87207	4.28381	0	0	1	1	PGE2 sensitive
chr1	181949922	181951922	2.45123	2.76089	6.45928	5.40576	0	0	1	1	PGE2 sensitive
chr1	184260408	184262408	2.56264	2.09828	6.34183	6.11973	1	0	1	1	PGE2 sensitive
chr1	188988613	188990613	1.44845	0.77305	3.87557	4.07982	0	0	0	1	PGE2 sensitive
chr10	7970675	7972675	1.67129	1.43567	9.51275	7.13968	0	0	1	1	PGE2 sensitive
chr10	10653929	10655929	1.33703	0.77305	1.9965	2.3459	0	0	0	0	PGE2 sensitive
chr10	14384738	14386738	1.00277	0.993922	10.5697	8.15964	0	0	1	1	PGE2 sensitive
chr10	17214224	17216224	1.00277	0.552179	3.99301	2.3459	0	0	1	0	PGE2 sensitive
chr10	22742753	22744753	5.7938	3.86525	12.6837	9.17959	1	1	1	1	PGE2 sensitive
chr10	42712210	42714210	0.779935	0.552179	0.704648	0.713968	0	0	0	0	PGE2 sensitive
chr10	53649853	53651853	2.11697	1.5461	5.04998	3.26386	0	0	1	1	PGE2 sensitive
chr10	57456707	57458707	0.891355	1.32523	4.34533	3.97782	0	0	1	0	PGE2 sensitive
chr10	57459262	57461262	3.00832	2.09828	13.8581	16.3193	0	0	1	1	PGE2 sensitive
chr10	61203071	61205071	3.454	2.76089	9.63019	8.26163	1	1	1	1	PGE2 sensitive
chr10	63299099	63301099	1.67129	2.54002	4.11045	2.44789	0	0	1	0	PGE2 sensitive
chr10	63346293	63348293	1.00277	0.662615	2.11394	1.42794	0	0	0	0	PGE2 sensitive
chr10	68062695	68064695	10.6963	8.83486	11.5093	9.58758	1	1	1	1	PGE2 sensitive
chr10	71270995	71272995	5.45955	3.75482	19.6127	14.7893	1	1	1	1	PGE2 sensitive
chr10	74918523	74920523	1.89413	1.76697	6.10695	4.4878	0	0	1	1	PGE2 sensitive
chr10	75329335	75331335	1.44845	0.662615	22.4313	24.6829	0	0	1	1	PGE2 sensitive
chr10	75414154	75416154	0.334258	0.552179	1.4093	1.22395	0	0	0	0	PGE2 sensitive
chr10	78114403	78116403	1.55987	0.883486	4.93254	5.20177	0	0	1	1	PGE2 sensitive
chr10	79484370	79486370	0.445677	0.662615	1.76162	1.52993	0	0	0	0	PGE2 sensitive
chr10	82643123	82645123	1.78271	1.21479	7.98601	3.67184	0	0	1	1	PGE2 sensitive
chr10	94311626	94313626	1.67129	2.54002	7.63369	5.71175	0	0	1	1	PGE2 sensitive
chr10	96114485	96116485	2.00555	2.09828	11.5093	8.36363	0	0	1	1	PGE2 sensitive
chr10	111343042	111345042	3.89968	2.87133	12.4488	11.1175	1	0	1	1	PGE2 sensitive
chr10	111343598	111345598	4.0111	2.98177	12.6837	10.8115	1	0	1	1	PGE2 sensitive
chr10	117909639	117911639	0.891355	1.21479	9.86507	9.48558	0	0	1	1	PGE2 sensitive
chr10	120408727	120410727	2.45123	2.20872	4.58021	4.69179	0	0	1	1	PGE2 sensitive
chr11	5721354	5723354	2.11697	1.5461	2.81859	2.75388	0	0	0	0	PGE2 sensitive
chr11	8672869	8674869	1.89413	1.32523	8.33834	7.85365	0	0	1	1	PGE2 sensitive
chr11	9872809	9874809	0.445677	0.662615	1.17441	0.407982	0	0	0	0	PGE2 sensitive
chr11	16693941	16695941	0.779935	0.883486	2.23139	1.12195	0	0	0	0	PGE2 sensitive
chr11	21113748	21115748	3.11974	2.42959	4.8151	3.77383	0	0	0	1	PGE2 sensitive
chr11	23752352	23754352	14.1503	14.4671	34.6452	32.8425	1	1	1	1	PGE2 sensitive
chr11	24378845	24380845	0.668516	0.552179	0.82209	0.509977	0	0	0	0	PGE2 sensitive
chr11	26710493	26712493	1.55987	0.993922	2.11394	2.2439	0	0	0	0	PGE2 sensitive
chr11	30186342	30188342	2.11697	1.65654	3.28836	3.16186	0	0	0	0	PGE2 sensitive
chr11	31076043	31078043	1.67129	0.77305	1.64418	1.63193	0	0	0	0	PGE2 sensitive
chr11	31077082	31079082	1.00277	1.10436	2.23139	1.73392	0	0	0	0	PGE2 sensitive
chr11	32690844	32692844	1.55987	1.21479	3.52324	3.67184	0	0	0	0	PGE2 sensitive
chr11	34694045	34696045	13.1475	9.71835	7.63369	6.32372	1	1	1	1	PGE2 sensitive
chr11	59296157	59298157	6.68516	7.3992	40.0475	37.3303	1	1	1	1	PGE2 sensitive
chr11	60262428	60264428	2.22839	2.42959	2.34883	2.14191	0	0	0	0	PGE2 sensitive
chr11	68091175	68093175	1.44845	0.993922	5.51974	4.69179	0	0	1	1	PGE2 sensitive
chr11	78997315	78999315	0.668516	1.21479	2.93603	3.16186	0	0	0	0	PGE2 sensitive
chr11	84991981	84993981	16.2672	15.3506	59.6602	55.1796	1	1	1	1	PGE2 sensitive
chr11	85570353	85572353	2.78548	2.09828	11.6267	8.56762	0	0	1	1	PGE2 sensitive
chr11	88535255	88537255	1.00277	0.662615	2.23139	3.16186	0	0	0	0	PGE2 sensitive
chr11	89149916	89151916	0.222839	0.331307	1.9965	1.73392	0	0	0	0	PGE2 sensitive
chr11	89714781	89716781	2.56264	3.53395	18.7906	14.4834	1	1	1	1	PGE2 sensitive
chr11	94098102	94100102	1.55987	2.31915	1.9965	4.5898	0	0	0	0	PGE2 sensitive
chr11	97554483	97556483	1.44845	1.32523	5.63719	2.85587	0	0	1	1	PGE2 sensitive
chr11	100903786	100905786	0.891355	1.32523	1.52674	2.03991	0	0	0	0	PGE2 sensitive
chr11	105491665	105493665	0.668516	0.662615	0.704648	0.713968	0	0	0	0	PGE2 sensitive
chr12	3824040	3826040	2.33981	1.43567	6.34183	7.54767	0	0	1	1	PGE2 sensitive
chr12	4538676	4540676	3.00832	4.08612	11.3918	6.7317	0	1	1	1	PGE2 sensitive
chr12	32338976	32340976	5.68239	4.52787	12.4488	10.0976	1	1	1	1	PGE2 sensitive
chr12	33278208	33280208	6.46232	5.08005	14.5627	14.0754	1	1	1	1	PGE2 sensitive
chr12	33283577	33285577	12.8132	10.4914	29.008	23.357	1	1	1	1	PGE2 sensitive
chr12	33284479	33286479	12.3675	10.6018	28.5383	23.663	1	1	1	1	PGE2 sensitive
chr12	57203652	57205652	0.668516	0.552179	2.81859	1.83592	0	0	0	0	PGE2 sensitive
chr12	75621953	75623953	3.11974	1.98784	7.75113	6.11973	1	0	1	1	PGE2 sensitive
chr12	78275609	78277609	1.11419	1.43567	4.58021	5.09977	0	0	1	1	PGE2 sensitive
chr12	78298333	78300333	2.00555	1.76697	7.63369	9.28159	0	0	1	1	PGE2 sensitive
chr12	79441292	79443292	1.89413	1.98784	4.8151	1.22395	0	0	0	0	PGE2 sensitive
chr12	99380108	99382108	4.23393	2.42959	14.9151	10.9135	1	1	1	1	PGE2 sensitive
chr12	104222784	104224784	3.454	2.98177	10.3348	6.8337	0	1	1	0	PGE2 sensitive
chr12	111047392	111049392	1.55987	0.993922	2.70115	1.52993	0	0	0	0	PGE2 sensitive
chr13	5790073	5792073	2.33981	3.0922	6.22439	5.91574	0	0	0	0	PGE2 sensitive
chr13	19805913	19807913	1.67129	1.76697	2.93603	2.95787	0	0	0	1	PGE2 sensitive
chr13	21010323	21012323	3.00832	1.98784	6.34183	3.87583	0	0	1	1	PGE2 sensitive
chr13	23952104	23954104	0.334258	0.883486	2.70115	0.917959	0	0	0	0	PGE2 sensitive
chr13	30952737	30954737	1.33703	0.883486	4.93254	5.20177	0	0	0	0	PGE2 sensitive
chr13	35511210	35513210	4.56819	4.19656	10.6872	7.34367	1	0	1	1	PGE2 sensitive
chr13	37940094	37942094	1.67129	1.32523	2.93603	3.05986	0	0	0	1	PGE2 sensitive
chr13	39820932	39822932	0.779935	0.552179	2.34883	1.42794	0	0	0	0	PGE2 sensitive
chr13	42247898	42249898	13.9274	8.17225	38.7557	30.5986	1	1	1	1	PGE2 sensitive
chr13	42819194	42821194	0.557097	0.883486	2.46627	3.16186	0	0	0	1	PGE2 sensitive
chr13	44298244	44300244	1.11419	0.77305	5.87207	3.87583	0	0	1	1	PGE2 sensitive
chr13	54808131	54810131	1.55987	1.87741	8.57322	5.30377	0	0	1	1	PGE2 sensitive
chr13	60712018	60714018	1.00277	1.21479	1.64418	0.509977	0	0	0	0	PGE2 sensitive
chr13	63797866	63799866	0.557097	0.77305	2.11394	1.52993	0	0	0	0	PGE2 sensitive
chr13	63799146	63801146	0.334258	0.883486	2.81859	2.75388	0	0	0	0	PGE2 sensitive
chr13	73413577	73415577	0.445677	0.77305	6.22439	5.60975	0	0	1	1	PGE2 sensitive
chr13	75220780	75222780	6.68516	4.19656	11.3918	9.99556	1	1	1	1	PGE2 sensitive
chr13	97044109	97046109	0.445677	0.662615	2.46627	1.52993	0	0	0	0	PGE2 sensitive
chr13	100761770	100763770	0.779935	0.993922	1.29186	1.01995	0	0	0	0	PGE2 sensitive
chr13	107207450	107209450	4.23393	3.75482	6.92904	5.09977	1	1	1	1	PGE2 sensitive
chr13	107741079	107743079	3.34258	4.19656	5.28486	4.38581	1	1	1	1	PGE2 sensitive
chr13	110632541	110634541	0.668516	0.993922	7.63369	9.28159	0	0	1	1	PGE2 sensitive
chr13	112601803	112603803	7.91077	8.83486	16.2069	15.6053	1	1	1	1	PGE2 sensitive
chr14	12399860	12401860	1.44845	1.32523	2.93603	1.42794	0	0	1	0	PGE2 sensitive
chr14	13911427	13913427	2.11697	1.76697	5.87207	3.26386	1	0	1	1	PGE2 sensitive
chr14	18730241	18732241	4.12251	2.98177	23.7232	15.1973	1	1	1	1	PGE2 sensitive
chr14	19846259	19848259	0.668516	0.77305	1.76162	0.917959	0	0	0	0	PGE2 sensitive
chr14	27031205	27033205	1.44845	1.10436	10.1	12.2395	0	0	1	1	PGE2 sensitive
chr14	27355328	27357328	16.0444	14.4671	27.4813	25.9069	1	1	1	1	PGE2 sensitive
chr14	47103713	47105713	3.34258	3.31307	7.16392	6.42572	1	1	1	1	PGE2 sensitive
chr14	59894812	59896812	1.11419	0.220872	1.29186	0.815964	0	0	0	0	PGE2 sensitive
chr14	62350134	62352134	1.67129	0.77305	3.52324	3.05986	0	0	0	0	PGE2 sensitive
chr14	62388677	62390677	1.11419	0.331307	1.52674	1.52993	0	0	0	0	PGE2 sensitive
chr14	64177827	64179827	3.23116	2.87133	4.34533	5.09977	0	0	0	0	PGE2 sensitive
chr14	74397994	74399994	0.557097	0.77305	2.34883	1.12195	0	0	0	0	PGE2 sensitive
chr14	74676548	74678548	2.11697	2.98177	4.22789	6.62971	1	1	1	1	PGE2 sensitive
chr14	74677331	74679331	1.00277	1.65654	3.99301	6.42572	0	0	0	1	PGE2 sensitive
chr14	75763040	75765040	6.46232	8.50356	18.3209	12.0355	1	1	1	1	PGE2 sensitive
chr14	76590175	76592175	0.779935	1.98784	5.4023	4.89578	0	0	1	1	PGE2 sensitive
chr14	77239172	77241172	5.12529	3.75482	24.3104	19.4811	1	1	1	1	PGE2 sensitive
chr14	79361871	79363871	0.779935	0.662615	3.64068	2.2439	0	0	0	0	PGE2 sensitive
chr14	79374283	79376283	4.12251	3.53395	8.2209	7.34367	1	0	1	1	PGE2 sensitive
chr14	82812036	82814036	0.557097	0.110436	2.23139	1.63193	0	0	0	0	PGE2 sensitive
chr14	98895120	98897120	0.668516	0.552179	1.87906	1.63193	0	0	0	0	PGE2 sensitive
chr14	101558606	101560606	2.56264	1.98784	2.70115	2.65188	0	0	0	0	PGE2 sensitive
chr14	101583610	101585610	4.90245	2.42959	9.16043	5.40576	1	1	1	1	PGE2 sensitive
chr14	119895204	119897204	4.67961	4.08612	10.5697	7.13968	1	1	1	1	PGE2 sensitive
chr15	5467013	5469013	2.45123	1.76697	4.46277	1.73392	0	0	0	0	PGE2 sensitive
chr15	12800096	12802096	0.222839	0.220872	1.76162	1.42794	0	0	0	0	PGE2 sensitive
chr15	12855990	12857990	0.557097	0.441743	0.469765	0.611973	0	0	0	0	PGE2 sensitive
chr15	28303384	28305384	0.891355	0.552179	1.52674	1.12195	0	0	0	0	PGE2 sensitive
chr15	37312542	37314542	0.891355	0.993922	7.28136	7.85365	0	0	1	1	PGE2 sensitive
chr15	41076160	41078160	0.557097	0.220872	1.4093	0.917959	0	0	0	0	PGE2 sensitive
chr15	42497804	42499804	1.55987	1.10436	1.64418	2.14191	0	0	0	0	PGE2 sensitive
chr15	42902657	42904657	2.22839	1.65654	6.22439	5.30377	0	0	1	1	PGE2 sensitive
chr15	43533399	43535399	0.891355	0.993922	2.70115	1.32594	0	0	0	0	PGE2 sensitive
chr15	53195502	53197502	2.8969	1.76697	13.036	15.9113	0	0	1	1	PGE2 sensitive
chr15	59837901	59839901	8.02219	7.84094	9.86507	7.85365	1	1	1	1	PGE2 sensitive
chr15	66446622	66448622	0.668516	0.77305	4.69765	3.67184	0	0	1	0	PGE2 sensitive
chr15	67708646	67710646	4.45677	3.53395	17.8511	11.6275	1	1	1	1	PGE2 sensitive
chr15	67981327	67983327	1.67129	2.42959	3.4058	2.54989	0	0	0	0	PGE2 sensitive
chr15	99104593	99106593	2.56264	2.09828	10.922	11.8315	0	0	1	1	PGE2 sensitive
chr16	10802808	10804808	3.56542	3.53395	8.45578	6.62971	1	1	1	1	PGE2 sensitive
chr16	17466943	17468943	1.67129	2.98177	8.57322	4.99778	0	0	1	1	PGE2 sensitive
chr16	17846925	17848925	1.33703	1.32523	2.46627	1.83592	0	0	0	0	PGE2 sensitive
chr16	22069752	22071752	2.33981	2.54002	11.8616	7.85365	0	0	1	1	PGE2 sensitive
chr16	22144369	22146369	3.00832	2.98177	7.98601	8.66962	0	0	1	1	PGE2 sensitive
chr16	25278406	25280406	0.779935	1.21479	2.70115	2.3459	0	0	0	0	PGE2 sensitive
chr16	27348481	27350481	1.44845	1.32523	7.63369	5.30377	0	0	1	1	PGE2 sensitive
chr16	30031716	30033716	1.33703	1.98784	4.8151	3.05986	0	0	1	0	PGE2 sensitive
chr16	30688457	30690457	11.9219	11.3749	27.951	26.0088	1	1	1	1	PGE2 sensitive
chr16	33325973	33327973	0.557097	0.552179	2.34883	1.22395	0	0	0	0	PGE2 sensitive
chr16	33407551	33409551	8.02219	10.9331	8.57322	9.89356	1	1	1	1	PGE2 sensitive
chr16	34197700	34199700	0.891355	0.77305	8.92554	6.11973	0	0	1	1	PGE2 sensitive
chr16	35378565	35380565	2.78548	4.41743	3.99301	3.77383	1	1	0	1	PGE2 sensitive
chr16	43601803	43603803	2.8969	1.87741	18.3209	15.1973	1	0	1	1	PGE2 sensitive
chr16	52160160	52162160	1.11419	0.662615	1.52674	1.52993	0	0	0	0	PGE2 sensitive
chr16	52199300	52201300	1.67129	1.5461	1.64418	2.03991	0	0	0	0	PGE2 sensitive
chr16	52878633	52880633	3.67684	3.97569	5.75463	3.87583	0	1	0	0	PGE2 sensitive
chr16	55588547	55590547	7.68793	7.06789	20.9046	10.1995	1	1	1	1	PGE2 sensitive
chr16	55640144	55642144	3.00832	1.5461	11.1569	10.6075	0	0	1	1	PGE2 sensitive
chr16	59459821	59461821	1.00277	1.10436	3.17092	2.3459	0	0	0	1	PGE2 sensitive
chr16	81422670	81424670	2.11697	1.98784	3.4058	1.73392	0	0	0	0	PGE2 sensitive
chr16	93797797	93799797	1.78271	1.98784	5.04998	3.36585	0	0	1	1	PGE2 sensitive
chr16	96482139	96484139	0.445677	0.883486	3.28836	4.18181	0	0	1	1	PGE2 sensitive
chr16	96484005	96486005	0.334258	0.993922	5.16742	3.87583	0	0	1	1	PGE2 sensitive
chr16	97485345	97487345	0.891355	1.21479	6.22439	6.93569	0	0	1	1	PGE2 sensitive
chr17	10050940	10052940	0.891355	0.883486	1.87906	0.611973	0	0	0	0	PGE2 sensitive
chr17	10816611	10818611	1.33703	0.993922	3.52324	2.3459	0	0	0	0	PGE2 sensitive
chr17	34335590	34337590	4.23393	6.62615	7.86857	10.6075	0	1	1	1	PGE2 sensitive
chr17	62997616	62999616	7.79935	4.19656	8.92554	6.01773	1	1	1	1	PGE2 sensitive
chr17	78252746	78254746	1.44845	1.21479	2.34883	2.2439	0	0	0	0	PGE2 sensitive
chr17	80520666	80522666	1.44845	0.993922	4.34533	2.44789	0	0	1	0	PGE2 sensitive
chr17	85859895	85861895	0.222839	0.441743	1.87906	0.713968	0	0	0	0	PGE2 sensitive
chr18	6318886	6320886	1.22561	1.32523	2.46627	1.83592	0	0	0	0	PGE2 sensitive
chr18	6341337	6343337	0.111419	0.77305	0.939531	0.611973	0	0	0	0	PGE2 sensitive
chr18	7913880	7915880	2.33981	2.20872	3.28836	3.87583	0	0	0	0	PGE2 sensitive
chr18	11675698	11677698	2.78548	2.42959	5.75463	3.87583	0	0	1	1	PGE2 sensitive
chr18	20854143	20856143	1.55987	1.98784	4.34533	1.63193	0	0	1	0	PGE2 sensitive
chr18	23920696	23922696	0.445677	1.5461	9.16043	8.36363	0	0	1	1	PGE2 sensitive
chr18	24742495	24744495	0.557097	0.220872	1.05697	1.22395	0	0	0	0	PGE2 sensitive
chr18	35439876	35441876	4.56819	4.41743	15.7371	9.28159	1	1	1	1	PGE2 sensitive
chr18	52534516	52536516	2.67406	2.42959	8.10345	10.9135	1	1	1	1	PGE2 sensitive
chr18	60237975	60239975	1.33703	0.883486	4.93254	3.97782	0	0	1	1	PGE2 sensitive
chr18	74874627	74876627	12.9246	13.4732	21.9615	28.9667	1	1	1	1	PGE2 sensitive
chr18	74895572	74897572	4.23393	2.87133	14.093	20.1951	1	0	1	1	PGE2 sensitive
chr18	88789406	88791406	3.67684	2.31915	12.3313	6.93569	1	0	1	1	PGE2 sensitive
chr19	11036728	11038728	1.78271	2.09828	4.46277	5.81374	0	0	0	0	PGE2 sensitive
chr19	11583145	11585145	2.22839	4.52787	11.3918	14.7893	0	0	1	1	PGE2 sensitive
chr19	12192561	12194561	0.668516	0.662615	2.58371	1.22395	0	0	0	0	PGE2 sensitive
chr19	16447926	16449926	2.8969	3.42351	5.63719	4.07982	1	0	1	1	PGE2 sensitive
chr19	28868310	28870310	0.334258	0.552179	2.11394	1.42794	0	0	0	0	PGE2 sensitive
chr19	29532313	29534313	1.44845	1.10436	3.64068	3.36585	0	0	0	0	PGE2 sensitive
chr19	30316720	30318720	0.445677	0.662615	4.11045	3.26386	0	0	0	1	PGE2 sensitive
chr19	32069521	32071521	15.0416	13.8045	43.6882	37.6363	1	1	1	1	PGE2 sensitive
chr19	37813652	37815652	15.2644	11.9271	24.8976	16.7273	1	1	1	1	PGE2 sensitive
chr19	40417743	40419743	1.22561	1.21479	11.6267	9.58758	0	0	1	1	PGE2 sensitive
chr19	42811056	42813056	3.89968	2.20872	7.51625	4.89578	1	0	1	1	PGE2 sensitive
chr19	42838842	42840842	7.24226	5.41135	17.7336	10.1995	1	1	1	1	PGE2 sensitive
chr19	53989732	53991732	1.33703	1.10436	5.51974	3.67184	0	0	1	0	PGE2 sensitive
chr19	56404987	56406987	0.668516	0.883486	10.3348	8.46563	0	0	1	1	PGE2 sensitive
chr19	60894636	60896636	2.8969	2.31915	2.81859	3.16186	0	0	0	0	PGE2 sensitive
chr2	4819422	4821422	1.33703	0.662615	9.98252	8.26163	0	0	1	1	PGE2 sensitive
chr2	5034890	5036890	2.78548	1.76697	6.57672	5.30377	0	0	0	0	PGE2 sensitive
chr2	5625194	5627194	1.55987	0.552179	2.81859	1.73392	0	0	0	0	PGE2 sensitive
chr2	6645910	6647910	0.891355	0.441743	1.87906	1.52993	0	0	0	0	PGE2 sensitive
chr2	10359064	10361064	1.33703	1.21479	3.99301	2.14191	0	0	0	0	PGE2 sensitive
chr2	28440028	28442028	1.11419	1.76697	4.8151	5.60975	0	0	1	1	PGE2 sensitive
chr2	37534372	37536372	0.668516	1.43567	1.64418	1.93791	0	0	0	0	PGE2 sensitive
chr2	43620382	43622382	0.334258	0.552179	0.469765	1.52993	0	0	0	0	PGE2 sensitive
chr2	43867607	43869607	2.33981	1.43567	9.86507	7.85365	0	0	1	1	PGE2 sensitive
chr2	45683760	45685760	1.89413	1.87741	5.4023	3.05986	0	0	1	0	PGE2 sensitive
chr2	50165284	50167284	0.334258	0.441743	1.64418	1.32594	0	0	0	0	PGE2 sensitive
chr2	57450121	57452121	0.668516	0.993922	2.93603	2.3459	0	0	0	0	PGE2 sensitive
chr2	59170761	59172761	5.68239	4.19656	8.33834	7.24168	1	1	1	1	PGE2 sensitive
chr2	61488945	61490945	3.67684	2.20872	18.7906	22.235	0	0	1	1	PGE2 sensitive
chr2	62674871	62676871	1.00277	1.10436	2.46627	2.3459	0	0	0	1	PGE2 sensitive
chr2	65278400	65280400	1.78271	0.883486	5.4023	4.79379	0	0	1	1	PGE2 sensitive
chr2	65997926	65999926	1.11419	0.77305	1.87906	1.22395	0	0	0	0	PGE2 sensitive
chr2	68433719	68435719	1.89413	2.31915	14.3278	12.2395	0	0	1	1	PGE2 sensitive
chr2	71881729	71883729	0.222839	0.77305	2.46627	0.917959	0	0	0	0	PGE2 sensitive
chr2	78533122	78535122	1.33703	0.552179	2.93603	1.52993	0	0	0	0	PGE2 sensitive
chr2	79120084	79122084	2.67406	1.10436	8.33834	5.60975	0	0	1	1	PGE2 sensitive
chr2	79338225	79340225	1.44845	2.09828	3.99301	1.93791	0	0	0	0	PGE2 sensitive
chr2	83620959	83622959	1.11419	0.441743	1.05697	1.73392	0	0	0	0	PGE2 sensitive
chr2	84021112	84023112	9.8049	6.51571	13.9755	12.7494	1	1	1	1	PGE2 sensitive
chr2	84211140	84213140	0.668516	1.10436	1.76162	1.22395	0	0	0	0	PGE2 sensitive
chr2	84765063	84767063	1.55987	1.43567	9.16043	6.93569	0	0	1	1	PGE2 sensitive
chr2	92341569	92343569	0.891355	0.662615	3.64068	0.917959	0	0	0	0	PGE2 sensitive
chr2	94113745	94115745	1.44845	1.98784	5.63719	5.40576	0	0	1	1	PGE2 sensitive
chr2	94137633	94139633	3.78826	3.64438	13.2709	12.8514	1	1	1	1	PGE2 sensitive
chr2	101858693	101860693	5.23671	5.41135	13.5058	15.8093	1	1	1	1	PGE2 sensitive
chr2	102383275	102385275	2.45123	2.09828	2.93603	2.44789	0	0	0	0	PGE2 sensitive
chr2	103720923	103722923	0.557097	0.552179	2.93603	2.44789	0	0	1	0	PGE2 sensitive
chr2	125381498	125383498	1.78271	1.76697	3.05348	2.44789	0	0	0	0	PGE2 sensitive
chr2	126802463	126804463	0.334258	1.10436	3.4058	2.3459	0	0	0	0	PGE2 sensitive
chr2	131363823	131365823	1.55987	0.77305	3.75812	2.14191	0	0	0	0	PGE2 sensitive
chr2	131373640	131375640	2.00555	1.87741	5.16742	4.69179	0	0	1	1	PGE2 sensitive
chr2	136024716	136026716	5.01387	3.31307	11.979	6.62971	1	0	1	1	PGE2 sensitive
chr2	146415439	146417439	4.12251	4.6383	11.6267	6.8337	1	1	1	1	PGE2 sensitive
chr2	146605481	146607481	1.89413	1.65654	2.34883	3.16186	0	0	0	0	PGE2 sensitive
chr2	150926216	150928216	1.33703	0.662615	2.70115	2.85587	0	0	0	0	PGE2 sensitive
chr2	153703958	153705958	2.67406	3.0922	8.2209	10.1995	0	1	1	1	PGE2 sensitive
chr2	157221158	157223158	0.779935	0.662615	2.34883	1.32594	0	0	0	0	PGE2 sensitive
chr2	168172669	168174669	2.22839	1.5461	2.58371	2.3459	0	0	0	0	PGE2 sensitive
chr2	168196758	168198758	3.23116	2.87133	5.87207	3.97782	0	0	1	1	PGE2 sensitive
chr2	168527431	168529431	0.111419	1.10436	1.05697	0.611973	0	0	0	0	PGE2 sensitive
chr3	8973010	8975010	4.12251	3.64438	6.8116	5.09977	0	0	1	1	PGE2 sensitive
chr3	15178619	15180619	1.67129	2.76089	6.34183	6.01773	0	0	1	1	PGE2 sensitive
chr3	22330531	22332531	0.891355	0.993922	9.16043	4.28381	0	0	1	1	PGE2 sensitive
chr3	38236827	38238827	9.13638	9.05573	23.958	15.1973	1	1	1	1	PGE2 sensitive
chr3	60255234	60257234	2.8969	2.42959	2.81859	2.54989	1	0	0	0	PGE2 sensitive
chr3	60257060	60259060	3.56542	3.0922	4.22789	3.46785	1	1	1	1	PGE2 sensitive
chr3	65371848	65373848	2.67406	3.0922	6.22439	3.77383	0	0	0	0	PGE2 sensitive
chr3	68631769	68633769	19.0527	17.7802	40.987	41.5122	1	1	1	1	PGE2 sensitive
chr3	68637092	68639092	13.5932	13.5836	25.2499	25.3969	1	1	1	1	PGE2 sensitive
chr3	69452669	69454669	1.67129	0.993922	5.28486	3.05986	0	0	1	0	PGE2 sensitive
chr3	90131867	90133867	2.78548	1.87741	4.8151	4.38581	0	0	0	1	PGE2 sensitive
chr3	107133660	107135660	0.668516	0.662615	13.3883	7.95565	0	0	1	1	PGE2 sensitive
chr3	122598593	122600593	3.00832	4.52787	7.75113	7.54767	0	1	1	1	PGE2 sensitive
chr3	126856847	126858847	6.46232	4.08612	7.75113	6.62971	1	1	1	1	PGE2 sensitive
chr3	130148413	130150413	0.557097	0.110436	3.05348	2.44789	0	0	1	0	PGE2 sensitive
chr3	138604241	138606241	4.56819	3.97569	7.98601	4.28381	1	1	1	1	PGE2 sensitive
chr4	3390746	3392746	2.00555	2.76089	4.8151	2.65188	0	1	1	1	PGE2 sensitive
chr4	3821671	3823671	1.55987	1.10436	2.70115	3.67184	0	0	0	0	PGE2 sensitive
chr4	3822398	3824398	1.55987	1.21479	2.70115	3.87583	0	0	0	0	PGE2 sensitive
chr4	7233725	7235725	0.891355	0.883486	1.29186	0.713968	0	0	0	0	PGE2 sensitive
chr4	16195874	16197874	5.57097	5.63222	21.1394	21.2151	1	1	1	1	PGE2 sensitive
chr4	16197958	16199958	2.67406	2.76089	20.6697	21.0111	0	0	1	1	PGE2 sensitive
chr4	16198669	16200669	2.56264	3.0922	18.2034	18.9712	0	0	1	1	PGE2 sensitive
chr4	56911586	56913586	0.334258	1.43567	2.23139	1.52993	0	0	0	0	PGE2 sensitive
chr4	62274007	62276007	2.11697	2.20872	6.69416	6.22172	0	0	1	1	PGE2 sensitive
chr4	63755332	63757332	1.11419	2.42959	2.70115	4.4878	0	0	0	0	PGE2 sensitive
chr4	63756992	63758992	1.33703	1.87741	7.86857	6.22172	0	0	0	0	PGE2 sensitive
chr4	63934525	63936525	0.891355	0.993922	4.34533	5.09977	0	0	0	1	PGE2 sensitive
chr4	83496251	83498251	1.11419	0.77305	4.93254	3.05986	0	0	1	0	PGE2 sensitive
chr4	83511418	83513418	1.11419	0.883486	2.34883	1.01995	0	0	0	0	PGE2 sensitive
chr4	102278094	102280094	1.55987	1.10436	6.34183	5.09977	0	0	1	1	PGE2 sensitive
chr4	116201983	116203983	3.00832	2.87133	5.04998	4.79379	0	0	1	1	PGE2 sensitive
chr4	116950731	116952731	1.44845	1.32523	4.69765	2.3459	0	0	1	0	PGE2 sensitive
chr4	122825968	122827968	5.12529	3.42351	18.4383	12.2395	1	1	1	1	PGE2 sensitive
chr4	123084420	123086420	0.891355	0.77305	4.8151	1.52993	0	0	0	0	PGE2 sensitive
chr4	143171058	143173058	1.22561	1.5461	3.17092	3.26386	0	0	0	0	PGE2 sensitive
chr4	148021910	148023910	0.557097	0.220872	0.939531	0.815964	0	0	0	0	PGE2 sensitive
chr4	148479886	148481886	1.33703	0.883486	1.9965	1.83592	0	0	0	0	PGE2 sensitive
chr4	149942415	149944415	0.668516	0.552179	6.45928	5.71175	0	0	1	1	PGE2 sensitive
chr5	5310858	5312858	1.89413	1.10436	3.05348	3.05986	0	0	0	0	PGE2 sensitive
chr5	8564835	8566835	1.33703	0.662615	2.81859	1.73392	0	0	0	0	PGE2 sensitive
chr5	21366678	21368678	14.5959	9.93922	26.6592	17.4412	1	1	1	1	PGE2 sensitive
chr5	27902062	27904062	2.45123	2.42959	5.28486	3.87583	0	0	1	0	PGE2 sensitive
chr5	29972025	29974025	10.0277	10.381	15.8546	20.0931	1	1	1	1	PGE2 sensitive
chr5	34973056	34975056	1.22561	1.10436	4.8151	3.97782	0	0	1	1	PGE2 sensitive
chr5	38081752	38083752	7.13084	7.62007	7.39881	6.7317	1	1	1	1	PGE2 sensitive
chr5	64855467	64857467	1.00277	1.10436	5.16742	4.89578	0	0	0	0	PGE2 sensitive
chr5	67235790	67237790	1.33703	1.98784	6.57672	4.38581	0	0	1	1	PGE2 sensitive
chr5	67633034	67635034	0.891355	0.77305	8.69066	5.71175	0	0	1	1	PGE2 sensitive
chr5	73323572	73325572	1.33703	1.10436	1.17441	1.01995	0	0	0	0	PGE2 sensitive
chr5	73957840	73959840	0.334258	0.331307	1.76162	1.12195	0	0	0	0	PGE2 sensitive
chr5	74617765	74619765	0.445677	0.441743	3.28836	4.28381	0	0	1	1	PGE2 sensitive
chr5	90281568	90283568	3.11974	0.552179	2.93603	2.95787	0	0	0	0	PGE2 sensitive
chr5	105150020	105152020	6.68516	4.52787	14.9151	12.9534	1	1	1	1	PGE2 sensitive
chr5	108301610	108303610	1.11419	0.441743	2.23139	0.713968	0	0	0	0	PGE2 sensitive
chr5	108439943	108441943	1.33703	0.883486	5.4023	3.67184	0	0	1	0	PGE2 sensitive
chr5	114516212	114518212	1.11419	0.662615	1.4093	1.42794	0	0	0	0	PGE2 sensitive
chr5	122082511	122084511	0.891355	0.552179	2.58371	3.26386	0	0	0	1	PGE2 sensitive
chr5	124744155	124746155	0.891355	0.552179	3.28836	1.52993	0	0	1	0	PGE2 sensitive
chr5	128976764	128978764	1.44845	0.662615	5.04998	2.95787	0	0	1	1	PGE2 sensitive
chr5	135100209	135102209	0.668516	0.77305	1.52674	1.93791	0	0	0	0	PGE2 sensitive
chr5	137274280	137276280	1.78271	1.43567	3.52324	3.56984	0	0	1	1	PGE2 sensitive
chr5	140400814	140402814	1.00277	1.87741	7.04648	4.18181	0	0	1	1	PGE2 sensitive
chr6	15670620	15672620	1.89413	1.5461	6.8116	6.32372	0	0	1	1	PGE2 sensitive
chr6	15682721	15684721	2.33981	2.65046	20.9046	18.8692	0	0	1	1	PGE2 sensitive
chr6	24046255	24048255	2.33981	2.20872	4.8151	4.38581	0	0	1	1	PGE2 sensitive
chr6	28775438	28777438	2.33981	2.98177	4.11045	3.36585	0	0	1	1	PGE2 sensitive
chr6	33803997	33805997	3.67684	2.98177	19.1429	15.1973	1	0	1	1	PGE2 sensitive
chr6	33968408	33970408	1.00277	1.43567	1.87906	1.01995	0	0	0	0	PGE2 sensitive
chr6	35143448	35145448	1.11419	1.21479	2.81859	2.03991	0	0	0	0	PGE2 sensitive
chr6	50334031	50336031	1.78271	1.43567	2.81859	3.26386	0	0	0	0	PGE2 sensitive
chr6	66862424	66864424	1.44845	0.552179	6.57672	3.77383	0	0	1	1	PGE2 sensitive
chr6	66863337	66865337	1.89413	0.77305	6.45928	5.20177	0	0	1	1	PGE2 sensitive
chr6	66916232	66918232	1.33703	1.65654	4.58021	3.05986	0	0	1	1	PGE2 sensitive
chr6	71192434	71194434	0.891355	0.662615	9.04299	8.36363	0	0	1	1	PGE2 sensitive
chr6	72022864	72024864	1.89413	1.10436	7.04648	4.38581	0	0	0	0	PGE2 sensitive
chr6	72083081	72085081	3.00832	1.76697	18.3209	19.3791	0	0	1	1	PGE2 sensitive
chr6	73239322	73241322	1.44845	2.31915	5.75463	5.71175	0	0	1	1	PGE2 sensitive
chr6	94550704	94552704	0.891355	1.10436	4.69765	4.28381	0	0	0	1	PGE2 sensitive
chr6	94551779	94553779	1.22561	1.65654	6.34183	3.97782	0	0	0	1	PGE2 sensitive
chr6	106786312	106788312	0.891355	0.883486	3.17092	2.2439	0	0	0	0	PGE2 sensitive
chr6	108145606	108147606	5.23671	3.42351	16.7941	10.8115	1	1	1	1	PGE2 sensitive
chr6	121237662	121239662	1.89413	1.87741	3.99301	2.95787	0	0	1	0	PGE2 sensitive
chr6	124956529	124958529	2.67406	1.32523	5.98951	6.52771	1	0	1	1	PGE2 sensitive
chr6	134224743	134226743	3.23116	1.5461	7.04648	6.93569	0	0	1	0	PGE2 sensitive
chr6	135898453	135900453	8.80213	7.17833	17.1464	13.1574	1	1	1	1	PGE2 sensitive
chr6	140560297	140562297	4.90245	4.85917	20.5522	15.4013	1	1	1	1	PGE2 sensitive
chr6	140561448	140563448	1.67129	1.98784	7.39881	5.09977	1	1	1	1	PGE2 sensitive
chr6	142864440	142866440	14.3731	13.1419	13.9755	14.0754	1	1	1	1	PGE2 sensitive
chr7	12936280	12938280	1.00277	0.883486	6.92904	3.67184	0	0	1	1	PGE2 sensitive
chr7	16189157	16191157	4.90245	3.64438	21.4918	15.2993	0	0	1	1	PGE2 sensitive
chr7	24616967	24618967	0.557097	0.77305	1.29186	1.32594	0	0	0	0	PGE2 sensitive
chr7	38070247	38072247	2.78548	2.65046	5.63719	4.99778	0	0	1	1	PGE2 sensitive
chr7	38123290	38125290	0.668516	0.552179	1.4093	1.01995	0	0	0	0	PGE2 sensitive
chr7	74526832	74528832	0.891355	0.993922	9.63019	10.6075	0	0	1	1	PGE2 sensitive
chr7	74694440	74696440	0.779935	0.77305	3.05348	3.87583	0	0	0	0	PGE2 sensitive
chr7	74695498	74697498	0.668516	1.10436	5.75463	4.89578	0	0	0	0	PGE2 sensitive
chr7	104339531	104341531	1.67129	0.552179	3.99301	2.2439	0	0	1	0	PGE2 sensitive
chr7	112347674	112349674	0.557097	0.883486	1.05697	0.611973	0	0	0	0	PGE2 sensitive
chr7	113779447	113781447	0.557097	0.77305	2.58371	2.54989	0	0	0	0	PGE2 sensitive
chr7	127645616	127647616	0.891355	0.77305	3.64068	2.03991	0	0	0	0	PGE2 sensitive
chr7	128225520	128227520	3.00832	1.98784	11.3918	11.8315	1	0	1	1	PGE2 sensitive
chr7	132764065	132766065	3.23116	3.53395	7.98601	7.34367	0	1	1	1	PGE2 sensitive
chr7	141249714	141251714	1.22561	0.993922	2.34883	1.73392	0	0	0	0	PGE2 sensitive
chr7	144390961	144392961	2.00555	2.54002	8.45578	4.38581	0	0	1	1	PGE2 sensitive
chr8	6143816	6145816	3.454	1.76697	4.93254	2.54989	0	0	1	0	PGE2 sensitive
chr8	46335559	46337559	8.24503	8.17225	26.7766	28.3547	1	1	1	1	PGE2 sensitive
chr8	78348576	78350576	0.779935	0.331307	1.29186	0.509977	0	0	0	0	PGE2 sensitive
chr8	79751203	79753203	0.779935	1.10436	5.4023	3.87583	0	0	1	1	PGE2 sensitive
chr8	79752423	79754423	0.445677	0.77305	4.93254	3.36585	0	0	1	1	PGE2 sensitive
chr8	83200155	83202155	4.45677	3.20264	6.8116	5.40576	0	0	1	0	PGE2 sensitive
chr8	83828823	83830823	4.23393	1.65654	5.16742	3.16186	1	0	1	0	PGE2 sensitive
chr8	88104635	88106635	2.56264	2.65046	4.58021	2.3459	1	1	1	1	PGE2 sensitive
chr8	91006214	91008214	1.11419	1.10436	6.10695	3.87583	0	0	1	1	PGE2 sensitive
chr8	94282431	94284431	3.56542	3.75482	11.5093	6.62971	1	1	1	1	PGE2 sensitive
chr8	94484506	94486506	4.0111	4.19656	16.0895	12.0355	1	1	1	1	PGE2 sensitive
chr8	107620335	107622335	1.00277	0.77305	2.23139	0.917959	0	0	0	0	PGE2 sensitive
chr8	108316762	108318762	1.55987	2.31915	8.69066	7.64966	0	0	1	1	PGE2 sensitive
chr8	110863165	110865165	1.89413	0.883486	6.10695	5.30377	0	0	1	1	PGE2 sensitive
chr8	116682584	116684584	0.891355	0.77305	2.58371	2.03991	0	0	0	0	PGE2 sensitive
chr8	125361538	125363538	6.12806	4.08612	27.4813	17.9512	1	1	1	1	PGE2 sensitive
chr8	128018971	128020971	3.89968	2.54002	5.4023	4.28381	1	0	1	1	PGE2 sensitive
chr9	25288373	25290373	3.00832	2.31915	6.22439	4.4878	1	0	1	1	PGE2 sensitive
chr9	35186707	35188707	1.78271	1.5461	13.2709	15.0953	0	0	1	1	PGE2 sensitive
chr9	53236361	53238361	0.891355	0.883486	5.4023	4.5898	0	0	0	1	PGE2 sensitive
chr9	55753806	55755806	2.11697	1.10436	3.05348	2.03991	0	0	0	0	PGE2 sensitive
chr9	57916704	57918704	4.56819	5.41135	7.51625	9.48558	1	1	1	1	PGE2 sensitive
chr9	57926928	57928928	2.8969	3.86525	8.92554	9.89356	0	1	1	1	PGE2 sensitive
chr9	60898970	60900970	0.668516	1.21479	7.16392	9.79157	0	0	1	1	PGE2 sensitive
chr9	60900092	60902092	1.78271	1.21479	7.98601	6.01773	0	0	1	1	PGE2 sensitive
chr9	63057253	63059253	10.5848	8.72443	21.6092	15.8093	1	1	1	1	PGE2 sensitive
chr9	66318466	66320466	10.0277	6.95745	32.8836	27.4368	1	1	1	1	PGE2 sensitive
chr9	66389592	66391592	2.45123	1.5461	15.0325	11.1175	0	0	1	1	PGE2 sensitive
chr9	68989211	68991211	2.45123	1.5461	3.28836	4.07982	0	0	1	1	PGE2 sensitive
chr9	70379244	70381244	1.22561	0.662615	3.99301	2.03991	0	0	1	0	PGE2 sensitive
chr9	75619002	75621002	0.445677	0.883486	0.939531	0.509977	0	0	0	0	PGE2 sensitive
chr9	75619495	75621495	0.445677	0.552179	1.05697	0.815964	0	0	0	0	PGE2 sensitive
chr9	83022123	83024123	1.78271	1.98784	13.9755	11.9335	0	0	1	1	PGE2 sensitive
chr9	83022890	83024890	2.00555	1.98784	12.5662	11.7295	0	0	1	1	PGE2 sensitive
chr9	83186957	83188957	3.23116	2.65046	8.45578	6.22172	0	0	1	1	PGE2 sensitive
chr9	83298828	83300828	4.56819	3.42351	8.8081	6.93569	1	1	1	1	PGE2 sensitive
chr9	83299723	83301723	3.78826	3.31307	8.2209	6.11973	1	1	1	1	PGE2 sensitive
chr9	83341633	83343633	2.11697	2.42959	3.87557	2.44789	0	0	1	0	PGE2 sensitive
chr9	88743876	88745876	3.34258	1.5461	10.4523	6.22172	1	0	1	1	PGE2 sensitive
chr9	88937524	88939524	1.11419	0.441743	7.04648	6.7317	0	0	1	1	PGE2 sensitive
chr9	90002990	90004990	1.55987	1.5461	6.8116	5.09977	0	0	1	1	PGE2 sensitive
chr9	100473197	100475197	0.445677	0.77305	5.75463	4.5898	0	0	1	1	PGE2 sensitive
chr9	100950788	100952788	1.33703	1.32523	2.11394	2.03991	0	0	0	0	PGE2 sensitive
chr9	114759577	114761577	1.89413	0.77305	3.17092	2.95787	0	0	0	0	PGE2 sensitive
chrX	11775737	11777737	1.44845	1.21479	3.75812	3.56984	0	0	1	0	PGE2 sensitive
chrX	12437548	12439548	0.668516	0.77305	1.87906	0.611973	0	0	0	0	PGE2 sensitive
chrX	19205610	19207610	3.11974	1.43567	5.87207	5.40576	0	0	0	0	PGE2 sensitive
chrX	49273687	49275687	2.56264	2.09828	4.8151	2.03991	0	1	1	0	PGE2 sensitive
chrX	75401834	75403834	2.45123	1.98784	4.46277	3.77383	0	0	1	0	PGE2 sensitive
chrX	85697146	85699146	1.22561	0.662615	6.45928	7.03769	0	0	1	1	PGE2 sensitive
chrX	98697900	98699900	2.00555	1.65654	4.34533	4.07982	0	0	1	1	PGE2 sensitive
chrX	104759497	104761497	1.44845	0.662615	8.2209	8.87361	0	0	1	1	PGE2 sensitive
chrX	105709872	105711872	6.46232	7.17833	14.2104	7.54767	1	1	1	1	PGE2 sensitive
chrX	153270851	153272851	0.891355	0.77305	2.58371	1.63193	0	0	1	0	PGE2 sensitive
chrX	153277018	153279018	0.891355	0.883486	2.11394	0.713968	0	0	0	0	PGE2 sensitive
chrX	157447771	157449771	0.557097	0.331307	1.76162	0.815964	0	0	0	0	PGE2 sensitive
chrX	159743818	159745818	0.445677	0.993922	3.28836	3.05986	0	0	1	1	PGE2 sensitive
chrX	162920913	162922913	0.668516	0.883486	1.29186	1.83592	0	0	0	0	PGE2 sensitive
chrX	166717284	166719284	0.891355	0.552179	2.70115	4.5898	0	0	1	1	PGE2 sensitive
chrX	166719186	166721186	2.11697	1.76697	3.64068	3.97782	1	0	1	1	PGE2 sensitive
chrX	167019038	167021038	2.00555	1.43567	5.16742	6.11973	0	0	0	1	PGE2 sensitive
chr1	34043805	34045805	0.668516	0.883486	3.28836	5.91574	0	0	0	1	PGE2 resistant
chr1	62688343	62690343	2.22839	2.65046	25.6022	29.1707	0	0	1	1	PGE2 resistant
chr1	62762933	62764933	4.34535	3.64438	9.16043	10.4035	0	0	1	1	PGE2 resistant
chr1	75159742	75161742	1.00277	1.5461	2.46627	6.32372	0	0	0	0	PGE2 resistant
chr1	79765433	79767433	1.89413	1.21479	3.4058	3.67184	0	0	0	0	PGE2 resistant
chr1	89139714	89141714	2.00555	1.76697	7.16392	9.68957	0	0	1	1	PGE2 resistant
chr1	150202177	150204177	2.67406	3.20264	7.86857	7.54767	0	1	0	1	PGE2 resistant
chr1	160369217	160371217	6.79658	4.85917	13.3883	14.4834	1	0	0	1	PGE2 resistant
chr1	160370893	160372893	5.12529	9.60791	20.7871	24.8869	1	1	1	1	PGE2 resistant
chr1	162520981	162522981	6.12806	4.41743	21.1394	24.4789	1	1	1	1	PGE2 resistant
chr1	180219922	180221922	1.67129	2.76089	4.46277	7.34367	0	1	1	1	PGE2 resistant
chr1	180221201	180223201	0.779935	1.21479	3.87557	4.38581	0	0	0	0	PGE2 resistant
chr10	16087407	16089407	5.57097	5.52179	6.22439	7.64966	1	1	1	1	PGE2 resistant
chr10	16087929	16089929	7.57651	7.06789	8.45578	9.79157	1	1	1	1	PGE2 resistant
chr10	17010287	17012287	5.01387	3.0922	7.51625	7.54767	1	1	1	1	PGE2 resistant
chr10	19025821	19027821	3.454	4.08612	29.9475	42.3281	0	0	1	1	PGE2 resistant
chr10	19152087	19154087	1.67129	0.552179	3.4058	4.69179	0	0	0	1	PGE2 resistant
chr10	20864154	20866154	1.89413	3.75482	4.46277	6.7317	0	1	1	1	PGE2 resistant
chr10	30534408	30536408	1.78271	0.993922	4.93254	5.50776	0	0	1	1	PGE2 resistant
chr10	34088712	34090712	7.79935	5.96353	26.8941	33.1485	1	1	1	1	PGE2 resistant
chr10	43416532	43418532	1.55987	1.21479	2.81859	3.56984	0	0	0	1	PGE2 resistant
chr10	63033709	63035709	1.78271	1.21479	17.9685	22.337	0	0	1	1	PGE2 resistant
chr10	88719057	88721057	29.4147	26.2837	68.3509	62.3192	1	1	1	1	PGE2 resistant
chr10	96631991	96633991	5.34813	6.73658	11.1569	13.1574	1	1	1	1	PGE2 resistant
chr10	96690112	96692112	3.23116	5.8531	18.9081	22.745	0	0	1	1	PGE2 resistant
chr10	120187736	120189736	27.0749	27.9403	24.1929	24.7849	1	1	1	1	PGE2 resistant
chr10	120190384	120192384	2.8969	3.64438	7.63369	8.15964	1	1	1	1	PGE2 resistant
chr11	5294051	5296051	1.67129	1.98784	7.98601	10.8115	0	0	1	1	PGE2 resistant
chr11	9125571	9127571	1.44845	5.08005	10.2174	13.9734	0	1	1	1	PGE2 resistant
chr11	63097821	63099821	1.78271	2.65046	4.69765	7.95565	0	0	0	1	PGE2 resistant
chr11	72842252	72844252	0.891355	1.43567	4.11045	5.40576	0	0	1	1	PGE2 resistant
chr11	79196667	79198667	5.12529	3.42351	7.51625	9.38358	1	0	1	1	PGE2 resistant
chr11	97321091	97323091	0.668516	1.10436	4.58021	6.01773	0	0	1	1	PGE2 resistant
chr11	104082921	104084921	1.22561	1.87741	4.69765	6.32372	0	0	1	1	PGE2 resistant
chr11	110419730	110421730	0.779935	1.43567	1.64418	1.32594	0	0	0	0	PGE2 resistant
chr11	117977047	117979047	4.79103	3.53395	37.6987	44.572	0	0	1	1	PGE2 resistant
chr11	121603302	121605302	1.44845	1.65654	7.39881	8.46563	0	0	1	1	PGE2 resistant
chr12	8800997	8802997	0.334258	1.43567	4.69765	5.91574	0	0	0	1	PGE2 resistant
chr12	32697931	32699931	4.56819	3.75482	12.9186	13.2594	1	0	1	1	PGE2 resistant
chr12	35737162	35739162	1.55987	1.5461	10.6872	12.3415	0	0	1	1	PGE2 resistant
chr12	40151487	40153487	1.11419	0.883486	2.70115	1.83592	0	0	0	0	PGE2 resistant
chr12	73306932	73308932	9.8049	9.93922	18.4383	20.8071	1	1	1	1	PGE2 resistant
chr12	85512768	85514768	7.24226	9.38704	35.9371	45.286	1	1	1	1	PGE2 resistant
chr12	86105255	86107255	1.55987	3.31307	3.75812	3.36585	0	1	1	1	PGE2 resistant
chr12	98696589	98698589	9.02497	10.4914	22.1964	27.5388	1	1	1	1	PGE2 resistant
chr12	101838666	101840666	1.00277	0.662615	2.11394	2.3459	0	0	0	0	PGE2 resistant
chr12	109390168	109392168	1.22561	1.65654	6.92904	10.5055	0	0	1	1	PGE2 resistant
chr12	110878246	110880246	13.0361	14.7984	29.4778	30.2927	1	1	1	1	PGE2 resistant
chr12	119027444	119029444	1.33703	1.21479	6.92904	11.5255	0	0	1	1	PGE2 resistant
chr12	119100638	119102638	2.8969	1.87741	16.2069	25.6009	0	0	1	1	PGE2 resistant
chr12	119105447	119107447	1.44845	1.43567	5.16742	6.11973	0	0	0	0	PGE2 resistant
chr12	119106806	119108806	1.55987	0.883486	14.093	20.2971	0	0	1	1	PGE2 resistant
chr12	119138714	119140714	14.0388	12.2584	36.4068	39.5742	1	1	1	1	PGE2 resistant
chr12	119259055	119261055	1.78271	1.43567	2.70115	6.42572	0	0	0	1	PGE2 resistant
chr13	16497224	16499224	1.89413	1.43567	10.922	12.1375	0	0	1	1	PGE2 resistant
chr13	16498197	16500197	0.445677	0.552179	5.16742	5.60975	0	0	0	0	PGE2 resistant
chr13	17783968	17785968	4.67961	4.6383	9.04299	8.56762	1	1	1	1	PGE2 resistant
chr13	24487023	24489023	2.33981	3.20264	10.5697	16.2173	0	0	1	1	PGE2 resistant
chr13	48952291	48954291	3.34258	5.41135	5.04998	4.79379	0	1	1	1	PGE2 resistant
chr13	49176984	49178984	5.45955	6.40528	11.5093	12.1375	1	1	1	1	PGE2 resistant
chr13	63342451	63344451	2.11697	3.20264	7.04648	11.3215	0	1	1	1	PGE2 resistant
chr13	81357986	81359986	1.55987	1.21479	4.34533	8.66962	0	0	0	1	PGE2 resistant
chr13	97465301	97467301	5.45955	3.97569	9.86507	11.9335	1	1	1	1	PGE2 resistant
chr13	111648534	111650534	7.91077	7.62007	13.2709	17.8492	1	1	1	1	PGE2 resistant
chr13	116740020	116742020	6.23948	13.3627	21.3743	24.4789	1	1	1	1	PGE2 resistant
chr14	22138533	22140533	1.78271	1.98784	1.4093	1.42794	0	0	0	0	PGE2 resistant
chr14	47159127	47161127	2.00555	1.5461	8.10345	10.8115	0	0	1	1	PGE2 resistant
chr14	60884779	60886779	0.891355	1.87741	1.52674	3.05986	0	0	0	1	PGE2 resistant
chr14	74880032	74882032	0.891355	1.10436	5.75463	10.6075	0	0	1	1	PGE2 resistant
chr14	75184982	75186982	17.6043	17.7802	40.0475	44.266	1	1	1	1	PGE2 resistant
chr14	103165643	103167643	2.67406	2.42959	14.093	16.0133	0	1	1	1	PGE2 resistant
chr14	106061687	106063687	1.55987	0.441743	4.22789	4.99778	0	0	1	1	PGE2 resistant
chr15	10696108	10698108	2.45123	2.76089	7.04648	8.26163	1	1	1	1	PGE2 resistant
chr15	25562894	25564894	3.454	4.19656	17.8511	18.3592	1	0	1	1	PGE2 resistant
chr15	36761835	36763835	6.57374	8.72443	5.4023	10.1995	1	1	1	1	PGE2 resistant
chr15	77054989	77056989	3.00832	1.43567	7.16392	6.32372	1	0	1	1	PGE2 resistant
chr15	77057720	77059720	1.89413	2.31915	6.22439	7.24168	0	1	1	1	PGE2 resistant
chr16	19816865	19818865	1.00277	1.32523	2.23139	2.44789	0	0	0	0	PGE2 resistant
chr16	23998679	24000679	34.4286	33.1307	71.7567	82.6163	1	1	1	1	PGE2 resistant
chr16	26600824	26602824	5.57097	4.307	13.9755	11.5255	1	1	1	1	PGE2 resistant
chr16	45329548	45331548	24.0666	20.0993	23.3708	21.623	1	1	1	1	PGE2 resistant
chr16	45378742	45380742	2.11697	3.53395	5.51974	6.52771	0	0	0	0	PGE2 resistant
chr16	45385988	45387988	2.22839	1.98784	7.39881	10.4035	0	0	0	1	PGE2 resistant
chr16	64986757	64988757	4.45677	5.52179	10.4523	9.28159	1	1	1	1	PGE2 resistant
chr16	64988586	64990586	2.22839	1.5461	2.81859	3.46785	0	0	0	0	PGE2 resistant
chr16	91361799	91363799	6.12806	5.41135	21.1394	24.5809	0	0	1	1	PGE2 resistant
chr16	93235226	93237226	1.67129	2.54002	3.52324	4.79379	0	0	0	1	PGE2 resistant
chr17	27799435	27801435	23.8437	22.7498	20.1999	18.7672	1	1	1	1	PGE2 resistant
chr17	50420588	50422588	1.33703	2.54002	3.52324	6.22172	0	0	0	1	PGE2 resistant
chr17	83303642	83305642	1.33703	1.76697	10.5697	15.1973	0	0	1	1	PGE2 resistant
chr17	86243559	86245559	5.7938	7.50963	15.0325	15.0953	1	1	1	1	PGE2 resistant
chr18	5473112	5475112	0.668516	0.662615	10.3348	12.3415	0	0	1	1	PGE2 resistant
chr18	39377468	39379468	1.67129	1.5461	12.6837	15.7073	0	0	1	1	PGE2 resistant
chr18	39717703	39719703	1.55987	1.76697	5.98951	4.89578	0	0	1	1	PGE2 resistant
chr18	65304185	65306185	4.90245	10.381	23.6057	31.5166	1	1	1	1	PGE2 resistant
chr18	76201821	76203821	1.67129	0.993922	3.52324	4.5898	0	0	0	0	PGE2 resistant
chr19	7334828	7336828	6.57374	6.84702	26.072	35.2904	1	1	1	1	PGE2 resistant
chr19	16282737	16284737	3.89968	5.19048	7.51625	10.1995	0	0	1	1	PGE2 resistant
chr19	21294239	21296239	2.33981	2.65046	8.45578	8.66962	0	0	1	1	PGE2 resistant
chr19	29149353	29151353	1.44845	1.5461	5.4023	8.77161	0	0	1	1	PGE2 resistant
chr19	29155830	29157830	3.454	3.64438	7.86857	10.8115	1	1	1	1	PGE2 resistant
chr19	29156886	29158886	6.23948	6.40528	11.5093	14.2794	1	1	1	1	PGE2 resistant
chr19	40699160	40701160	1.00277	1.32523	4.8151	3.77383	0	0	0	0	PGE2 resistant
chr19	53377378	53379378	2.67406	3.75482	2.81859	3.97782	0	1	0	1	PGE2 resistant
chr2	4843562	4845562	4.79103	7.06789	6.69416	9.28159	0	1	1	1	PGE2 resistant
chr2	11523063	11525063	3.89968	2.87133	19.6127	23.561	1	0	1	1	PGE2 resistant
chr2	34952904	34954904	0.445677	1.32523	12.9186	14.3814	0	0	1	1	PGE2 resistant
chr2	45125291	45127291	3.00832	4.08612	13.6232	13.3614	0	0	1	1	PGE2 resistant
chr2	46230327	46232327	2.33981	0.993922	9.16043	11.6275	0	0	1	1	PGE2 resistant
chr2	91311810	91313810	0.779935	1.65654	2.70115	4.07982	0	0	0	0	PGE2 resistant
chr2	126317268	126319268	0.668516	1.10436	4.93254	6.52771	0	0	0	0	PGE2 resistant
chr2	129386773	129388773	5.7938	5.96353	13.5058	22.337	1	1	1	1	PGE2 resistant
chr2	129409532	129411532	2.22839	5.08005	9.51275	17.4412	0	1	1	1	PGE2 resistant
chr2	140080120	140082120	2.67406	4.41743	18.3209	19.5831	1	1	1	1	PGE2 resistant
chr2	157406813	157408813	1.89413	1.43567	20.3174	24.2749	0	0	1	1	PGE2 resistant
chr2	167850385	167852385	2.56264	3.86525	6.8116	5.50776	0	1	1	1	PGE2 resistant
chr2	167884805	167886805	4.79103	6.84702	14.9151	18.2572	1	1	1	1	PGE2 resistant
chr3	21698736	21700736	1.22561	1.98784	6.10695	6.42572	0	0	1	1	PGE2 resistant
chr3	57244448	57246448	4.12251	2.20872	5.87207	5.81374	1	0	1	1	PGE2 resistant
chr3	107074757	107076757	5.01387	6.40528	10.2174	12.3415	0	1	1	1	PGE2 resistant
chr3	107075788	107077788	9.2478	9.16617	13.1534	13.7694	1	1	1	1	PGE2 resistant
chr3	141537331	141539331	6.01664	6.40528	16.4418	17.5432	1	1	1	1	PGE2 resistant
chr3	142342954	142344954	1.89413	3.0922	9.63019	9.99556	0	0	1	1	PGE2 resistant
chr3	142549440	142551440	1.11419	1.65654	8.45578	11.7295	0	0	1	1	PGE2 resistant
chr4	32020951	32022951	1.00277	0.77305	2.11394	3.87583	0	0	1	1	PGE2 resistant
chr4	53428970	53430970	18.0499	14.2462	36.2894	33.5565	1	1	1	1	PGE2 resistant
chr4	98371627	98373627	2.00555	0.993922	4.58021	4.4878	0	0	1	1	PGE2 resistant
chr4	132864070	132866070	4.23393	5.74266	8.57322	7.34367	1	1	1	1	PGE2 resistant
chr4	132897442	132899442	1.55987	4.6383	4.8151	8.56762	0	0	0	1	PGE2 resistant
chr4	132898192	132900192	1.89413	4.08612	4.93254	8.77161	0	0	0	1	PGE2 resistant
chr4	149689037	149691037	2.8969	3.86525	32.7661	29.4767	0	1	1	1	PGE2 resistant
chr4	154941800	154943800	0.891355	1.43567	5.28486	8.26163	0	0	0	1	PGE2 resistant
chr5	30284064	30286064	1.44845	2.54002	2.70115	3.87583	0	0	0	0	PGE2 resistant
chr5	32167697	32169697	3.78826	7.28876	15.7371	14.8913	1	1	1	1	PGE2 resistant
chr5	32868817	32870817	14.4845	12.4792	29.4778	31.3126	1	1	1	1	PGE2 resistant
chr5	57918217	57920217	0.668516	1.21479	7.75113	9.79157	0	0	1	1	PGE2 resistant
chr5	64899405	64901405	15.8215	15.7923	21.6092	19.1752	1	1	1	1	PGE2 resistant
chr5	100627163	100629163	2.56264	3.64438	9.16043	18.6652	0	1	1	1	PGE2 resistant
chr5	100638177	100640177	18.3842	17.6697	32.1789	31.3126	1	1	1	1	PGE2 resistant
chr5	106560129	106562129	2.00555	1.5461	4.93254	3.56984	0	0	0	0	PGE2 resistant
chr5	107157739	107159739	1.11419	1.65654	4.22789	4.38581	0	0	0	0	PGE2 resistant
chr5	136023000	136025000	2.00555	2.87133	5.87207	5.09977	1	1	1	1	PGE2 resistant
chr5	151315004	151317004	0.668516	0.993922	2.81859	5.09977	0	0	0	1	PGE2 resistant
chr6	17496461	17498461	7.24226	8.72443	13.5058	9.99556	1	1	1	1	PGE2 resistant
chr6	17498003	17500003	2.22839	3.53395	4.46277	4.79379	0	0	0	0	PGE2 resistant
chr6	39295152	39297152	1.33703	0.883486	3.4058	2.3459	0	0	1	1	PGE2 resistant
chr6	52796498	52798498	12.9246	8.39312	58.6032	56.0975	1	1	1	1	PGE2 resistant
chr6	53340421	53342421	3.78826	3.86525	13.3883	14.8913	1	1	1	1	PGE2 resistant
chr6	57706383	57708383	9.69348	10.9331	24.1929	26.0088	1	1	1	1	PGE2 resistant
chr6	57707051	57709051	10.0277	11.2644	26.072	26.9268	1	1	1	1	PGE2 resistant
chr6	86571568	86573568	12.3675	25.0689	26.5417	38.6563	1	1	1	1	PGE2 resistant
chr6	87263478	87265478	4.67961	8.28268	15.7371	17.7472	1	1	1	1	PGE2 resistant
chr6	87264206	87266206	4.90245	8.72443	16.4418	18.4612	1	1	1	1	PGE2 resistant
chr6	97862472	97864472	3.67684	4.19656	8.33834	9.79157	0	1	0	0	PGE2 resistant
chr6	100409244	100411244	3.11974	2.54002	5.4023	5.09977	0	0	0	1	PGE2 resistant
chr6	131261239	131263239	4.12251	5.30092	7.86857	7.85365	0	0	1	1	PGE2 resistant
chr6	134805341	134807341	0.779935	1.21479	4.11045	5.71175	0	0	0	1	PGE2 resistant
chr7	74410484	74412484	0.557097	0.883486	3.75812	7.03769	0	0	1	1	PGE2 resistant
chr7	74411046	74413046	0.891355	0.441743	4.93254	5.60975	0	0	1	1	PGE2 resistant
chr7	104343571	104345571	1.33703	4.6383	10.4523	16.2173	0	1	1	1	PGE2 resistant
chr7	109665918	109667918	7.01942	5.74266	18.4383	23.255	1	1	1	1	PGE2 resistant
chr7	111171240	111173240	1.78271	1.98784	3.4058	4.89578	0	0	0	1	PGE2 resistant
chr7	112498675	112500675	0.334258	0.552179	5.04998	7.75166	0	0	1	1	PGE2 resistant
chr7	113052169	113054169	0.668516	0.993922	2.93603	3.77383	0	0	0	1	PGE2 resistant
chr7	123343636	123345636	2.45123	2.76089	7.16392	6.42572	0	0	1	1	PGE2 resistant
chr7	123346075	123348075	5.68239	8.39312	8.92554	14.0754	0	1	1	1	PGE2 resistant
chr8	40889358	40891358	1.33703	1.21479	7.39881	8.77161	0	0	1	1	PGE2 resistant
chr8	71928049	71930049	2.22839	2.54002	4.22789	7.03769	0	0	0	1	PGE2 resistant
chr8	82372044	82374044	1.78271	2.20872	7.28136	11.7295	0	0	0	0	PGE2 resistant
chr8	94563616	94565616	1.22561	2.76089	4.46277	4.28381	0	0	1	1	PGE2 resistant
chr9	7239227	7241227	3.23116	2.42959	24.0755	27.7428	1	1	1	1	PGE2 resistant
chr9	7733554	7735554	8.13361	9.16617	44.0405	48.1419	1	1	1	1	PGE2 resistant
chr9	7856336	7858336	5.34813	5.08005	17.6162	17.3392	1	1	1	1	PGE2 resistant
chr9	7879118	7881118	1.11419	0.662615	4.93254	7.24168	0	0	0	1	PGE2 resistant
chr9	21739639	21741639	0.779935	0.993922	2.70115	4.4878	0	0	0	1	PGE2 resistant
chr9	46167975	46169975	1.00277	1.98784	20.0825	22.337	0	0	1	1	PGE2 resistant
chr9	57784904	57786904	9.58206	7.62007	17.029	15.2993	1	1	1	1	PGE2 resistant
chr9	57973474	57975474	2.56264	1.87741	19.2604	21.1131	0	0	1	1	PGE2 resistant
chr9	64030953	64032953	3.00832	4.96961	23.0185	31.5166	1	1	1	1	PGE2 resistant
chr9	90197133	90199133	2.56264	3.20264	9.63019	8.56762	0	0	1	1	PGE2 resistant
chrX	101928808	101930808	1.00277	1.43567	5.28486	5.40576	0	0	1	1	PGE2 resistant
chrX	158390736	158392736	1.55987	1.10436	3.17092	5.71175	0	0	0	1	PGE2 resistant

[truncated: 19 more sheets: MEF2A pre-existing OCRs, MEF2A de-novo OCRs, MEF2D pre-existing OCRs, MEF2D de-novo OCRs, IRF1 pre-existing OCRs, IRF1 de-novo OCRs, STAT1 pre-existing OCRs, STAT1 de-novo OCRs, JUNB pre-existing OCRs, JUNB de-novo OCRs, NFKB pre-existing OCRs, NFKB de-novo OCRs, Pvalues TFs, Datasets, HOMER IL-10 pre-existing OCRs, HOMER IL-10 de-novo OCRs, HOMER IL-10 only pre-exist.OCRs, HOMER IL-10an PGE2 pre-existOCR, HOMER PGE2 only pre-exist.OCRs]
