# Supplementary material for: A PGE2-MEF2A axis enables context-dependent control of inflammatory gene expression
Source: Immunity. 2021 Aug 10;54(8):1665–1682.e14. doi: 10.1016/j.immuni.2021.05.016 (PMC8362890; doi:10.1016/j.immuni.2021.05.016)
Supplement: Table S5. ChIP-seq, ATAC-seq, and motif enrichment analysis in iMacs, related to Figures 5 and S5 — List and signal intensities for H3K27ac for MEF2A-dependent or MEF2A-independent basal and LPS-inducible enhancers in wt or Mef2a−/− iMacs and in BMDMs, untreated or stimulated with LPS. Signal intensities for H3K27ac or PU.1 ChIP-Seq as well as ATAC-Seq for PGE2-sensitive or resistant enhancers in wt or Mef2a−/− iMacs, untreated or stimulated with LPS. Motif enrichment analyses related to Figure 5E. [file mmc6.xlsx]

## Sheet: Basal Mef2 dep enhancers
CHR	START	END	Mean_UT_WT (CPM)	Mean_UT_Mef2_KO (CPM)	Mean_LPS_WT (CPM)	Mean_LPS_Mef2_KO (CPM)	logFC (LPS vs UT)	PValue (LPS vs UT)	FDR (LPS vs UT)	logFC (UT_KO vs UT_WT)	Pvalue (UT_KO vs UT_WT)	FDR (UT_KO vs UT_WT)	Peak position	Distance from closest TSS	Closest gene
chr15	79208547	79210286	61.9227	0.451923	51.1561	0.501819	-0.247598	0.0803468	0.102026	-7.09463	3.58198e-10	1.78181e-06	upstream	-19756	Pick1
chr4	142017399	142019195	17.1992	0.124325	4.63166	0.0755299	-1.81108	1.51691e-06	5.39246e-06	-7.08705	6.94593e-09	5.39182e-06	upstream	-6646	Fhad1
chr18	7692639	7693790	5.01941	0.0369409	4.30361	0.11199	-0.241427	0.406578	0.449622	-6.7093	0.000416605	0.00379771	upstream	-66351	Mpp7
chr12	4160889	4162577	18.1892	0.176827	1.20821	0.208592	-3.65907	8.67519e-07	3.35571e-06	-6.63291	6.8817e-07	6.43904e-05	inside	27581	Adcy3
chr2	93598962	93600964	19.0664	0.18714	2.25673	0.170885	-2.9226	2.0259e-07	9.93063e-07	-6.57298	5.48157e-06	0.000221846	upstream	-42470	Alx4
chr1	14291939	14293491	36.9674	0.387646	10.2291	0.244248	-1.77265	7.13225e-07	2.85533e-06	-6.55268	1.02826e-09	2.13095e-06	inside	17484	Eya1
chr12	4150466	4151970	12.8363	0.1334	1.51545	0.133844	-2.93201	3.5384e-06	1.12179e-05	-6.48181	1.67387e-06	0.000106996	inside	17066	Adcy3
chr7	128220188	128222962	41.0432	0.488012	51.1974	2.90721	0.327079	0.0274244	0.0377795	-6.34507	3.07517e-06	0.000156899	upstream	-15209	Cox6a2
chr4	142095492	142098838	33.3451	0.429127	10.999	0.213386	-1.55017	4.98986e-07	2.10979e-06	-6.26456	5.08561e-10	1.78181e-06	upstream	-12861	Tmem51
chr17	66215153	66216807	15.9795	0.218269	1.22095	0.0332701	-3.65344	7.25606e-09	7.28918e-08	-6.16906	8.05982e-06	0.000283045	downstream	92461	Ddx11
chr15	84915846	84917487	39.4771	0.564153	3.44441	0.405102	-3.43583	3.58009e-09	4.36807e-08	-6.089	2.49622e-06	0.000136797	upstream	-6761	Nup50
chr13	74522221	74523469	15.9184	0.238725	4.12421	0.161193	-1.90312	3.17252e-07	1.44492e-06	-6.03808	1.20874e-08	7.09329e-06	upstream	-28895	Zfp825
chr11	17043500	17045207	15.1181	0.224965	1.79733	0.340988	-3.04489	3.52198e-08	2.43593e-07	-5.99235	1.38722e-05	0.000394447	upstream	-7579	Cnrip1
chr3	96299535	96302537	66.6343	1.09237	206.729	4.06907	1.65345	7.98668e-09	7.84775e-08	-5.90039	3.58947e-13	1.2522e-08	upstream	-7067	Fcgr1
chr2	168555587	168556988	16.8763	0.28077	9.95569	0.0247224	-0.832998	0.00185324	0.00313722	-5.8362	3.85972e-09	4.07702e-06	inside	34077	Nfatc2
chr19	37059184	37060859	20.731	0.368331	2.12235	0.210317	-3.24499	2.31545e-08	1.75138e-07	-5.79139	1.28095e-06	9.1722e-05	upstream	-113820	A330032B11Rik
chr4	106300391	106302086	14.0745	0.247269	4.82058	0.262348	-1.38293	0.000244111	0.000491198	-5.77031	2.85775e-07	4.05187e-05	upstream	-14974	Usp24
chr2	168538838	168541147	39.5853	0.736148	20.4925	1.2981	-0.940092	4.96218e-05	0.000116337	-5.71455	1.66886e-05	0.000445157	inside	50373	Nfatc2
chr11	3815072	3817137	13.3545	0.252517	2.28339	0.231946	-2.50132	1.83286e-07	9.14959e-07	-5.68697	2.51443e-05	0.000578375	inside	47799	Osbp2
chr1	14296775	14302017	132.288	2.59076	103.603	2.26828	-0.349789	0.017109	0.0244368	-5.67995	3.08523e-11	4.34523e-07	inside	10803	Eya1
chr12	51428176	51431129	67.9132	1.34446	17.7728	1.73413	-1.91251	5.92108e-09	6.29377e-08	-5.65054	7.56885e-10	1.78181e-06	inside	52073	Scfd1
chr17	66209592	66210878	11.0204	0.21143	1.31678	0.10846	-3.00885	1.16257e-07	6.29918e-07	-5.64588	1.16889e-05	0.000356878	downstream	86716	Ddx11
chr14	101600203	101601747	17.6537	0.345753	1.99021	0.296762	-3.05439	5.35808e-08	3.40845e-07	-5.63775	8.63968e-06	0.000295104	inside	8216	Tbc1d4
chr5	104972882	104974619	17.4789	0.338263	8.58098	0.276294	-1.00429	4.47914e-05	0.00010603	-5.63392	4.6257e-08	1.53894e-05	inside	8967	Abcg3
chrX	95968126	95969241	10.7831	0.209051	7.94534	0.2536	-0.400372	0.0988175	0.1234	-5.61528	1.34568e-09	2.47207e-06	upstream	-11710	Las1l
chr4	142073902	142075174	27.6325	0.607199	9.4067	0.190468	-1.48709	1.10098e-06	4.10835e-06	-5.52984	3.11967e-07	4.30531e-05	upstream	-9759	Tmem51os1
chr10	125316613	125318141	10.9164	0.233476	1.18616	0.151743	-3.0638	4.7756e-07	2.03375e-06	-5.50401	8.90196e-05	0.0013286	inside	11158	Slc16a7
chr6	114258161	114259722	10.7811	0.232239	9.54417	0.300091	-0.150948	0.417151	0.460303	-5.49041	1.48104e-05	0.000411029	upstream	-23692	Slc6a1
chr7	29761771	29762763	8.75158	0.188595	1.26387	0.308505	-2.73161	3.19046e-07	1.45211e-06	-5.4517	1.25937e-06	9.03412e-05	upstream	-6284	Zfp84
chr9	70327683	70329484	14.9072	0.339581	45.8126	1.43227	1.61927	9.52541e-08	5.38346e-07	-5.39951	1.63507e-08	8.74492e-06	downstream	77169	Mir5626
chr6	55535859	55538904	14.4847	0.33791	13.5857	0.551627	-0.0806356	0.640885	0.67739	-5.36547	2.21921e-05	0.000536358	downstream	85405	Adcyap1r1
chr3	36408451	36410511	12.8143	0.294306	10.712	2.26462	-0.0922171	0.697698	0.730767	-5.36341	1.16362e-06	8.67114e-05	downstream	66043	Mir7009
chr16	81453932	81455913	30.8177	0.746091	6.21891	0.313276	-2.34183	1.39067e-06	5.00541e-06	-5.34861	5.78455e-08	1.72119e-05	inside	254226	Ncam2
chr2	65245271	65248053	13.4712	0.349331	2.28395	0.352467	-2.29848	3.73203e-05	9.00701e-05	-5.24129	5.66516e-06	0.000227315	upstream	-8036	Cobll1
chr4_GL456216_random	723	2502	14.001	0.372262	15.1825	0.366055	0.165007	0.388583	0.431825	-5.21415	4.64717e-07	5.25006e-05	upstream	-14268	Dhrsx
chr2	179750699	179752082	5.9181	0.142435	0.642032	0.184893	-3.17306	1.90136e-07	9.42252e-07	-5.20866	4.87764e-08	1.57321e-05	downstream	225256	Taf4a
chr1	97336132	97338164	22.6691	0.605281	2.55099	0.287433	-3.14574	1.0549e-08	9.63506e-08	-5.19289	2.33616e-09	3.40371e-06	upstream	-208845	Slco6c1
chr16	32567440	32569311	12.4448	0.339581	1.88296	0.14526	-2.69461	4.70382e-07	2.00814e-06	-5.1441	1.52303e-05	0.000419225	upstream	-40519	Tfrc
chr12	98319444	98320653	15.135	0.41761	4.31399	0.660512	-1.70777	1.09419e-05	3.0288e-05	-5.14175	2.50406e-06	0.000136864	downstream	51414	Gpr65
chr1	93401089	93402015	5.0674	0.133224	1.71951	0.11791	-1.59449	8.05746e-05	0.000179796	-5.13333	2.87692e-06	0.000150814	inside	27657	Ano7
chr2	168562675	168564069	6.99429	0.190089	1.89338	0.176466	-1.91137	6.04571e-06	1.79296e-05	-5.11856	7.48005e-07	6.73215e-05	inside	26993	Nfatc2
chr10	125388346	125391100	34.0764	0.949334	7.41907	0.299734	-2.09538	7.174e-08	4.29464e-07	-5.11681	4.39567e-05	0.000829797	upstream	-61188	Slc16a7
chr14	53054766	53057145	12.58	0.36691	4.28109	0.0908024	-1.61994	4.15398e-05	9.91547e-05	-5.02447	1.28297e-06	9.1722e-05	upstream	-560261	Olfr1507
chr9	54399582	54401191	18.2476	0.563759	1.73664	0.192078	-3.26836	3.85138e-08	2.61537e-07	-4.97871	1.33252e-06	9.36267e-05	upstream	-98816	Gldnos
chr6	134538878	134540715	36.1255	1.14952	4.86832	0.47074	-2.836	3.73306e-09	4.50715e-08	-4.97362	4.74686e-08	1.54486e-05	inside	27117	Lrp6
chr17	71424344	71426200	27.9842	0.891796	20.9485	7.17818	-0.287379	0.115332	0.142381	-4.96763	5.10347e-07	5.56808e-05	inside	50071	Smchd1
chr16	33178197	33180665	45.6882	1.45101	7.26392	0.713826	-2.57981	2.31625e-09	3.20167e-08	-4.96621	8.17527e-08	2.07581e-05	upstream	-5639	Osbpl11
chr13	60839297	60840919	15.0439	0.476952	3.90182	1.11944	-1.87436	1.07214e-06	4.01846e-06	-4.95007	1.45539e-05	0.000405895	downstream	24308	4930486L24Rik
chr8	68211026	68212947	19.9661	0.640174	21.3598	2.07041	0.202517	0.387007	0.430266	-4.9039	3.60195e-06	0.000171772	upstream	-64541	Sh2d4a
chr11	44413899	44415735	9.39901	0.304272	3.30436	0.387685	-1.51448	2.41799e-05	6.1118e-05	-4.89985	9.82176e-06	0.000319281	overlapEnd	14755	Il12b
chr11	97900186	97903917	49.4681	1.66103	38.2515	4.84271	-0.174437	0.336793	0.379068	-4.89292	6.30778e-08	1.80724e-05	upstream	-17898	Fbxo47
chr13	45371071	45372739	13.2464	0.440187	4.28897	0.356444	-1.62344	4.00647e-06	1.24986e-05	-4.88451	2.23452e-05	0.000538272	upstream	-17836	Mylip
chrX	47924255	47925592	6.99649	0.22703	5.01192	0.367159	-0.399437	0.0939389	0.117781	-4.87492	8.99145e-06	0.000303198	inside	12469	Ocrl
chr16	87334260	87335716	6.45362	0.215223	1.22963	0.368302	-2.33627	4.28539e-06	1.3261e-05	-4.86963	1.61544e-05	0.000436454	upstream	-19196	N6amt1
chr2	165061085	165062163	4.72608	0.153149	4.4602	3.33017	-0.0432848	0.880741	0.896552	-4.86194	1.2195e-07	2.51349e-05	inside	5989	Cd40
chr10	125269635	125271430	6.37823	0.214122	0.913378	0.0756506	-2.62137	0.000239877	0.000483254	-4.85191	3.55676e-05	0.000724904	inside	58003	Slc16a7
chr11	53560150	53560922	10.0313	0.337379	5.758	0.417323	-0.677397	0.012383	0.018121	-4.83594	9.93581e-07	7.83748e-05	upstream	-6832	Kif3a
chr2	78292152	78294424	11.5469	0.388427	3.10767	0.250973	-1.82999	5.34909e-06	1.61045e-05	-4.83053	2.25396e-05	0.000542003	inside	55742	Gm14461
chr6	48829338	48833493	40.001	1.38326	82.9582	4.96881	1.03539	3.5927e-06	1.13656e-05	-4.82333	4.93592e-06	0.000207165	downstream	9572	Tmem176b
chrX	166788488	166789960	6.07914	0.201463	4.26566	1.34732	-0.377483	0.378244	0.421477	-4.80829	5.72669e-05	0.000988552	downstream	127200	Gm1720
chr15	99541097	99542559	6.58629	0.224475	1.13292	0.182847	-2.42689	2.49686e-05	6.28822e-05	-4.7963	3.85673e-06	0.000178092	upstream	-13663	Faim2
chr14	53753881	53754646	4.37106	0.149315	2.21152	0.0176581	-1.1196	0.0134561	0.0195666	-4.75586	4.84458e-06	0.00020591	downstream	499665	Dad1
chr1	23843226	23844783	13.6256	0.495205	0.792748	0.27431	-4.06679	2.69432e-09	3.55862e-08	-4.75229	2.27121e-06	0.000127885	downstream	65732	Smap1
chrX	99023375	99024509	5.87943	0.20852	0.581884	0.190934	-3.28982	5.31089e-07	2.22329e-06	-4.74871	3.97404e-05	0.000775929	upstream	-18638	Stard8
chr6	45240077	45242670	27.4513	1.02025	2.71499	0.47674	-3.34692	3.03737e-09	3.87602e-08	-4.72985	2.53065e-07	3.76249e-05	inside	181314	Cntnap2
chr1	171711838	171714180	34.3332	1.2943	91.4777	20.698	1.54004	8.66352e-07	3.35273e-06	-4.72772	7.01085e-09	5.39182e-06	downstream	30955	Cd48
chr19	32076448	32078637	13.1717	0.480915	97.6382	13.2883	3.08345	1.82693e-08	1.46417e-07	-4.72042	3.68918e-05	0.00073981	inside	25598	Asah2
chr17	88341060	88342238	10.1638	0.365809	5.55404	0.443971	-0.833028	0.000960486	0.00171567	-4.71932	2.12594e-08	9.73866e-06	upstream	-99062	Foxn2
chr6	67300082	67302982	31.4163	1.20166	5.30554	0.93961	-2.40638	3.1745e-07	1.44567e-06	-4.69576	1.15862e-06	8.6491e-05	downstream	34554	Serbp1
chrX	162709698	162712003	23.4449	0.893284	2.56626	0.375385	-3.12271	8.3041e-09	8.064e-08	-4.69393	1.90803e-09	2.93521e-06	upstream	-49521	Rbbp7
chr4	32358080	32359975	22.9616	0.899159	8.57998	0.451132	-1.36524	2.86344e-06	9.34762e-06	-4.65672	5.16374e-09	4.95859e-06	upstream	-58406	Bach2
chr4	75314177	75316686	38.9097	1.52373	15.4227	1.22015	-1.26709	4.65619e-06	1.42619e-05	-4.64788	5.31502e-08	1.65125e-05	upstream	-37146	Tmem261
chr11	57673500	57674845	20.6984	0.810835	9.45453	0.663288	-1.10478	1.43127e-05	3.83816e-05	-4.64472	1.76901e-06	0.000110568	inside	28731	Galnt10
chr9	53632676	53634571	19.8098	0.78378	8.19202	0.486794	-1.12036	0.000217184	0.000441963	-4.64227	5.76809e-06	0.000229485	upstream	-23274	Acat1
chr8	12031623	12033486	16.4733	0.648307	6.12412	0.690707	-1.43821	3.49761e-06	1.11088e-05	-4.62561	1.04527e-07	2.35198e-05	downstream	192034	Tex29
chr5	24071764	24072840	8.69534	0.344082	4.07743	0.285708	-0.920948	0.0155767	0.0224042	-4.62412	5.02691e-05	0.000907292	upstream	-28287	Klhl7
chr7	92984374	92985544	20.9071	0.846601	1.91644	0.15425	-3.37782	5.92886e-09	6.29888e-08	-4.61448	1.59534e-06	0.000104413	upstream	-94919	Fam181b
chr9	66052924	66053516	2.09276	0.0771047	0.817888	0.136149	-1.34836	0.00575484	0.00892077	-4.60753	0.00038827	0.00360396	upstream	-6948	Ppib
chr4	129877063	129878275	27.4158	1.11566	20.6278	0.441682	-0.413569	0.016301	0.0233649	-4.60739	1.93432e-08	9.28735e-06	upstream	-28556	E330017L17Rik
chr3	108232035	108233027	3.94732	0.163958	0.660146	0.127481	-2.52806	7.79978e-06	2.24892e-05	-4.57912	1.48243e-05	0.000411029	upstream	-5932	Sypl2
chr5	79795007	79796524	4.32304	0.175019	0.600213	0.107075	-2.78816	8.14693e-06	2.33356e-05	-4.57262	5.01091e-06	0.000208182	upstream	-279862	Mir669m-1
chr10	41932613	41934765	42.7243	1.77987	9.12302	0.551069	-2.18892	3.2043e-08	2.2591e-07	-4.56011	1.55988e-08	8.5307e-06	downstream	46251	Sesn1
chrX	20209727	20211951	20.619	0.854802	12.1742	0.531222	-0.699446	0.00444487	0.00703072	-4.55595	7.1855e-07	6.60004e-05	inside	80925	Slc9a7
chr5	37073246	37074373	4.34048	0.180444	0.915793	0.190934	-2.18141	4.38777e-05	0.000104112	-4.55448	7.73192e-07	6.83974e-05	inside	22954	Jakmip1
chr2	120423750	120425631	27.72	1.18355	8.87526	0.64562	-1.68371	4.79619e-07	2.03995e-06	-4.54737	4.12612e-05	0.000797816	upstream	-20574	Tmem87a
chr2	168578278	168579877	26.605	1.11939	7.89989	0.521678	-1.76652	1.73043e-07	8.73338e-07	-4.53975	0.000328104	0.0032046	inside	11287	Nfatc2
chr8	35555501	35557748	12.4463	0.528216	8.04778	2.89746	-0.617084	0.00544552	0.0084758	-4.52896	5.73232e-05	0.000988984	upstream	-31173	Mfhas1
chr5	36514148	36516532	30.5742	1.31946	4.66461	0.745612	-2.57197	5.858e-08	3.65764e-07	-4.52381	4.93079e-07	5.48779e-05	inside	15283	Tbc1d14
chr11	85520333	85521983	12.0323	0.512044	8.72267	0.459904	-0.59409	0.0280898	0.038627	-4.52234	1.32053e-05	0.000382159	inside	167995	Bcas3
chr9	108626007	108627456	22.4195	0.962545	11.112	1.99993	-0.913946	0.000275137	0.000547708	-4.51813	9.20669e-09	5.80599e-06	inside	22648	Arih2
chr4	43464802	43467337	39.0462	1.70054	65.8623	3.00324	0.761526	9.55694e-05	0.000209766	-4.50325	3.0115e-09	3.63548e-06	upstream	-11444	Cd72
chr13	85441365	85443134	13.6612	0.602418	0.992189	0.193561	-3.66264	1.13789e-06	4.2248e-06	-4.49375	2.16332e-06	0.000124932	upstream	-152764	Rasa1
chr9	85125428	85127543	15.5572	0.676527	4.22134	0.490462	-1.81428	1.30819e-06	4.758e-06	-4.49288	8.12084e-07	6.94579e-05	downstream	200638	Fam46a
chr8	128064640	128066234	29.315	1.2938	3.70459	0.337217	-2.9629	1.13506e-09	1.92297e-08	-4.48848	4.9899e-07	5.51718e-05	downstream	212788	Mir21c
chr6	143326580	143328037	10.1448	0.446497	19.6842	0.280127	0.994311	7.89641e-05	0.000176557	-4.48348	8.75827e-09	5.80599e-06	downstream	81421	D6Ertd474e
chr17	26101182	26103191	28.5971	1.29412	10.7675	0.700622	-1.35679	2.91379e-06	9.49292e-06	-4.47053	1.72556e-06	0.000109356	upstream	-6716	Nme4
chr1	34388508	34390531	22.2129	1.00866	31.5663	3.68264	0.605532	0.0020147	0.00338912	-4.44682	1.18012e-07	2.47856e-05	downstream	43679	Mir5103
chr6	52091092	52092482	6.8152	0.305196	2.50567	0.325801	-1.45036	5.89957e-05	0.000135878	-4.4275	3.80321e-07	4.71462e-05	upstream	-11161	Halr1
chr4	129809817	129812078	75.0798	3.47086	81.9318	1.577	0.145425	0.269638	0.309847	-4.41919	7.14622e-09	5.39182e-06	upstream	-9530	Ptp4a2
chr2	72437088	72439263	35.0859	1.61041	44.0664	2.80481	0.362759	0.0261466	0.0361525	-4.40654	1.06727e-05	0.000337279	upstream	-38042	Cdca7
chr7	129531312	129532383	4.23593	0.198561	10.4867	1.20135	1.41858	0.00016706	0.000348229	-4.39502	5.19137e-05	0.000928251	upstream	-60014	Wdr11
chrX	56415927	56417355	10.0544	0.463153	1.05652	0.0852213	-3.21643	3.63841e-07	1.61838e-06	-4.38899	5.56469e-07	5.69296e-05	upstream	-38197	Ddx26b
chr4	53302662	53304985	34.5042	1.65136	43.8553	35.1732	0.594959	0.0280018	0.0385171	-4.37428	1.62804e-05	0.000437887	upstream	-33592	AI427809
chr1	194755802	194757369	7.28194	0.348229	4.94328	1.0494	-0.464323	0.0866364	0.109385	-4.36152	2.97345e-06	0.000155104	inside	136758	Plxna2
chr12	34594174	34596105	14.8106	0.71518	17.0658	1.23453	0.259216	0.147815	0.178815	-4.34211	1.42432e-07	2.77328e-05	upstream	-66251	Hdac9
chr17	88337186	88338577	11.8491	0.585363	3.97908	0.691391	-1.51583	2.8614e-05	7.10507e-05	-4.32972	7.13559e-09	5.39182e-06	upstream	-102829	Foxn2
chr6	6120445	6121851	12.0698	0.595852	4.82024	0.466824	-1.30137	5.21502e-05	0.000121664	-4.32301	9.02725e-06	0.000303678	inside	96025	Slc25a13
chr2	130964397	130966234	27.3884	1.3623	1.70096	0.68762	-3.88191	2.7148e-08	1.9835e-07	-4.32155	8.48501e-07	7.10936e-05	inside	58821	Atrn
chr1	192735757	192737195	8.86339	0.424877	2.50567	0.223744	-1.81284	7.26564e-06	2.11293e-05	-4.31725	3.35575e-06	0.000163538	inside	34743	Hhat
chr8	19792683	19794050	5.91987	0.295374	0.797024	0.220669	-2.82277	2.53408e-06	8.40028e-06	-4.306	2.11691e-05	0.000519415	downstream	63791	4930467E23Rik
chr1	192741351	192743585	24.9269	1.24057	5.39588	0.500462	-2.2022	1.65203e-08	1.35379e-07	-4.30544	1.07577e-07	2.35919e-05	inside	28751	Hhat
chr4	65544763	65546555	11.9865	0.601807	2.48318	0.277178	-2.23321	1.95863e-07	9.66209e-07	-4.30442	4.23168e-09	4.25707e-06	upstream	-59326	Trim32
chr9	74934719	74936244	10.1684	0.49982	3.18138	0.28368	-1.68289	2.01122e-05	5.19427e-05	-4.29448	3.09958e-07	4.29388e-05	upstream	-17570	Fam214a
chr3	144981992	144983602	7.62155	0.389357	6.07068	0.308603	-0.371864	0.106923	0.132679	-4.27138	6.74124e-05	0.00109635	upstream	-7752	Clca4a
chr4	14851103	14852603	5.32721	0.268078	0.277822	0.0509282	-4.17629	3.95094e-07	1.73223e-06	-4.26761	5.5535e-05	0.000969614	upstream	-12365	Tmem55a
chr1	106344312	106346379	14.9475	0.758076	50.8972	4.41948	1.89085	1.36841e-07	7.21283e-07	-4.26716	1.86534e-06	0.000114556	inside	173478	Phlpp1
chr7	84385008	84387173	11.616	0.602732	1.27682	0.303826	-3.11237	8.10624e-08	4.73756e-07	-4.25948	1.05626e-06	8.17385e-05	inside	23948	Arnt2
chr7	29380105	29381541	15.3299	0.801565	3.41467	0.622501	-2.0368	2.38123e-06	7.95035e-06	-4.25433	1.0825e-06	8.33107e-05	downstream	76819	Dpf1
chr5	64335778	64338156	96.4079	5.08873	7.31628	1.2911	-3.65473	1.7914e-11	1.50477e-09	-4.2459	6.4825e-09	5.39182e-06	inside	106611	Tbc1d1
chr19	60662308	60664261	19.0253	0.985824	8.98285	0.582609	-1.06332	2.64085e-05	6.61339e-05	-4.24031	1.93174e-08	9.28735e-06	upstream	-82261	Cacul1
chr11	3686007	3687730	23.7752	1.24675	2.36276	0.720229	-3.2535	3.88655e-09	4.63752e-08	-4.22744	6.47879e-08	1.83719e-05	inside	28169	Morc2a
chr1	7872629	7874175	15.8479	0.818095	11.1006	0.929412	-0.464009	0.0161455	0.0231585	-4.22428	5.08916e-05	0.00091462	downstream	784483	Pcmtd1
chr6	94531570	94533073	6.53807	0.341526	0.821279	0.2536	-2.87617	4.57923e-05	0.000108169	-4.22029	2.78146e-05	0.000618214	inside	32009	Slc25a26
chr6	143660217	143661825	10.6436	0.547661	2.51159	0.382128	-2.07899	1.12034e-06	4.16988e-06	-4.21803	1.95297e-05	0.000492573	upstream	-9733	1700060C16Rik
chr18	20644259	20646093	53.4204	2.78041	76.0282	9.00035	0.536746	0.00199803	0.00336329	-4.21713	0.000391922	0.00362988	upstream	-20073	Ttr
chr5	140841327	140842552	8.62571	0.453587	1.58131	0.27742	-2.41658	1.94718e-06	6.68718e-06	-4.21261	3.15992e-06	0.000159133	upstream	-11509	Gna12
chr7	113192672	113193683	11.4965	0.611493	1.60425	0.283662	-2.72611	4.61279e-06	1.41447e-05	-4.21114	6.83647e-07	6.4287e-05	upstream	-14286	Arntl
chrX_GL456233_random	138266	140092	20.3859	1.07076	3.72057	0.511172	-2.42938	3.53321e-07	1.58107e-06	-4.20809	6.55247e-07	6.32089e-05	upstream	-20467	Tmlhe
chr2	32324749	32326051	7.26309	0.385917	2.71502	0.303826	-1.44987	0.000126172	0.000269231	-4.20659	2.47477e-05	0.000572953	downstream	6941	Mir199b
chr4	32279570	32280886	3.99491	0.198948	10.3493	0.589632	1.38648	1.6049e-05	4.25115e-05	-4.20627	3.20962e-06	0.00016011	upstream	-137206	Bach2
chr11	61792505	61794746	36.163	1.96488	2.00778	0.85724	-4.11788	3.66398e-10	9.0374e-09	-4.20329	9.74604e-08	2.23187e-05	upstream	-31538	Prpsap2
chr14	74025347	74027026	9.32641	0.483208	6.85429	0.717536	-0.655558	0.0393072	0.0527057	-4.19695	0.00086118	0.00637239	upstream	-329340	4933402J15Rik
chr15	77763854	77765548	15.5072	0.852476	1.91259	0.427416	-2.88776	1.28559e-06	4.6867e-06	-4.17787	2.14367e-07	3.40505e-05	upstream	-9472	Apol8
chr1	127897755	127900146	42.6223	2.3404	21.7049	1.74483	-1.01248	1.48023e-05	3.95616e-05	-4.1741	5.78122e-08	1.72119e-05	inside	30178	Rab3gap1
chr18	20734786	20736739	16.9074	0.929079	53.9992	2.43173	1.75298	1.96702e-07	9.69446e-07	-4.14576	7.194e-06	0.000264494	inside	10642	B4galt6
chr5	109636217	109638031	7.8205	0.425368	1.13918	0.231384	-2.75732	2.25348e-07	1.08457e-06	-4.14467	1.88298e-05	0.000480143	upstream	-78131	Crlf2
chr2	28679703	28682372	25.1608	1.41759	11.6587	1.02102	-1.05756	0.000305641	0.000603173	-4.14078	6.67678e-07	6.38252e-05	downstream	18613	1700026L06Rik
chr7	31255037	31256137	3.50631	0.186433	0.573758	0.215536	-2.55525	5.97662e-05	0.000137488	-4.13922	4.45127e-05	0.000833666	downstream	36229	Scgb1b2
chr8	68205488	68207491	19.3567	1.08569	19.7053	2.99365	-0.0131787	0.950643	0.957464	-4.12822	1.33115e-05	0.000384366	upstream	-70037	Sh2d4a
chr11	52353183	52354731	14.7941	0.848233	1.27826	0.650964	-3.51914	6.60249e-09	6.79747e-08	-4.11485	0.000156689	0.0019375	upstream	-7157	Vdac1
chr11	53531148	53532792	23.3943	1.35486	5.70082	0.18752	-1.94817	2.15728e-07	1.04601e-06	-4.10527	1.61507e-07	2.90814e-05	inside	12235	Sept8
chr14	27186126	27187555	7.41574	0.430759	9.37774	2.3778	0.539293	0.112687	0.139344	-4.10475	1.84092e-05	0.000474283	inside	42848	Arhgef3
chr7	44792040	44793933	23.8797	1.37212	5.21004	1.00372	-2.0943	3.44839e-07	1.54885e-06	-4.10404	0.000259716	0.00271622	downstream	22672	Atf5
chr14	101593879	101596141	19.1614	1.11747	5.18469	0.50694	-1.77273	3.97229e-06	1.24048e-05	-4.102	0.000207552	0.00233491	inside	14181	Tbc1d4
chr18	88951250	88954178	96.8081	5.62238	10.0486	0.757132	-3.30256	4.33332e-11	2.40593e-09	-4.09674	4.42597e-07	5.1105e-05	upstream	-19075	Rttn
chr1	127269806	127271813	8.03666	0.466993	4.38798	0.347471	-0.747571	0.0125049	0.0182841	-4.08909	3.30861e-06	0.000162247	inside	65825	Mgat5
chr18	24635166	24637598	24.3151	1.42098	8.67033	1.96097	-1.38359	0.000108526	0.000235103	-4.0751	1.21826e-07	2.51349e-05	upstream	-17308	Mocos
chr1	36813735	36816010	29.0194	1.70956	5.91641	0.723316	-2.20707	1.51437e-07	7.83458e-07	-4.07505	5.51401e-07	5.68239e-05	downstream	35889	Zap70
chr18	20782097	20788260	98.0018	5.81088	118.108	19.106	0.303193	0.167262	0.200333	-4.0553	1.5831e-06	0.000104189	upstream	-38774	B4galt6
chr11	45752200	45753803	9.91167	0.575567	42.2755	4.90579	2.11896	5.72675e-09	6.13505e-08	-4.05364	8.80601e-07	7.23874e-05	upstream	-55080	F630206G17Rik
chr14	30124473	30126188	15.2193	0.903277	4.63669	0.685252	-1.69481	2.05896e-06	7.01858e-06	-4.03728	2.31171e-08	1.00695e-05	downstream	102698	Chdh
chr18	88923822	88926188	56.2197	3.46021	5.34295	0.99012	-3.33016	6.70443e-10	1.33621e-08	-4.01004	1.20528e-06	8.84122e-05	upstream	-30798	Socs6
chr7	33899233	33901437	48.9529	3.03917	5.73668	1.16691	-3.02632	3.56993e-09	4.35693e-08	-4.00529	2.59568e-10	1.78181e-06	downstream	44650	Scgb2b26
chr3	127559940	127561127	5.04091	0.306788	0.741492	0.235821	-2.78906	2.20341e-06	7.43464e-06	-3.99641	3.8734e-06	0.000178472	inside	7046	Zgrf1
chr2	127113013	127115116	40.7037	2.54978	2.92784	0.449667	-3.67996	2.28391e-09	3.17747e-08	-3.99544	6.389e-07	6.2488e-05	inside	19890	Ncaph
chr10	20854256	20855806	23.4244	1.46139	4.79446	0.502968	-2.26907	3.63852e-08	2.503e-07	-3.98786	1.18496e-07	2.47856e-05	upstream	-97515	Ahi1
chr2	168569574	168570630	9.13782	0.556275	1.31052	0.133183	-2.78332	8.764e-08	5.04148e-07	-3.987	0.000543909	0.00457086	inside	20263	Nfatc2
chr1	7077029	7078710	5.94123	0.379888	2.70458	0.235942	-1.00685	0.00590524	0.00913782	-3.97263	2.74237e-05	0.000613396	upstream	-11049	Pcmtd1
chr1	138458241	138459345	4.07133	0.258296	4.2825	0.209173	0.0801344	0.734577	0.764937	-3.96481	6.66512e-06	0.000250789	downstream	160903	Nek7
chr12	111847479	111849502	28.7353	1.84545	3.47811	0.795196	-3.00825	1.37471e-09	2.21021e-08	-3.96101	8.97776e-08	2.17449e-05	downstream	34321	Zfyve21
chr7	14513126	14514458	4.25568	0.261906	4.39424	0.233556	0.0699102	0.77394	0.800796	-3.95498	4.55246e-06	0.00019748	upstream	-20866	Sult2a7
chr19	47043161	47044976	14.1727	0.899764	4.22672	0.590575	-1.61219	5.46025e-05	0.000126797	-3.95184	7.33726e-07	6.70245e-05	inside	6777	Pcgf6
chr14	53359682	53361936	5.74807	0.358976	1.56806	0.083738	-1.95133	0.000135456	0.000287257	-3.94968	2.76797e-05	0.000616881	upstream	-865114	Olfr1507
chr2	117403170	117406397	23.1743	1.51226	59.0654	5.00663	1.39402	2.32743e-07	1.11584e-06	-3.94652	4.39134e-08	1.50861e-05	upstream	-61907	Rasgrp1
chr2	179658572	179659935	22.948	1.42827	2.43971	0.20861	-3.17235	3.21141e-09	4.04678e-08	-3.94565	0.00197398	0.0116617	inside	216777	Cdh4
chr3	127585507	127587335	9.80162	0.639279	3.1768	0.251554	-1.53484	3.28995e-05	8.04672e-05	-3.92825	2.06001e-06	0.000121039	inside	32933	Zgrf1
chr8	10848149	10850439	29.8021	1.95943	8.48505	1.63896	-1.78019	3.02741e-07	1.39052e-06	-3.9226	1.10904e-06	8.44474e-05	downstream	33160	B930025P03Rik
chr13	23651573	23653108	5.37107	0.3488	5.00004	0.0600386	-0.0746786	0.734203	0.764623	-3.92196	3.03725e-06	0.000156666	upstream	-29782	Hist1h1e
chr15	34549635	34550592	5.80484	0.375381	1.00361	0.278201	-2.47301	3.44859e-06	1.09754e-05	-3.9101	0.00012525	0.00166679	downstream	54804	Pop1
chr17	67346627	67348308	15.7863	1.05023	22.7243	1.93899	0.650815	0.00240973	0.00399717	-3.90689	2.74743e-06	0.000145353	inside	6991	Ptprm
chr14	53045197	53047405	6.04191	0.386088	1.74675	0.207569	-1.82175	2.45088e-05	6.18532e-05	-3.90351	3.44168e-05	0.000710048	upstream	-550606	Olfr1507
chr13	101801352	101801697	1.57636	0.0980906	1.14587	0.0519512	-0.423137	0.26316	0.303097	-3.89608	1.62814e-05	0.000437887	upstream	-33307	Pik3r1
chr6	116402929	116405903	36.8881	2.4744	6.47093	2.87242	-2.19757	7.37986e-05	0.000166097	-3.89395	8.98407e-07	7.32809e-05	downstream	56762	Alox5
chr12	111930006	111932003	23.5426	1.58515	2.87989	0.536118	-2.9427	1.68259e-08	1.37298e-07	-3.88335	8.09173e-07	6.94428e-05	downstream	13478	5033406O09Rik
chr12	113445113	113446492	5.49323	0.359723	0.516241	0.0756506	-3.3205	6.60016e-07	2.67347e-06	-3.88062	5.69182e-06	0.000227511	upstream	-43762	Adam6b
chr7	99673865	99676114	76.0259	5.23379	3.50456	0.98679	-4.40283	5.579e-12	9.01092e-10	-3.86096	4.63174e-09	4.55117e-06	inside	20819	Slco2b1
chr3	103891862	103893297	14.3085	0.987942	1.91458	0.563105	-2.78662	2.53447e-07	1.19801e-06	-3.8497	2.44962e-06	0.000135119	upstream	-21539	Rsbn1
chr3	146752135	146754594	18.4398	1.27891	4.30663	1.18763	-1.95824	7.15778e-06	2.08595e-05	-3.84808	3.71767e-07	4.71462e-05	inside	16874	Prkacb
chr1	97211722	97213306	13.4489	0.913687	0.671448	0.185474	-4.26129	3.50159e-09	4.30962e-08	-3.83795	1.93208e-07	3.20135e-05	upstream	-84211	Slco6c1
chr3	115283061	115285368	26.3074	1.83538	6.34547	1.7017	-1.94948	7.95217e-07	3.12327e-06	-3.83359	6.09153e-07	6.03093e-05	downstream	203250	Olfm3
chr7	118780251	118781965	44.3329	3.12314	38.6074	2.70994	-0.252609	0.141402	0.171653	-3.83239	2.31234e-06	0.000129405	inside	40838	9030624J02Rik
chr16	22116376	22121268	146.822	10.3721	322.693	75.5944	1.16253	2.91023e-07	1.34401e-06	-3.82322	3.92433e-10	1.78181e-06	inside	44477	Igf2bp2
chr3	19459668	19461556	11.3127	0.787389	1.26277	0.404079	-3.08325	2.59737e-07	1.2225e-06	-3.81891	4.12882e-05	0.000797816	upstream	-47982	Dnajc5b
chr12	103472863	103474990	6.51667	0.448162	18.227	1.02375	1.56132	7.4675e-06	2.16454e-05	-3.81845	3.35265e-05	0.000696931	upstream	-16703	Ifi27l2b
chr3	104060695	104062022	4.11014	0.297712	1.30184	0.360675	-1.59055	0.00158622	0.00271791	-3.78244	2.74868e-06	0.000145353	upstream	-93042	Phtf1os
chr6	115468468	115471355	47.7989	3.4483	5.53736	1.01414	-3.02131	2.23941e-09	3.13206e-08	-3.78168	7.40907e-08	1.96885e-05	inside	47847	Pparg
chr9	70317530	70319739	18.4414	1.34737	20.2526	5.00995	0.15682	0.376114	0.419369	-3.77648	1.68371e-09	2.84561e-06	downstream	87119	Mir5626
chr13	44291897	44293429	18.4748	1.30043	23.1997	0.882608	0.34983	0.0416313	0.0555856	-3.77294	3.60458e-05	0.000730321	upstream	-76176	A330076C08Rik
chr8	41283272	41285431	11.3763	0.83149	13.2496	1.38961	0.399505	0.117887	0.145221	-3.77007	5.65745e-05	0.000980471	inside	44594	Pcm1
chr13	95956431	95958070	9.39533	0.673384	1.30141	0.28641	-2.83134	1.08827e-07	5.97705e-07	-3.76861	6.46196e-07	6.29104e-05	upstream	-65328	Iqgap2
chr7	133729903	133732049	7.36097	0.529591	3.06176	0.46183	-1.16809	0.000706795	0.00129475	-3.76812	3.55685e-06	0.000170197	downstream	21644	Bccip
chr9	40650724	40652475	10.2936	0.75138	8.72062	2.48909	-0.156277	0.468996	0.512095	-3.76599	1.88239e-05	0.000480143	upstream	-34363	Clmp
chr2	146440203	146442452	13.0789	0.95355	5.78576	0.92324	-0.958118	0.0098725	0.0146958	-3.76387	4.30677e-05	0.000817842	inside	70676	Ralgapa2
chr4	106385271	106387958	21.2965	1.5628	2.64727	0.763289	-2.91977	5.77177e-08	3.61555e-07	-3.75831	1.57482e-08	8.5307e-06	inside	70402	Usp24
chr13	85504861	85508488	26.192	1.93325	5.30245	2.12715	-2.15671	7.62245e-07	3.01445e-06	-3.75598	4.19814e-06	0.000187277	upstream	-217188	Rasa1
chr11	70184254	70186075	31.0871	2.29753	22.5331	1.14911	-0.513122	0.00530334	0.00827217	-3.74778	2.96071e-08	1.18015e-05	downstream	18542	Clec10a
chrX	75253551	75255027	3.97036	0.292151	0.575073	0.144679	-2.72681	1.32055e-05	3.57414e-05	-3.73831	1.37598e-05	0.000392293	upstream	-90538	Smim9
chr10	41967973	41968832	17.9685	1.32702	4.07515	0.317513	-2.09762	1.89919e-07	9.41283e-07	-3.7372	5.39657e-07	5.65277e-05	inside	49980	Armc2
chr5	147045778	147047316	6.27643	0.468054	1.56628	0.640106	-1.94019	1.39994e-05	3.76154e-05	-3.73419	5.40703e-05	0.000953497	inside	30025	Lnx2
chr3	115788729	115790033	6.8333	0.501805	0.740817	0.345304	-3.19624	7.82821e-07	3.08284e-06	-3.72593	2.94481e-05	0.000639055	upstream	-74326	S1pr1
chr3	28031136	28032615	11.8427	0.891088	1.13829	0.635106	-3.34557	8.44153e-09	8.13576e-08	-3.72449	4.66686e-08	1.5405e-05	inside	47706	Pld1
chr2	13784712	13786447	10.8087	0.810857	3.69223	1.08387	-1.52244	9.78248e-06	2.74364e-05	-3.72234	9.9879e-05	0.00143005	inside	7940	St8sia6
chr3	143563386	143564833	12.3406	0.933768	3.79412	1.67756	-1.45038	0.0028989	0.00473974	-3.71982	3.20881e-06	0.00016011	downstream	148033	Gm6260
chr15	68134026	68135710	8.98347	0.684867	1.46957	0.471079	-2.47002	2.15207e-05	5.51187e-05	-3.71174	4.08264e-05	0.000790559	inside	123988	Zfat
chr9	59735201	59736416	7.15288	0.546123	2.87329	0.343138	-1.28598	9.87952e-05	0.000216128	-3.70207	3.05219e-06	0.000156887	inside	14841	Senp8
chr14	27301595	27303588	14.6915	1.12063	5.72449	1.78561	-1.25564	0.00022075	0.000448633	-3.69985	4.1485e-07	4.90987e-05	upstream	-33444	Arhgef3
chr7	4079947	4083484	54.27	4.13225	37.2048	5.2793	-0.520224	0.00158601	0.00271773	-3.6991	1.55073e-07	2.8612e-05	upstream	-18512	Lair1
chr2	63052315	63054403	8.06135	0.611944	9.12978	0.616707	0.0451227	0.852209	0.87101	-3.69657	1.00855e-05	0.000324303	inside	130928	Kcnh7
chr17	47669354	47671174	12.906	0.999275	17.8931	0.702088	0.454585	0.0154219	0.0222027	-3.68338	1.09137e-05	0.000340313	upstream	-17345	Tomm6os
chr10	81401045	81403007	23.8715	1.85956	6.0042	0.885756	-1.85898	1.91315e-06	6.58474e-06	-3.68036	1.04502e-06	8.11836e-05	downstream	8963	Smim24
chr3	57925954	57927633	12.6163	0.973765	1.36947	0.591385	-3.0324	4.31735e-07	1.86788e-06	-3.66893	0.000185787	0.0021681	upstream	-79037	Pfn2
chr11	44545352	44547395	30.6879	2.41528	67.7407	2.5969	1.15612	1.16415e-06	4.30978e-06	-3.66559	1.78691e-08	9.08832e-06	inside	26998	Rnf145
chr2	173351591	173353150	21.0374	1.64263	5.07782	0.394749	-2.07083	1.81659e-07	9.08338e-07	-3.66494	6.70396e-05	0.00109435	upstream	-75837	Pmepa1
chr8	128058637	128061003	58.1161	4.55613	33.1783	1.32072	-0.819683	3.89273e-05	9.35423e-05	-3.66142	1.33398e-06	9.36267e-05	downstream	218405	Mir21c
chr4	149616338	149618442	13.8955	1.10291	4.03346	0.408395	-1.75062	1.18942e-05	3.25678e-05	-3.64873	4.84901e-06	0.00020591	inside	30923	Clstn1
chr3	30939195	30940570	7.05392	0.55494	17.3529	1.15368	1.28726	2.22301e-05	5.67414e-05	-3.6482	3.12486e-06	0.000158479	inside	29533	Phc3
chr7	29801361	29802901	5.07587	0.391336	0.653669	0.175903	-2.90086	1.12794e-06	4.1941e-06	-3.64657	4.8106e-06	0.000205311	upstream	-13940	Zfp790
chr11	69265976	69267409	24.0151	1.90865	4.56592	0.674399	-2.37189	9.0372e-09	8.56911e-08	-3.64045	7.30601e-09	5.41568e-06	upstream	-29670	Gucy2e
chr16	50364220	50365180	1.99283	0.154209	0.713052	0.378775	-1.40908	0.00431254	0.00683625	-3.63758	0.000112525	0.00155221	inside	67689	Bbx
chr14	53756675	53758504	8.17747	0.633961	2.72666	0.143093	-1.64475	0.000100931	0.000220359	-3.62953	9.79565e-05	0.00141693	downstream	496339	Dad1
chr15	89400218	89401349	3.41047	0.270771	0.373647	0.0247224	-3.12083	8.30206e-05	0.000184717	-3.62749	0.000679811	0.00537589	inside	9479	Syce3
chr18	67568579	67569781	8.58397	0.695871	2.67758	0.568025	-1.59994	2.20217e-05	5.62756e-05	-3.61074	8.33871e-06	0.000289952	upstream	-16459	Spire1
chr1	128404429	128406083	23.6805	1.9489	1.96223	0.749142	-3.56483	1.81765e-08	1.45784e-07	-3.60028	1.28623e-05	0.000378451	downstream	12160	Dars
chr12	32237817	32239675	22.2376	1.82357	3.53551	1.38607	-2.46124	8.542e-06	2.43287e-05	-3.60006	1.28402e-05	0.000378396	upstream	-30097	Pik3cg
chr12	70697883	70699367	7.41637	0.603512	1.75112	0.644257	-2.00467	3.85145e-05	9.26558e-05	-3.59153	1.34261e-05	0.000386958	upstream	-126888	Frmd6
chr18	20640255	20640580	4.83046	0.379699	6.92184	0.785782	0.526245	0.0303848	0.0415462	-3.58863	6.8306e-05	0.00110577	upstream	-24831	Ttr
chr4	155120643	155122230	21.809	1.81397	3.70941	0.641946	-2.49578	1.69439e-08	1.38021e-07	-3.58816	6.78541e-06	0.000253266	inside	34860	Morn1
chr2	38260023	38261847	6.65216	0.555655	1.7744	0.687861	-1.79666	0.00011039	0.000238676	-3.58523	6.18283e-06	0.000238629	inside	26449	Dennd1a
chr11	78635006	78636639	7.79294	0.648354	4.45187	0.417966	-0.764634	0.00466034	0.0073446	-3.57115	0.000226391	0.00247489	inside	61603	Nlk
chr7	116380672	116381863	6.0449	0.502302	2.62906	0.505233	-1.18239	0.000506692	0.000954856	-3.56894	2.99612e-06	0.000155328	upstream	-47078	Rps13
chr10	34137613	34138974	28.8426	2.43456	25.1009	1.66669	-0.213814	0.1719	0.205504	-3.56855	9.15632e-08	2.19814e-05	upstream	-10322	Fam26f
chr14	103816288	103817879	6.20056	0.510453	2.69908	0.377752	-1.19871	0.000529964	0.000994407	-3.56748	1.60818e-07	2.90814e-05	inside	26617	Ednrb
chr2	80356161	80358330	9.52605	0.797669	2.60368	0.681142	-1.89961	1.44413e-05	3.86922e-05	-3.56134	8.36641e-06	0.000290228	upstream	-34117	Gm13752
chr16	13862816	13864497	22.4361	1.90048	6.73231	1.14825	-1.64955	1.15215e-06	4.27097e-06	-3.55598	1.45137e-05	0.000405041	inside	39489	Pdxdc1
chr10	42027793	42028823	6.44111	0.549836	0.546207	0.240138	-3.5144	5.85182e-07	2.40962e-06	-3.54555	3.99358e-06	0.000181883	upstream	-9926	Armc2
chr9	96530070	96531434	9.7182	0.825221	1.55837	0.397376	-2.55587	2.38044e-06	7.94896e-06	-3.54503	7.49162e-06	0.000271239	upstream	-52157	Rnf7
chrX_GL456233_random	127644	129537	6.82343	0.568824	1.18604	0.210317	-2.49363	7.85018e-07	3.09036e-06	-3.53332	5.81244e-06	0.000230382	upstream	-22198	Spry3
chr9	106340855	106342222	25.7062	2.21094	4.50259	0.842531	-2.40336	7.96781e-08	4.67123e-07	-3.53241	1.859e-06	0.000114332	upstream	-27093	Dusp7
chr7	25739016	25741290	29.7355	2.55804	5.3198	1.90904	-2.39318	2.83237e-08	2.0478e-07	-3.53061	3.1959e-06	0.00016011	inside	14548	Hnrnpul1
chr11	85941219	85942600	5.2329	0.451431	5.95215	2.88859	0.277562	0.328007	0.370026	-3.52847	1.45302e-06	9.81505e-05	downstream	45146	Tbx4
chr7	138388566	138390138	23.7237	2.06778	1.82071	0.59738	-3.69242	1.78812e-09	2.67295e-08	-3.52718	1.62536e-05	0.000437698	inside	8378	Tcerg1l
chr4	141951517	141953542	84.9135	7.27262	81.6744	8.53748	-0.0542323	0.6584	0.693802	-3.52446	0.000211701	0.00236384	upstream	-30461	Fhad1os1
chr1	144902554	144904166	7.56829	0.634058	3.9613	0.75534	-0.864784	0.00544408	0.00847387	-3.52289	2.72981e-05	0.000611559	upstream	-127939	Rgs18
chr1	97385587	97387069	13.7561	1.19987	1.60777	0.353271	-3.04113	1.00786e-07	5.62537e-07	-3.51962	1.39448e-07	2.74044e-05	upstream	-258025	Slco6c1
chr16	81436798	81438578	27.936	2.41286	4.50357	0.648913	-2.54608	2.28838e-08	1.73651e-07	-3.51884	3.77817e-07	4.71462e-05	inside	236992	Ncam2
chr6	135135130	135136726	8.02368	0.687884	2.0959	0.643435	-1.88184	4.35271e-06	1.34516e-05	-3.51252	6.78387e-06	0.000253266	upstream	-17645	Gprc5d
chr4	145135989	145137787	21.7414	1.89084	3.53069	1.02761	-2.55428	4.91073e-08	3.17649e-07	-3.51204	3.02905e-08	1.18503e-05	inside	53778	Vps13d
chr5	103643662	103645423	7.60835	0.651394	2.35014	0.584051	-1.61279	3.49824e-05	8.50152e-05	-3.51064	0.000227037	0.00247748	downstream	11182	1700016H13Rik
chr12	87343016	87344420	10.2067	0.882041	2.2351	0.680815	-2.113	2.14663e-06	7.27456e-06	-3.50949	1.17376e-05	0.000357578	upstream	-44013	Ism2
chr9	84003273	84004818	3.34961	0.286685	0.533805	0.311011	-2.60557	1.82311e-05	4.7612e-05	-3.50635	1.31941e-05	0.000382095	inside	55266	Bckdhb
chr14	17953156	17954898	11.8029	1.03569	1.06837	0.209955	-3.42116	2.60921e-08	1.92197e-07	-3.50364	0.00023899	0.00256811	upstream	-27616	Thrb
chr18	20647638	20648464	17.7615	1.5257	25.4614	2.2474	0.540774	0.00705725	0.0107674	-3.5017	3.2888e-05	0.000687233	upstream	-17198	Ttr
chr9	95179409	95181341	23.0803	2.04085	2.50074	0.712543	-3.12931	1.34019e-08	1.15704e-07	-3.50146	7.89748e-07	6.86998e-05	downstream	226895	Chst2
chr11	63138189	63139608	18.934	1.66708	4.01542	1.22851	-2.10946	1.68551e-06	5.91202e-06	-3.49899	1.41247e-05	0.000398662	inside	6096	Pmp22
chr19	34958992	34961737	47.5726	4.21944	17.3529	2.68046	-1.41279	5.88704e-07	2.42176e-06	-3.49444	3.58117e-10	1.78181e-06	inside	38007	Kif20b
chr1	55101029	55102089	3.78468	0.330996	1.11349	0.361037	-1.68164	0.000228863	0.000463317	-3.49323	0.000411183	0.00376045	downstream	13412	Hspe1
chr7	133743578	133745417	17.999	1.59371	3.80719	0.932449	-2.16406	2.7296e-07	1.27356e-06	-3.4914	1.07764e-07	2.35919e-05	inside	15771	Dhx32
chr6	99240804	99242926	40.8384	3.64322	15.8012	4.48651	-1.26178	1.02608e-05	2.86088e-05	-3.4839	8.35974e-07	7.06431e-05	inside	24650	Foxp1
chr2	101894961	101896753	11.3939	1.01016	2.78986	0.842772	-1.93279	5.00668e-06	1.52067e-05	-3.48202	1.10836e-06	8.44474e-05	inside	9596	Commd9
chr8	83243288	83244739	4.62576	0.410521	4.87889	0.22045	0.0680726	0.772578	0.799603	-3.4812	0.000270152	0.00279103	upstream	-46333	Ucp1
chr10	41936292	41937960	34.6593	3.07898	14.7991	1.22771	-1.17425	2.07837e-05	5.34189e-05	-3.47661	7.42978e-07	6.73215e-05	downstream	49688	Sesn1
chr7	35026502	35029657	75.8293	6.81157	12.6107	2.39399	-2.53374	7.04984e-09	7.1329e-08	-3.46732	2.24058e-08	9.86135e-06	downstream	28486	Cebpg
chr1	106320584	106322878	33.671	2.98845	78.6045	3.18863	1.23706	5.41507e-06	1.6273e-05	-3.46615	3.87595e-05	0.0007659	inside	149863	Phlpp1
chr3	37747763	37748422	5.763	0.512872	10.4648	3.33023	0.875247	0.000548006	0.00102595	-3.45667	8.49718e-07	7.10936e-05	upstream	-23732	Gm5148
chr13	81108066	81110074	6.54979	0.593867	1.21249	0.252335	-2.35618	4.73471e-06	1.44776e-05	-3.45162	2.56534e-05	0.000584948	downstream	144997	9330111N05Rik
chr11	57497678	57499082	4.44643	0.39562	1.05893	0.288795	-1.99659	4.66196e-05	0.000109908	-3.45149	4.20407e-05	0.000806311	inside	20264	Fam114a2
chr8	22888689	22891041	15.6489	1.42831	15.649	1.31787	0.116487	0.62731	0.664655	-3.45117	3.80966e-07	4.71462e-05	inside	30327	Kat6a
chr18	56369429	56371453	5.71124	0.510807	27.4752	8.74645	2.28318	6.80346e-08	4.1278e-07	-3.44315	1.76922e-08	9.08832e-06	upstream	-61690	Gramd3
chr11	61743129	61744533	6.58788	0.605955	1.37836	0.51312	-2.20339	3.54614e-06	1.12385e-05	-3.443	5.6949e-05	0.000985061	inside	18257	Prpsap2
chr3	19473259	19474951	6.71046	0.610883	0.604824	0.295739	-3.42462	3.29252e-07	1.49122e-06	-3.44238	0.000262329	0.00273947	upstream	-34489	Dnajc5b
chr17	24282618	24283861	3.90285	0.343899	0.660696	0.200045	-2.48879	4.12892e-05	9.86458e-05	-3.43132	0.000292954	0.00295697	upstream	-31831	Ccnf
chrX	20343963	20346150	11.3351	1.03043	41.216	25.5363	1.97774	3.06124e-06	9.90152e-06	-3.42937	6.59939e-07	6.35165e-05	upstream	-19424	Rp2h
chr19	36852851	36854609	11.8224	1.12488	3.56865	1.20584	-1.58951	0.000269567	0.00053743	-3.40194	2.49823e-05	0.000576174	inside	19499	Tnks2
chr18	36237968	36239882	27.9228	2.64946	0.987148	0.568566	-4.77837	5.46642e-11	2.76923e-09	-3.39426	1.10745e-06	8.44474e-05	upstream	-41765	Nrg2
chr9	40244915	40246439	6.08698	0.577775	0.599663	0.216318	-3.28194	4.48389e-07	1.92926e-06	-3.38472	3.57538e-06	0.000170697	upstream	-23538	Scn3b
chr18	20740142	20741934	21.9403	2.0476	17.3131	1.13089	-0.264753	0.189449	0.224596	-3.3826	0.000308992	0.00307044	inside	5366	B4galt6
chr10	87908547	87910913	6.90798	0.655404	1.21732	0.752114	-2.44112	7.28835e-05	0.000164221	-3.37122	8.78874e-05	0.00131731	inside	48620	Igf1
chr7	31194718	31196241	19.3057	1.84736	10.7008	3.13657	-0.819243	0.000251201	0.000504287	-3.3706	9.4924e-10	2.11091e-06	downstream	33123	Gm10640
chr2	181486962	181488375	9.64204	0.927236	3.08821	1.06098	-1.45305	0.000835269	0.00151	-3.35923	0.000115432	0.0015789	upstream	-5537	Abhd16b
chr1	106316355	106317675	23.6199	2.27051	19.5063	1.57674	-0.270099	0.125783	0.154113	-3.35802	0.000153353	0.00190573	inside	145147	Phlpp1
chr4	150079756	150081274	10.3565	0.999446	5.77327	0.822122	-0.800785	0.00136836	0.00237193	-3.35582	0.0001704	0.00204016	upstream	-6987	Gpr157
chr13	23658549	23660267	8.26123	0.797218	48.2284	1.27106	2.57342	6.52131e-09	6.73124e-08	-3.3547	9.29679e-08	2.20914e-05	downstream	24551	Hist1h2ac
chr16	91840134	91841857	19.404	1.91394	7.14665	1.50807	-1.31377	0.000131298	0.000279223	-3.35123	5.1419e-06	0.000211033	downstream	90634	Atp5o
chr5	108394056	108396022	41.9565	4.10143	15.8789	3.78263	-1.3748	4.00064e-07	1.74985e-06	-3.35084	1.3356e-07	2.68723e-05	inside	6667	Pde6b
chr13	30645079	30647266	14.1791	1.38665	25.2247	10.0299	0.867034	0.00017913	0.000371137	-3.35019	2.57516e-09	3.51656e-06	upstream	-13886	Dusp22
chr5	64410189	64413685	30.0661	2.91682	128.667	48.1325	2.10234	4.64867e-09	5.26866e-08	-3.34973	2.52631e-08	1.04649e-05	downstream	56005	1700027F09Rik
chr3	104766958	104768183	5.84408	0.555819	3.82672	1.40188	-0.605535	0.0192328	0.0272546	-3.34836	2.42546e-06	0.000134489	overlapEnd	9977	Fam19a3
chr8	116428400	116430579	20.4859	1.98037	7.56621	1.15713	-1.39372	3.0072e-06	9.75284e-06	-3.34751	1.79896e-05	0.00046804	upstream	-75524	Dynlrb2
chr10	7260054	7261768	7.4263	0.738437	2.79194	0.617303	-1.31572	0.000313185	0.000617024	-3.34447	7.54623e-05	0.00118265	upstream	-48674	Cnksr3
chr6	115490808	115491976	13.7381	1.33778	2.35485	0.77844	-2.50935	6.39621e-08	3.93095e-07	-3.33802	9.43767e-08	2.21534e-05	upstream	-53311	Tsen2
chr11	107316870	107319211	25.5377	2.52766	11.2842	2.05531	-1.16316	5.23233e-06	1.58002e-05	-3.33676	2.56828e-06	0.0001393	upstream	-128659	Nol11
chr16	24919218	24920156	7.93115	0.768292	8.30699	1.72993	0.048895	0.800726	0.825238	-3.33315	5.444e-05	0.000957618	upstream	-139951	A230028O05Rik
chr12	35035890	35039774	22.4965	2.22931	46.2004	2.12873	1.11655	6.81356e-06	1.99741e-05	-3.32894	2.57082e-07	3.78476e-05	upstream	-9356	Snx13
chr7	122205721	122209119	43.5658	4.32808	4.28414	0.667455	-3.27287	7.34888e-10	1.42499e-08	-3.32872	1.42277e-05	0.000399965	upstream	-12075	Chp2
chr6	22452257	22453575	11.4959	1.13554	2.40918	0.489541	-2.22611	2.05532e-06	7.00785e-06	-3.32503	0.000106633	0.00149648	upstream	-96835	Fam3c
chr2	122450005	122454703	21.5036	2.13017	100.071	19.5371	2.36495	1.34579e-07	7.11936e-07	-3.32146	1.00535e-06	7.89555e-05	downstream	15443	Bambi-ps1
chr11	86919733	86921062	15.6171	1.54547	4.82944	1.5237	-1.66999	3.56194e-06	1.12811e-05	-3.32139	6.33039e-08	1.80724e-05	downstream	73364	Ypel2
chr3	16229318	16230752	5.02651	0.497367	1.42534	0.427336	-1.82924	5.50664e-05	0.000127769	-3.31771	0.000192917	0.00222344	downstream	46853	Ythdf3
chr1	164405085	164406325	4.46647	0.440541	1.07781	0.174058	-2.0214	1.26027e-05	3.42901e-05	-3.3152	2.9096e-07	4.08595e-05	downstream	52650	Atp1b1
chr16	43363247	43364607	6.50384	0.640317	4.71056	0.529496	-0.483298	0.0689808	0.0887049	-3.3137	3.68348e-06	0.000173699	downstream	56269	Gm15713
chrX	101368445	101369684	4.56234	0.455892	0.868598	0.283881	-2.2812	2.34293e-05	5.94626e-05	-3.31325	7.18317e-05	0.00114357	upstream	-7311	Gjb1
chr17	80932567	80934793	14.4089	1.44026	51.0639	19.5542	1.84971	1.01437e-08	9.36809e-08	-3.31282	1.72633e-06	0.000109356	upstream	-10951	Tmem178
chrX	168653386	168654631	5.80543	0.579367	3.94045	0.404079	-0.559735	0.0267537	0.0369291	-3.3077	2.17963e-08	9.73866e-06	inside	19894	Msl3
chr3	94610122	94613624	71.304	7.17665	16.4568	0.924281	-2.13983	7.4343e-09	7.42937e-08	-3.30662	4.5317e-07	5.18898e-05	upstream	-29157	Snx27
chr14	53750938	53752416	12.0508	1.19285	7.7824	0.267487	-0.708006	0.00496774	0.00779127	-3.30184	5.61223e-05	0.000975836	downstream	502252	Dad1
chr16	52153231	52154503	4.85438	0.490494	9.64024	0.742016	1.02924	0.000208948	0.000426682	-3.29053	1.39948e-05	0.000396657	inside	122319	Cblb
chr4	32372476	32376447	20.1721	2.02939	29.1408	4.1385	0.567388	0.00142154	0.00245687	-3.28454	5.80161e-06	0.000230382	upstream	-42972	Bach2
chr11	105420264	105421593	5.17419	0.507891	12.9781	3.2096	1.3222	1.36588e-05	3.68126e-05	-3.28238	0.000322188	0.0031651	inside	35807	March10
chr9	104269219	104272681	46.3905	4.77696	36.3594	3.25007	-0.459164	0.0220679	0.0309217	-3.27992	7.37625e-07	6.71684e-05	upstream	-8020	Dnajc13
chr3	151947565	151949191	10.6588	1.0861	1.95407	0.540009	-2.3956	5.05094e-07	2.13263e-06	-3.27807	4.355e-05	0.000825516	upstream	-110850	Ptgfr
chr3	86947047	86948199	4.44958	0.443131	0.787037	0.220209	-2.45045	6.05798e-06	1.79647e-05	-3.27772	8.89313e-06	0.000301325	upstream	-26739	Dclk2
chr3	69606609	69607928	8.43983	0.8679	1.06913	0.335953	-2.90539	1.75023e-07	8.81519e-07	-3.27656	9.44987e-07	7.58331e-05	upstream	-8308	B3galnt1
chr2	168582457	168583853	20.8307	2.1186	4.78806	0.341436	-2.14463	5.34132e-08	3.39933e-07	-3.27649	0.00734988	0.0308075	inside	7210	Nfatc2
chr10	42121952	42123846	10.2312	1.05249	3.28304	1.37414	-1.58173	2.90077e-05	7.19057e-05	-3.26823	9.66796e-08	2.23187e-05	upstream	-104517	Armc2
chr12	70471909	70473593	6.19806	0.640243	9.45808	0.420834	0.639766	0.0118847	0.0174408	-3.26781	0.00113814	0.00780659	downstream	19598	Tmx1
chr16	10713255	10714671	5.85799	0.606348	1.92381	0.465359	-1.55393	7.23958e-05	0.0001632	-3.26419	1.78917e-05	0.000466837	downstream	71573	Socs1
chr9	30813258	30816180	14.2032	1.49498	3.00787	0.841708	-2.16351	4.37918e-07	1.89017e-06	-3.25248	0.000249133	0.00264089	downstream	107733	Adamts15
chr11	6455514	6457017	13.6614	1.42305	2.86012	0.611067	-2.23881	3.49243e-07	1.56581e-06	-3.25124	6.91659e-06	0.000256914	upstream	-11823	H2afv
chr6	115333687	115335427	27.6402	2.86666	8.68518	0.691312	-1.64247	1.61402e-07	8.25512e-07	-3.25004	1.41608e-06	9.63839e-05	upstream	-26663	Pparg
chr2	72989241	72991276	50.8438	5.30591	13.8568	2.07507	-1.75588	4.13989e-07	1.80273e-06	-3.24832	0.000152315	0.00189786	upstream	-9812	Sp3
chr12	21346259	21348060	18.6962	1.93664	36.5422	5.09434	0.947382	6.5509e-05	0.000149204	-3.24672	1.64105e-06	0.000105683	inside	26472	Adam17
chr17	50437691	50439533	8.80509	0.92512	11.6906	0.560018	0.398997	0.0676952	0.0871817	-3.24472	0.000105573	0.0014859	upstream	-70934	Plcl2
chr9	60695687	60697542	8.32836	0.882761	3.24846	0.486794	-1.24546	0.001612	0.00275883	-3.24027	3.75707e-06	0.000175601	upstream	-8480	Lrrc49
chr10	111445618	111447109	18.898	1.98195	9.79668	1.82826	-0.92127	8.74659e-05	0.0001937	-3.23704	1.50387e-07	2.79914e-05	upstream	-26827	Nap1l1
chr16	22132530	22133858	8.82731	0.907875	62.3502	11.4732	2.89325	2.47474e-10	6.96621e-09	-3.23529	4.15788e-06	0.000186694	inside	30105	Igf2bp2
chr16	24877815	24880476	58.5824	6.14671	113.775	20.0366	0.981026	2.43029e-06	8.09431e-06	-3.23492	7.51104e-07	6.73215e-05	inside	157292	Lpp
chr14	48453082	48454638	21.9074	2.31862	5.03493	1.01713	-2.09294	4.00049e-07	1.74985e-06	-3.22675	1.24004e-07	2.5434e-05	inside	7509	Tmem260
chr7	14532893	14535281	21.7178	2.28797	6.57321	0.901709	-1.71826	9.10484e-07	3.4963e-06	-3.22457	2.13496e-06	0.000123793	downstream	28084	Vmn1r90
chr4	138040608	138043055	70.5299	7.52988	63.3147	4.22804	-0.259639	0.108531	0.134508	-3.22439	3.67492e-07	4.71462e-05	inside	48377	Eif4g3
chr2	135773249	135775299	24.5477	2.59833	22.7225	4.94275	-0.141958	0.3804	0.423634	-3.22332	0.000188795	0.00219087	inside	32445	Plcb4
chr14	53762028	53767201	23.3189	2.44974	14.979	0.703733	-0.645096	0.00284095	0.00465184	-3.22263	8.30624e-06	0.000289806	downstream	489315	Dad1
chr3	65905270	65906471	8.59833	0.89905	3.85878	1.39055	-0.963768	0.0085463	0.0128555	-3.2206	8.97808e-05	0.00133618	downstream	52355	Ccnl1
chr2	14943248	14944570	5.06105	0.534388	2.6725	0.535658	-0.868815	0.00393033	0.00627392	-3.21873	8.33489e-06	0.000289952	inside	70254	Cacnb2
chr19	54151143	54152800	15.4085	1.63024	2.0847	1.22322	-2.91308	1.17061e-08	1.04193e-07	-3.21768	8.55644e-06	0.000293554	downstream	106791	Adra2a
chr12	69976885	69978715	13.6364	1.46375	5.52912	3.19931	-1.27387	1.15197e-05	3.16654e-05	-3.21164	7.40667e-08	1.96885e-05	inside	9202	Sav1
chr14	62804857	62805339	5.47137	0.591848	2.36441	0.24995	-1.12315	0.00215979	0.00361494	-3.20762	0.000129323	0.00169958	upstream	-32591	Wdfy2
chr2	143941748	143943419	8.35486	0.898002	1.15256	0.475159	-2.72947	3.55899e-05	8.63726e-05	-3.20608	0.000562429	0.00467122	overlapEnd	27254	Dstn
chr10	87752236	87755332	19.8336	2.14798	85.4668	82.4125	2.14113	2.32961e-09	3.21459e-08	-3.19902	1.36273e-08	7.78082e-06	upstream	-105271	Igf1
chr8	90856016	90858066	14.6181	1.59099	2.59097	0.385398	-2.4137	1.99044e-07	9.79045e-07	-3.199	3.95303e-05	0.000773976	inside	28207	Chd9
chr14	46911852	46913673	31.3542	3.39866	2.32861	1.15215	-3.65917	1.21378e-08	1.07245e-07	-3.19595	9.66706e-06	0.000316696	inside	29798	Samd4
chr2	179651282	179652673	18.6199	1.98095	1.68044	0.0831753	-3.42414	7.39626e-09	7.39661e-08	-3.1917	0.0060153	0.026508	inside	209501	Cdh4
chr5	123619363	123621807	75.5061	8.25253	123.712	29.7022	0.748589	5.08088e-05	0.00011881	-3.18857	2.95038e-09	3.63548e-06	upstream	-47570	Vps33a
chr7	145187363	145189361	14.0394	1.5299	2.52686	0.813975	-2.4334	1.89794e-07	9.40888e-07	-3.18547	1.18026e-07	2.47856e-05	downstream	19757	1810010D01Rik
chr11	94691809	94693511	34.0712	3.72721	90.1939	42.149	1.47036	7.5234e-07	2.9817e-06	-3.181	9.06479e-09	5.80599e-06	downstream	11839	Gm11541
chr11	84441763	84443239	6.91752	0.750803	1.0395	0.541918	-2.69911	5.15244e-07	2.16855e-06	-3.18069	9.67183e-05	0.00140238	inside	71000	Aatf
chr15	12305936	12307781	27.2112	2.99225	5.46139	1.72014	-2.24578	6.13099e-08	3.80113e-07	-3.17868	2.01273e-07	3.27084e-05	upstream	-14637	Golph3
chr7	25729879	25732892	84.9753	9.40434	11.7841	7.0549	-2.76478	1.71065e-09	2.58783e-08	-3.17667	3.75517e-09	4.0683e-06	upstream	-12333	Ccdc97
chr14	53077701	53081080	37.2642	4.09425	14.4573	1.12962	-1.40482	1.0835e-06	4.0535e-06	-3.17587	3.08165e-07	4.28309e-05	upstream	-583695	Olfr1507
chrX	100791207	100792399	3.83991	0.411261	5.81607	0.316691	0.61679	0.0144554	0.0209032	-3.1756	4.54607e-06	0.000197411	inside	14533	Dlg3
chr1	144930698	144932075	8.0519	0.874196	2.73277	1.09244	-1.52668	4.69411e-05	0.000110561	-3.17522	3.61161e-06	0.000171844	upstream	-155965	Rgs18
chr14	64726125	64727131	3.48964	0.376836	0.991424	0.393123	-1.77237	0.00010735	0.000232806	-3.17398	4.64911e-05	0.000859613	inside	74098	Kif13b
chr7	4070765	4073799	29.4479	3.23853	15.5045	2.72847	-0.894802	4.62735e-05	0.000109205	-3.17165	3.12979e-06	0.000158479	upstream	-9078	Lair1
chr17	73926692	73929063	64.7442	7.19611	22.3884	3.80856	-1.46677	6.3009e-07	2.56702e-06	-3.16749	2.54617e-07	3.76249e-05	inside	22318	Xdh
chr12	75694642	75695428	2.26169	0.24039	0.380673	0.173276	-2.50875	0.000204485	0.000418438	-3.16543	0.000301088	0.00301372	upstream	-25498	Wdr89
chr2	132630295	132631674	6.26754	0.692882	0.664422	0.168137	-3.13562	5.83104e-06	1.73723e-05	-3.16418	1.94095e-05	0.000490778	inside	32789	AU019990
chr18	35574665	35576288	8.18028	0.908418	5.24057	1.03519	-0.596391	0.017863	0.0254439	-3.16366	3.66764e-06	0.000173343	inside	13319	Matr3
chr6	143750712	143752091	19.2579	2.13284	31.5967	1.83565	0.751496	0.000158787	0.000332347	-3.16349	4.07611e-05	0.000789824	upstream	-100114	1700060C16Rik
chr10	123060253	123063487	38.8872	4.35599	7.26478	2.36654	-2.29116	1.19459e-07	6.44704e-07	-3.15781	3.69373e-07	4.71462e-05	inside	14635	Mon2
chr16	32946992	32948709	7.51229	0.829322	6.31505	0.980768	-0.194067	0.398358	0.44148	-3.15585	3.43687e-07	4.55218e-05	inside	33751	Lrch3
chr4	88199687	88202054	14.8069	1.66624	43.8948	3.89617	1.65196	2.36807e-07	1.13262e-06	-3.15278	5.94834e-07	5.98403e-05	downstream	78831	Mir491
chr3	103213088	103214548	7.80467	0.867323	1.92071	0.396474	-1.94817	1.70691e-05	4.48984e-05	-3.15189	0.00016873	0.00202723	downstream	42108	Bcas2
chr4	109316589	109317880	12.25	1.36896	4.92652	0.917176	-1.25446	2.99969e-05	7.40927e-05	-3.14994	5.63751e-06	0.000226422	upstream	-25821	Eps15
chr10	60931457	60934594	133.592	15.1525	90.2779	19.5665	-0.561598	0.000806315	0.00146185	-3.14217	2.35675e-08	1.0144e-05	inside	5106	Pldi
chr11	119005083	119006693	17.2263	1.96272	9.34951	1.41642	-0.974353	0.000742085	0.00135447	-3.13538	0.000211287	0.00236142	upstream	-17140	Cbx2
chr15	79242750	79245534	14.061	1.59813	3.26746	2.44096	-2.04108	7.29875e-07	2.91098e-06	-3.13264	1.64814e-06	0.000105832	downstream	10606	Slc16a8
chr6	8419001	8421517	16.7376	1.88783	16.3345	3.79652	0.0171673	0.949883	0.956881	-3.13214	2.03983e-05	0.00050758	downstream	88902	A430035B10Rik
chr2	59924655	59926677	43.6044	4.94108	42.1914	2.15643	-0.0734276	0.599983	0.638921	-3.12959	4.11401e-08	1.48067e-05	upstream	-43060	Wdsub1
chr1	173961046	173963173	8.82398	1.00567	9.67791	6.49719	0.317004	0.289423	0.330505	-3.12933	8.06163e-06	0.000283045	upstream	-19438	Ifi203
chr5	72550121	72553410	45.658	5.20848	141.298	25.0208	1.72865	1.73533e-07	8.74952e-07	-3.12569	2.37847e-07	3.63384e-05	inside	7879	Nfxl1
chr11	121269013	121270511	9.21517	1.04745	1.9732	0.454467	-2.13978	2.46452e-06	8.19024e-06	-3.12475	0.00027597	0.00283637	inside	9776	Foxk2
chr13	44581465	44583143	9.44566	1.07149	10.907	1.35977	0.335445	0.116002	0.143134	-3.12364	1.4166e-06	9.63839e-05	downstream	142578	1700029N11Rik
chr11	5173398	5174557	10.8557	1.23334	5.00136	1.22499	-0.976947	0.00267518	0.00440274	-3.12295	1.18353e-05	0.00035847	upstream	-21756	Emid1
chr9	14053019	14054418	10.9052	1.25069	7.1839	0.770312	-0.589243	0.00623023	0.00959853	-3.11676	1.21753e-07	2.51349e-05	upstream	-222582	Sesn3
chr11	86952579	86953784	12.866	1.47416	8.80701	2.43819	-0.554199	0.00793381	0.0120064	-3.10861	1.19603e-05	0.00036019	inside	40580	Ypel2
chr9	56151321	56153387	10.3674	1.19994	6.23021	1.24128	-0.624182	0.0159279	0.0228689	-3.10084	3.46719e-05	0.000711864	inside	8716	Tspan3
chr15	64336204	64337803	26.5025	3.09983	13.7351	1.45149	-0.941975	5.89836e-05	0.000135858	-3.09445	5.8344e-06	0.000231036	upstream	-24331	Asap1
chr14	63536729	63538750	10.718	1.25488	21.8829	1.75973	1.07785	7.54263e-05	0.00016938	-3.09214	1.61424e-06	0.000104449	inside	6213	Mtmr9
chr11	33265076	33266451	7.17392	0.81141	2.57822	0.73552	-1.57097	6.08785e-05	0.000139818	-3.09075	0.000618421	0.00502009	upstream	-62176	Tlx3
chr3	84652088	84653411	21.7839	2.53964	9.91522	4.4554	-1.09219	3.30349e-05	8.07469e-05	-3.09008	8.62895e-07	7.17408e-05	upstream	-13441	Tmem154
chr15	59197466	59198643	24.8657	2.91191	2.17758	0.670181	-3.49466	7.09464e-10	1.3888e-08	-3.0892	1.72305e-05	0.000455242	upstream	-108893	Zfp572
chr18	10850340	10852199	7.69383	0.913142	3.16241	0.939937	-1.24459	0.000196819	0.000403886	-3.08163	2.38602e-05	0.000561637	upstream	-65718	Mir1a-2
chr12	101866265	101868143	6.93611	0.818051	2.22478	0.455909	-1.47808	0.000956744	0.00170964	-3.08104	0.000330214	0.00322147	inside	45967	Trip11
chr6	72472685	72474403	9.70064	1.14714	3.27186	0.751372	-1.50181	3.24164e-05	7.94098e-05	-3.07816	5.81286e-05	0.000996774	upstream	-33986	Mat2a
chr18	10737252	10738796	10.8281	1.2797	2.81674	1.15904	-1.83926	5.24093e-05	0.00012219	-3.07813	2.56016e-06	0.000139217	inside	12400	Mib1
chr7	125767251	125768667	15.7316	1.85607	1.6834	0.160291	-3.12133	1.55191e-07	7.99748e-07	-3.07766	1.31699e-06	9.30528e-05	inside	60084	D430042O09Rik
chr14	106011194	106012910	6.42378	0.743392	19.7673	2.98291	1.64224	1.24327e-06	4.55324e-06	-3.07558	0.000162488	0.00197966	upstream	-94145	Trim52
chr3	115923700	115925285	7.10601	0.837479	1.18197	0.426634	-2.52677	1.00179e-05	2.80111e-05	-3.07416	7.2045e-05	0.00114438	inside	36310	Dph5
chrX	75401956	75403933	12.0763	1.43202	45.3221	5.75154	1.98734	3.64444e-08	2.5058e-07	-3.07268	5.93715e-07	5.98403e-05	downstream	13640	Mtcp1
chr7	75495734	75496129	2.83152	0.335931	4.70805	0.731846	0.821431	0.0254426	0.0352644	-3.07268	2.48358e-05	0.000574678	inside	40399	Akap13
chr8	86807045	86808517	21.6913	2.58042	21.6774	4.40855	0.114108	0.54029	0.581866	-3.07094	5.69694e-06	0.000227511	upstream	-61775	Siah1a
chr19	46932854	46935106	31.7283	3.75419	32.9294	3.3989	0.189219	0.34777	0.39032	-3.07041	6.8883e-07	6.43904e-05	inside	28371	Nt5c2
chr8	56586608	56588607	13.6032	1.59617	2.53135	1.04196	-2.39845	5.03426e-08	3.242e-07	-3.07017	7.75404e-07	6.83974e-05	inside	36475	Fbxo8
chr9	22312956	22314968	18.173	2.14717	8.73852	1.32177	-1.00919	0.000168676	0.000351339	-3.06879	3.07097e-07	4.28233e-05	upstream	-6324	Zfp810
chr6	39526832	39530434	54.6624	6.50679	48.4593	6.62148	-0.171259	0.215461	0.252662	-3.06849	9.40367e-08	2.21534e-05	inside	29201	Dennd2a
chr3	8766808	8768277	15.2345	1.79843	3.59391	1.29956	-2.0618	1.47093e-07	7.64922e-07	-3.06842	3.62319e-06	0.000172201	upstream	-100504	Hey1
chr5	32987043	32989013	12.9208	1.53962	6.09147	1.31201	-1.07276	0.000122306	0.000261813	-3.06611	8.64545e-05	0.00130172	upstream	-30787	Ywhah
chr3	94430056	94431689	3.73803	0.443805	0.903175	0.349075	-1.96207	0.000228626	0.000462883	-3.06437	0.000407101	0.00373444	downstream	5779	Oaz3
chr8	69844004	69845904	20.7956	2.462	4.28993	1.15565	-2.27367	7.59331e-08	4.49623e-07	-3.06393	2.16764e-07	3.43024e-05	inside	12251	Pbx4
chr4	46720806	46722791	14.503	1.6927	34.4651	18.1174	1.26448	2.89443e-06	9.43782e-06	-3.05962	1.64562e-05	0.000441589	upstream	-71599	Tbc1d2
chr13	13637271	13639173	19.9293	2.37931	60.4745	16.7705	1.60986	3.46411e-08	2.40417e-07	-3.05822	9.01747e-09	5.80599e-06	inside	47814	Lyst
chr11	107528656	107530299	8.86072	1.06231	1.27945	0.5074	-2.76035	5.89866e-07	2.42607e-06	-3.05622	7.50029e-06	0.00027132	upstream	-18481	Helz
chr10	8810986	8812957	14.4134	1.74728	14.8427	3.6648	0.124181	0.492867	0.535392	-3.05561	0.000478149	0.00417477	inside	74098	Sash1
chr10	87721418	87723465	7.18795	0.857798	4.61606	1.45847	-0.564073	0.0378242	0.0508495	-3.05443	3.45716e-05	0.000711394	upstream	-136613	Igf1
chr5	135445263	135447121	27.2995	3.29004	36.8009	1.87878	0.399005	0.0176799	0.0252002	-3.05299	3.96965e-05	0.000775542	upstream	-51646	Pom121
chr8	120816169	120818173	12.1027	1.45265	3.58722	1.19125	-1.66148	9.5579e-06	2.68797e-05	-3.05279	4.44812e-05	0.000833666	downstream	78533	Irf8
chr12	34513073	34514792	12.5637	1.49931	5.06655	1.33318	-1.2109	0.000856919	0.00154537	-3.05079	4.29094e-06	0.000190043	inside	14957	Hdac9
chr17	28637460	28638832	10.2394	1.23663	2.09361	1.47737	-2.19902	1.92359e-06	6.61421e-06	-3.04595	0.000273742	0.00281895	upstream	-15692	Srpk1
chr9	14043941	14044958	4.14082	0.490568	1.0473	0.193561	-1.95408	2.05027e-05	5.27962e-05	-3.04303	6.03892e-07	6.03093e-05	downstream	216724	Fam76b
chr9	14192906	14194729	14.3646	1.74006	2.75584	0.738548	-2.25793	4.09082e-06	1.27383e-05	-3.03955	6.59198e-06	0.000249574	upstream	-82482	Sesn3
chr11	101724471	101726308	8.52118	1.0387	0.58561	0.585401	-3.79232	9.86097e-08	5.53187e-07	-3.0385	0.000162619	0.00198011	upstream	-7565	Dhx8
chr10	105507933	105509032	5.81439	0.67612	3.47742	0.539465	-0.829856	0.00817643	0.0123404	-3.03698	0.00219521	0.0125996	inside	65997	Tmtc2
chr17	5591288	5593118	41.2461	5.07446	2.66483	0.667656	-3.89798	7.38219e-10	1.42882e-08	-3.02369	5.68127e-06	0.000227315	inside	99604	Zdhhc14
chr5	122438725	122440688	4.74744	0.582589	2.06056	0.466262	-1.19399	0.000677785	0.00124615	-3.01753	5.86506e-05	0.00100045	inside	17263	Anapc7
chr12	86954933	86956739	10.0158	1.20888	16.484	3.48027	0.740234	0.00264146	0.00435284	-3.01554	3.64126e-05	0.00073367	inside	8494	Cipc
chr9	26983776	26985985	14.189	1.74946	2.00194	0.992711	-2.72582	8.5772e-07	3.3245e-06	-3.01535	2.30823e-06	0.000129346	inside	14669	Acad8
chr2	39114337	39115638	7.09967	0.861939	2.71741	0.667128	-1.32549	0.000283305	0.000562642	-3.01352	5.40499e-07	5.65277e-05	downstream	47247	Gm16523
chr19	34569142	34571661	17.9243	2.18582	128.051	14.5805	2.87658	4.91039e-11	2.5898e-09	-3.01054	2.02743e-06	0.00012043	upstream	-13126	Ifit3
chr3	9665050	9666909	17.6804	2.18716	5.38808	0.884475	-1.69156	5.05172e-07	2.13275e-06	-3.00733	1.71282e-07	3.01542e-05	upstream	-55895	Zfp704
chr1	153795257	153797338	38.5624	4.79519	49.941	10.1956	0.387954	0.013531	0.0196648	-3.00608	4.94852e-07	5.48779e-05	downstream	46873	Rnasel
chr2	103503765	103505249	10.8312	1.34312	1.80107	0.303706	-2.5084	2.08066e-06	7.0817e-06	-3.0053	6.18428e-06	0.000238629	upstream	-19354	Cat
chr14	117526858	117528464	12.8683	1.60244	23.0979	2.26861	0.819807	0.000175286	0.000363857	-2.99932	0.000339323	0.00328005	downstream	426186	Mir6239
chr10	57720692	57722958	12.5975	1.5586	3.16525	0.658519	-1.71509	8.71483e-05	0.000193078	-2.99831	0.00224856	0.0128387	upstream	-63097	Fabp7
chr6	115503839	115506336	35.2805	4.41253	6.23954	1.9145	-2.36769	1.94689e-07	9.61543e-07	-2.9973	6.80223e-07	6.4287e-05	upstream	-39615	Tsen2
chr12	51977173	51978629	17.9535	2.23436	9.4746	2.48451	-0.887427	0.000785928	0.00142801	-2.98986	2.19744e-07	3.4599e-05	upstream	-6580	Heatr5a
chr13	24402119	24403710	25.8689	3.21983	2.78699	1.051	-3.23968	1.44349e-08	1.22127e-07	-2.98832	9.87103e-05	0.00142006	upstream	-12207	Cmah
chr4	138206427	138207724	5.99229	0.756548	2.88975	0.357266	-0.989748	0.00226058	0.00376989	-2.97896	3.24807e-06	0.00016105	upstream	-9535	Hp1bp3
chr14	27327471	27329050	12.6011	1.60262	2.6477	1.29987	-2.12189	4.32854e-05	0.000102863	-2.97877	2.44181e-05	0.000568124	upstream	-7776	Arhgef3
chr8	122517007	122518558	13.1366	1.66994	2.46375	1.073	-2.28866	2.85953e-06	9.3363e-06	-2.97621	0.000168799	0.00202731	inside	33547	Piezo1
chr9	118632177	118633449	3.52336	0.44587	2.85737	0.271016	-0.227964	0.43497	0.478317	-2.97281	0.000144345	0.00182765	inside	26105	Itga9
chr4	106918020	106919391	6.10847	0.775725	11.8519	2.04013	0.94613	0.000225442	0.000457203	-2.97102	1.87798e-05	0.000480026	inside	7237	Ssbp3
chr15	100449004	100450601	34.2227	4.3372	12.7969	2.70011	-1.35976	2.37083e-06	7.92191e-06	-2.97049	1.09094e-07	2.36381e-05	upstream	-19231	Letmd1
chr7	110096477	110098158	15.9044	2.03947	4.87315	0.963194	-1.58898	2.02435e-05	5.22225e-05	-2.96432	2.49593e-05	0.000575959	upstream	-24740	Wee1
chr5	43217500	43219389	16.6785	2.13277	4.10313	1.05131	-1.93004	1.31669e-06	4.78316e-06	-2.96103	5.04657e-06	0.000208842	upstream	-15018	Cpeb2
chr1	131293080	131295153	19.2224	2.45609	60.5793	8.71334	1.63885	7.91147e-08	4.64401e-07	-2.95925	1.99603e-07	3.25623e-05	upstream	-14553	Ikbke
chr14	27411704	27414101	15.9893	2.05478	32.7716	7.88123	1.12265	4.35125e-05	0.000103327	-2.95418	4.17395e-08	1.482e-05	upstream	-15944	Fam208a
chr13	8644106	8646157	8.44992	1.08971	5.41539	2.26202	-0.603614	0.0239613	0.0333569	-2.95337	1.46745e-07	2.78788e-05	downstream	225912	Wdr37
chr8	26434437	26436079	4.37534	0.561684	1.27078	0.442108	-1.74774	0.000476991	0.000903758	-2.95197	2.22837e-05	0.000537711	downstream	277090	Thap1
chr13	24477385	24479272	8.43777	1.06939	3.05547	0.69645	-1.53462	6.52743e-05	0.000148718	-2.95046	7.25461e-05	0.00114974	downstream	63207	Cmah
chr12	39038995	39040939	3.16504	0.412819	15.8779	0.390036	2.32906	7.6199e-08	4.50452e-07	-2.94476	0.00218116	0.0125323	downstream	256257	Etv1
chr5	21563438	21564772	12.1423	1.55963	3.05505	1.35696	-2.03039	1.36451e-06	4.92554e-06	-2.94412	3.18129e-07	4.32216e-05	inside	20579	Lrrc17
chr3	89931254	89933281	17.6693	2.28861	4.78325	2.07707	-1.71007	5.29586e-05	0.000123339	-2.94383	1.41742e-05	0.000399259	upstream	-19106	Il6ra
chr17	87092710	87094310	13.7923	1.77919	2.38206	1.00377	-2.38311	1.81927e-05	4.75284e-05	-2.94262	3.20139e-05	0.000676327	upstream	-14168	Socs5
chr2	135658383	135660087	5.88119	0.758276	4.00072	1.10609	-0.524447	0.040162	0.0537733	-2.94239	0.00216581	0.0124639	upstream	-76015	9630028H03Rik
chr1	120169354	120170642	6.93111	0.903884	1.07967	0.521046	-2.62873	5.70843e-06	1.70526e-05	-2.94122	0.000136119	0.00175998	inside	48812	3110009E18Rik
chr18	36229206	36231477	27.3879	3.56802	3.60293	1.39027	-2.86961	6.25705e-09	6.53741e-08	-2.93921	5.26703e-07	5.63309e-05	upstream	-33182	Nrg2
chr1	46863363	46865072	19.2086	2.50591	10.3985	3.56509	-0.864106	0.00024438	0.00049167	-2.92843	7.69903e-08	2.02049e-05	upstream	-10709	Slc39a10
chr6	113751152	113753161	16.5436	2.17531	2.0766	0.55012	-2.9019	3.4005e-08	2.36818e-07	-2.92047	2.45087e-05	0.000569606	upstream	-11475	Sec13
chr12	32998518	33000322	8.26292	1.08603	11.8565	5.29356	0.528924	0.0103893	0.0154061	-2.91586	9.19631e-09	5.80599e-06	downstream	45235	Sypl
chr2	60820662	60823265	71.3156	9.46387	19.4019	12.8158	-1.79748	4.09044e-08	2.73854e-07	-2.91469	1.76627e-07	3.06713e-05	inside	59474	Rbms1
chr1	14578617	14580359	12.0774	1.59922	32.5746	9.54826	1.45197	2.17428e-06	7.35065e-06	-2.91402	7.13537e-09	5.39182e-06	downstream	176478	Msc
chrX	96299697	96301233	8.01013	1.06231	1.38636	0.203574	-2.52677	1.68541e-06	5.91202e-06	-2.91253	9.56654e-05	0.00139429	upstream	-7027	Vsig4
chr12	87452707	87454376	6.18553	0.810184	4.89634	0.780849	-0.339298	0.140728	0.170917	-2.9114	2.34342e-05	0.000556167	upstream	-9525	Nrp
chr1	9593253	9594863	6.76679	0.89171	1.36266	0.408074	-2.27815	1.54972e-06	5.49041e-06	-2.90806	1.35657e-06	9.48263e-05	upstream	-7208	3110035E14Rik
chr6	134530326	134532513	27.861	3.71247	14.4273	2.77728	-0.931616	3.07148e-05	7.56859e-05	-2.90789	2.37015e-06	0.00013229	inside	35493	Lrp6
chr4	107012016	107014095	8.66416	1.15732	13.3147	0.753074	0.693146	0.00579619	0.0089806	-2.90785	0.000914656	0.00666298	downstream	53810	Mrpl37
chr13	37336759	37338630	46.5094	6.19428	43.5839	1.07168	-0.0561629	0.760861	0.788983	-2.90224	2.61085e-07	3.79084e-05	upstream	-7650	Ly86
chr8	106393649	106395663	50.9568	6.86187	13.918	5.08296	-1.67968	6.7748e-06	1.98742e-05	-2.90032	0.000115083	0.00157628	upstream	-20682	Zfp90
chr2	155222623	155223917	4.94846	0.659381	1.12809	0.354192	-2.10819	1.16846e-05	3.20595e-05	-2.90018	1.83938e-05	0.000474177	upstream	-13262	Dynlrb1
chr12	116090345	116091767	11.269	1.50629	1.09	0.524041	-3.33276	1.20595e-08	1.06709e-07	-2.89908	4.38078e-06	0.000192209	inside	13331	Vipr2
chr9	74988947	74990365	8.21498	1.09257	2.00435	0.49011	-1.98502	4.01924e-05	9.62595e-05	-2.89086	0.000369108	0.00349284	inside	13546	Fam214a
chr18	6107573	6108612	7.7469	1.04172	8.18903	0.950428	0.102067	0.584797	0.624465	-2.88805	5.19385e-07	5.61255e-05	inside	28006	Arhgap12
chr18	32338231	32339502	11.1585	1.50849	1.27835	0.599209	-3.04372	3.99681e-06	1.24713e-05	-2.88212	0.000250492	0.00264926	upstream	-38350	Bin1
chr6	125470333	125472468	33.1261	4.45	42.7691	9.13842	0.418272	0.0327305	0.044503	-2.88084	0.000254138	0.00267776	inside	23355	Cd9
chr11	37076381	37078192	11.3399	1.51173	7.61664	3.52313	-0.683262	0.010659	0.0157691	-2.87576	0.000200021	0.00227825	upstream	-133045	Tenm2
chr19	31912839	31915211	48.2993	6.50684	59.5877	27.7992	0.323266	0.0244213	0.0339424	-2.87524	2.53023e-05	0.000580072	inside	45265	A1cf
chr9	121265294	121266120	5.03593	0.687993	0.375847	0.219186	-3.67743	3.82064e-07	1.68607e-06	-2.87046	9.8137e-05	0.00141694	inside	11465	Ulk4
chr3	135515854	135517473	25.9894	3.50805	27.5314	4.27263	0.124138	0.392048	0.435275	-2.86511	0.000346637	0.00333155	inside	31054	Manba
chr4	137621598	137623457	13.0106	1.79031	2.02983	0.647085	-2.66985	1.02075e-07	5.6784e-07	-2.86243	2.3124e-05	0.000551186	inside	28340	Usp48
chr15	99000992	99002334	4.07158	0.549693	0.637206	0.118934	-2.65194	5.21611e-06	1.57602e-05	-2.86209	2.20548e-06	0.000125757	downstream	15699	4930578M01Rik
chr17	45118957	45120441	7.22506	0.969098	4.54395	0.660311	-0.630034	0.0164924	0.02362	-2.86147	6.67224e-06	0.000250789	upstream	-238814	4930564C03Rik
chr5	36720325	36723051	27.2459	3.76375	47.9704	1.48418	0.853502	5.22537e-05	0.000121865	-2.85615	3.25029e-05	0.000682562	upstream	-25667	D5Ertd579e
chr7	49286315	49288244	29.802	4.16527	4.80213	1.07241	-2.62429	2.43334e-09	3.31549e-08	-2.84753	0.000101245	0.00144472	inside	41092	Nav2
chr18	20712647	20714273	22.1945	3.02762	11.0696	0.796618	-0.991344	5.62409e-05	0.000130243	-2.84749	0.000507596	0.00435736	inside	32944	B4galt6
chr4	138024082	138025625	21.7532	3.01785	10.181	1.9563	-1.02885	4.03338e-05	9.65707e-05	-2.84746	1.21114e-06	8.84708e-05	inside	31399	Eif4g3
chr16	16553202	16555829	71.7554	9.97882	8.62225	3.06972	-2.96279	1.61519e-08	1.33265e-07	-2.8434	1.07004e-07	2.35919e-05	inside	5703	Fgd4
chr7	132242528	132244193	8.18011	1.13047	1.13719	0.363302	-2.77602	7.90058e-07	3.10757e-06	-2.84206	2.14364e-05	0.00052335	upstream	-72303	Gm10584
chr5	148485740	148487024	8.46305	1.14644	2.99627	0.210317	-1.53314	3.24053e-05	7.93918e-05	-2.84162	0.00682861	0.0291968	downstream	66406	Ubl3
chr2	120380345	120382779	12.7105	1.76983	7.8206	0.97834	-0.728301	0.00199407	0.00335698	-2.83981	0.000400014	0.00368463	upstream	-22333	Ganc
chr7	110786047	110788340	18.9651	2.64708	19.6588	8.08826	0.20081	0.298702	0.339954	-2.83643	0.000440945	0.00394972	inside	14591	Ampd3
chr13	24395025	24396717	22.3293	3.08745	3.90399	1.12936	-2.51076	1.10127e-08	9.94889e-08	-2.836	5.28655e-05	0.000938913	upstream	-19250	Cmah
chr6	115268488	115270803	16.5889	2.30309	4.71672	1.13333	-1.77434	8.30583e-07	3.23953e-06	-2.82967	1.68085e-06	0.00010728	upstream	-17797	Timp4
chr16	45969491	45971300	9.93173	1.39182	3.45572	0.903857	-1.46238	1.62357e-05	4.29603e-05	-2.82919	1.54592e-06	0.000102701	inside	40017	Plcxd2
chr4	19941516	19943162	9.06307	1.28137	2.25495	0.253479	-1.96972	6.37341e-06	1.88222e-05	-2.82582	0.0016541	0.0103051	upstream	-19773	Atp6v0d2
chr9	75159883	75161577	9.55442	1.33524	14.435	1.3992	0.617708	0.0143051	0.0207042	-2.8251	1.57438e-08	8.5307e-06	upstream	-71283	Myo5c
chr12	91183068	91185067	28.5022	4.05679	38.3649	2.469	0.437445	0.00559652	0.00869417	-2.82383	0.000189621	0.0021955	downstream	73840	Mir669c
chr1	97319218	97320676	18.3202	2.58554	1.49328	0.320461	-3.56706	7.66513e-09	7.59582e-08	-2.82356	2.9108e-07	4.08595e-05	upstream	-191644	Slco6c1
chr1	79535430	79537029	7.21625	1.00998	0.6822	0.361135	-3.33916	7.40583e-06	2.14852e-05	-2.82345	2.06572e-05	0.00051167	upstream	-96140	Scg2
chr11	3877854	3879858	18.9492	2.67584	2.91214	0.661553	-2.65736	1.6194e-08	1.33463e-07	-2.82308	1.47121e-08	8.2882e-06	upstream	-14953	Osbp2
chr5	21269494	21272105	48.3884	6.84422	27.5409	4.69477	-0.795606	4.53e-05	0.000107138	-2.82193	5.53361e-07	5.686e-05	inside	84534	Gsap
chr11	57685540	57686908	23.6282	3.3198	2.85374	0.464238	-3.00584	2.85861e-09	3.70723e-08	-2.82023	4.67874e-07	5.27163e-05	inside	40783	Galnt10
chr19	7065756	7067757	10.5551	1.4853	1.41624	0.806915	-2.9038	2.92088e-07	1.34834e-06	-2.81923	2.66345e-05	0.000601154	inside	9989	Macrod1
chr10	42463519	42465109	9.33101	1.30468	4.47271	0.885878	-1.03385	0.000245277	0.000493286	-2.81738	1.2303e-06	8.88596e-05	inside	14251	Lace1
chr1	59718562	59719926	5.11055	0.728336	1.34213	0.370809	-1.88723	2.05285e-05	5.28497e-05	-2.8145	9.50974e-05	0.00138937	downstream	14437	Snord11
chr15	80532067	80534010	15.843	2.26846	1.85727	0.353611	-3.01282	6.06655e-08	3.7667e-07	-2.80481	7.11662e-06	0.000262612	inside	27432	Enthd1
chr6	6095658	6096820	3.66405	0.520121	2.95857	1.10574	-0.277061	0.288396	0.329483	-2.80185	1.48518e-05	0.000411219	upstream	-118846	1700019G24Rik
chr7	97382589	97384337	18.8246	2.70913	19.9234	1.87935	0.0963211	0.511544	0.553688	-2.79818	6.48788e-09	5.39182e-06	inside	11847	Alg8
chr8	68120360	68122464	26.6566	3.7993	17.9004	3.25071	-0.582329	0.00658536	0.0101015	-2.79786	1.81394e-05	0.000470591	upstream	-146838	Psd3
chr12	111842746	111844026	14.6672	2.12139	3.6792	0.762006	-1.95777	4.27318e-07	1.85123e-06	-2.78988	2.07479e-07	3.33125e-05	downstream	29217	Zfyve21
chr1	153531637	153533279	14.9292	2.15138	5.54255	1.26953	-1.49475	1.80124e-05	4.71128e-05	-2.78835	7.20425e-05	0.00114438	inside	17256	Npl
chr5	103613475	103615144	24.8125	3.58093	32.0835	6.68046	0.435442	0.00925214	0.0138418	-2.78745	5.00353e-05	0.000904231	inside	15093	Slc10a6
chr3	65921348	65923721	36.577	5.28457	27.9694	15.6235	-0.211749	0.322274	0.364249	-2.78564	5.50891e-06	0.000222739	downstream	35691	Ccnl1
chr4	108369283	108370271	2.79114	0.390982	1.28461	0.5369	-1.0223	0.0178972	0.0254893	-2.78261	3.08925e-05	0.000658561	inside	13878	Fam159a
chr15	100048935	100050848	9.58274	1.41012	31.9361	9.22176	1.8549	4.51056e-07	1.93975e-06	-2.7826	5.59206e-05	0.000973936	inside	11229	Dip2b
chr12	119497120	119498590	9.1456	1.30974	0.666072	0.24995	-3.74243	1.28714e-08	1.12034e-07	-2.78048	2.66159e-06	0.000142339	downstream	54446	Macc1
chr12	100444581	100446256	22.6942	3.30109	15.3399	5.53394	-0.565845	0.0226603	0.0316918	-2.77803	4.04845e-09	4.17208e-06	inside	75404	Ttc7b
chr10	94089363	94091081	10.8709	1.58691	3.49402	1.00301	-1.60153	1.0728e-05	2.97761e-05	-2.76959	6.25903e-05	0.00104527	inside	54222	Fgd6
chr2	153748718	153750995	14.8873	2.19024	20.1802	2.72048	0.502686	0.00838627	0.012635	-2.76923	1.70815e-05	0.000452939	inside	8570	Mapre1
chr8	68152633	68153782	7.29187	1.04742	4.49145	0.834968	-0.783088	0.0198588	0.0280693	-2.76877	0.000153261	0.00190515	upstream	-123319	Sh2d4a
chr3	87331040	87334660	102.729	15.0701	102.58	10.995	0.0271784	0.820653	0.842958	-2.76638	1.21748e-06	8.84708e-05	upstream	-25030	Cd5l
chr18	38454491	38456439	9.69014	1.4198	3.58668	0.892816	-1.31343	0.000225779	0.000457688	-2.76418	1.21847e-05	0.000365384	inside	36491	Ndfip1
chr10	81439313	81440763	8.53224	1.24892	0.738192	0.25007	-3.46962	9.46544e-08	5.35673e-07	-2.76236	0.000567437	0.00470134	upstream	-12865	Nfic
chr9	65972201	65973543	4.72897	0.696145	3.35287	0.619494	-0.428517	0.11056	0.136842	-2.75855	5.84228e-05	0.000998979	inside	63863	Csnk1g1
chr16	22444016	22446113	36.2838	5.35048	21.2817	2.49272	-0.827862	0.000366173	0.000710943	-2.75744	1.49922e-05	0.000413494	upstream	-5494	Etv5
chr2	128745622	128747865	74.0684	10.9386	43.7748	5.23053	-0.712728	0.000120106	0.00025756	-2.75541	2.64634e-06	0.000141895	inside	47748	Mertk
chr1	127248083	127249650	18.8785	2.78575	13.3189	1.97121	-0.424737	0.0297662	0.040769	-2.75075	3.67066e-07	4.71462e-05	inside	43881	Mgat5
chr12	79754646	79756151	17.369	2.56577	4.62165	1.24659	-1.86831	3.33471e-07	1.50677e-06	-2.75067	1.95216e-05	0.000492573	downstream	357615	Zfp36l1
chr5	34238768	34239244	14.9143	2.21033	0.600429	0.201528	-4.6365	1.54231e-09	2.40464e-08	-2.74842	6.56409e-08	1.84897e-05	inside	49318	Zfyve28
chr5	123625665	123626769	26.0832	3.87979	11.1777	3.63139	-1.18505	8.59142e-06	2.44553e-05	-2.74732	7.66027e-09	5.58038e-06	upstream	-53202	Vps33a
chr10	60361376	60363370	43.9004	6.53483	5.12834	2.24408	-2.98056	1.0427e-07	5.77707e-07	-2.74428	4.8473e-07	5.43257e-05	inside	15523	4632428N05Rik
chr13	59834446	59836054	6.89174	1.02169	1.76056	0.469256	-1.93623	3.33379e-05	8.14169e-05	-2.74297	0.000539385	0.0045471	upstream	-12103	Zcchc6
chr4	12011553	12013010	43.7354	6.51376	7.72218	1.47049	-2.4382	6.20325e-09	6.50935e-08	-2.74144	8.84185e-07	7.25409e-05	downstream	45709	1700123M08Rik
chr11	85670173	85672029	16.9618	2.51705	2.27769	0.419128	-2.8159	8.34626e-08	4.84471e-07	-2.73984	5.23003e-07	5.62289e-05	downstream	48643	Bcas3os1
chr9	121355475	121356556	10.1792	1.51784	1.9172	0.731743	-2.34071	1.0952e-06	4.09075e-06	-2.73483	2.53108e-06	0.000137813	upstream	-10941	Trak1
chr10	89764023	89766449	44.0971	6.61297	13.0026	3.39604	-1.72029	6.43076e-08	3.94816e-07	-2.73365	8.72234e-09	5.80599e-06	inside	20246	Uhrf1bp1l
chr3	103206572	103208601	14.1523	2.10546	4.9368	1.76036	-1.5295	8.65428e-06	2.46036e-05	-2.73166	1.92699e-05	0.000488124	downstream	35876	Bcas2
chr10	54039828	54041467	35.817	5.40586	14.2382	1.18701	-1.3103	6.33258e-06	1.87121e-05	-2.72836	1.05747e-05	0.000335438	inside	35148	Man1a
chr16	50408640	50410368	14.6686	2.21133	6.39813	1.70641	-1.16183	0.00011061	0.000239065	-2.7249	1.87087e-06	0.000114729	inside	22885	Bbx
chr2	60947351	60948965	16.26	2.45286	17.0584	4.47135	0.0143906	0.934182	0.94321	-2.72291	8.57566e-05	0.00129592	inside	15046	Rbms1
chr8	109903856	109905104	8.25157	1.23124	2.93167	0.983958	-1.50104	0.000181029	0.000374705	-2.72276	6.63135e-06	0.000250391	inside	35878	Phlpp2
chr2	142880970	142883063	11.0826	1.68781	3.6006	1.4837	-1.52775	7.4221e-05	0.000166932	-2.72036	0.000138509	0.00177788	inside	19448	Kif16b
chr7	141588387	141590191	12.0989	1.83094	8.6078	1.27467	-0.419252	0.0550588	0.0719896	-2.7187	6.76522e-07	6.40906e-05	downstream	24458	Gm16982
chr4	19868952	19870640	65.3671	9.93324	5.27709	0.534635	-3.63184	4.17025e-10	9.83668e-09	-2.71733	2.03224e-06	0.00012043	downstream	51070	Slc7a13
chr9	57804907	57807044	13.5537	2.04861	9.00481	1.45105	-0.436099	0.092473	0.116095	-2.71713	3.55086e-05	0.000724436	inside	28258	Arid3b
chr14	45230721	45232110	5.70519	0.8589	2.88941	0.609481	-0.969692	0.0021776	0.00364287	-2.71663	2.63668e-06	0.000141884	inside	11700	Gpr137c
chr16	32062251	32063444	6.10346	0.930859	5.80421	1.44776	-0.0623027	0.769709	0.796945	-2.71291	0.000208285	0.0023418	inside	16494	Pak2
chr13	112331034	112332089	5.83879	0.886194	2.00985	1.45542	-1.42847	0.000406198	0.000781365	-2.71133	3.36656e-05	0.000698644	inside	43045	Ankrd55
chr5	8862636	8864477	22.0183	3.36343	11.5521	2.59721	-0.904412	0.000406017	0.000781051	-2.70853	1.57092e-09	2.76561e-06	upstream	-30164	Abcb4
chr7	45535291	45536973	12.3116	1.87457	9.77229	4.3346	-0.305965	0.0979372	0.122391	-2.70293	2.70032e-05	0.000606559	inside	9803	Plekha4
chr12	8254555	8256340	9.35065	1.43978	7.01705	1.49407	-0.332177	0.175438	0.209372	-2.70228	3.99046e-06	0.000181883	downstream	46506	Gdf7
chr9	65302484	65304244	11.8392	1.81772	4.23846	1.41573	-1.45923	2.95606e-05	7.31175e-05	-2.70074	3.54493e-08	1.34937e-05	inside	9105	Clpx
chr9	56870518	56873222	15.9319	2.43704	25.5521	13.0176	0.743523	0.00325898	0.00528006	-2.69998	3.52546e-07	4.59746e-05	inside	6767	Cspg4
chr3	115762262	115763763	10.0656	1.54679	2.45638	0.593529	-1.9801	1.75879e-06	6.13047e-06	-2.69606	6.70225e-06	0.000251308	upstream	-47957	S1pr1
chr9	42859467	42861173	31.9145	4.93821	9.98053	2.30384	-1.64267	2.98711e-07	1.37485e-06	-2.69265	1.13192e-05	0.000349093	inside	84051	Grik4
chr2	118262933	118264501	14.2559	2.19476	3.36054	0.511896	-2.04522	1.92986e-06	6.63309e-06	-2.69024	3.08014e-05	0.000657283	upstream	-6751	Fsip1
chr4	129020690	129022161	12.956	1.99792	7.0976	1.86797	-0.814786	0.00184296	0.00312137	-2.68937	4.35159e-08	1.50861e-05	downstream	28203	Ak2
chr13	29662589	29664814	26.8283	4.15872	3.23881	1.95912	-2.99938	4.23782e-09	4.93404e-08	-2.6861	8.37402e-09	5.80031e-06	inside	191886	Cdkal1
chr10	115331678	115333424	52.1855	8.11152	57.5202	28.386	0.205249	0.166789	0.199829	-2.68597	1.98358e-08	9.37545e-06	upstream	-16960	Rab21
chr2	44273571	44275757	11.3772	1.76154	2.14817	0.817769	-2.28222	5.49576e-06	1.64849e-05	-2.6847	0.000102169	0.00145314	upstream	-209340	Arhgap15os
chr13	92635867	92637532	15.296	2.36205	5.06447	1.3385	-1.54759	7.05645e-06	2.05979e-05	-2.68357	2.54679e-07	3.76249e-05	inside	25563	Serinc5
chr2	166826117	166827669	12.1758	1.89504	2.15727	0.60129	-2.38863	1.72529e-06	6.03201e-06	-2.6817	1.31518e-05	0.000382072	inside	21313	Arfgef2
chr12	70694637	70696153	5.14975	0.799871	6.5966	6.72435	0.423217	0.109194	0.135265	-2.67422	2.08285e-06	0.00012189	upstream	-130118	Frmd6
chr7	118785140	118787164	63.8968	10.0387	59.5757	12.1212	-0.208481	0.269217	0.309422	-2.67339	7.61289e-05	0.0011896	inside	45882	9030624J02Rik
chr9	95979000	95980379	5.91422	0.928343	1.87352	0.493076	-1.59329	6.05524e-05	0.000139157	-2.67242	0.000617766	0.00501669	inside	24931	Xrn1
chr2	128708808	128710914	42.8817	6.73259	54.1829	2.32278	0.304272	0.0502543	0.0661108	-2.67076	3.69099e-06	0.000173859	inside	10865	Mertk
chr6	39241266	39243902	37.5906	5.87928	91.5735	2.47679	1.31114	3.60775e-07	1.6083e-06	-2.67005	3.29701e-06	0.000162172	upstream	-35811	Kdm7a
chr18	65044101	65045640	7.55306	1.1844	12.2652	3.0878	0.791736	0.00196989	0.00331972	-2.66999	1.84595e-05	0.000475289	inside	21344	Nedd4l
chr10	84596848	84598695	10.9743	1.71362	2.30786	1.67264	-2.21586	8.3927e-07	3.26768e-06	-2.66823	1.80939e-05	0.000469887	inside	20826	Tcp11l2
chr16	78267033	78267926	3.08722	0.482103	1.42424	0.0933087	-1.13787	0.00569691	0.00883713	-2.66668	0.00691442	0.0294504	upstream	-12026	E330011O21Rik
chr5	149689729	149690397	2.5827	0.399003	0.748944	0.218404	-1.72781	0.000755139	0.00137657	-2.6664	0.00153272	0.00972904	inside	11807	B3glct
chr11	69259978	69261878	42.9153	6.75795	11.1444	5.66337	-1.85836	1.08935e-07	5.98144e-07	-2.66563	8.08425e-07	6.94428e-05	upstream	-23906	Gucy2e
chr12	75528827	75530458	12.9155	2.03146	11.3586	4.46811	-0.0204808	0.938624	0.947255	-2.66367	4.98303e-06	0.000207858	inside	66558	Ppp2r5e
chr6	65163625	65166250	70.9343	11.1598	17.9139	1.90436	-1.98099	5.48161e-09	5.94046e-08	-2.6635	3.45249e-07	4.55555e-05	upstream	-20208	Hpgds
chr19	10855744	10857642	21.6728	3.42061	6.18764	4.02624	-1.75099	3.58883e-07	1.60105e-06	-2.66183	1.20095e-06	8.84122e-05	downstream	13086	Tmem132a
chr1	87034866	87037085	60.8219	9.62505	3.30446	1.55024	-4.17397	1.01327e-11	1.12288e-09	-2.66142	1.29294e-06	9.19683e-05	downstream	53952	Alppl2
chr7	128319627	128322428	27.2985	4.32956	113.453	115.833	2.24531	1.38553e-06	4.99032e-06	-2.66084	1.60365e-06	0.000104413	upstream	-22897	BC017158
chr15	100128567	100130386	15.8702	2.49807	2.87042	1.11701	-2.4539	1.73507e-07	8.74952e-07	-2.66077	8.20461e-08	2.07581e-05	upstream	-24919	Dip2b
chr18	77685036	77685992	2.94697	0.464614	2.5823	0.526766	-0.115871	0.699694	0.732567	-2.65757	0.000998214	0.00710641	inside	28496	8030462N17Rik
chr4	95687073	95689468	14.1858	2.24441	32.2771	1.62136	1.2021	3.07822e-06	9.9494e-06	-2.6547	5.0716e-07	5.56808e-05	inside	108850	Fggy
chr9	40116317	40118355	12.7565	2.0203	21.4632	17.4221	0.839566	0.0188581	0.0267613	-2.65445	9.23264e-06	0.000307405	downstream	10703	Olfr985
chr11	86955266	86956783	23.6107	3.74668	7.51732	2.99689	-1.61547	3.29319e-06	1.05428e-05	-2.64849	9.76827e-06	0.000318218	inside	37738	Ypel2
chr8	90932492	90933483	7.74406	1.22273	1.48943	0.294256	-2.36011	1.26706e-06	4.62832e-06	-2.64835	2.05168e-05	0.000509577	inside	104154	Chd9
chr13	4934821	4935399	1.70377	0.268255	0.428203	0.299153	-1.9481	0.000678137	0.00124674	-2.64733	0.00106198	0.00742403	upstream	-325946	Akr1e1
chr17	10040472	10041751	4.20236	0.657429	2.27439	0.508648	-0.838341	0.0107121	0.0158412	-2.64629	4.91982e-06	0.000207044	upstream	-265246	4930452A19Rik
chr18	38227800	38229729	22.3946	3.55179	1.30349	0.703571	-4.0922	4.51275e-10	1.02623e-08	-2.64536	3.47406e-05	0.000712314	upstream	-19002	Pcdh1
chr3	55626680	55628006	6.4724	1.02836	0.883962	0.215777	-2.82076	5.73298e-07	2.3683e-06	-2.64463	5.38565e-05	0.00095052	upstream	-155166	Mab21l1
chr12	101891436	101893392	24.8045	3.9535	14.9782	9.96982	-0.582698	0.0179072	0.0255028	-2.6437	3.10612e-06	0.00015793	inside	20757	Trip11
chr8	116551681	116553506	17.2572	2.73048	70.7723	40.2944	2.08516	1.56383e-08	1.3012e-07	-2.64332	3.27288e-06	0.000161549	downstream	47580	Dynlrb2
chr13	103841101	103843062	9.7021	1.52651	31.0728	2.93954	1.65541	4.71892e-07	2.01377e-06	-2.64322	4.44493e-05	0.000833587	upstream	-77500	Srek1
chr10	41959071	41960739	21.856	3.48343	6.53578	1.55193	-1.71062	1.21257e-06	4.45936e-06	-2.64113	1.341e-06	9.39633e-05	inside	58477	Armc2
chr18	67435058	67436458	6.42987	1.02643	5.45452	0.960344	-0.188006	0.385915	0.429221	-2.64091	6.73331e-05	0.0010959	inside	13378	Afg3l2
chr12	31545798	31546891	4.11464	0.64019	1.23433	0.663818	-1.72181	6.77208e-05	0.000153637	-2.63675	2.73908e-05	0.000613126	inside	13625	Slc26a4
chr9	14243703	14245425	7.45944	1.18834	3.44015	0.433354	-1.08541	0.000387334	0.000748143	-2.63308	2.16211e-05	0.000526837	upstream	-31736	Sesn3
chr7	83850441	83853778	33.4456	5.40722	28.5443	11.5167	-0.0646833	0.762531	0.790424	-2.63262	1.47973e-05	0.000411029	downstream	32231	Mesdc1
chr10	69308379	69310347	12.9731	2.09837	3.67988	0.812376	-1.79713	1.35752e-06	4.90492e-06	-2.63175	1.98173e-05	0.000497105	downstream	43549	Cdk1
chr9	115623364	115624597	4.98189	0.812028	2.53914	0.368843	-0.97947	0.00477758	0.00751395	-2.63161	0.000722788	0.00562003	downstream	242162	Mir467h
chr16	24891102	24893173	21.0962	3.38953	20.5034	9.54886	0.00897161	0.955971	0.961913	-2.63055	1.59318e-07	2.9028e-05	upstream	-167500	A230028O05Rik
chr19	42562804	42565547	25.0186	4.04639	22.7436	5.65563	-0.0466382	0.789308	0.814762	-2.6296	8.10264e-07	6.94428e-05	inside	45372	R3hcc1l
chr18	88910085	88910911	4.73789	0.754813	1.88186	0.802439	-1.25434	0.000956126	0.00170868	-2.62928	8.58179e-05	0.00129592	upstream	-16291	Socs6
chr2	70762319	70763701	6.65266	1.06667	3.67471	0.861453	-0.724227	0.0175253	0.0249943	-2.62808	0.000149829	0.00187517	inside	62470	Tlk1
chr10	85001897	85004828	33.7491	5.47623	7.94481	2.47469	-1.95501	7.22849e-07	2.88729e-06	-2.62739	2.12098e-05	0.000519812	inside	85750	Ric8b
chr11	104638738	104641902	18.7946	3.04343	4.78652	2.58676	-1.85022	2.66216e-05	6.65926e-05	-2.62364	8.1005e-06	0.000283799	inside	32321	Itgb3
chr1	105800491	105802688	18.9458	3.08278	31.2951	8.2331	0.741381	0.000184554	0.000381253	-2.62186	3.7059e-07	4.71462e-05	inside	20868	Tnfrsf11a
chr15	84209119	84210484	11.0289	1.77819	2.09569	0.720229	-2.32271	5.90765e-07	2.42929e-06	-2.62123	1.43897e-06	9.75911e-05	inside	17570	Samm50
chr8	67996474	67997426	2.86518	0.450268	2.07416	0.28687	-0.411511	0.191338	0.226714	-2.62103	0.00262014	0.0143651	upstream	-22376	Psd3
chr17	4276033	4278276	12.6844	2.03495	8.32058	2.41241	-0.53357	0.0209285	0.0294501	-2.62052	0.00408904	0.0198406	upstream	-155052	4930548J01Rik
chr8	11097873	11099917	20.3169	3.25914	16.1038	3.83509	-0.288049	0.102522	0.127653	-2.6196	0.000221896	0.00243709	upstream	-90465	Irs2
chr1	128632167	128633588	4.98283	0.805433	7.36734	0.268068	0.526761	0.108185	0.134127	-2.61694	0.00653156	0.0282352	upstream	-40579	Cxcr4
chrX	7288579	7290081	13.5439	2.20446	6.00072	1.803	-1.18909	3.5904e-05	8.70447e-05	-2.61578	2.94399e-05	0.000639055	inside	30028	Clcn5
chr5	80415516	80417062	7.31936	1.18842	1.80437	0.549885	-1.98608	3.0848e-06	9.96629e-06	-2.61512	1.38987e-05	0.000394447	upstream	-605303	Lphn3
chr1	152552913	152555282	77.1385	12.6427	65.5775	12.0309	-0.250374	0.0677425	0.0872373	-2.61399	1.8013e-05	0.000468071	inside	71013	Rgl1
chr17	74641756	74643503	7.9763	1.29191	18.1223	3.95968	1.21271	7.75879e-06	2.23863e-05	-2.61277	5.87866e-07	5.95648e-05	upstream	-75119	Ttc27
chr12	3390667	3392668	15.6072	2.52918	5.46619	2.34647	-1.50099	0.000127073	0.000270975	-2.61133	2.91447e-05	0.000636066	inside	26537	Kif3c
chr5	64321841	64322973	9.27258	1.51087	1.57319	0.651862	-2.39208	6.56459e-05	0.000149476	-2.61034	3.20461e-05	0.000676669	inside	92051	Tbc1d1
chr18	24965144	24966059	6.67712	1.07892	1.41523	0.81478	-2.19576	8.31828e-06	2.37717e-05	-2.61033	9.34859e-06	0.000309801	downstream	200363	Tpgs2
chr8	56613517	56615279	10.3363	1.6758	1.06672	0.25007	-3.18133	7.63403e-08	4.51123e-07	-2.60982	7.96486e-06	0.000281852	downstream	63265	Fbxo8
chr16	21498306	21500103	6.0327	0.976651	12.5862	3.41856	1.14109	0.00285198	0.00466898	-2.60929	3.04916e-05	0.000652651	inside	76087	Vps8
chr10	40018644	40021020	30.2933	4.93067	18.7385	4.47662	-0.675878	0.000438013	0.000836282	-2.60818	5.42932e-06	0.000220365	inside	5436	AI317395
chr6	39507153	39508641	13.9475	2.27123	4.47095	1.27138	-1.56739	6.96645e-06	2.03714e-05	-2.60793	1.92674e-05	0.000488124	inside	49937	Dennd2a
chr16	8432693	8433747	4.99645	0.804759	2.34343	0.483948	-1.0633	0.00242622	0.00402247	-2.60395	4.02338e-05	0.000783642	upstream	-8084	Tmem114
chr8	68174220	68175940	12.1348	1.97394	5.28102	2.01009	-1.21603	0.000229408	0.000464244	-2.60353	3.41171e-05	0.000705243	upstream	-101447	Sh2d4a
chr11	103306644	103308997	13.5659	2.23676	2.87832	0.661633	-2.27301	6.33562e-07	2.57893e-06	-2.59352	7.29007e-06	0.000266223	downstream	36882	Arhgap27
chr1	192752428	192754271	20.2561	3.33969	5.2143	1.36666	-1.92951	1.12045e-07	6.12197e-07	-2.59059	9.12203e-05	0.00134975	inside	17869	Hhat
chr6	37842369	37844421	5.0896	0.840782	1.94903	0.895011	-1.38587	0.000166489	0.000347159	-2.5901	0.000245869	0.00261674	upstream	-27415	Trim24
chr4	134687426	134689265	13.4498	2.24165	12.814	2.14968	-0.0141448	0.936063	0.94492	-2.58722	1.03715e-06	8.08521e-05	inside	15944	Man1c1
chr8	123528542	123530058	7.66211	1.2836	0.338855	0.307476	-4.4269	1.94004e-08	1.53101e-07	-2.58338	0.000442017	0.00395668	downstream	9604	Gm22109
chr12	91747415	91749314	34.2062	5.70121	12.78	4.27707	-1.42022	2.88443e-06	9.40741e-06	-2.57896	7.23363e-08	1.94732e-05	inside	38072	Ston2
chr10	25446895	25448133	13.891	2.32157	6.40046	1.22325	-1.08153	0.000108339	0.000234746	-2.57818	7.21158e-07	6.60962e-05	inside	39147	Epb4,1l2
chr11	106892501	106893681	4.88381	0.822592	1.82896	0.579861	-1.33146	0.000937912	0.00167819	-2.57284	4.05711e-05	0.000787082	inside	27624	Smurf2
chr8	127981666	127982879	11.5813	1.9433	3.65	0.651522	-1.60449	1.1369e-05	3.13102e-05	-2.57026	9.12019e-07	7.368e-05	downstream	295953	Mir21c
chr9	96355380	96357099	14.5592	2.44146	2.63948	1.11319	-2.4354	3.78975e-08	2.58182e-07	-2.56889	2.92599e-06	0.000153196	inside	8059	Atp1b3
chr17	88190239	88191726	6.78013	1.14062	2.89709	1.25661	-1.23614	0.000572123	0.00106754	-2.56882	4.43199e-05	0.000832174	downstream	65471	Gm4832
chr16	32852986	32854753	9.60919	1.6184	3.87241	1.29526	-1.21886	0.000308692	0.000608771	-2.56786	9.11631e-05	0.00134975	inside	14496	1700021K19Rik
chr16	32977872	32979885	15.3724	2.58354	83.3814	14.3552	2.49656	9.28878e-10	1.67079e-08	-2.56418	4.41823e-07	5.1105e-05	inside	64779	Lrch3
chr4	126701975	126703504	6.7578	1.13952	1.56222	0.701507	-1.97528	6.23236e-05	0.000142858	-2.564	0.000324387	0.00317839	inside	25098	Psmb2
chr9	105502133	105503386	5.97911	1.0095	1.18231	0.544545	-2.22452	6.09742e-05	0.00014	-2.56252	0.000107795	0.00150625	upstream	-7627	Atp2c1
chr15	63664638	63666404	18.7776	3.14776	8.7577	1.79215	-1.07174	0.000103447	0.000225116	-2.56178	2.08422e-05	0.000514684	downstream	143218	Gsdmc
chr5	21282935	21284890	42.9469	7.25053	25.4998	5.42505	-0.760105	0.000161229	0.000337074	-2.56117	3.26772e-06	0.000161483	upstream	-88760	Fgl2
chr6	115380206	115381754	30.6715	5.14231	7.86531	2.37098	-1.94252	3.94822e-08	2.66103e-07	-2.55954	0.000420844	0.00382308	inside	19760	Pparg
chr16	50551203	50552901	8.014	1.34612	5.13176	0.892562	-0.592281	0.0169231	0.0241961	-2.55773	2.35749e-07	3.63384e-05	inside	23551	G730013B05Rik
chr7	64356247	64357995	5.79898	0.978427	1.83632	0.381081	-1.65728	3.33229e-05	8.13848e-05	-2.55707	1.28943e-05	0.000378866	inside	16974	Fan1
chr14	25377824	25380434	42.2638	7.225	74.4892	43.7864	0.845561	1.97161e-05	5.10289e-05	-2.55631	3.24472e-05	0.00068207	upstream	-80055	Zmiz1
chr7	110378921	110380598	33.7678	5.77839	4.85458	1.84471	-2.76049	1.01799e-08	9.38101e-08	-2.54579	5.87534e-09	5.17176e-06	downstream	158058	Swap70
chr19	43761730	43763695	9.35	1.59399	6.39835	1.38147	-0.53245	0.0255883	0.0354443	-2.54553	7.75392e-07	6.83974e-05	inside	9690	Cutc
chr8	77450951	77454059	27.5075	4.7234	14.5307	7.57089	-0.839421	0.000327755	0.00064315	-2.54261	7.08022e-07	6.51751e-05	upstream	-64550	0610038B21Rik
chr18	6144417	6145839	15.7226	2.68965	3.00436	0.312053	-2.38265	4.5406e-08	2.97936e-07	-2.54127	0.000117072	0.00159053	upstream	-9030	Arhgap12
chr6	83866926	83869096	26.2437	4.50294	22.3274	5.0165	-0.226904	0.163338	0.196083	-2.53823	2.84659e-07	4.04964e-05	upstream	-36270	Paip2b
chr4	74296033	74298038	13.1129	2.25264	13.4307	1.19566	0.0414383	0.810213	0.833734	-2.53624	0.000184631	0.00215796	inside	45158	Kdm4c
chr17	79174728	79176634	7.8991	1.34354	15.1905	1.33364	0.967033	0.000134915	0.000286196	-2.52526	0.000596896	0.00488485	downstream	123776	Qpct
chrX	101125849	101127211	6.86216	1.18199	3.12896	0.608894	-1.05416	0.00123187	0.00215595	-2.5202	0.00362985	0.0182191	upstream	-41125	Slc7a3
chr3	126672225	126673929	12.2683	2.13834	16.2832	4.23986	0.45159	0.0270096	0.0372543	-2.51958	9.3067e-08	2.20914e-05	inside	76127	Camk2d
chr9	107993902	107995620	24.1284	4.21022	2.52554	1.26975	-3.20976	1.77344e-09	2.65897e-08	-2.51823	4.45652e-07	5.11677e-05	upstream	-7886	Ip6k1
chr1	172469481	172470666	6.2095	1.07121	30.6492	3.18218	2.32438	7.01367e-09	7.11495e-08	-2.51626	5.75739e-06	0.000229276	upstream	-5285	Slamf9
chr14	120421022	120423897	31.482	5.53742	51.8759	64.915	0.783851	0.000200827	0.00041157	-2.51621	1.09989e-05	0.000342467	upstream	-56000	Rap2a
chr15	9628325	9630353	14.0389	2.44942	19.0211	6.27373	0.453209	0.0233242	0.0325353	-2.51184	1.48839e-06	9.99804e-05	upstream	-99463	Il7r
chr16	11549619	11551292	13.9962	2.45295	4.12695	1.9484	-1.7375	8.80124e-07	3.39638e-06	-2.51183	0.000172957	0.0020626	inside	144809	Snx29
chr14	53795293	53796065	3.31476	0.554477	0.728205	0.257474	-2.14827	2.96158e-05	7.32455e-05	-2.51024	0.00304155	0.0160079	downstream	458250	Dad1
chr6	31313377	31314987	9.03854	1.57376	4.24426	0.943674	-1.11509	0.00020637	0.000421927	-2.50967	0.000217211	0.0024044	downstream	84591	Mkln1os
chr3	95712580	95714340	12.5786	2.19319	18.3351	14.7153	0.564536	0.00342422	0.00552678	-2.50746	5.36695e-05	0.000948012	downstream	21513	Mir7014
chrX	140835608	140839236	28.0129	4.91555	6.48465	2.70996	-2.02082	4.98679e-07	2.10871e-06	-2.50732	0.000141256	0.0017977	upstream	-23989	Tex13
chr1	172187257	172189199	25.8711	4.57214	4.71354	2.05686	-2.41755	1.9811e-08	1.55448e-07	-2.50188	6.51318e-07	6.31181e-05	downstream	18553	Pea15a
chr12	72489472	72492146	59.3425	10.466	32.4183	1.9262	-0.974369	3.43029e-05	8.35129e-05	-2.50072	4.37367e-05	0.00082683	upstream	-45547	Pcnxl4
chr2	144669719	144671643	11.8136	2.07378	14.9469	3.78844	0.411917	0.0420123	0.05605	-2.50003	3.30449e-05	0.000689487	inside	70729	Dtd1
chr18	68207996	68209659	7.97084	1.40706	2.74496	1.45498	-1.43881	0.000350982	0.000684374	-2.49936	1.34858e-05	0.000387818	downstream	52145	Mir7219
chr10	41327960	41329892	7.39303	1.30878	10.5421	1.93946	0.465365	0.0724549	0.0928164	-2.49539	0.0076077	0.0316254	upstream	-25685	Fig4
chr5	133546772	133549378	17.295	3.07154	33.7409	6.80909	0.952114	2.17254e-05	5.55991e-05	-2.49322	9.71678e-06	0.000317275	upstream	-551672	Gatsl2
chr18	20994991	20996634	7.59401	1.33205	1.52105	0.371291	-2.3389	1.18149e-06	4.36022e-06	-2.49315	0.000117009	0.00159018	upstream	-5487	Rnf138
chr9	118673489	118675070	26.6345	4.73096	44.253	7.95882	0.769446	8.67867e-05	0.000192388	-2.48969	7.9292e-07	6.86998e-05	upstream	-37411	Itga9
chr10	69251933	69254936	45.083	8.05929	6.36173	1.03897	-2.78449	4.9114e-10	1.08681e-08	-2.48347	1.92763e-06	0.00011702	inside	40241	Rhobtb1
chr10	60208501	60210352	14.2009	2.5084	26.7177	3.21365	0.947775	8.46314e-05	0.000188084	-2.4786	0.000255669	0.00268719	inside	9834	Chst3
chr7	145197746	145199446	32.7412	5.83281	16.7683	6.78875	-0.94488	0.000216927	0.000441481	-2.47851	1.2192e-06	8.84708e-05	downstream	9523	1810010D01Rik
chr10	91156030	91158451	38.4072	6.89703	39.6653	16.4882	0.138961	0.45189	0.495093	-2.47716	8.67964e-07	7.17408e-05	inside	13310	Tmpo
chr2	94272833	94274149	6.60195	1.18142	6.49782	1.53078	0.0261462	0.905757	0.918761	-2.46705	2.81385e-07	4.0302e-05	upstream	-12092	Mir670
chr5	3429490	3431399	6.37815	1.13799	20.9695	2.78318	1.75203	3.56618e-07	1.5938e-06	-2.46624	0.000157017	0.00193871	inside	86133	Cdk6
chr17	32335164	32337205	17.9606	3.26083	7.8418	2.78577	-1.09364	0.000632058	0.00116938	-2.46622	3.24997e-05	0.000682562	inside	14393	Akap8l
chr5	123660849	123662946	36.5973	6.59551	28.7264	6.76699	-0.300641	0.0805737	0.102268	-2.46615	1.5956e-06	0.000104413	inside	22463	Clip1
chr14	103944617	103947171	52.1056	9.41551	3.63418	1.75325	-3.80193	2.10687e-09	3.00234e-08	-2.46446	7.92337e-07	6.86998e-05	downstream	81248	4930432J09Rik
chr7	100082283	100084596	7.44011	1.35461	16.4953	5.54218	1.13309	5.21053e-05	0.000121572	-2.46395	0.000179941	0.00212058	inside	38060	Pold3
chr15	9122498	9123900	29.7072	5.38668	1.58406	0.612545	-4.15128	1.1186e-09	1.90347e-08	-2.46211	3.56357e-05	0.000725123	inside	17255	Skp2
chr1	39796497	39797812	10.2663	1.8535	1.55464	1.11849	-2.66428	3.80712e-07	1.68121e-06	-2.46195	3.65777e-05	0.000735654	downstream	8178	Gm3646
chr2	151525292	151527157	11.5861	2.0932	2.56034	0.871168	-2.15035	2.82362e-07	1.31088e-06	-2.46133	5.92387e-08	1.75032e-05	upstream	-16258	Fkbp1a
chr8	123384681	123385852	6.13239	1.09299	2.55771	0.715769	-1.24503	0.000215681	0.00043922	-2.46128	2.48512e-05	0.000574719	inside	11556	Tcf25
chr7	97799781	97800785	2.47931	0.446223	0.891323	0.290606	-1.39655	0.00296852	0.004844	-2.46003	0.0101397	0.0393192	upstream	-42655	Pak1
chr9	25075714	25076234	2.34207	0.416116	0.24248	0.0342931	-3.17354	4.57145e-05	0.000108015	-2.45904	0.000209494	0.00234836	downstream	75807	Herpud2
chr6	17654503	17656370	15.5878	2.82568	112.556	42.4444	2.92406	2.11823e-10	6.30113e-09	-2.45883	2.09737e-06	0.000122401	inside	18339	Capza2
chr1	144499936	144501250	4.09906	0.747825	0.762447	0.245392	-2.37546	7.35122e-06	2.13473e-05	-2.45837	2.52482e-05	0.000579868	downstream	67074	Rgs21
chr14	120571299	120573347	21.022	3.82879	3.70917	1.99921	-2.37162	7.07016e-07	2.83397e-06	-2.45797	1.72106e-05	0.000455058	downstream	93863	Rap2a
chr5	19814871	19817224	17.2827	3.1203	21.2154	10.4664	0.239125	0.278844	0.31953	-2.45744	2.31126e-05	0.000551186	upstream	-91469	Magi2
chr19	11386650	11388393	9.79735	1.78717	9.73167	2.08756	0.0273537	0.89479	0.908989	-2.45642	6.17532e-06	0.000238629	upstream	-20138	Ms4a4c
chr4	135405611	135406827	6.02611	1.09367	3.27131	2.03241	-0.793877	0.00962186	0.0143467	-2.45575	0.00023469	0.00253609	upstream	-7992	Ncmap
chr2	132057140	132058649	18.4459	3.36431	2.21577	1.00489	-3.02645	7.90644e-08	4.64266e-07	-2.45306	1.94579e-06	0.000117333	upstream	-27906	Rassf2
chr13	83327988	83329220	5.28831	0.96395	0.774084	0.327526	-2.70994	2.38617e-06	7.96433e-06	-2.45245	0.000876702	0.00645451	upstream	-175429	Mef2c
chr1	86119412	86121195	36.5407	6.67175	10.5646	5.7142	-1.71201	4.08276e-07	1.78079e-06	-2.45129	1.40595e-06	9.60269e-05	upstream	-8334	Htr2b
chr6	48020348	48023190	11.717	2.14288	12.7912	1.52839	0.0827523	0.647336	0.68332	-2.45002	3.53712e-05	0.000722681	downstream	26345	Zfp777
chr13	95790672	95791758	3.89202	0.698244	1.13851	0.317053	-1.7269	0.000184852	0.000381775	-2.44841	0.000124659	0.0016605	downstream	94296	F2rl2
chr18	37626546	37628880	16.3667	3.00975	8.64294	1.81816	-1.15368	0.000258407	0.00051723	-2.44328	0.00180759	0.0109576	downstream	11010	Slc25a2
chr2	3960446	3962661	23.5305	4.32054	1.64531	0.286749	-3.8001	6.94367e-10	1.36967e-08	-2.44313	1.69926e-07	3.01225e-05	downstream	179587	1700080N15Rik
chr7	113286326	113288808	9.1727	1.68833	1.93346	0.633398	-2.21047	1.17708e-06	4.34548e-06	-2.44229	2.76734e-06	0.000146157	inside	80103	Arntl
chr1	39960286	39961834	19.4566	3.57551	3.54199	1.55216	-2.43013	1.90739e-08	1.51345e-07	-2.44206	2.18674e-08	9.73866e-06	inside	60148	Map4k4
chr12	44354262	44356292	11.8424	2.16884	5.43218	0.648228	-1.10875	6.79617e-05	0.00015413	-2.44064	0.00040154	0.00369466	inside	26393	Nrcam
chr18	84858545	84860571	12.4636	2.2955	3.39799	1.92476	-1.79854	2.90943e-06	9.48308e-06	-2.4402	0.000121558	0.00163234	inside	8145	Cyb5a
chr11	21452568	21453914	13.0976	2.37962	22.0897	4.31363	0.783552	0.000332515	0.000651644	-2.44006	2.10931e-05	0.000518456	downstream	57939	4932414J04Rik
chr19	57696127	57697537	7.40837	1.34682	2.50786	1.19221	-1.55237	2.58307e-05	6.48523e-05	-2.43974	4.14653e-07	4.90987e-05	inside	85799	Atrnl1
chr3	146153120	146157612	91.1799	16.8286	155.334	46.862	0.754064	5.63834e-05	0.000130509	-2.4366	4.24224e-06	0.000188426	inside	5193	Mcoln2
chr13	101568910	101570145	4.87448	0.897746	7.59682	2.32348	0.756103	0.0154614	0.022252	-2.4343	9.57728e-05	0.00139446	downstream	123102	Pik3r1
chr6	124278166	124280254	22.7432	4.20675	1.88021	0.745371	-3.51562	9.38898e-09	8.80584e-08	-2.43392	1.53508e-05	0.000420624	upstream	-25440	Cd163
chr7	132892008	132894086	33.2829	6.19662	35.661	6.62179	0.0894878	0.511664	0.55379	-2.42958	4.00354e-05	0.000780607	downstream	33823	Fam175b
chr6	115539071	115539618	5.84773	1.0706	1.14926	0.669215	-2.33631	1.22184e-05	3.3356e-05	-2.42722	7.30467e-05	0.00115378	upstream	-5359	Tsen2
chr5	100475480	100476538	6.80659	1.26679	0.997015	0.526427	-2.67088	3.28879e-05	8.04434e-05	-2.42594	5.5925e-05	0.000973936	inside	22564	Lin54
chr7	101073737	101075597	38.7818	7.21363	63.7866	18.0589	0.736676	7.13086e-05	0.000160973	-2.42562	0.000422154	0.00383017	upstream	-34107	Fchsd2
chr2	27727437	27728877	14.701	2.72474	2.6396	1.00654	-2.45029	1.27253e-07	6.786e-07	-2.42482	0.000662688	0.00527674	inside	17575	Rxra
chr4	33337375	33339081	14.0942	2.62441	7.19773	3.16228	-0.931182	0.000497229	0.000938611	-2.4223	1.55515e-06	0.000102991	inside	27918	Rngtt
chr3	79860211	79865573	125.728	23.4803	34.5915	8.07723	-1.85748	5.25543e-09	5.77359e-08	-2.41984	4.94273e-07	5.48779e-05	upstream	-20230	Tmem144
chr1	128193923	128195726	9.20925	1.7108	44.043	3.85779	2.30546	2.3874e-09	3.26871e-08	-2.41919	0.000350501	0.00335966	upstream	-7536	Mir128-1
chr11	87018886	87020360	21.1782	3.95935	10.6287	3.39868	-0.908427	0.000852917	0.00153921	-2.41891	5.19323e-06	0.000212621	upstream	-25861	Ypel2
chr17	87550115	87551638	7.07847	1.32075	0.99955	0.450334	-2.67855	2.96483e-06	9.63541e-06	-2.41775	0.00023971	0.00257388	upstream	-85102	Epcam
chr5	65888385	65890369	22.5367	4.20678	48.147	6.90757	1.11961	1.77289e-06	6.17037e-06	-2.41764	8.16468e-08	2.07581e-05	inside	25809	Rhoh
chr3	104522697	104524493	37.7669	7.08336	2.52554	0.946273	-3.85208	1.16081e-10	4.30609e-09	-2.41486	2.23604e-06	0.000126985	upstream	-11739	Lrig2
chr1	182325185	182326921	15.7181	2.92748	6.96302	2.96214	-1.143	5.41447e-05	0.000125817	-2.41472	1.69678e-06	0.000108133	inside	15553	Fbxo28
chr14	31374257	31377606	34.559	6.48005	88.3693	11.9588	1.38145	9.85968e-08	5.53187e-07	-2.41392	1.68865e-07	3.0105e-05	downstream	39209	Capn7
chr5	104957393	104959442	11.6319	2.15606	21.6489	4.27391	0.876541	0.000220814	0.000448723	-2.41307	0.000857365	0.00635761	inside	24299	Abcg3
chr11	29807538	29810114	51.3046	9.58824	5.53892	1.86836	-3.05676	4.80691e-09	5.40417e-08	-2.41234	0.00122243	0.0082193	downstream	16842	4931440F15Rik
chr9	122186690	122189502	21.4338	4.01778	3.38953	1.2306	-2.54147	1.71815e-07	8.68778e-07	-2.41189	2.50404e-05	0.000577199	downstream	70831	Snrk
chr4	33347365	33348429	8.76939	1.64043	4.37798	1.86454	-0.989509	0.000867842	0.00156334	-2.40632	2.35881e-05	0.000557719	inside	37587	Rngtt
chr1	151782482	151784738	29.6395	5.57948	8.35178	2.82081	-1.81254	5.23615e-07	2.19744e-06	-2.40332	1.77317e-08	9.08832e-06	inside	28237	Edem3
chrX	95962892	95963950	6.91989	1.31197	2.33839	0.987089	-1.5023	9.45845e-05	0.000207745	-2.39877	0.000126887	0.00168116	upstream	-6447	Las1l
chr11	61407956	61408930	4.754	0.874104	5.07234	0.766981	0.0864287	0.708786	0.740765	-2.39825	0.0117247	0.0438245	upstream	-30368	Slc47a1
chr1	137851273	137853414	37.5525	7.11351	5.39596	3.12867	-2.72297	3.32551e-08	2.32789e-07	-2.39755	6.32535e-08	1.80724e-05	upstream	-114110	Mir181a-1
chr4	32249044	32251512	23.1768	4.38622	10.1454	4.51734	-1.15207	1.12929e-05	3.1127e-05	-2.3975	1.10556e-07	2.37117e-05	upstream	-167156	Bach2
chr6	28621277	28623728	40.5673	7.72148	25.3826	7.27254	-0.507793	0.0406609	0.0543759	-2.39654	1.66066e-05	0.000443997	inside	142155	Snd1
chr8	82370018	82371228	9.74736	1.84747	74.6766	10.0739	2.9655	5.82e-11	2.85473e-09	-2.39177	2.0466e-06	0.000120515	inside	31963	Il15
chr2	3355199	3357043	5.20544	0.98198	4.5971	4.06494	-0.124188	0.590849	0.630147	-2.39074	0.000466383	0.00410252	inside	10448	Olah
chr1	79848119	79849414	10.2099	1.93889	2.01116	0.711319	-2.31745	1.13313e-06	4.21083e-06	-2.39011	3.62175e-05	0.000731832	inside	9899	Serpine2
chr11	31786524	31788690	34.3578	6.55558	32.6783	16.0073	-0.0017403	0.990742	0.991869	-2.38943	5.37026e-07	5.64439e-05	downstream	36940	D630024D03Rik
chr6	115306523	115309802	15.2576	2.87447	23.35	1.03248	0.609217	0.0132577	0.0192967	-2.38774	4.6454e-05	0.000859359	upstream	-53058	Pparg
chr4	95782971	95785543	47.0332	8.96053	142.873	8.23019	1.62968	1.01773e-08	9.38101e-08	-2.38541	8.0075e-06	0.000282415	downstream	182778	9530080O11Rik
chr10	98996550	98998344	14.4689	2.76281	1.78549	0.619753	-2.92296	1.24079e-07	6.6412e-07	-2.38518	9.2181e-05	0.00135898	inside	82296	Atp2b1
chr3	135470283	135471645	8.74125	1.66624	1.77923	0.610383	-2.27081	4.57781e-07	1.96367e-06	-2.38504	5.45726e-08	1.68015e-05	upstream	-14646	Manba
chr7	89966347	89968509	8.48729	1.6176	3.86306	1.70986	-1.06904	0.000686323	0.00126031	-2.38476	3.35336e-05	0.000696931	inside	13548	Eed
chr10	62065473	62067752	4.57666	0.876446	41.8624	17.2399	3.24386	3.41118e-09	4.23041e-08	-2.38313	2.95131e-05	0.000640092	downstream	44401	2010107G23Rik
chr11	84289481	84291584	17.2704	3.30334	16.7699	3.23002	-0.0425087	0.869334	0.886333	-2.38283	5.54458e-05	0.000968457	inside	95095	Acaca
chr12	103490805	103492567	6.73576	1.29772	10.4693	0.927551	0.698103	0.00497308	0.0077985	-2.37892	0.00211456	0.012276	upstream	-34463	Ifi27l2b
chr5	102060264	102062410	28.1573	5.45045	10.1192	2.41959	-1.44308	5.70026e-07	2.3564e-06	-2.37223	1.18721e-05	0.000358812	inside	8584	Wdfy3
chrX	57326093	57328065	14.9808	2.89386	5.42586	0.647406	-1.45174	3.40406e-06	1.08533e-05	-2.36893	7.71433e-05	0.0012001	inside	11650	Arhgef6
chr7	89308346	89310490	16.1807	3.11753	5.30429	2.2338	-1.58842	1.27296e-05	3.45952e-05	-2.36754	4.40884e-07	5.1105e-05	inside	29369	Tmem135
chr16	43578361	43579585	5.7491	1.10383	1.19395	0.193561	-2.23374	4.98179e-06	1.5141e-05	-2.36639	3.48708e-06	0.000168192	upstream	-61681	Mir568
chr16	93082843	93085893	14.0198	2.69987	129.738	63.834	3.2533	1.84964e-11	1.53797e-09	-2.36411	4.14244e-07	4.90987e-05	upstream	-258294	Runx1
chr2	57174538	57176413	3.4688	0.674942	28.0954	5.44592	3.03741	1.1524e-08	1.03028e-07	-2.36193	9.02007e-06	0.000303678	inside	6278	BB557941
chr7	79686081	79687607	3.68431	0.71603	0.77595	0.4155	-2.18976	0.000155179	0.000325439	-2.35976	0.000429261	0.00387984	inside	26649	Ticrr
chr3	94994033	94997232	21.0896	4.11819	40.219	12.5962	1.0494	0.000822479	0.00148898	-2.3589	7.88391e-07	6.86998e-05	upstream	-8535	Mir7013
chr10	122952964	122954858	9.24796	1.80206	9.31395	3.73008	0.185015	0.451183	0.494408	-2.35741	0.000101395	0.00144588	downstream	31813	Mirlet7i
chr10	125369262	125371339	48.9784	9.48318	24.4883	4.85199	-0.948631	2.85359e-05	7.08775e-05	-2.35525	0.0104969	0.0403341	upstream	-41765	Slc16a7
chrX	85755217	85756828	10.5823	2.07474	6.03955	2.03548	-0.763539	0.00183951	0.00311614	-2.35173	9.70923e-06	0.000317273	inside	20797	Gyk
chr8	115649316	115651867	92.8313	18.3027	21.9319	3.69415	-2.03176	3.83733e-07	1.69116e-06	-2.34434	3.3809e-07	4.50631e-05	downstream	56302	Maf
chr11	104630902	104631581	2.54671	0.495953	2.12104	1.56366	-0.204813	0.531263	0.573006	-2.3433	0.00108615	0.00755048	inside	23243	Itgb3
chr6	115462367	115465052	44.7453	8.79792	7.92295	2.68327	-2.39736	3.93276e-08	2.6557e-07	-2.34277	8.81723e-06	0.000299956	inside	41645	Pparg
chr5	108366992	108369674	21.2319	4.18685	36.7912	12.7355	0.753132	0.000268566	0.000535561	-2.34142	1.588e-05	0.000431209	upstream	-20039	Pde6b
chr10	111272959	111274734	9.73895	1.92015	11.0097	1.98703	0.168297	0.400618	0.443682	-2.3396	2.66775e-05	0.000601481	upstream	-24832	Bbs10
chr8	69935671	69938626	43.5841	8.61866	18.1151	8.11467	-1.18388	1.34413e-05	3.62843e-05	-2.33795	1.80933e-07	3.10504e-05	upstream	-34590	Ndufa13
chr4	130799692	130803155	79.3797	15.7186	168.868	54.6485	1.13403	8.04048e-07	3.15235e-06	-2.33614	5.4681e-07	5.6627e-05	inside	8888	Sdc3
chr13	44645479	44646876	6.76834	1.33656	2.92467	0.755309	-1.12146	0.000949976	0.00169862	-2.33523	0.000675759	0.00535286	upstream	-84595	Jarid2
chr11	31712834	31714404	25.7605	5.10803	16.0823	4.4528	-0.637951	0.00161411	0.002762	-2.33469	0.000136111	0.00175998	upstream	-41757	Bod1
chr8	124241143	124243100	25.3393	5.02742	3.93244	1.53019	-2.65727	3.31177e-09	4.13635e-08	-2.33277	7.89372e-08	2.0588e-05	inside	10729	Galnt2
chr2	35182541	35186152	26.6065	5.28855	22.6661	4.38522	-0.197891	0.236594	0.275274	-2.32865	6.93764e-09	5.39182e-06	inside	16774	Rab14
chr7	28470641	28471945	6.00227	1.1895	3.48303	0.985549	-0.758514	0.0136858	0.0198733	-2.32606	6.06637e-07	6.03093e-05	downstream	19056	Lrfn1
chr15	101078658	101079400	8.50869	1.68784	7.32011	1.86228	-0.201893	0.29425	0.335455	-2.32542	0.00946187	0.0373519	upstream	-24630	Fignl2
chr7	141567407	141569330	18.2884	3.65265	3.27977	1.46468	-2.41438	9.22248e-08	5.25089e-07	-2.32312	8.54762e-05	0.00129261	inside	6189	Ap2a2
chr13	24990230	24991484	6.76618	1.349	1.14422	0.421857	-2.46109	1.23865e-05	3.37647e-05	-2.3231	8.64793e-05	0.00130172	downstream	29460	Mrs2
chr14	19888766	19890505	10.8241	2.14899	23.1794	2.08038	1.11734	6.94572e-06	2.03178e-05	-2.32106	5.73222e-08	1.72119e-05	downstream	50712	D14Ertd670e
chr1	54985338	54986911	8.14905	1.63032	1.16771	0.858165	-2.75176	3.35546e-07	1.5142e-06	-2.32093	2.76817e-05	0.000616881	inside	41354	Sf3b1
chr4	53238505	53241192	30.0956	6.03294	9.55099	20.9574	-1.54715	2.57946e-05	6.4777e-05	-2.3182	1.24457e-06	8.97368e-05	upstream	-6347	4930522O17Rik
chr6	13689697	13692723	20.8449	4.12179	101.165	57.1482	2.29174	5.77203e-09	6.16793e-08	-2.31796	1.68531e-05	0.000448694	upstream	-13244	B630005N14Rik
chr14	117635352	117636557	9.64897	1.93076	3.70716	0.460588	-1.492	0.000146228	0.000308105	-2.31671	5.50548e-05	0.000965618	downstream	317893	Mir6239
chr5	64341681	64344923	87.7386	17.6468	19.4661	5.14913	-2.13639	3.2497e-09	4.08683e-08	-2.31402	4.23932e-07	4.97554e-05	inside	112946	Tbc1d1
chr3	142277628	142278831	7.33778	1.47495	3.05177	1.51448	-1.17765	0.000701836	0.00128624	-2.31264	0.000735884	0.00568836	upstream	-109002	Bmpr1b
chr17	74429689	74432229	47.347	9.51303	18.6858	4.76111	-1.31037	7.57676e-07	2.99891e-06	-2.31207	3.20908e-08	1.24394e-05	inside	28149	Nlrc4
chr17	47657904	47660445	52.0198	10.5225	7.28619	3.1882	-2.77277	2.20904e-09	3.10088e-08	-2.30695	1.01413e-05	0.000325354	upstream	-28435	Tomm6os
chr10	18930188	18932428	13.0204	2.59713	39.0533	35.6588	1.61495	2.97988e-07	1.37212e-06	-2.30685	6.19397e-06	0.000238784	downstream	80655	Tnfaip3
chr7	116408773	116410502	31.4041	6.34696	21.794	6.14262	-0.529463	0.00221362	0.0036983	-2.30409	1.07034e-06	8.25256e-05	inside	33820	Pik3c2a
chr10	53924824	53928679	46.2823	9.41894	50.3052	4.65545	0.130578	0.316035	0.357906	-2.30205	8.67153e-06	0.000295953	inside	149044	Man1a
chr5	64392404	64393548	6.39812	1.28356	6.25217	1.22284	-0.069538	0.749751	0.77882	-2.29916	1.36773e-05	0.000390467	downstream	74966	1700027F09Rik
chr13	34031200	34033572	31.6584	6.41116	5.11903	2.03095	-2.6064	2.13312e-09	3.02381e-08	-2.29787	2.82433e-07	4.03154e-05	upstream	-5254	Bphl
chr16	11140098	11141474	8.32576	1.69745	2.05222	0.538383	-1.92544	2.04909e-05	5.27691e-05	-2.2976	0.000104759	0.00147683	upstream	-6254	Txndc11
chr13	95899337	95900937	13.0237	2.62322	5.18773	0.742928	-1.28433	1.76763e-05	4.63219e-05	-2.29367	0.00252066	0.0139914	upstream	-8215	Iqgap2
chr6	88676394	88678665	31.3292	6.43196	27.0019	4.88335	-0.325072	0.088436	0.111431	-2.29363	0.00739991	0.0309627	upstream	-46881	Mgll
chr1	106230339	106233601	57.9764	11.8264	58.7576	6.06681	0.038649	0.756644	0.785208	-2.29064	2.47334e-07	3.73227e-05	inside	60102	Phlpp1
chr14	78900121	78902076	12.2001	2.48176	2.79304	1.53758	-2.08607	7.66781e-07	3.0304e-06	-2.28999	5.93183e-07	5.98403e-05	inside	51921	Vwa8
chr13	111967209	111969454	34.2878	7.02113	9.80673	1.57695	-1.74321	1.50315e-07	7.78799e-07	-2.28854	0.00017508	0.00208145	downstream	100397	Gm15326
chr4	150379009	150380775	12.1425	2.48699	4.67139	1.63877	-1.30418	7.53857e-05	0.000169317	-2.28814	3.99883e-06	0.000181883	inside	97977	Rere
chr16	24972314	24974140	21.1079	4.31741	22.3087	12.4667	0.125828	0.556562	0.597775	-2.28265	6.93476e-08	1.91508e-05	upstream	-86411	A230028O05Rik
chr17	63920522	63922431	18.9856	3.89639	4.02881	1.40636	-2.15901	9.32525e-07	3.56635e-06	-2.28257	2.66811e-06	0.000142339	upstream	-16495	Fer
chr6	97438476	97442677	147.873	30.4543	134.119	44.9278	-0.081515	0.511596	0.55373	-2.27939	1.94493e-07	3.21004e-05	inside	177081	Frmd4b
chr4	139174946	139176276	8.64716	1.77915	1.62808	0.94979	-2.29293	4.5636e-06	1.40121e-05	-2.27909	0.00028645	0.0029094	overlapEnd	5044	Gm16287
chr15	81177239	81179497	40.1207	8.24257	15.6201	5.43749	-1.34025	1.27924e-06	4.66637e-06	-2.27708	4.06801e-05	0.000788809	inside	12389	Mkl1
chr10	16750648	16752535	21.446	4.40878	4.9458	2.01385	-2.06879	9.00116e-07	3.46341e-06	-2.27607	3.76449e-07	4.71462e-05	downstream	344190	Gm20125
chrX	56424557	56426187	14.4674	2.97718	1.4901	0.800657	-3.2531	4.03221e-09	4.75227e-08	-2.27524	3.75568e-07	4.71462e-05	upstream	-29466	Ddx26b
chr3	87982091	87984575	27.6675	5.681	58.2291	23.0822	1.10153	2.07917e-06	7.07777e-06	-2.27136	1.07784e-05	0.000338741	downstream	12241	Nes
chr4	58800311	58801831	6.26598	1.29142	17.8525	2.20628	1.56555	1.24916e-06	4.57204e-06	-2.27134	0.000219386	0.00241746	upstream	-15351	Olfr267
chr16	38170797	38171969	3.45924	0.708483	2.50688	1.04866	-0.31657	0.372691	0.415827	-2.27098	0.000297897	0.00298973	upstream	-82123	BC031361
chrX	74073510	74075866	10.4156	2.13414	78.9757	42.7625	2.94807	6.4373e-11	2.99218e-09	-2.26976	1.67264e-06	0.000106996	inside	11002	Mecp2
chr11	115954568	115956188	18.8308	3.91096	4.80886	1.40313	-1.96118	1.08279e-07	5.95241e-07	-2.26845	4.2941e-05	0.000817271	upstream	-19346	Itgb4
chr11	71279001	71280491	26.5184	5.51075	2.89152	0.553334	-3.17441	7.63989e-10	1.46395e-08	-2.26802	2.69856e-05	0.000606559	inside	5486	Nlrp1c-ps
chr4	19837070	19839485	47.0529	9.75721	1.71798	0.604946	-4.71856	3.20995e-11	2.02574e-09	-2.26748	4.91422e-05	0.000891906	inside	19552	Slc7a13
chr11	44437192	44438901	18.1787	3.7666	4.06965	1.96162	-2.13369	5.21682e-08	3.33718e-07	-2.26535	2.39639e-05	0.000562731	downstream	32502	Ublcp1
chr14	106192942	106194768	15.4022	3.17669	29.9846	2.39018	0.943268	0.000176042	0.000365276	-2.26529	3.19884e-06	0.00016011	downstream	87658	Trim52
chr6	134555239	134557572	63.9083	13.3261	12.9791	4.42029	-2.21477	9.09757e-09	8.60512e-08	-2.26414	6.62812e-06	0.000250391	inside	10507	Lrp6
chr8	22882292	22884152	14.1623	2.96098	9.42878	3.79003	-0.475624	0.0832603	0.105431	-2.26294	5.53714e-05	0.000968271	inside	23684	Kat6a
chr12	70009839	70011095	4.89965	1.01602	9.38405	1.32189	0.966723	0.000357935	0.000696677	-2.26131	0.000177237	0.00209824	upstream	-23465	Sav1
chr6	149343202	149345104	21.0791	4.38673	3.35703	2.09709	-2.56682	3.57917e-07	1.59809e-06	-2.25931	7.88806e-07	6.86998e-05	downstream	34740	2810474O19Rik
chr11	72195853	72197774	10.6933	2.24082	9.252	3.65631	-0.0992168	0.634329	0.671368	-2.25771	0.0036536	0.0183057	inside	6557	4933427D14Rik
chr14	62000948	62002482	16.0776	3.3556	2.20996	0.697432	-2.80209	2.03303e-08	1.58486e-07	-2.25677	8.43635e-05	0.00128128	downstream	291264	Dleu7
chr9	89266575	89269757	130.587	27.3633	91.0048	36.1273	-0.537185	0.000844569	0.00152512	-2.25545	5.75124e-07	5.85545e-05	downstream	56977	Mthfs
chr6	113315373	113317064	6.27004	1.31678	5.858	1.51414	-0.0507238	0.812956	0.836251	-2.25385	0.000512313	0.00438912	inside	9082	Brpf1
chr18	65076429	65078850	58.816	12.3325	7.15774	3.261	-2.98946	1.34309e-09	2.17676e-08	-2.25376	9.94247e-07	7.83748e-05	inside	54114	Nedd4l
chr6	117874149	117875516	21.005	4.38469	4.10606	1.50553	-2.35546	1.27176e-07	6.78292e-07	-2.25245	3.73892e-06	0.000175061	downstream	11756	Zfp239
chr1	14217944	14219286	8.00401	1.67591	3.38006	0.331963	-1.25031	8.95732e-05	0.000197797	-2.25162	0.000748452	0.00575768	inside	91584	Eya1
chr17	80251813	80253915	11.3085	2.36192	16.8778	1.16528	0.632786	0.00614364	0.00947653	-2.24954	1.24743e-06	8.97892e-05	downstream	28376	Gemin6
chr2	49750863	49753730	12.1552	2.55381	58.4556	2.2471	2.26443	3.29779e-09	4.12977e-08	-2.24797	4.37096e-05	0.00082683	upstream	-35389	Lypd6b
chr19	37406036	37407131	5.0957	1.06089	4.07678	0.868621	-0.351144	0.201292	0.237371	-2.24654	9.11455e-06	0.000305157	upstream	-28256	Hhex
chr4	145125144	145126188	8.38132	1.76081	1.87263	0.980889	-2.14707	4.09578e-06	1.27499e-05	-2.24503	4.52446e-05	0.000843633	inside	65000	Vps13d
chr14	103776755	103778279	10.6624	2.24623	1.73741	0.978461	-2.5796	1.07651e-07	5.92826e-07	-2.24216	1.27441e-05	0.000376812	downstream	66184	Ednrb
chr13	72709604	72710825	8.84425	1.83254	15.0422	5.36574	0.763993	0.000580216	0.0010813	-2.24146	0.00120929	0.00816019	downstream	81237	Irx2
chr12	113423790	113426796	64.8916	13.6614	20.2396	2.93728	-1.6903	2.9376e-08	2.10729e-07	-2.24136	0.000858972	0.00636501	upstream	-64271	Adam6b
chr16	91061038	91062828	16.4792	3.48057	5.43789	2.3985	-1.58856	8.61003e-06	2.44961e-05	-2.23916	1.52032e-05	0.000418753	inside	7212	4932438H23Rik
chr15	83425420	83425938	8.78035	1.85622	3.27745	2.31941	-1.28621	0.0012244	0.00214395	-2.23828	9.35384e-05	0.00137515	inside	7171	Pacsin2
chr3	108879918	108882451	50.8365	10.7868	80.0563	15.9967	0.684644	0.000162345	0.000339238	-2.23803	1.77123e-07	3.06713e-05	inside	8824	Fndc7
chr1	150759103	150761129	11.088	2.33389	7.38987	2.54361	-0.577902	0.010612	0.0157051	-2.2371	3.88442e-05	0.000766221	inside	233319	Hmcn1
chr14	30744500	30747257	14.4845	3.07569	4.376	2.24784	-1.69845	3.24205e-06	1.04027e-05	-2.23593	8.29554e-06	0.000289672	inside	30264	Sfmbt1
chr13	19417095	19419023	18.0729	3.84857	10.9191	3.5543	-0.657712	0.00203192	0.00341539	-2.23499	0.000169505	0.00203315	upstream	-22307	Stard3nl
chr9	92402003	92403315	10.5521	2.22592	3.12322	1.10256	-1.718	4.78643e-06	1.46188e-05	-2.2333	3.26409e-06	0.000161483	upstream	-54718	Plscr4
chr13	36939991	36941603	10.1075	2.13492	7.16346	2.97729	-0.438064	0.0471559	0.0623667	-2.23142	6.81842e-06	0.000254062	inside	108416	F13a1
chrX	162499872	162501677	6.38499	1.34364	14.457	3.0597	1.17919	3.51408e-05	8.53709e-05	-2.22916	1.22288e-05	0.000365943	inside	142884	Reps2
chr12	111185841	111188104	27.3371	5.81788	40.924	21.3191	0.611307	0.000581851	0.00108399	-2.22729	3.16238e-09	3.71158e-06	inside	20603	Traf3
chr16	20293324	20294875	12.301	2.63082	3.05483	4.6517	-1.92833	2.80728e-05	6.98424e-05	-2.22726	4.99642e-06	0.000207858	inside	8262	Parl
chr7	132872655	132874141	4.86816	1.04257	2.60447	1.02667	-0.827357	0.0130442	0.0190108	-2.2261	0.000509271	0.00437083	inside	14174	Fam175b
chr1	132383713	132385384	23.63	5.05364	25.6512	3.06875	0.160315	0.274041	0.314401	-2.22522	0.000178305	0.00210746	inside	6733	Tmcc2
chr4	46123225	46124904	9.7401	2.0753	2.65057	1.55074	-1.76544	1.92273e-05	4.98859e-05	-2.22486	0.000196908	0.00226019	inside	14411	Tstd2
chr2	27372381	27373912	5.60632	1.19894	1.14159	0.42322	-2.23291	5.98606e-05	0.00013766	-2.22374	0.000504935	0.00433804	inside	53679	Vav2
chr16	50629445	50633457	22.8008	4.86492	15.9965	16.6046	-0.487454	0.0154226	0.0222029	-2.22262	1.35986e-06	9.48263e-05	upstream	-40297	Ccdc54
chr10	8115111	8117393	21.0614	4.51107	23.4274	8.61063	0.242737	0.15068	0.182005	-2.22047	9.47435e-05	0.00138708	upstream	-160129	Tab2
chr10	41972093	41973851	76.0218	16.2634	15.4539	2.41274	-2.2576	6.91097e-09	7.0362e-08	-2.21925	1.34997e-05	0.000387818	inside	45410	Armc2
chr17	84429633	84431180	4.54941	0.967223	1.57001	0.625093	-1.50338	0.000189048	0.000389498	-2.21902	1.07659e-05	0.000338741	inside	35802	Thada
chr7	100531013	100531372	5.95525	1.25641	1.89063	0.549823	-1.67588	5.54732e-05	0.000128607	-2.21845	0.000830467	0.00621923	upstream	-5907	Coa4
chr8	121642702	121644228	11.3787	2.44537	1.48879	0.801322	-2.89624	3.58026e-08	2.47057e-07	-2.21841	0.0010558	0.00739315	inside	8468	Zcchc14
chr15	25965706	25967235	8.25823	1.76475	2.40314	1.00664	-1.74714	1.0894e-05	3.01793e-05	-2.21541	1.61714e-05	0.000436481	upstream	-17895	Zfp622
chr16	12031646	12033927	45.212	9.76668	11.6547	2.00614	-1.98249	1.76604e-07	8.8705e-07	-2.21362	7.02139e-05	0.00112502	inside	48674	Shisa9
chr13	110941162	110945307	88.0174	18.9466	170.333	91.7737	0.985253	2.35724e-06	7.88272e-06	-2.21302	1.12814e-07	2.40738e-05	downstream	286197	3110015C05Rik
chr12	44274574	44275945	6.81937	1.47067	4.85714	1.00102	-0.428034	0.0958594	0.120003	-2.2115	0.000436888	0.00392336	inside	6107	Pnpla8
chr2	120165250	120166178	7.66745	1.64603	1.9845	0.28902	-1.90273	5.24132e-06	1.58206e-05	-2.21075	0.000708735	0.00553719	upstream	-11139	Ehd4
chr8	83054150	83056496	62.7717	13.5783	3.52268	0.852463	-4.10147	2.14227e-11	1.64275e-09	-2.20983	9.07681e-06	0.000304617	upstream	-110028	Tbc1d9
chr13	30912579	30914386	9.26441	1.9985	2.55242	1.15848	-1.80158	2.27041e-05	5.78097e-05	-2.20892	3.24181e-06	0.00016105	downstream	34279	Hus1b
chr11	111289805	111291786	12.338	2.65367	12.5313	12.6079	-0.118475	0.684544	0.718218	-2.20851	9.621e-05	0.00139786	downstream	224633	Kcnj2
chr3	154864639	154866153	9.25453	2.01348	2.68252	0.770771	-1.7074	1.38917e-05	3.73689e-05	-2.20824	0.00299184	0.0158041	downstream	154264	Erich3
chr15	100621388	100623247	38.6605	8.37566	10.3628	3.03811	-1.87297	4.97634e-08	3.21204e-07	-2.20401	3.37845e-09	3.75649e-06	downstream	6657	Dazap2
chr5	34253889	34255192	9.27407	2.00153	1.70524	1.88027	-2.39216	1.34507e-06	4.8674e-06	-2.20349	3.18137e-07	4.32216e-05	inside	33784	Zfyve28
chr5	130088771	130090797	21.2733	4.62379	43.2494	18.9084	1.10074	1.42524e-05	3.82319e-05	-2.19893	1.04651e-06	8.11836e-05	inside	10415	Tpst1
chr11	33274205	33275613	10.3783	2.23348	3.08379	0.781345	-1.84091	1.09806e-05	3.03694e-05	-2.19457	0.00416642	0.0201349	upstream	-71321	Tlx3
chr10	10395115	10397188	16.2121	3.52478	3.60806	1.36619	-2.10837	1.84727e-07	9.206e-07	-2.19159	0.000187166	0.00217855	inside	76162	Adgb
chr6	115283155	115285293	74.6547	16.2734	38.5516	14.7704	-0.955057	1.6559e-05	4.37064e-05	-2.18879	0.00118159	0.00803161	upstream	-32375	Timp4
chr6	39318093	39320270	19.3765	4.2433	3.91445	1.29337	-2.29954	2.69765e-08	1.97448e-07	-2.18442	2.17955e-05	0.000529864	downstream	58525	Slc37a3
chr6	115374505	115376334	39.1228	8.56634	21.6081	6.96065	-0.820376	0.000215623	0.000439124	-2.18312	3.04201e-05	0.000651449	inside	14200	Pparg
chr13	43764672	43768707	101.747	22.355	129.699	43.3764	0.376354	0.00734981	0.0111831	-2.18303	1.80206e-06	0.000111972	upstream	-18421	Cd83
chr18	6943698	6945525	6.4413	1.41277	34.7411	4.38104	2.56254	1.68702e-07	8.55908e-07	-2.18126	0.000154977	0.00192139	inside	60167	Mkx
chr10	18941253	18948045	32.806	7.24695	203.131	270.038	2.70458	1.9133e-09	2.79726e-08	-2.17636	4.72224e-07	5.3065e-05	downstream	67314	Tnfaip3
chr7	142570967	142572577	11.4506	2.52928	1.61369	0.709715	-2.75226	7.76319e-07	3.06208e-06	-2.17548	2.82705e-05	0.000625459	downstream	5375	Mir675
chr2	128081918	128083871	14.5068	3.20837	2.90423	1.44274	-2.24194	1.83735e-06	6.36125e-06	-2.17524	5.17373e-06	0.000212028	upstream	-43143	Bcl2l11
chr7	102030857	102033423	75.4894	16.7301	18.8934	4.83242	-1.98154	3.26267e-09	4.09549e-08	-2.17397	6.45841e-07	6.29104e-05	upstream	-13985	Il18bp
chr3	127319772	127322329	32.7512	7.27813	5.98615	1.86099	-2.434	3.20109e-09	4.03739e-08	-2.1716	4.85996e-05	0.000885864	downstream	159746	LOC100862268
chr14	120924651	120927287	78.2407	17.3276	48.8962	16.8623	-0.657998	0.000140461	0.000297005	-2.17108	7.39324e-07	6.71783e-05	inside	14776	Ipo5
chr8	122603774	122606023	52.2392	11.5922	18.1812	7.25596	-1.46325	3.28642e-06	1.05235e-05	-2.1701	1.08482e-07	2.36267e-05	inside	6589	Galns
chr2	150860708	150862883	27.878	6.19592	12.2999	4.28486	-1.1492	1.53988e-05	4.09795e-05	-2.17008	5.27952e-07	5.63309e-05	inside	42935	Abhd12
chr18	12702306	12704240	11.3245	2.49698	6.38299	3.19036	-0.806748	0.00127182	0.00221992	-2.16809	0.000178509	0.00210798	upstream	-11537	Mir1948
chr3	79001932	79003367	4.77128	1.06267	0.896029	0.384495	-2.31658	0.000746736	0.00136231	-2.16341	0.000458489	0.00405613	downstream	143225	Rapgef2
chr14	46872569	46873477	2.82827	0.624105	0.883962	0.317714	-1.62402	0.000600962	0.00111716	-2.16279	0.000328405	0.00320679	upstream	-9941	Samd4
chr1	56712724	56714324	4.31551	0.940806	3.85678	2.61216	-0.196542	0.589441	0.628836	-2.1627	0.00121466	0.00819008	upstream	-76073	Hsfy2
chr18	11793239	11795398	82.9443	18.5484	26.0331	4.4761	-1.67673	2.22786e-08	1.70097e-07	-2.16165	7.00793e-07	6.47919e-05	upstream	-44955	Cables1
chr4	10914374	10916481	43.1354	9.65812	64.9072	8.73887	0.56258	0.001373	0.00237949	-2.1605	4.73296e-05	0.000869843	downstream	40931	2610301B20Rik
chr3	84882578	84886071	49.1922	11.0322	6.46323	2.90365	-2.86502	4.83008e-09	5.419e-08	-2.15955	1.22833e-05	0.000367054	inside	20180	Fbxw7
chr11	70197870	70199514	10.7399	2.38687	5.35018	3.29045	-1.0061	0.000596327	0.00110893	-2.15745	1.74117e-06	0.000109892	upstream	-15217	Slc16a11
chr5	146771593	146772456	4.43199	0.986937	2.32666	0.695926	-0.953179	0.00804574	0.0121619	-2.15738	3.66625e-05	0.000736598	inside	22932	Usp12
chr11	29653290	29655633	14.6738	3.26998	31.7704	7.30332	1.11333	1.69293e-05	4.45585e-05	-2.15708	6.72503e-05	0.00109502	upstream	-38435	Rtn4
chr13	85552676	85554162	14.2384	3.20379	2.74102	1.60067	-2.30133	2.34858e-07	1.12483e-06	-2.15577	0.000231198	0.0025054	upstream	-263933	Rasa1
chr1	86123905	86126840	52.2587	11.7556	70.3859	35.1003	0.533903	0.00394837	0.00630105	-2.15558	1.52967e-05	0.000420209	upstream	-13402	Htr2b
chr1	131431115	131434796	50.6533	11.3715	60.959	17.6687	0.280981	0.040474	0.0541498	-2.15469	3.98516e-07	4.82467e-05	inside	94405	Srgap2
chr12	91318853	91320246	7.39205	1.65561	6.20121	3.69641	-0.196776	0.48328	0.525938	-2.15464	2.98193e-06	0.000155259	inside	64859	Cep128
chr11	85951922	85954143	11.8023	2.66929	61.5217	57.6214	2.48168	8.4923e-08	4.91261e-07	-2.15448	1.15515e-05	0.000354277	downstream	56268	Tbx4
chrX	38438794	38440845	9.84519	2.197	5.51922	1.82675	-0.810703	0.00475101	0.00747579	-2.15335	2.71418e-06	0.000144251	inside	16640	Lamp2
chr1	181226540	181228211	37.3834	8.38034	6.98333	2.43907	-2.37049	1.01544e-08	9.37388e-08	-2.15282	2.38607e-07	3.63384e-05	upstream	-15398	Wdr26
chr6	39221963	39223440	13.8637	3.08556	31.2486	2.67463	1.20716	3.15681e-06	1.01655e-05	-2.15232	1.10578e-05	0.000343792	upstream	-15929	Kdm7a
chr8	69617783	69619341	7.49995	1.68475	1.42314	0.567543	-2.29943	4.26124e-06	1.31928e-05	-2.15135	7.492e-05	0.00117809	inside	6613	Zfp868
chr14	65373509	65375598	24.1199	5.41172	11.0681	2.66152	-1.07744	2.05965e-05	5.30056e-05	-2.15047	6.94134e-07	6.44827e-05	inside	15879	Zfp395
chr10	88404129	88406640	38.8934	8.77252	20.0871	5.69318	-0.896338	0.000142878	0.000301678	-2.14936	8.74094e-08	2.13594e-05	inside	25973	Gnptab
chr16	24607754	24610331	15.2038	3.39599	55.8825	42.6676	1.90459	3.90609e-08	2.64191e-07	-2.14745	1.84088e-06	0.000113715	downstream	79729	A730098P11Rik
chr9	67139383	67141280	12.5494	2.85067	3.49678	1.65419	-1.7558	9.88314e-06	2.7682e-05	-2.14735	0.00191753	0.0114241	inside	6772	Gm19299
chr6	28318436	28320598	39.2306	8.8834	91.5903	32.5857	1.24424	2.80884e-07	1.30503e-06	-2.14544	9.44981e-06	0.000311932	upstream	-57916	Zfp800
chr3	158194778	158196290	15.7952	3.5763	0.572658	0.455926	-4.71951	1.56778e-08	1.30372e-07	-2.14455	0.0054672	0.0246532	downstream	158853	Lrrc40
chr14	103020133	103021559	7.12711	1.60626	33.6541	19.4746	2.29358	9.45649e-08	5.3531e-07	-2.1435	4.62136e-06	0.000199247	inside	12957	4933432I03Rik
chr5	121284525	121285785	5.89764	1.34355	3.35913	1.06254	-0.723599	0.0135492	0.019687	-2.1425	0.00307712	0.0161328	inside	64937	Gm15800
chr15	3258401	3260634	21.3568	4.84695	4.5759	1.03917	-2.14616	2.0697e-07	1.01109e-06	-2.1414	4.23259e-05	0.000809943	upstream	-11248	Sepp1
chr14	73838122	73840068	14.5539	3.31565	7.33904	1.99348	-1.0614	0.000184202	0.000380594	-2.13971	0.00549547	0.0247463	downstream	286310	Sucla2
chr14	78877696	78879507	8.13035	1.84628	3.75419	1.82437	-1.03285	0.000908004	0.00162929	-2.13813	0.00289251	0.0154408	inside	29425	Vwa8
chr10	80962777	80964872	57.5034	12.9889	81.5948	38.7968	0.560953	0.000791747	0.00143766	-2.13778	1.53058e-05	0.000420209	downstream	33734	Gadd45b
chr16	91847844	91852487	158.928	36.2171	128.2	52.218	-0.238166	0.0885699	0.111586	-2.13777	0.000511385	0.00438454	downstream	81464	Atp5o
chr14	103928075	103930615	24.9781	5.66138	3.70355	1.92845	-2.73861	1.01249e-07	5.64374e-07	-2.13675	1.78123e-06	0.000110841	upstream	-84869	Ednrb
chr14	30760549	30764029	48.366	11.029	26.8106	14.7029	-0.796531	0.000436655	0.000833841	-2.13335	1.32231e-08	7.65347e-06	inside	46675	Sfmbt1
chr11	103222404	103224734	50.2046	11.4381	38.7837	17.2478	-0.366799	0.0168206	0.0240615	-2.13321	4.7532e-08	1.54486e-05	upstream	-5137	Spata32
chr2	160672556	160673621	10.5731	2.40864	2.69392	1.40646	-1.95134	9.28772e-07	3.55457e-06	-2.13241	1.04381e-07	2.35198e-05	inside	27192	Top1
chr18	88930868	88933560	80.9673	18.4815	24.2845	9.30366	-1.69816	2.18526e-08	1.6745e-07	-2.12589	0.000114807	0.00157495	upstream	-38007	Socs6
chr8	68194517	68196499	29.9198	6.83457	27.7743	6.80543	-0.115456	0.5459	0.587398	-2.12316	9.41514e-06	0.000311429	upstream	-81019	Sh2d4a
chr19	43743298	43745497	16.853	3.89327	15.4073	2.43539	-0.110812	0.477047	0.519972	-2.11495	4.04596e-05	0.000786338	inside	8602	Cox15
chr10	42056825	42058342	9.09065	2.09321	1.4766	0.644578	-2.5037	2.92139e-06	9.51472e-06	-2.11251	0.00056637	0.00469497	upstream	-39202	Armc2
chr10	85009889	85011878	7.92404	1.83562	4.76074	2.81451	-0.675943	0.010702	0.0158271	-2.1102	1.59534e-05	0.000432923	downstream	91611	Fhl4
chr3	14911858	14912975	3.1883	0.74191	4.98489	2.54014	0.749323	0.0241594	0.0336071	-2.1097	0.000854302	0.00634487	downstream	25991	Car2
chr10	14016659	14019273	12.8123	2.95089	42.9255	27.2497	1.74502	6.75361e-08	4.1083e-07	-2.10942	8.02397e-09	5.74625e-06	inside	51588	Hivep2
chr2	27757687	27759572	35.9149	8.30328	2.97012	1.14496	-3.59872	2.32248e-10	6.67092e-09	-2.10916	0.000227464	0.00248009	inside	48048	Rxra
chr11	22674315	22676784	37.5145	8.70443	84.5159	29.13	1.26007	9.63176e-07	3.66368e-06	-2.1089	1.86982e-05	0.000479101	downstream	163268	Tmem17
chr15	39770200	39772321	11.1155	2.55384	16.9294	21.6109	0.620098	0.00878907	0.0131934	-2.10698	5.94046e-06	0.00023392	downstream	25331	Dcstamp
chr17	66506764	66507904	4.51961	1.04306	3.71125	1.69323	-0.246443	0.329147	0.371153	-2.10659	4.97547e-06	0.000207858	inside	12336	Rab12
chr19	4429419	4431018	16.7048	3.89291	4.45811	1.47706	-1.87075	5.11661e-06	1.54951e-05	-2.10521	0.000367135	0.00348353	upstream	-9104	A930001C03Rik
chrX	20157612	20159085	8.60326	1.97261	13.5994	2.64514	0.627197	0.0140949	0.0204246	-2.10482	0.00261978	0.0143651	downstream	98779	Chst7
chr8	125400780	125402473	11.2483	2.62015	1.46145	0.598082	-2.88849	2.85852e-07	1.3249e-06	-2.10101	0.00012214	0.00163831	downstream	91084	Sipa1l2
chr12	116441657	116443830	41.0827	9.5732	15.8608	2.07873	-1.36462	3.889e-07	1.71058e-06	-2.1009	2.46895e-05	0.00057192	inside	37343	Ncapg2
chr6	29785219	29786590	6.48632	1.50948	4.35844	1.3798	-0.550603	0.0225077	0.0315004	-2.10061	2.40982e-06	0.000133973	inside	17462	Ahcyl2
chr3	135518805	135520308	16.9374	3.93629	46.7089	8.85815	1.4677	2.20173e-07	1.06427e-06	-2.09924	3.15075e-06	0.000158948	inside	33946	Manba
chr14	54748834	54750681	26.1251	6.08091	34.4199	6.76802	0.434971	0.00919605	0.0137657	-2.09774	5.52781e-05	0.000968271	inside	32128	Slc7a8
chr11	86730840	86732883	22.6406	5.27576	5.93316	2.92487	-1.91791	8.01233e-08	4.69213e-07	-2.096	1.14278e-06	8.57636e-05	inside	25630	Cltc
chr19	21114994	21116700	9.59941	2.23026	5.16259	1.714	-0.877773	0.00119979	0.0021046	-2.09599	2.12596e-05	0.00052043	downstream	11138	4930554I06Rik
chr19	34724861	34727135	20.0993	4.70055	2.2644	0.7406	-3.09254	1.52147e-08	1.27297e-07	-2.09556	0.0001152	0.00157676	inside	21113	Slc16a12
chr14	79078551	79080321	11.9982	2.79917	4.20531	3.04074	-1.48003	1.42642e-05	3.82613e-05	-2.09552	5.12909e-07	5.57106e-05	downstream	167931	Zfp957
chr5	99373974	99376687	22.1761	5.20368	49.843	23.4758	1.26067	5.54332e-06	1.66146e-05	-2.0941	0.000195507	0.00224777	upstream	-122403	Rasgef1b
chr10	111464231	111465863	20.7706	4.86209	14.6811	1.14163	-0.474664	0.0112486	0.0165792	-2.09163	5.11317e-07	5.56808e-05	upstream	-8144	Nap1l1
chr3	146583241	146584634	6.10221	1.42557	2.78568	2.15531	-1.0637	0.00178203	0.00302594	-2.09098	8.96494e-06	0.000302545	upstream	-13210	Uox
chr7	101226568	101230935	34.8487	8.18532	105.989	55.6424	1.66959	5.45113e-08	3.45413e-07	-2.08952	9.25921e-05	0.00136314	downstream	73336	Atg16l2
chr5	28351253	28352604	6.69411	1.57723	5.47193	1.46834	-0.165408	0.565139	0.60597	-2.08559	0.000106679	0.00149648	inside	34740	Rbm33
chr18	39606524	39608283	6.8529	1.61266	7.55323	3.67318	0.185683	0.386613	0.429877	-2.08492	3.76689e-05	0.000751813	upstream	-120159	Nr3c1
chr3	94986997	94988798	12.4168	2.93828	24.4763	24.2755	1.08038	0.000268533	0.000535519	-2.08488	6.43226e-06	0.000245507	inside	13168	Pi4kb
chr13	32544131	32546363	24.3011	5.69088	7.57297	3.56811	-1.66373	2.41326e-07	1.15085e-06	-2.083	0.000231721	0.0025103	upstream	-206703	Gmds
chr11	67633186	67637948	26.369	6.22629	32.7807	72.6966	0.42213	0.0579365	0.0755022	-2.08264	1.06236e-05	0.000336335	inside	39013	Gas7
chr14	47532609	47534918	10.612	2.49803	1.36321	1.00808	-2.87823	1.52644e-07	7.88933e-07	-2.08095	3.97022e-05	0.000775542	downstream	34670	Atg14
chr11	105901413	105902778	4.53969	1.06315	5.78148	0.567681	0.355659	0.123966	0.152058	-2.07864	0.000886759	0.0065115	downstream	42051	Cyb561
chr9	41962682	41964132	5.04577	1.19298	3.03103	0.934397	-0.665836	0.0219168	0.0307324	-2.07769	0.000900783	0.00658703	downstream	160882	Sorl1
chr16	29606197	29607494	8.01297	1.88432	1.68142	0.793149	-2.2031	1.57154e-05	4.1722e-05	-2.07721	0.000106277	0.00149282	inside	27513	Opa1
chr14	54382156	54383988	10.9573	2.58951	2.36704	0.96174	-2.14723	1.00815e-06	3.80935e-06	-2.07696	0.000372095	0.00350541	downstream	22232	Oxa1l
chr7	145292511	145294301	17.7808	4.21227	4.40435	1.5511	-2.01189	1.62162e-07	8.28692e-07	-2.0765	0.000111699	0.00154435	upstream	-7502	Mrgprf
chr13	112432426	112434424	62.4769	14.8266	13.2854	3.8206	-2.22333	1.51327e-09	2.37425e-08	-2.07299	6.05829e-07	6.03093e-05	upstream	-30644	Il6st
chr7	89235989	89237678	15.6993	3.71663	6.10869	3.13064	-1.35113	7.81937e-06	2.25364e-05	-2.07103	2.27045e-06	0.000127885	inside	101953	Tmem135
chr11	61727605	61729351	23.3678	5.52704	10.5371	2.958	-1.13985	1.14009e-05	3.1394e-05	-2.06926	0.000262548	0.00274041	upstream	-7679	Slc5a10
chr7	99953430	99954285	9.43403	2.24207	3.75472	1.21286	-1.301	5.63831e-05	0.000130509	-2.06915	2.02966e-06	0.00012043	inside	26600	Rnf169
chr17	45854989	45856639	19.6447	4.66988	1.17495	0.551046	-4.02592	2.52876e-09	3.40033e-08	-2.06909	1.3923e-06	9.58099e-05	upstream	-121970	1600014C23Rik
chr9	96415316	96417628	59.0352	14.0818	26.4523	3.95757	-1.10476	2.43182e-06	8.09749e-06	-2.06659	9.13863e-06	0.000305479	upstream	-52173	Atp1b3
chr18	50086926	50089665	36.9264	8.80537	55.0354	21.2824	0.587109	0.00096758	0.00172725	-2.06652	5.79637e-09	5.17176e-06	inside	35015	Tnfaip8
chr19	17180649	17184442	28.315	6.76073	12.7825	1.65099	-1.16427	1.91096e-05	4.96232e-05	-2.06545	0.00180057	0.0109252	downstream	156959	Gcnt1
chr9	13847203	13848750	13.0012	3.10436	3.97481	2.99381	-1.6457	1.69956e-05	4.47219e-05	-2.06281	6.97057e-06	0.000257899	downstream	20250	Fam76b
chr6	52064099	52064970	2.46151	0.57579	0.454658	0.0991087	-2.31307	0.000186	0.000383809	-2.06253	0.00268082	0.0145859	upstream	-38414	Halr1
chr3	20076263	20076922	2.46121	0.584472	5.6545	0.440642	1.21416	0.000296162	0.00058589	-2.05649	0.00364359	0.0182664	inside	18302	Hltf
chr5	107610848	107613139	27.8839	6.71334	9.29217	9.46519	-1.49574	1.56972e-05	4.16842e-05	-2.05511	7.33515e-06	0.000266711	upstream	-14106	Glmn
chr9	71973589	71975374	7.25893	1.7436	1.4485	0.988917	-2.23688	2.80399e-05	6.97686e-05	-2.05414	7.29685e-05	0.00115378	downstream	11042	Mir378a
chr6	115349119	115350337	12.6837	3.03483	3.26361	0.863081	-1.94411	3.13273e-06	1.0098e-05	-2.05253	2.85871e-05	0.000628316	upstream	-11492	Pparg
chr14	106034541	106036348	21.7411	5.19265	42.7698	4.3927	0.964715	1.19712e-05	3.27595e-05	-2.05241	0.00336675	0.0172447	upstream	-70753	Trim52
chr1	74367875	74370333	26.5796	6.40547	12.4142	4.65122	-1.04919	3.18327e-05	7.81483e-05	-2.05204	8.62115e-05	0.00130093	upstream	-6098	Slc11a1
chr14	26625905	26627844	25.4014	6.10995	12.3768	7.78117	-1.05114	0.000428954	0.000820544	-2.04975	4.037e-05	0.000785319	upstream	-11322	Arf4
chr6	33823184	33825022	26.5241	6.42744	29.9114	27.5523	0.190251	0.338746	0.381163	-2.04809	1.83368e-06	0.000113518	upstream	-205344	Lrguk
chr12	76777774	76779400	9.14423	2.21276	1.14905	0.599927	-2.91716	8.46578e-07	3.28994e-06	-2.04643	6.79538e-05	0.00110107	inside	13015	Churc1
chr19	41973466	41975084	9.67905	2.35132	7.9762	1.47437	-0.234051	0.234258	0.272836	-2.04359	0.00138974	0.00904907	inside	6861	Mms19
chr1	80388852	80390254	8.19104	1.97361	6.59584	1.79371	-0.2614	0.256413	0.295969	-2.04218	9.48367e-06	0.000312576	upstream	-49123	Cul3
chr8	64614823	64617195	33.4165	8.12102	16.2507	7.55683	-1.02433	4.65494e-05	0.000109781	-2.04165	4.55701e-06	0.00019748	inside	77031	Cpe
chr1	58981896	58983667	4.45902	1.09049	1.46771	0.39521	-1.56015	0.000131875	0.000280337	-2.04126	0.00338785	0.0173297	inside	9212	Stradb
chr12	78921981	78924641	28.885	7.00393	18.9569	5.16792	-0.630144	0.00581043	0.009001	-2.03857	7.24288e-06	0.000265158	upstream	-16373	Plek2
chr1	138594910	138597277	9.75025	2.3483	81.662	40.4598	3.09125	3.91235e-11	2.25826e-09	-2.03788	4.00999e-08	1.46431e-05	inside	23602	Nek7
chr8	69004279	69007556	71.4116	17.3712	167.272	190.057	1.25737	1.12684e-05	3.10757e-05	-2.0361	2.34002e-07	3.62164e-05	upstream	-82817	Atp6v1b2
chrX	23709422	23711785	36.6811	8.94325	7.93995	4.73994	-2.15407	2.95208e-08	2.11624e-07	-2.03567	3.86964e-07	4.72544e-05	inside	17488	Wdr44
chr12	3686106	3687534	6.00124	1.46157	1.67671	0.661213	-1.78481	1.94348e-05	5.03843e-05	-2.03516	0.00146675	0.0094084	inside	113780	Dtnb
chr18	23867593	23870016	30.555	7.4321	146.784	86.553	2.30224	6.99574e-10	1.37551e-08	-2.03313	4.93958e-08	1.57547e-05	inside	64835	Mapre2
chr9	94696959	94697962	32.4756	7.93597	1.46276	0.565071	-4.42241	6.30489e-10	1.28741e-08	-2.03294	1.61135e-06	0.000104421	inside	27569	Slc9a9
chr12	36036036	36037727	16.1785	3.92339	43.1337	7.2889	1.41324	4.69998e-07	2.00691e-06	-2.03291	4.62383e-07	5.2377e-05	inside	5596	Tspan13
chr12	91265161	91267233	33.9785	8.32217	13.9218	10.0387	-1.25116	1.65804e-06	5.82825e-06	-2.03267	0.000385091	0.0035918	inside	118212	Cep128
chr14	21267448	21269397	34.313	8.37111	15.3004	9.89495	-1.12602	6.30949e-06	1.86491e-05	-2.03205	5.05447e-08	1.59374e-05	inside	192271	Adk
chr1	78422380	78423795	7.52407	1.8424	3.0858	1.62192	-1.22951	0.000166726	0.000347569	-2.03198	0.000166772	0.002015	downstream	65809	Farsb
chr12	99979185	99980921	31.0635	7.5684	16.9851	4.92232	-0.873252	6.89877e-05	0.000156251	-2.03142	4.87634e-06	0.000206863	inside	15555	Kcnk13
chr2	121178160	121179922	20.6676	5.04089	7.66103	3.43621	-1.39066	2.64795e-06	8.72503e-06	-2.03101	6.33433e-06	0.000242426	inside	7874	Tubgcp4
chr13	94122650	94123914	5.75985	1.41084	1.18472	0.609342	-2.23065	5.89089e-06	1.75332e-05	-2.02899	0.000992844	0.00707947	inside	65487	Lhfpl2
chr12	8509664	8510865	10.2095	2.48887	11.7181	12.599	0.241343	0.27716	0.317738	-2.02746	1.32651e-06	9.34125e-05	upstream	-10279	Rhob
chr6	43408581	43409852	5.63271	1.35585	7.96789	2.36945	0.438597	0.0651552	0.0841825	-2.02696	0.00187345	0.0112375	upstream	-33212	9430018G01Rik
chr17	10358385	10360563	15.2134	3.73893	1.92292	0.57302	-2.88216	1.49319e-07	7.74378e-07	-2.02684	0.00306246	0.0160839	downstream	34873	1700110C19Rik
chr8	82991597	82993075	20.4403	4.99688	3.91047	1.28081	-2.36097	2.38698e-08	1.79553e-07	-2.02675	2.32639e-07	3.61377e-05	inside	128981	Rnf150
chr2	33861915	33863091	6.69116	1.64334	1.42293	0.816826	-2.16158	8.09481e-06	2.32115e-05	-2.02621	0.000784993	0.00596654	inside	25443	Mvb12b
chr10	8058977	8060657	35.8361	8.8063	11.7213	1.37116	-1.63881	6.12321e-07	2.50477e-06	-2.02468	0.000103899	0.00146919	upstream	-103694	Tab2
chr16	43447830	43449233	5.88334	1.42473	5.27213	0.454105	-0.0160757	0.954544	0.960592	-2.02423	0.00275392	0.0148891	upstream	-28336	Gm15713
chr13	12201575	12203172	8.63708	2.13346	1.90425	1.61841	-2.10864	4.73409e-06	1.44767e-05	-2.02214	0.00193309	0.0114892	upstream	-15886	Gm10336
chr12	92892381	92892906	2.1762	0.529197	1.25749	0.7597	-0.800309	0.0376433	0.0506304	-2.02157	0.00444747	0.0211473	downstream	552179	4930559C10Rik
chr2	130860334	130862930	17.1309	4.19614	15.7842	5.93457	-0.0903379	0.606447	0.64511	-2.02152	1.49927e-05	0.000413494	upstream	-21522	4930402H24Rik
chr19	24706181	24708378	15.4097	3.79282	18.2694	6.97247	0.274857	0.106131	0.131789	-2.0205	1.90088e-07	3.17454e-05	downstream	33273	Tmem252
chr1	191229556	191232023	69.7032	17.1632	73.9351	36.8107	0.114526	0.39188	0.4351	-2.02044	8.69331e-07	7.17408e-05	upstream	-47457	Atf3
chr6	39551233	39553236	17.139	4.23526	35.1599	16.2164	1.10557	1.08005e-05	2.99516e-05	-2.01785	7.71965e-05	0.00120046	inside	5600	Dennd2a
chr9	58588266	58589664	13.9408	3.42409	11.5499	4.731	-0.233867	0.205144	0.241502	-2.016	9.45856e-05	0.00138567	inside	6726	Nptn
chr11	113814777	113817484	32.5129	8.04896	26.6893	10.6854	-0.255883	0.0770611	0.0982258	-2.01578	8.902e-06	0.000301384	upstream	-64315	Cdc42ep4
chrX	101716360	101717678	5.33699	1.31624	4.48963	0.430485	-0.2584	0.277692	0.318292	-2.01389	0.00151946	0.00966579	downstream	17128	Cxcr3
chr10	127649468	127650901	10.541	2.61627	6.5637	2.68725	-0.641736	0.00519966	0.00812515	-2.01247	0.000164148	0.00199184	inside	7199	Stat6
chr5	118494123	118496227	24.1513	5.95488	71.4994	47.4442	1.80827	8.64341e-06	2.45778e-05	-2.01225	0.00160878	0.0100888	upstream	-65543	Med13l
chr13	45453915	45456459	52.4574	12.9956	16.1643	3.00531	-1.67054	6.78405e-08	4.12016e-07	-2.01165	5.71513e-06	0.000228022	upstream	-52281	Gmpr
chr1	171956737	171958564	8.7567	2.16945	48.3775	3.70969	2.46337	8.16215e-10	1.53225e-08	-2.00995	0.000104414	0.001475	downstream	40114	Slamf6
chr9	78631543	78634840	19.768	4.92052	23.3161	17.889	0.265182	0.164108	0.19693	-2.00883	6.28602e-07	6.16234e-05	inside	17647	Cd109
chr1	16702546	16704309	11.373	2.8303	39.2808	14.0046	1.80281	2.16084e-08	1.66181e-07	-2.00843	1.00582e-05	0.00032367	inside	14973	Ly96
chr17	6215353	6216647	5.49569	1.36084	0.822594	0.538624	-2.55725	2.09209e-05	5.37356e-05	-2.00839	0.001657	0.010315	upstream	-54469	Tmem181a
chr3	8746047	8748615	72.4183	17.9949	16.9576	9.34625	-2.09351	6.91055e-08	4.17635e-07	-2.00508	0.000117717	0.00159569	upstream	-80293	Hey1
chr4	86619821	86621889	25.808	6.40909	6.20747	2.26524	-2.03286	1.36256e-07	7.18829e-07	-2.00473	7.67599e-07	6.81357e-05	upstream	-8833	Haus6
chr7	89269597	89271756	27.8019	6.90509	12.9672	6.24664	-1.08064	2.27898e-05	5.80173e-05	-2.00293	4.57327e-07	5.20846e-05	inside	68111	Tmem135
chr15	85327468	85328323	3.47114	0.849241	0.610416	0.722735	-2.48431	1.42085e-05	3.81238e-05	-2.00274	0.000139405	0.00178281	upstream	-8484	Atxn10
chr1	64907932	64909097	5.64845	1.4075	2.45275	1.40313	-1.15251	0.00458895	0.00724209	-2.0013	8.66027e-05	0.00130311	inside	48310	Plekhm3

## Sheet: Basal Mef2 indep enhancers
CHR	START	END	Mean_UT_WT (CPM)	Mean_UT_Mef2_KO (CPM)	Mean_LPS_WT (CPM)	Mean_LPS_Mef2_KO (CPM)	logFC (LPS vs UT)	PValue (LPS vs UT)	FDR (LPS vs UT)	logFC (UT_KO vs UT_WT)	Pvalue (UT_KO vs UT_WT)	FDR (UT_KO vs UT_WT)	Peak position	Distance from closest TSS	Closest gene
chr6	39361886	39363413	5.91331	8.37413	7.57401	1.51081	0.368661	0.158937	0.191175	0.499963	0.111823	0.234073	inside	15057	Slc37a3
chr17	75535695	75537155	4.72715	6.69234	2.18339	1.9662	-1.12205	0.00154533	0.00265376	0.499955	0.0524477	0.134394	overlapEnd	15521	Fam98a
chr4	106335572	106337627	10.5186	7.43444	5.24415	4.87717	-0.995257	0.000209504	0.000427734	-0.499762	0.027451	0.0830489	inside	20388	Usp24
chr1	151597465	151599497	14.1297	19.9715	7.21952	5.36709	-0.91488	0.000369812	0.000716888	0.499752	0.111675	0.233875	inside	27109	Fam129a
chr2	51311124	51313027	7.35003	10.4368	1.69394	3.41873	-2.05728	4.92823e-06	1.50052e-05	0.499646	0.217708	0.37642	downstream	70246	Gm13497
chr4	150296010	150297468	2.96172	4.19897	1.6037	1.52973	-0.858135	0.0105077	0.0155669	0.49964	0.0975079	0.211831	inside	14824	Rere
chr14	50864057	50866209	38.3622	27.1314	29.9878	8.86952	-0.33963	0.0330409	0.0448917	-0.499489	0.00924913	0.0366805	inside	5421	Tep1
chr8	79143051	79145028	23.3297	16.512	28.597	41.65	0.327914	0.0649423	0.083928	-0.499471	0.0276117	0.0833878	downstream	104543	1700011L22Rik
chr2	71336406	71339467	48.7225	68.865	33.0874	24.8176	-0.525587	0.00268109	0.00441092	0.499382	0.0177485	0.0598491	inside	29618	Slc25a12
chr17	86187223	86188345	3.80225	5.38805	2.48614	0.879313	-0.613528	0.0458862	0.0608094	0.499316	0.204475	0.360196	inside	20000	Prkce
chr10	40370956	40373193	20.4401	28.9047	8.57741	4.25662	-1.26323	4.33905e-05	0.000103089	0.499268	0.0499204	0.129636	inside	22767	Cdk19
chr7	49296956	49298117	8.82657	6.25661	3.25934	3.1118	-1.40154	3.0365e-05	7.49448e-05	-0.499182	0.225445	0.385008	inside	51348	Nav2
chr1	127241624	127243935	51.5055	36.4286	118.73	52.2202	1.21651	2.90753e-07	1.34326e-06	-0.499054	0.00951585	0.0375049	inside	37795	Mgat5
chr8	117475146	117477210	48.3858	68.3783	13.112	13.2111	-1.85871	2.55285e-08	1.89147e-07	0.498933	0.00813645	0.0332734	downstream	16914	Mir7078
chr9	72029911	72031358	8.3585	5.91528	2.24036	1.83958	-1.86665	3.7673e-06	1.18445e-05	-0.498926	0.042563	0.115155	downstream	67194	Mir378a
chr16	8861294	8863582	11.9354	16.8597	6.77451	9.13416	-0.823889	0.00121789	0.0021336	0.498872	0.031851	0.092863	downstream	32339	1810013L24Rik
chr17	50762519	50764785	18.602	13.1699	3.24	2.35205	-2.50502	1.46413e-08	1.2345e-07	-0.498866	0.0723811	0.170471	downstream	64972	Btg3
chr17	65922051	65922926	2.83632	2.01657	1.79108	0.786211	-0.621256	0.0769096	0.0980385	-0.498698	0.296374	0.465828	downstream	28699	Twsg1
chr5	28003406	28004898	4.9035	3.46079	2.0587	1.38443	-1.20449	0.000855416	0.00154326	-0.498618	0.18347	0.334413	upstream	-67259	Insig1
chr11	69554170	69555573	5.31333	3.75219	9.80197	4.82887	0.894279	0.000544646	0.00102019	-0.498584	0.0697028	0.165827	inside	5365	Efnb3
chr15	75809998	75814498	24.3021	34.3206	12.5465	37.8292	-0.941149	3.46075e-05	8.4172e-05	0.498509	0.0170227	0.0580128	inside	29660	Zc3h3
chr10	95260727	95262104	7.27437	5.15772	3.19348	2.42273	-1.13249	0.000785975	0.00142804	-0.498317	0.123696	0.252113	inside	62681	Cradd
chr7	88230210	88232260	30.6959	43.3397	25.6252	23.7432	-0.241636	0.0917381	0.115278	0.498212	0.015532	0.05412	upstream	-46857	Ctsc
chr4	144955256	144956589	11.1685	15.7707	3.6164	3.83246	-1.61707	2.7134e-06	8.91011e-06	0.498127	0.038342	0.106609	downstream	62786	Dhrs3
chr5	9068536	9070322	13.0972	9.2832	31.4154	7.84528	1.27211	2.20809e-06	7.44763e-06	-0.498108	0.0439574	0.117938	upstream	-31307	Tmem243
chr5	134393774	134395505	20.568	14.5517	10.257	11.6703	-0.994367	0.00020374	0.000417035	-0.497988	0.0212021	0.0685324	inside	61622	Gtf2ird1
chr15	10889362	10891329	15.8552	22.4178	11.162	14.9398	-0.50493	0.00917005	0.0137312	0.49797	0.0950568	0.208014	downstream	61296	Gm19276
chr12	74824070	74826051	19.5761	27.6983	25.1951	27.8541	0.401845	0.0170332	0.0243409	0.497922	0.131553	0.263629	downstream	352272	Kcnh5
chr12	32190156	32191889	11.8323	16.6943	22.2531	41.1271	0.827479	0.00525858	0.00820872	0.497905	0.0877593	0.196399	inside	17316	Pik3cg
chr15	64219099	64224219	24.7978	17.5778	116.815	169.787	2.24699	4.38546e-09	5.06131e-08	-0.497725	0.0111371	0.0421965	inside	91014	Asap1
chr17	31004646	31006096	10.199	7.20658	3.30862	2.34491	-1.59911	1.6411e-05	4.33861e-05	-0.497419	0.0850721	0.192182	inside	50689	Umodl1
chr10	95235554	95237363	33.1669	23.5076	12.0693	10.8808	-1.44311	5.13951e-07	2.16419e-06	-0.49737	0.0101183	0.0392613	inside	87639	Cradd
chr2	72378954	72380298	10.6587	15.0665	2.75428	3.33364	-1.95861	1.27458e-06	4.65216e-06	0.497322	0.0735952	0.172618	inside	93926	Zak
chr8	80264469	80265825	6.39059	9.01982	0.892514	1.00665	-2.85301	1.76019e-06	6.13375e-06	0.49711	0.588791	0.732167	upstream	-207139	Hhip
chr17	5292978	5294741	7.35714	10.3903	1.32051	1.89456	-2.45254	5.33598e-07	2.23231e-06	0.496852	0.0515336	0.13272	downstream	124907	Ldhal6b
chr4	145232895	145234775	73.8088	52.3098	27.9956	42.4858	-1.38065	1.82152e-07	9.1048e-07	-0.496631	0.000368122	0.00348742	inside	13035	Tnfrsf1b
chr7	45887480	45887708	0.853586	1.18954	0.333144	0.2594	-1.32388	0.0347253	0.0470095	0.496562	0.241241	0.403936	inside	9117	Syngr4
chr7	130447460	130449135	6.23623	4.40228	3.0804	1.54264	-0.994956	0.00136806	0.00237151	-0.496434	0.160409	0.30386	inside	71282	Ate1
chr13	48931568	48932932	6.35394	4.50677	2.65045	1.42496	-1.2377	0.000210532	0.000429709	-0.496421	0.075031	0.175179	inside	35578	Fam120a
chr2	33917788	33919669	14.206	20.0313	5.80548	4.95543	-1.33887	3.18601e-05	7.81965e-05	0.496363	0.16007	0.303368	upstream	-30782	Mvb12b
chr9	99164643	99166168	25.6434	36.1706	12.4888	12.1965	-1.0234	1.37333e-05	3.69899e-05	0.49617	0.0179426	0.0603206	upstream	-25195	Pik3cb
chr18	66487824	66488513	3.11619	2.19834	1.234	1.37812	-1.38635	0.00449139	0.00709846	-0.496143	0.282758	0.451107	upstream	-16009	Gm9926
chr14	30190034	30191580	14.2919	10.1319	41.6363	6.40789	1.62217	1.6862e-06	5.91355e-06	-0.496122	0.169241	0.315707	inside	162679	Cacna1d
chr15	80457254	80459377	33.7707	23.9366	3.02267	1.9799	-3.48302	4.53726e-10	1.03124e-08	-0.496077	0.0978069	0.212295	inside	102154	Enthd1
chr1	106695056	106698075	22.0296	31.0381	13.9036	14.0225	-0.648655	0.000920265	0.00164912	0.496042	0.0872035	0.19559	downstream	17724	Bcl2
chr3	109477497	109480190	52.9011	37.4991	38.9626	34.1526	-0.425292	0.0051592	0.0080676	-0.495986	0.00212175	0.012303	upstream	-95162	Vav3
chr5	102032318	102034984	22.1567	31.302	7.47537	10.8921	-1.57429	1.374e-06	4.95471e-06	0.495915	0.0440631	0.118184	inside	36270	Wdfy3
chr1	36230207	36232542	13.7972	19.4874	7.88571	7.72563	-0.781395	0.000921804	0.00165174	0.49588	0.021071	0.068206	inside	12928	Uggt1
chr16	11652100	11653795	30.4736	42.95	20.398	14.6977	-0.551848	0.00169509	0.00288981	0.495851	0.0140904	0.0503977	upstream	-126753	4833415N18Rik
chr13	41518977	41521799	8.63137	12.1661	10.9838	10.3383	0.393268	0.0565018	0.0737463	0.495804	0.0724366	0.170535	upstream	-33028	Nedd9
chr15	30616010	30617708	21.0434	29.6101	3.56646	2.04527	-2.45926	6.16004e-08	3.81465e-07	0.495758	0.0823999	0.187574	upstream	-422266	4930430F21Rik
chr4	11122946	11124465	15.84	22.3171	2.94715	2.84567	-2.37948	1.96894e-07	9.70164e-07	0.4957	0.0595305	0.147429	upstream	-10390	Mir684-2
chr6	120111683	120115879	156.521	111.004	57.5508	38.5099	-1.41343	2.65767e-07	1.24644e-06	-0.495583	0.00172733	0.010608	inside	20402	Ninj2
chr8	72142997	72148276	58.798	82.8855	258.616	246.448	2.15304	4.9329e-09	5.49649e-08	0.495475	0.00285026	0.0152693	inside	10345	Tpm4
chr11	52033877	52035731	7.44695	10.4926	1.90777	1.57035	-1.93016	3.58819e-06	1.13522e-05	0.495383	0.106532	0.225998	downstream	30584	Cdkl3
chr14	118088855	118090184	15.7514	22.1861	13.18	15.706	-0.24048	0.14524	0.175947	0.49536	0.00710904	0.0300672	upstream	-37274	Dct
chr2	117960481	117963742	120.481	169.804	58.6933	136.256	-1.08771	3.00093e-05	7.41145e-05	0.495318	0.03715	0.10402	downstream	140185	4930412B13Rik
chr12	98677044	98677873	1.90729	2.70891	2.17175	2.63944	0.202306	0.508211	0.550363	0.495156	0.183886	0.33498	downstream	49317	Spata7
chr10	95074080	95076706	6.76223	4.80299	10.1469	16.1277	0.594483	0.0220094	0.0308459	-0.495126	0.157218	0.299238	upstream	-130815	Plxnc1
chr11	73185708	73187208	10.9561	15.4293	5.74182	16.9105	-0.91774	0.000353123	0.000688008	0.494893	0.0609444	0.149998	downstream	9376	Tax1bp3
chr2	71405241	71406274	3.2779	4.62149	4.75668	2.71452	0.55181	0.0317545	0.0432818	0.494729	0.0423507	0.114705	upstream	-8717	Mir5098
chr1	46905297	46906500	14.6218	10.3828	2.0913	0.945094	-2.80623	3.02021e-08	2.15412e-07	-0.494697	0.0298738	0.0884905	upstream	-52389	Slc39a10
chr8	35399374	35401053	18.9441	26.6982	7.8329	10.0286	-1.24261	6.58404e-06	1.93616e-05	0.494517	0.0364631	0.102689	downstream	24474	Ppp1r3b
chr14	61330737	61331796	2.90493	4.0828	4.65062	3.8797	0.687032	0.020447	0.0288235	0.494485	0.111733	0.233943	downstream	21514	Arl11
chr14	79066572	79067658	5.3161	3.75996	9.22669	8.9718	0.864355	0.00113326	0.00199633	-0.494456	0.247611	0.411547	downstream	180252	Zfp957
chr6	134365526	134368015	12.2955	17.3116	14.4509	9.99418	0.252258	0.252107	0.291516	0.494453	0.0924911	0.204038	upstream	-29558	Bcl2l14
chr11	84854864	84856504	7.98237	5.66657	4.25932	2.86263	-0.86775	0.00267842	0.00440722	-0.494445	0.0409239	0.111902	inside	15054	Ggnbp2
chr8	84219518	84223446	80.9689	57.4904	9.34475	7.91683	-3.08582	3.31917e-10	8.43812e-09	-0.494394	0.00776705	0.0321455	upstream	-12575	Mir3074-2
chr9	14834099	14837342	119.237	167.945	20.035	19.8929	-2.55858	4.39542e-10	1.01073e-08	0.494362	0.00989945	0.0386465	upstream	-24533	Gpr83
chr6	82897244	82898115	4.81499	3.4147	1.47956	0.790499	-1.67295	5.37484e-05	0.000124985	-0.494292	0.0952197	0.208231	upstream	-15827	2310069B03Rik
chr9	47634314	47635509	6.77962	4.83004	10.3482	2.34571	0.619138	0.00483714	0.00759914	-0.494227	0.182938	0.333687	inside	104561	Cadm1
chr15	66475924	66476954	5.93587	8.36231	2.72422	2.29139	-1.10222	0.000454468	0.000864145	0.494088	0.0454057	0.120834	inside	24471	Lrrc6
chr11	106201664	106203175	10.1163	7.19125	3.78074	1.53018	-1.38664	1.67443e-05	4.41266e-05	-0.493954	0.223691	0.383052	upstream	-8817	Strada
chr1	80401002	80403222	9.79734	13.7681	3.99213	4.02992	-1.24935	0.000105741	0.000229705	0.493933	0.0927469	0.204376	upstream	-43819	1700016L21Rik
chr19	57355000	57356770	35.842	25.4385	6.50475	5.97294	-2.4398	1.87902e-09	2.76533e-08	-0.493845	0.0150281	0.0528345	inside	5014	B230217O12Rik
chr6	87509363	87512294	61.3628	43.5682	19.8601	8.25123	-1.61882	9.60914e-08	5.42136e-07	-0.493819	0.013322	0.048229	upstream	-14501	Arhgap25
chr5	38515797	38516485	2.70898	3.80018	0.896149	1.07442	-1.53425	0.00165657	0.00282835	0.49375	0.190442	0.343049	upstream	-13989	Slc2a9
chr13	20219888	20221296	8.55413	12.0536	4.7367	3.42519	-0.829816	0.00128275	0.00223703	0.49375	0.0117718	0.0439705	inside	130086	Elmo1
chr12	55472798	55475486	30.77	43.349	104.613	111.578	1.76829	4.11771e-08	2.75331e-07	0.493749	0.00625641	0.027323	downstream	18505	Nfkbia
chr19	43510853	43513554	105.188	74.7367	115.867	57.2548	0.151549	0.245299	0.284431	-0.493665	0.102492	0.219885	inside	12401	Got1
chr19	46454632	46456410	9.85525	7.00278	4.82221	8.47508	-1.01133	0.000665882	0.00122635	-0.493649	0.0470038	0.123986	upstream	-46126	Trim8
chr3	144351731	144353737	6.27342	8.78951	21.7507	35.8269	1.83937	3.30498e-07	1.49574e-06	0.493643	0.0900321	0.200212	upstream	-147479	Lmo4
chr8	79612317	79614280	13.0394	9.2393	6.24061	7.65988	-1.05446	0.000136625	0.00028959	-0.493414	0.0610715	0.150189	upstream	-26377	Otud4
chr2	127182216	127184245	35.546	25.2466	44.269	32.7265	0.329201	0.0268335	0.037032	-0.493412	0.00852174	0.0345084	downstream	25050	1810024B03Rik
chr18	61394360	61395570	19.0861	13.558	26.3239	12.5686	0.463648	0.00931478	0.0139242	-0.493378	0.00960025	0.0377576	inside	5466	Ppargc1b
chr3	138493451	138496448	25.2503	17.9762	59.1847	81.9205	1.31268	1.09128e-05	3.02253e-05	-0.493198	0.0654205	0.158015	upstream	-5568	Metap1
chr11	78569439	78570446	2.48126	3.49995	1.64916	1.50806	-0.563104	0.113035	0.139733	0.493035	0.183969	0.335075	upstream	-19207	Tmem97
chr11	9530610	9532696	13.0934	9.28905	5.13229	5.79475	-1.37381	1.76771e-05	4.63219e-05	-0.49294	0.207669	0.363919	inside	339712	Abca13
chr13	63367563	63368702	2.8237	3.97746	1.14147	1.62166	-1.28236	0.00268086	0.00441071	0.492927	0.135093	0.26869	inside	63613	Fancc
chr19	3375544	3379845	115.058	161.888	70.1693	47.3483	-0.699227	8.05341e-05	0.000179715	0.492834	0.00393371	0.0193071	upstream	-11162	Mtl5
chr4	134637284	134639492	57.0195	40.5469	14.9551	10.2964	-1.90693	2.15873e-08	1.66079e-07	-0.492728	0.050126	0.130038	inside	65902	Man1c1
chr5	35551232	35552820	9.49044	13.4009	4.53946	1.91572	-1.04326	0.000426308	0.000815926	0.492704	0.107253	0.227037	downstream	23044	Trmt44
chr15	75736790	75739127	9.58559	6.81774	1.99581	0.937765	-2.24593	5.18886e-07	2.18171e-06	-0.49241	0.176339	0.325158	downstream	9964	Mafa
chr6	120122300	120124031	3.42729	4.81847	9.81312	10.6545	1.53239	1.01396e-05	2.83197e-05	0.492337	0.084073	0.190488	inside	29787	Ninj2
chr4	11038404	11039147	1.7173	2.4113	1.3081	1.17521	-0.334902	0.353796	0.396599	0.492299	0.251654	0.416274	upstream	-31157	Plekhf2
chr16	58501124	58502830	19.2709	13.6851	6.29617	5.30031	-1.59365	6.40694e-07	2.60369e-06	-0.492288	0.0607013	0.149609	inside	21335	St3gal6
chr2	157499761	157502142	43.5852	61.3063	14.9056	15.3845	-1.54021	6.53145e-07	2.64843e-06	0.492168	0.0468147	0.123644	upstream	-59125	Nnat
chr3	38458691	38461137	11.6804	8.31229	39.5493	22.5726	1.77128	2.49487e-08	1.86013e-07	-0.492168	0.257617	0.42309	inside	24902	Ankrd50
chr2	14268122	14269202	23.1408	16.4766	2.0642	1.37891	-3.49218	1.50529e-09	2.36261e-08	-0.492153	0.137554	0.272259	downstream	7660	Mir511
chr12	76949272	76951181	11.3444	15.9439	7.64006	7.52775	-0.550394	0.00791395	0.0119814	0.492119	0.0116102	0.0435224	inside	12022	Max
chr3	32332067	32333611	15.7584	11.2275	8.33664	8.32253	-0.874745	0.000809106	0.00146653	-0.491645	0.143079	0.28006	upstream	-32649	4930429B21Rik
chr8	13740010	13741466	7.39495	10.4394	2.63047	3.85828	-1.45389	5.79135e-05	0.000133677	0.491542	0.137839	0.272614	upstream	-16951	Cdc16
chr19	45549820	45550435	2.14667	3.01946	0.940933	0.828207	-1.1827	0.00761876	0.0115678	0.491498	0.154245	0.29516	downstream	10415	Poll
chr1	165215236	165217519	14.5089	20.4169	5.95072	7.12773	-1.27096	1.14334e-05	3.14692e-05	0.491424	0.00695228	0.0295759	inside	20580	Tiprl
chr3	107705763	107707356	4.74757	6.66548	5.80658	6.78562	0.291886	0.194418	0.230061	0.491323	0.164858	0.309658	upstream	-10012	Ahcyl1
chr7	140989614	140991663	31.8879	44.8136	32.2134	20.9332	0.0276322	0.836048	0.856252	0.491249	0.0111466	0.0422202	downstream	20106	Ifitm3
chrX	101175182	101177028	8.98641	6.37907	23.9887	3.68119	1.4104	1.52916e-06	5.42849e-06	-0.491203	0.13868	0.273857	downstream	46458	Snx12
chr3	107670904	107672809	53.6898	38.1765	51.2412	32.9552	-0.0541182	0.67087	0.70543	-0.49115	0.00527885	0.0239908	inside	24692	Ahcyl1
chr6	115908033	115911880	24.5967	34.558	20.032	38.276	-0.185507	0.369086	0.412207	0.491119	0.0776949	0.179681	upstream	-21970	Rho
chr15	86066444	86069070	29.5489	41.4798	9.35636	25.5752	-1.63721	1.56165e-07	8.03592e-07	0.491079	0.0561912	0.141321	inside	9031	Gramd4
chr13	63324765	63325742	4.20782	5.93212	1.66342	3.53829	-1.30502	0.000624461	0.00115672	0.491074	0.0820267	0.186956	upstream	-23971	Mir3074-1
chr12	100088469	100090586	15.9836	11.3675	14.2021	9.69835	-0.159191	0.333599	0.375722	-0.49107	0.0510756	0.131875	upstream	-22802	Psmc1
chr2	128795675	128797935	100.567	71.5533	40.0972	34.2199	-1.29344	4.44122e-07	1.91257e-06	-0.490814	0.0142701	0.0508767	upstream	-21497	Tmem87b
chr12	33310885	33316582	79.6173	56.6261	128.72	47.9336	0.68994	0.00015338	0.000321985	-0.490764	0.0115666	0.0433871	inside	11220	Atxn7l1
chrX	159910897	159912961	14.2875	10.1623	15.1118	13.8785	0.102987	0.575381	0.61578	-0.49068	0.0466173	0.123243	upstream	-30763	Sh3kbp1
chr6	101554028	101557185	99.0676	70.5321	42.5451	26.8094	-1.1793	1.03116e-06	3.88622e-06	-0.490519	0.124875	0.253897	upstream	-177709	Pdzrn3
chr9	56067672	56068644	2.77858	3.90177	1.85804	0.84018	-0.536799	0.0863651	0.109072	0.490361	0.147781	0.286305	upstream	-21817	Pstpip1
chr9	62350604	62354603	13.8441	19.4462	90.8104	73.955	2.72817	1.05559e-09	1.82012e-08	0.490126	0.0650031	0.157285	inside	11262	Anp32a
chr2	84093942	84095922	3.76956	5.28198	21.1925	26.3682	2.51905	6.32761e-09	6.59091e-08	0.490014	0.131091	0.262941	upstream	-153706	Zswim2
chr1	86491432	86493585	54.8194	76.9993	27.8652	22.254	-0.960129	7.47033e-06	2.16486e-05	0.489936	0.00320009	0.0166065	upstream	-34227	Ptma
chr9	32471896	32473556	31.477	22.4137	4.79432	3.54434	-2.68651	2.52259e-08	1.8755e-07	-0.489851	0.0117821	0.0440001	inside	68726	Fli1
chr12	69454667	69459262	105.311	74.9731	44.5178	44.5796	-1.23017	2.00991e-06	6.87022e-06	-0.489785	0.0047817	0.0222376	downstream	18586	5830428M24Rik
chr7	46830498	46834421	95.9201	68.2867	57.4361	36.9487	-0.698243	0.000147379	0.000310298	-0.489668	0.0277853	0.0838201	upstream	-13343	Ldha
chr8	88227852	88229498	13.1893	18.518	17.3232	10.1817	0.403069	0.0350716	0.0474373	0.489605	0.0080694	0.0330938	inside	29463	Papd5
chr12	17775690	17778292	49.6209	35.3186	77.3733	65.0572	0.658645	0.000159698	0.000334071	-0.489569	0.00209433	0.0121937	inside	86178	Hpcal1
chr14	60282912	60284935	15.3715	10.9208	42.6066	14.3761	1.50122	1.55246e-07	7.99833e-07	-0.489512	0.0128906	0.0470542	inside	18720	Mtmr6
chr2	166536394	166538116	11.5561	8.22883	0.679575	0.519161	-4.06504	1.25273e-08	1.09837e-07	-0.489229	0.140257	0.276148	downstream	89805	5031425F14Rik
chr7	99042630	99044997	39.043	54.7996	13.6783	17.1294	-1.50143	2.02599e-07	9.93063e-07	0.489191	0.000759719	0.00581726	inside	97330	Uvrag
chr4	32010504	32012727	21.7329	30.485	9.35899	9.51056	-1.22432	1.06824e-05	2.96532e-05	0.489097	0.0276628	0.0834923	inside	47510	Map3k7
chr17	88118321	88119716	24.2457	17.2717	15.5576	11.6668	-0.675699	0.00283555	0.00464334	-0.488959	0.027005	0.0819995	upstream	-6493	Gm4832
chr7	75638173	75639456	17.2251	12.2979	8.99734	7.49788	-0.879326	0.00222233	0.00371183	-0.488798	0.0668406	0.160646	inside	183281	Akap13
chr4	11031405	11032677	12.6933	17.8106	7.03734	6.62268	-0.835854	0.000534146	0.0010019	0.488761	0.00831486	0.0338428	upstream	-24422	Plekhf2
chr6	145339843	145341961	36.2767	25.8246	10.9536	13.5021	-1.71275	2.29669e-07	1.10347e-06	-0.488551	0.0680788	0.162862	upstream	-46722	1700073E17Rik
chr7	127759397	127761475	15.8913	11.32	54.5322	68.1446	1.79893	1.95612e-08	1.53853e-07	-0.488503	0.00106313	0.00742959	upstream	-9378	Orai3
chr17	8867153	8868959	20.2952	28.5414	6.57158	9.57379	-1.60657	4.81279e-07	2.04557e-06	0.488501	0.0562029	0.141342	inside	66312	Pde10a
chr3	60319500	60321188	9.47783	13.2847	3.95437	3.30766	-1.23358	4.43936e-05	0.000105212	0.488495	0.0686437	0.163898	upstream	-152485	Mbnl1
chr13	18016031	18017453	6.32611	4.51767	5.43451	1.05772	-0.199498	0.340473	0.382811	-0.488288	0.208848	0.365265	upstream	-23391	Yae1d1
chr11	72945065	72947362	28.7752	20.4752	17.6563	9.21262	-0.710861	0.000506694	0.000954856	-0.488136	0.268444	0.435542	upstream	-14954	Atp2a3
chr7	80467106	80469640	14.9784	20.9896	27.5832	9.33025	0.912	0.000426713	0.000816664	0.488085	0.0524236	0.134381	upstream	-62942	Furin
chr10	34088719	34090345	3.192	2.27536	22.8416	4.06316	2.83194	9.05542e-09	8.58254e-08	-0.487958	0.196919	0.351123	downstream	6987	Fam26e
chr1	133019207	133021259	10.6887	15.0513	34.8648	84.812	1.77798	8.42121e-07	3.27584e-06	0.487716	0.163603	0.308088	inside	5183	Mdm4
chr18	55397744	55399239	11.6458	16.3522	2.09371	2.4075	-2.46085	1.32009e-07	7.00004e-07	0.487706	0.0262033	0.0801753	upstream	-408312	Zfp608
chr17	45400458	45402432	10.1404	7.25597	7.4381	8.59438	-0.398108	0.0599108	0.0778805	-0.4875	0.126094	0.255769	inside	32262	Cdc5l
chr5	149030552	149032236	37.2784	26.6115	24.0093	9.53436	-0.624172	0.000470297	0.000891796	-0.487428	0.052604	0.134721	downstream	21643	Hmgb1
chr10	122747015	122748610	7.83033	5.58592	3.12377	3.06429	-1.31118	8.00727e-05	0.000178808	-0.48738	0.299165	0.468977	downstream	68498	Mir8104
chr19	36346710	36349735	5.76596	8.06642	69.3937	26.2563	3.61472	1.2521e-11	1.24215e-09	0.487273	0.0255019	0.0785469	upstream	-30844	Pcgf5
chr4	101182231	101184273	18.9307	13.4741	14.5323	4.44869	-0.326283	0.0688612	0.0885727	-0.487211	0.0798256	0.183284	inside	82030	Jak1
chr11	34681680	34682249	2.96724	2.11454	3.44714	1.69815	0.232933	0.398284	0.441421	-0.487211	0.0856782	0.193133	inside	101941	Dock2
chr18	88823218	88825766	51.7035	72.4797	30.8593	27.2461	-0.732443	9.10805e-05	0.000200779	0.487203	0.0134582	0.0486441	downstream	69715	Socs6
chr5	135477947	135480351	85.1181	60.7135	30.8771	14.0944	-1.5298	3.51295e-06	1.11508e-05	-0.487151	0.0787034	0.181462	inside	65973	Hip1
chr6	116344406	116345993	3.09267	2.2034	32.776	3.42302	3.42651	1.90828e-10	5.84867e-09	-0.487134	0.274649	0.44216	inside	7179	March8
chr12	70713006	70714372	8.67322	6.20009	3.59642	5.94856	-1.2488	0.00023521	0.00047478	-0.486975	0.0809295	0.185204	upstream	-111824	Frmd6
chr8	128148272	128149543	17.9627	12.8032	5.65457	2.72012	-1.64914	7.36943e-07	2.93388e-06	-0.486928	0.0179533	0.0603374	downstream	129317	Mir21c
chr13	20291747	20293663	6.0902	8.53445	5.95687	4.91186	-0.0421829	0.842396	0.862169	0.486855	0.0574714	0.143617	upstream	-180284	Elmo1
chr7	3838819	3839012	0.814751	1.13986	0.357183	0.496123	-1.14266	0.0440067	0.0585076	0.486681	0.212971	0.370566	inside	6135	Pira2
chr19	37306770	37308774	23.3052	32.6256	2.19842	2.87336	-3.37071	1.18875e-09	1.99551e-08	0.486637	0.148164	0.286851	inside	22841	Ide
chr15	77944703	77947067	62.9584	88.2018	7.4418	15.2639	-3.06226	1.66358e-10	5.37382e-09	0.486541	0.0077093	0.0319534	inside	10837	Foxred2
chr4	55341800	55342969	4.32302	3.07661	1.22413	0.847146	-1.78927	4.27454e-05	0.000101745	-0.486529	0.219561	0.378588	upstream	-7657	Rad23b
chr9	100865315	100867328	11.3138	15.8511	35.5825	13.6035	1.63235	6.95177e-07	2.7926e-06	0.486487	0.0668608	0.160648	downstream	168553	Pccb
chr4	56756041	56758714	48.3456	67.6952	6.93446	10.9417	-2.78538	4.13303e-10	9.77765e-09	0.486477	0.00989701	0.0386406	downstream	13957	Actl7a
chr10	84542739	84543602	5.56245	3.97441	1.162	0.994418	-2.23115	8.05955e-06	2.3123e-05	-0.486397	0.0791587	0.182119	upstream	-9282	Ckap4
chr11	72758597	72760858	5.53254	3.95344	12.726	21.8275	1.20322	2.693e-05	6.72726e-05	-0.486377	0.03056	0.0900056	downstream	36111	Cyb5d2
chr12	40788155	40789810	6.64179	4.77276	6.44148	6.14298	-0.0080814	0.973032	0.977079	-0.486371	0.238558	0.400682	upstream	-235107	Immp2l
chr4	6474670	6476496	5.49756	3.90622	1.16881	0.644354	-2.16086	1.04329e-05	2.90198e-05	-0.486191	0.253275	0.418316	upstream	-21312	Nsmaf
chr3	10429129	10432122	38.5826	27.5724	13.3663	8.44137	-1.47198	5.23043e-07	2.19569e-06	-0.486173	0.128333	0.259133	inside	9504	Snx16
chr14	12397791	12401415	12.0894	17.1033	48.6408	18.8352	2.12472	7.93855e-08	4.65691e-07	0.486173	0.216295	0.374702	upstream	-53738	Fezf2
chr17	47850615	47851747	3.25933	4.5811	1.36287	2.12374	-1.27823	0.00259943	0.00428809	0.486074	0.205241	0.361003	upstream	-16490	Mdfi
chr9	107623500	107625472	25.9879	36.3791	30.4209	28.2892	0.261964	0.08657	0.109307	0.485911	0.0125801	0.0462125	inside	10856	Gnai2
chr3	89974294	89975003	2.47061	1.75593	1.70711	1.0734	-0.516268	0.108293	0.134237	-0.485758	0.10258	0.220034	upstream	-11316	Atp8b2
chr16	13754471	13755439	9.36012	6.64828	9.75401	4.01468	0.0733061	0.713789	0.745588	-0.485747	0.1773	0.326348	upstream	-23972	Pla2g10
chr19	4111967	4114659	64.8415	90.7967	84.9889	83.7484	0.40019	0.00746946	0.0113558	0.485736	0.00220963	0.0126643	overlapEnd	8262	Aip
chr1	151997095	151999862	47.0075	65.7923	19.9799	25.2277	-1.21316	9.17649e-07	3.51965e-06	0.485517	0.00349292	0.0177234	inside	91842	1700025G04Rik
chr8	25007220	25010748	60.6815	43.3257	113.112	147.307	0.917931	4.40336e-06	1.35833e-05	-0.485242	0.000435607	0.0039157	inside	7938	Adam9
chr4	151004480	151007032	18.5797	13.2481	13.1277	20.5686	-0.476324	0.0356265	0.0481354	-0.48524	0.034043	0.097683	downstream	8660	Uts2
chr5	105660919	105662969	32.5154	45.4905	7.96244	9.45721	-1.99415	2.78359e-08	2.02327e-07	0.485144	0.00695076	0.0295737	upstream	-38024	Lrrc8d
chr16	35055126	35057154	11.2256	15.7542	5.75042	1.83243	-0.964951	0.000325143	0.000638499	0.485116	0.0777292	0.17974	inside	33720	Ptplb
chr11	63906508	63907511	6.96677	4.9656	4.64848	2.06544	-0.592335	0.0205234	0.0289196	-0.485095	0.2784	0.446428	inside	15274	Hs3st3b1
chr1	144763784	144766755	46.3219	33.0999	21.9197	12.9046	-1.05506	4.46382e-06	1.37457e-05	-0.485	0.0100551	0.0390772	inside	10151	Rgs18
chr19	37419332	37421112	8.33456	11.6652	4.88091	2.7581	-0.768148	0.00322796	0.0052334	0.484964	0.0846497	0.191447	upstream	-14618	Hhex
chr2	166655704	166657799	13.9651	19.4794	17.2488	9.28938	0.381901	0.0687539	0.0884481	0.484858	0.205286	0.361031	upstream	-15965	Mir6364
chr2	32135848	32138469	39.6822	28.3691	11.6871	23.5729	-1.73285	6.11577e-07	2.50221e-06	-0.484563	0.00707132	0.0299406	upstream	-13989	Prrc2b
chr1	173800907	173804110	22.2928	15.9182	103.738	44.8937	2.2233	9.39639e-10	1.68759e-08	-0.484518	0.0866094	0.194684	upstream	-35589	Ifi204
chr15	38566424	38568401	24.7016	34.5565	3.3939	4.86765	-2.85336	3.17948e-09	4.01733e-08	0.484495	0.0162311	0.0559599	inside	27522	2310043O21Rik
chr10	89598556	89600883	11.552	8.28238	30.5862	20.5784	1.42292	4.2821e-07	1.85452e-06	-0.484486	0.110041	0.231362	inside	21529	Slc17a8
chr8	117287333	117289706	22.6267	31.6721	17.6637	23.9475	-0.332125	0.0381568	0.0512624	0.484459	0.00514595	0.0235209	inside	31502	Cmip
chr4	129860897	129862227	7.15352	9.99776	1.50843	0.971517	-2.19168	1.92258e-06	6.61291e-06	0.484376	0.067683	0.162158	downstream	40855	Ptp4a2
chr17	8304728	8306403	39.685	28.3888	17.3404	12.2407	-1.12575	3.70652e-05	8.95055e-05	-0.484346	0.0303731	0.0895979	upstream	-5536	Sft2d1
chr11	82171110	82174869	53.6571	38.4092	75.1098	6.95487	0.443386	0.00678721	0.0103847	-0.484288	0.164343	0.308963	downstream	6822	Ccl1
chr8	83109463	83110692	15.9757	22.3425	8.27408	9.55822	-0.91584	0.000175794	0.000364815	0.484234	0.0213146	0.0688151	upstream	-55273	Tbc1d9
chr2	32188698	32189955	3.06087	4.26358	1.18088	1.52441	-1.30824	0.00117397	0.00206205	0.484212	0.165678	0.310777	inside	38179	Prrc2b
chr13	36131084	36133541	36.0773	50.4683	17.1345	15.8148	-1.03868	8.29927e-06	2.37238e-05	0.484208	0.00833175	0.0338884	inside	14670	Fars2
chr13	109821834	109823504	18.3596	13.1277	5.13121	7.65999	-1.82254	5.15575e-07	2.16908e-06	-0.4842	0.0484153	0.126642	upstream	-81139	Mir1904
chrX	50804772	50806582	6.20654	8.68369	1.2406	0.835249	-2.26194	3.15032e-06	1.01462e-05	0.484123	0.106012	0.225212	upstream	-35758	Stk26
chr12	25176937	25179201	26.6214	37.241	12.105	18.5774	-1.14338	8.88534e-06	2.5181e-05	0.484119	0.0249173	0.0772362	downstream	48896	Gm17746
chr4	88536827	88538629	19.7789	14.1175	19.2461	6.21869	-0.0168623	0.91975	0.930854	-0.484063	0.0619444	0.151801	upstream	-14934	Ifnb1
chr4	6353606	6359466	227.308	162.524	392.247	279.696	0.798894	9.09391e-06	2.57031e-05	-0.483941	0.0151209	0.0530904	upstream	-9143	Sdcbp
chr2	27231525	27233748	10.6223	14.8415	6.05676	9.20313	-0.803927	0.00117765	0.00206825	0.483917	0.0155378	0.0541312	inside	14667	Sardh
chr4	115846711	115850562	134.373	96.0644	46.3137	27.3188	-1.50809	5.03229e-08	3.24122e-07	-0.483837	0.00401906	0.0195954	inside	9439	Mknk1
chr6	17627953	17631355	89.2182	63.8039	240.447	148.584	1.44642	2.17714e-08	1.6707e-07	-0.483739	0.008516	0.0344885	upstream	-7443	Capza2
chr4	136266248	136267705	15.4166	21.5474	3.05639	2.01749	-2.26898	1.43455e-06	5.14321e-06	0.4837	0.0753213	0.175662	inside	19020	Tcea3
chr2	77267436	77269556	17.1295	12.2468	16.7697	14.0258	-0.0172904	0.915612	0.926999	-0.48359	0.0108096	0.0412207	inside	12096	Sestd1
chr17	86662768	86664638	56.1812	40.1551	21.1895	22.7278	-1.38296	2.94913e-07	1.35974e-06	-0.483588	0.00528704	0.0240176	upstream	-90160	Epas1
chr8	72539470	72540703	7.15152	5.11273	1.8913	1.27318	-1.87046	1.07843e-05	2.99106e-05	-0.483472	0.128209	0.258956	inside	8224	Med26
chr13	32047933	32050147	7.29933	10.2085	3.66744	4.86794	-0.975561	0.000571161	0.00106588	0.483425	0.044808	0.119689	downstream	242395	Foxc1
chr11	75880553	75882055	7.81818	10.9243	1.82862	1.99047	-2.06331	1.45009e-06	5.19144e-06	0.48342	0.0676848	0.162158	inside	29755	Rph3al
chr13	63087745	63089309	12.0249	16.7987	4.41551	6.54165	-1.44273	6.72109e-06	1.97318e-05	0.483368	0.0332855	0.0960378	inside	123635	2010111I01Rik
chr5	23604236	23605066	2.24904	3.15588	2.3846	1.66269	0.103188	0.737956	0.768059	0.483352	0.175182	0.323816	inside	11920	Srpk2
chr7	30218966	30220404	9.97851	7.11784	3.64979	2.10253	-1.36923	5.15643e-05	0.00012045	-0.48334	0.194622	0.348269	downstream	12344	Tbcb
chr13	37156645	37159160	28.2819	20.209	6.45423	8.01499	-2.10625	5.22771e-08	3.34119e-07	-0.483197	0.040788	0.111617	upstream	-107658	F13a1
chr11	61839026	61840291	13.3912	9.58002	6.93228	3.31111	-0.915621	0.000348269	0.000679459	-0.483115	0.040571	0.111238	inside	15434	Ulk2
chr5	125272932	125274465	8.65967	6.17625	10.586	10.1342	0.288481	0.141727	0.172012	-0.483102	0.0511368	0.131955	downstream	67396	Scarb1
chr1	151957537	151959595	26.4944	18.9406	10.9944	7.71426	-1.26386	8.27746e-06	2.36678e-05	-0.483073	0.0182016	0.0609537	inside	131754	1700025G04Rik
chr5	134341766	134343291	19.1593	13.7156	3.10138	1.37412	-2.58423	2.21115e-08	1.69035e-07	-0.483016	0.108913	0.22962	upstream	-27768	Gtf2i
chr12	73722292	73723992	15.4582	11.0699	20.046	15.2998	0.382324	0.03031	0.0414546	-0.482975	0.0683318	0.163296	inside	138102	Prkch
chr8	72272357	72273632	17.2767	24.1803	12.3816	15.205	-0.480056	0.0169967	0.0242928	0.48291	0.0445492	0.11914	downstream	32863	Ap1m1
chr17	46195317	46196437	5.16911	7.23164	2.68689	2.04544	-0.907877	0.00279081	0.00457718	0.482884	0.0954062	0.208518	inside	6748	Polh
chr7	73451118	73453190	25.3903	18.1377	33.752	20.6586	0.439237	0.00770755	0.011695	-0.482861	0.134892	0.26845	upstream	-76380	A730056A06Rik
chr15	50703283	50706473	16.2124	22.7461	55.5903	114.158	1.79167	7.75886e-08	4.57412e-07	0.482817	0.0179449	0.0603223	downstream	184236	Mir1907
chr15	66102551	66104199	5.7331	7.98886	1.19086	1.98911	-2.18565	1.02462e-05	2.85719e-05	0.48271	0.130785	0.262452	upstream	-126571	Hhla1
chr16	76001744	76003217	11.9381	16.6864	7.44816	8.44588	-0.670399	0.0026026	0.004293	0.482641	0.0799615	0.183476	upstream	-93214	Samsn1
chr6	122800500	122802499	21.6731	15.5087	8.0138	9.3375	-1.4432	1.17157e-06	4.33195e-06	-0.482561	0.168093	0.314092	upstream	-18683	Foxj2
chr4	129080722	129082827	22.4434	31.4089	17.1573	16.5979	-0.3595	0.0680515	0.0876058	0.482419	0.0163465	0.0562758	inside	23504	Rnf19b
chr2	26743471	26745633	35.9458	50.2531	55.5466	92.0498	0.646912	0.000327136	0.000642054	0.482344	0.00841453	0.0341463	upstream	-73270	Lcn4
chr19	4571633	4572407	2.25013	3.15999	1.09165	0.774887	-1.04433	0.00953968	0.0142372	0.482031	0.199827	0.354781	upstream	-22298	Pcx
chr19	28454208	28455382	3.53927	4.96875	0.484625	0.444516	-2.83917	4.92025e-06	1.49831e-05	0.482017	0.348555	0.520393	upstream	-223428	D930032P07Rik
chr9	64925164	64926818	7.81215	5.5787	8.75794	6.16526	0.185276	0.326301	0.368367	-0.481896	0.0797908	0.183224	inside	25616	Slc24a1
chr12	72843611	72845312	13.2605	18.5548	8.45438	10.1959	-0.644714	0.00579509	0.00897921	0.481877	0.107935	0.228093	downstream	73303	4930447C04Rik
chr8	128390339	128392018	9.03903	12.6283	8.38902	3.11518	-0.085267	0.653898	0.689574	0.481696	0.0511325	0.131952	downstream	31938	Mir1903
chr4	150523656	150523980	1.39695	1.94688	0.798889	0.442126	-0.743271	0.0959392	0.120093	0.481682	0.194175	0.347757	downstream	128356	Slc45a1
chr3	36188478	36190377	3.41831	4.85009	14.0657	32.6399	2.05636	2.40644e-07	1.14799e-06	0.481616	0.271899	0.439205	inside	32847	Qrfpr
chr7	28214442	28216771	7.66103	10.7317	17.5786	24.1011	1.29662	2.26149e-05	5.76347e-05	0.481589	0.249285	0.413489	downstream	35291	Dyrk1b
chr10	13294562	13296809	12.4053	17.3074	3.74638	2.40238	-1.70456	1.70977e-06	5.98518e-06	0.481436	0.0239079	0.0749041	inside	28474	Phactr2
chr7	66175519	66176590	8.3513	11.6341	7.91097	6.84598	-0.0408897	0.833569	0.854024	0.48141	0.0274024	0.0829255	downstream	66540	Chsy1
chr1	63129477	63131445	9.9007	7.07959	2.71741	3.36084	-1.82631	4.24147e-06	1.31415e-05	-0.481216	0.0364934	0.10276	inside	15722	Ino80dos
chr3	146655108	146658425	24.4655	17.5107	8.23553	5.56558	-1.54071	6.70507e-07	2.7087e-06	-0.481211	0.0318456	0.0928534	upstream	-5449	4930503B20Rik
chr9	31162648	31164890	128.48	92.0235	59.881	56.6271	-1.0791	8.42142e-07	3.27584e-06	-0.48111	0.0246902	0.076701	upstream	-31970	St14
chr8	34538307	34540385	11.5825	8.29995	9.88899	14.0886	-0.208888	0.261692	0.301519	-0.481001	0.0871958	0.19559	downstream	100970	B930018H19Rik
chr2	129632030	129634308	15.11	21.0646	38.2399	64.838	1.37361	7.07887e-07	2.83719e-06	0.480892	0.0367698	0.103291	overlapEnd	40001	Sirpa
chr3	116436153	116437814	10.6119	14.7878	34.9664	8.40434	1.77176	4.39333e-07	1.89473e-06	0.480863	0.0427006	0.115461	upstream	-12952	Cdc14a
chr9	116365519	116368077	44.5562	31.9326	9.51391	4.35915	-2.20903	6.34148e-09	6.60114e-08	-0.480772	0.012614	0.0463129	upstream	-191435	Tgfbr2
chr10	77558042	77558558	2.10191	2.93085	1.39822	3.18078	-0.585164	0.0954741	0.119561	0.480668	0.124572	0.253439	upstream	-23466	Pttg1ip
chr12	71980743	71982740	8.9616	6.35904	52.8171	45.9277	2.59594	4.80152e-10	1.06888e-08	-0.480594	0.265721	0.432524	downstream	89249	Gpr135
chr13	20150961	20152964	23.9345	17.1419	27.1284	14.2707	0.187969	0.239814	0.278683	-0.480529	0.0237521	0.0745599	inside	61456	Elmo1
chr6	57764559	57766662	29.973	41.7675	14.4686	14.7945	-1.07184	1.56751e-05	4.16396e-05	0.480319	0.0759573	0.176658	inside	59515	Vopp1
chr14	73252939	73253941	6.37347	4.56678	2.29877	1.83313	-1.46476	6.66995e-05	0.000151572	-0.480195	0.0668729	0.160659	downstream	15550	Lpar6
chr1	58530443	58531505	3.77533	5.2866	1.12479	2.2719	-1.71791	0.000109972	0.000237893	0.480133	0.164104	0.30866	upstream	-25865	Orc2
chr11	34008136	34013080	138.683	193.454	248.095	340.3	0.857736	7.15489e-06	2.08546e-05	0.480102	0.000331475	0.00323153	upstream	-17415	Kcnip1
chr19	47439570	47442674	94.1831	67.5308	20.7651	16.4571	-2.17339	1.95897e-09	2.84142e-08	-0.479973	0.0705127	0.167207	inside	23289	Sh3pxd2a
chr10	117416867	117418401	35.2183	25.2256	13.8291	8.02903	-1.32705	8.38956e-07	3.26676e-06	-0.479775	0.0318031	0.0927872	upstream	-40661	Cpsf6
chr3	65773067	65774809	5.64929	4.0622	0.830506	1.05546	-2.71794	1.31008e-06	4.76427e-06	-0.479707	0.310326	0.48147	downstream	107711	Lekr1
chr2	79107430	79108642	5.34764	3.82484	5.99288	3.30976	0.18984	0.381649	0.424901	-0.479541	0.0898256	0.199858	upstream	-147389	Itga4
chr6	65113868	65116170	15.9626	11.4513	12.733	4.32629	-0.318616	0.075743	0.0966914	-0.479284	0.0338251	0.0971616	downstream	29711	Hpgds
chr4	95180060	95181451	8.18904	5.85335	1.90722	1.39258	-2.02582	6.12661e-06	1.81517e-05	-0.479182	0.0717533	0.169323	upstream	-128534	Jun
chr6	113689516	113693097	58.1792	81.0808	38.3609	70.7767	-0.584707	0.000477813	0.000905153	0.479176	0.00146017	0.0093719	upstream	-6192	Tatdn2
chr9	45696730	45698258	8.50877	6.09107	0.681985	1.28418	-3.6021	6.26479e-08	3.86649e-07	-0.479024	0.361446	0.53339	downstream	131144	Cep164
chr4	136177049	136180220	124.548	173.543	37.7725	55.3193	-1.68787	3.26624e-08	2.29454e-07	0.478702	0.0788002	0.181591	inside	6241	E2f2
chr6	101531786	101532984	3.86233	2.77699	9.26511	3.52364	1.27677	4.02073e-05	9.62898e-05	-0.478635	0.214356	0.372214	upstream	-154488	Pdzrn3
chr13	112385777	112387576	18.0087	12.9337	9.40917	9.0504	-0.921164	9.30283e-05	0.000204635	-0.478578	0.124993	0.254026	upstream	-77393	Il6st
chr1	74451741	74452873	4.00192	5.57537	1.33346	1.74386	-1.57452	0.000124734	0.000266389	0.478455	0.10309	0.22087	downstream	42924	Vil1
chr13	90515610	90516876	5.05772	7.10417	7.98906	10.0153	0.66078	0.00719519	0.0109652	0.478405	0.243033	0.406051	downstream	389112	Atp6ap1l
chrX	48404403	48406129	10.65	14.8506	3.42124	2.83276	-1.62219	3.24173e-06	1.04025e-05	0.478257	0.0561764	0.141292	downstream	57866	Elf4
chr3	27622518	27623128	9.41473	6.75883	3.94396	3.1197	-1.24286	6.64522e-05	0.000151084	-0.477997	0.0288276	0.0861099	upstream	-37828	Mir3092
chr17	79484519	79485984	7.83895	10.8766	2.8882	2.81062	-1.28928	0.000467649	0.000887212	0.477843	0.409364	0.579806	upstream	-7367	4930429F11Rik
chr4	86541154	86542864	11.6055	16.1587	1.90239	3.38654	-2.57968	7.53737e-08	4.47037e-07	0.477824	0.137194	0.271789	inside	16294	Fam154a
chr3	51326197	51327797	19.9293	14.3051	4.16349	3.55801	-2.22933	6.99242e-08	4.214e-07	-0.477774	0.0278552	0.083959	inside	13647	Elf2
chr1	170901080	170901706	11.8079	8.46494	23.3333	20.2133	0.967794	4.13323e-05	9.87433e-05	-0.477771	0.0795073	0.182782	downstream	11548	Fcrlb
chr18	70521331	70523196	21.5331	29.971	7.14083	4.86728	-1.55384	7.15422e-07	2.86304e-06	0.477583	0.0301514	0.0891005	downstream	5479	Mir6357
chr17	31088438	31089680	3.84628	5.40696	4.64304	5.87136	0.272898	0.320913	0.362886	0.47752	0.185434	0.336998	inside	31366	Abcg1
chr6	146161623	146163634	17.6007	24.524	8.27998	27.2607	-1.08197	2.67505e-05	6.68794e-05	0.477513	0.0400298	0.110113	downstream	228482	Sspn
chr13	110710926	110711671	1.73684	2.43975	1.0699	1.43236	-0.697381	0.0687251	0.0884137	0.477479	0.275773	0.443343	downstream	316255	Plk2
chr1	92250304	92251822	5.8596	8.13789	1.60963	1.37859	-1.77956	2.92672e-05	7.24811e-05	0.477413	0.241142	0.403818	upstream	-102670	Hdac4
chr15	38001144	38002783	11.4874	16.0066	5.42627	8.12294	-1.0597	9.29148e-05	0.000204428	0.47736	0.00689054	0.0293665	upstream	-40909	Rrm2b
chr3	101002857	101004509	24.5487	34.1837	4.68169	5.81274	-2.36926	1.5567e-08	1.29731e-07	0.477314	0.0705008	0.167191	inside	25812	Cd101
chr17	66709936	66712393	112.487	80.787	43.9967	55.2201	-1.32928	2.57564e-07	1.21349e-06	-0.477218	0.0240667	0.0752287	upstream	-116542	Themis3
chr5	150139678	150141828	33.9169	47.2089	5.21528	3.03991	-2.68544	9.83047e-10	1.7321e-08	0.477046	0.00667306	0.0287035	upstream	-119176	Fry
chr16	29526821	29527902	2.7081	3.74984	3.06189	1.15063	0.199299	0.505993	0.548199	0.476994	0.467403	0.631675	inside	14121	Atp13a4
chr8	120570524	120573447	45.2851	63.0885	7.56796	14.6236	-2.54185	1.13031e-09	1.91799e-08	0.476906	0.0475964	0.125052	downstream	17089	Gins2
chr3	48099435	48101893	8.85047	12.3392	9.78038	7.44837	0.13211	0.498791	0.541062	0.476787	0.16725	0.312822	upstream	-73905	Gm7977
chr1	13291408	13291905	2.32422	3.21995	1.01052	0.766921	-1.12142	0.0125165	0.018299	0.476739	0.247954	0.41188	inside	80773	Ncoa2
chr9	44566838	44569673	82.0716	58.9608	48.5967	32.23	-0.740105	4.87622e-05	0.000114525	-0.476712	0.0087709	0.0352706	upstream	-36635	Ddx6
chr16	31190813	31193172	73.8733	53.0931	25.2564	31.7849	-1.53275	2.69595e-07	1.26131e-06	-0.476662	0.0132821	0.0481174	inside	9246	Acap2
chr15	81000302	81001015	2.56153	3.56583	1.37879	2.12669	-0.856794	0.0205877	0.0290044	0.476483	0.120724	0.247637	inside	22894	Sgsm3
chr15	59003075	59005635	55.7479	77.5487	11.8181	14.5433	-2.20302	3.90166e-09	4.6499e-08	0.476266	0.0163988	0.0564007	downstream	70546	Ndufb9
chr4	8551342	8553723	6.62893	9.21024	7.34595	9.71448	0.140685	0.48098	0.523786	0.476106	0.200391	0.355575	inside	16889	Rab2a
chr5	139397072	139398957	17.5558	24.4447	8.88089	10.2777	-0.966051	7.35989e-05	0.000165674	0.476082	0.0425076	0.115049	downstream	8111	Gpr146
chr11	113761430	113762979	26.3187	36.5801	21.2414	32.7262	-0.283754	0.0719419	0.0922218	0.475971	0.0158781	0.0550172	upstream	-10389	Cdc42ep4
chr1	173808469	173810766	12.7695	17.7533	5.70934	5.84897	-1.14699	3.6067e-05	8.73797e-05	0.475581	0.016112	0.0556362	upstream	-42699	Ifi204
chr6	99187356	99192390	74.1245	53.2899	199.896	279.772	1.4495	6.40833e-08	3.93668e-07	-0.47543	0.00126995	0.00844876	inside	76642	Foxp1
chr7	79779882	79781789	5.59929	7.88812	24.3998	28.7787	2.15728	4.61953e-08	3.01971e-07	0.475381	0.236551	0.398236	downstream	12754	Mesp1
chr10	87649273	87650556	2.74724	3.82355	2.89336	6.1712	0.0857624	0.762338	0.790243	0.475325	0.220609	0.379603	downstream	128120	Pah
chr1	60578965	60581050	75.3993	104.944	36.6026	51.0072	-1.07682	4.89269e-06	1.4911e-05	0.475314	0.07633	0.177271	upstream	-13243	Raph1
chr9	46033039	46034642	13.4404	9.65951	34.742	23.6184	1.3801	7.48814e-07	2.97218e-06	-0.4753	0.0509218	0.131553	inside	21021	Sik3
chr9	86592086	86593253	10.4214	14.5225	1.39669	1.43468	-2.86984	1.28655e-07	6.84293e-07	0.475257	0.153751	0.294495	downstream	20618	Rwdd2a
chr1	9825078	9826544	8.71217	6.2667	8.36551	5.87242	-0.0426533	0.834425	0.854818	-0.475144	0.0317879	0.0927516	upstream	-22469	Sgk3
chr1	92214951	92217756	40.3362	28.9614	18.7559	15.9341	-1.06794	5.27069e-06	1.58945e-05	-0.475123	0.220786	0.379784	upstream	-67961	Hdac4
chr11	97817277	97817927	11.9184	16.5583	10.41	17.438	-0.179071	0.320126	0.362121	0.474868	0.00839173	0.0340799	inside	17931	Lasp1
chr5	88499757	88501040	9.70827	6.97186	4.42418	2.20909	-1.11848	0.000304767	0.000601532	-0.474861	0.118735	0.244603	inside	12424	Enam
chr8	57596196	57596527	6.5801	9.15316	9.28402	7.36712	0.503357	0.0174413	0.0248812	0.474723	0.0659603	0.159029	upstream	-55390	AW046200
chr16	92704948	92706883	50.2392	36.1281	14.662	10.0693	-1.76144	7.76571e-08	4.57497e-07	-0.474528	0.0406793	0.111418	upstream	-8587	Runx1
chr11	6507522	6509686	16.2266	22.5419	8.06758	10.2692	-0.981966	0.000134348	0.000285164	0.47451	0.0245949	0.0764663	inside	12354	Myo1g
chr8	25051396	25054326	92.4724	66.5413	113.722	32.1824	0.297481	0.0382509	0.0513806	-0.474505	0.0166201	0.0569732	upstream	-13899	Htra4
chr15	96314745	96316207	6.88195	4.93859	12.0955	7.48474	0.820651	0.000846634	0.00152859	-0.474321	0.0549712	0.138931	inside	27955	Arid2
chr2	38615767	38618026	17.1618	12.3184	16.5347	14.2018	0.0205799	0.900618	0.914272	-0.474216	0.0739824	0.173334	inside	27010	Psmb7
chr7	83808948	83811015	22.5795	31.4115	22.1978	33.1934	-0.100874	0.627025	0.66437	0.474209	0.075621	0.176157	upstream	-15143	1700026D08Rik
chr5	36742066	36742651	1.99557	1.42738	1.79163	0.660766	-0.113958	0.717352	0.748822	-0.47404	0.17436	0.322649	downstream	6321	Bloc1s4
chr7	102042061	102044456	14.9824	10.7729	11.4429	10.0028	-0.357103	0.0650248	0.0840295	-0.474021	0.0533097	0.135894	inside	21874	Rnf121
chr4	134761372	134764603	135.96	97.8787	68.9335	52.006	-0.967092	2.587e-06	8.55449e-06	-0.473863	0.0019759	0.0116698	inside	5016	Ldlrap1
chr9	107963865	107964883	9.05121	6.52099	6.77653	3.80021	-0.395588	0.0600239	0.0780036	-0.473788	0.0419492	0.113976	upstream	-11192	Uba7
chr4	86679047	86680676	20.8772	28.989	8.89524	11.482	-1.20911	1.44674e-05	3.87465e-05	0.473765	0.00532961	0.0241591	upstream	-9803	Plin2
chr9	65692051	65694327	22.7584	31.5872	4.59433	5.34944	-2.30156	1.38672e-08	1.18405e-07	0.473691	0.0136259	0.0491009	downstream	16642	Oaz2
chr9	65523583	65527131	34.4822	24.8013	86.4	122.912	1.32877	2.77314e-07	1.29085e-06	-0.473636	0.0107749	0.0411498	downstream	54730	Plekho2
chr12	100835216	100840737	66.1117	91.7553	105.729	98.5323	0.688173	0.000109958	0.000237875	0.473599	0.0257583	0.0791131	inside	58854	9030617O03Rik
chr14	103392254	103393143	2.45373	3.42472	0.749159	0.880037	-1.70133	0.000435801	0.000832359	0.473502	0.221341	0.380476	upstream	-45898	Mycbp2
chr17	35779449	35780852	9.10014	6.56099	5.17896	6.92408	-0.778171	0.00265745	0.00437749	-0.47345	0.0388438	0.10765	overlapEnd	7701	4833427F10Rik
chr6	134594468	134595575	4.47719	3.21554	1.47571	1.07489	-1.55458	0.000323743	0.000636075	-0.473447	0.15677	0.298628	upstream	-28109	Lrp6
chr12	80838129	80840830	58.5924	42.2024	101.186	70.5955	0.788269	2.92914e-05	7.25323e-05	-0.47338	0.0131486	0.0477648	inside	48949	Susd6
chr7	83878426	83879424	9.95139	7.1612	41.7564	24.8345	2.0873	8.38086e-09	8.10502e-08	-0.47334	0.00478338	0.0222414	downstream	5416	Mesdc1
chr14	45079181	45080673	13.3674	18.5739	5.71955	4.67772	-1.20642	1.88113e-05	4.89466e-05	0.473228	0.0417555	0.113575	downstream	91817	Ptger2
chr10	17574663	17576973	58.2417	80.8462	41.4846	25.292	-0.477293	0.00265155	0.00436828	0.472932	0.00365599	0.0183112	upstream	-147409	Cited2
chr9	94431864	94434879	16.7311	12.0341	20.5948	4.36687	0.322634	0.0629921	0.0815698	-0.472768	0.115311	0.239456	downstream	104709	1190002N15Rik
chr2	157446433	157448963	11.2884	15.6699	47.3405	53.6865	2.08484	4.40011e-09	5.07312e-08	0.472601	0.0196354	0.0645008	inside	23406	Src
chr17	25984331	25986459	35.9471	25.9103	17.8364	30.2179	-0.977193	6.53934e-05	0.000148965	-0.472537	0.00786206	0.0324208	upstream	-19890	Capn15
chr9	64829199	64831142	25.6162	35.5316	14.1119	24.2029	-0.872091	0.000112282	0.000242344	0.47249	0.0367204	0.103207	inside	19160	Dennd4a
chr6	125500242	125502055	19.3684	26.8673	6.2922	6.33203	-1.60824	1.24022e-06	4.54365e-06	0.472469	0.00613561	0.026933	upstream	-6393	Cd9
chr10	67112491	67116705	29.9916	21.6268	30.6194	28.6616	0.0524246	0.703902	0.736461	-0.472412	0.00376656	0.0187225	upstream	-12659	Jmjd1c
chr15	50648905	50651588	29.5214	40.9783	93.6832	103.738	1.69785	3.33154e-08	2.33022e-07	0.47239	0.00784177	0.0323634	downstream	238868	Mir1907
chr12	79676958	79678038	3.09527	2.24281	1.18274	0.826201	-1.36034	0.00788249	0.0119399	-0.472292	0.336008	0.507453	downstream	380148	Rad51b
chr5	20967423	20969111	6.77911	9.41006	3.14439	3.57969	-1.1213	0.000809089	0.00146653	0.472273	0.164129	0.308693	upstream	-16445	Rsbn1l
chr10	80086186	80088311	55.8741	77.4895	41.1248	55.5355	-0.420403	0.0324021	0.0440947	0.472103	0.0558041	0.140539	inside	15454	Sbno2
chr5	139057906	139061373	14.0749	19.5012	60.4492	100.473	2.09309	1.69548e-08	1.38083e-07	0.472065	0.0128061	0.0468374	upstream	-64687	Pdgfa
chr4	59275123	59276366	6.04423	4.35924	1.53137	0.569928	-1.94503	7.35596e-06	2.13567e-05	-0.47206	0.105249	0.224018	downstream	15694	Gm12596
chr17	50024255	50026704	95.5402	68.9022	89.0027	62.6351	-0.0761172	0.551466	0.592723	-0.471815	0.0421623	0.114386	inside	165017	Rftn1
chr5	5231755	5234043	5.64795	4.08793	6.91465	2.21287	0.25173	0.291607	0.332739	-0.471699	0.225582	0.385188	inside	147352	Cdk14
chr8	119708044	119713347	177.885	246.686	22.1076	54.9773	-3.00739	1.0962e-10	4.18021e-09	0.47167	0.0278773	0.0840017	inside	10688	Atp2c2
chr11	23007229	23008936	19.162	26.5797	7.69559	13.8112	-1.30698	6.09094e-06	1.80574e-05	0.471387	0.00671138	0.0288532	upstream	-5304	Fam161a
chr16	22431304	22432281	3.2273	4.46437	3.39567	3.20967	0.111365	0.68041	0.714395	0.471219	0.220548	0.379529	inside	7778	Etv5
chr1	175637296	175641645	127.293	91.824	32.8395	7.74452	-2.0745	2.06814e-07	1.01068e-06	-0.47119	0.132091	0.264469	inside	7278	Kmo
chr3	38142895	38143826	1.69895	2.32736	2.33179	1.90517	0.60649	0.101405	0.126359	0.471112	0.48926	0.65177	downstream	64759	5430434I15Rik
chr7	101607046	101609287	18.3495	13.2274	5.8112	3.67505	-1.69462	2.5729e-06	8.51228e-06	-0.470994	0.165361	0.310305	upstream	-27005	Art2b
chr14	22800040	22802969	99.299	71.6182	23.5267	21.387	-2.06362	1.38153e-08	1.18139e-07	-0.470955	0.0472495	0.124385	upstream	-258706	4930405A10Rik
chr18	80610756	80613113	19.0561	26.3969	3.86832	5.93841	-2.26665	3.2665e-08	2.29454e-07	0.470839	0.03651	0.102787	upstream	-67388	Gm2176
chr4	129048626	129049963	6.84271	9.46712	8.04807	9.13924	0.24993	0.207275	0.24376	0.470796	0.0399257	0.10987	upstream	-8976	Rnf19b
chr11	70586222	70589312	25.1307	18.1411	53.4219	37.4016	1.11224	1.63451e-06	5.75752e-06	-0.470778	0.00569699	0.0254366	inside	24887	Mink1
chr1	155483316	155484736	6.71267	9.30805	1.35267	1.44948	-2.2667	3.46733e-06	1.10243e-05	0.470731	0.273732	0.441119	upstream	-66582	Xpr1
chr5	146805130	146807465	42.8922	30.9497	68.0083	13.9022	0.635399	0.00145406	0.00250813	-0.470694	0.0579693	0.144596	upstream	-11342	Usp12
chr12	95744763	95749911	63.2117	45.5943	180.961	115.693	1.52308	1.90532e-08	1.51227e-07	-0.470683	0.0574031	0.143506	inside	55112	Flrt2
chr2	71660982	71663723	87.8788	63.4127	9.16349	7.53041	-3.28502	1.366e-10	4.74641e-09	-0.47056	0.0338267	0.0971616	upstream	-57064	Gm1631
chr1	191954574	191957417	122.455	88.3526	88.8792	26.8945	-0.486078	0.00243416	0.00403436	-0.470549	0.0422059	0.114438	upstream	-21373	Rd3
chr10	94121309	94123938	24.6801	17.7995	6.96103	5.23749	-1.8054	1.87653e-07	9.31804e-07	-0.470532	0.0244374	0.0760836	upstream	-25306	Nr2c1
chr5	100465885	100467449	23.8753	17.2291	5.45776	7.49996	-2.09614	1.56541e-07	8.05229e-07	-0.47053	0.0629428	0.153637	inside	31906	Lin54
chr3	79550532	79553051	13.5948	18.8802	30.6405	46.596	1.19257	4.44524e-06	1.36975e-05	0.470525	0.071784	0.169376	inside	15887	Fnip2
chr10	87829518	87832988	87.839	63.3939	21.6784	48.0554	-2.05744	2.19371e-07	1.06124e-06	-0.47046	0.0482321	0.126272	upstream	-27802	Igf1
chr7	117576373	117577963	3.634	4.98827	0.684951	0.35706	-2.23617	7.13539e-05	0.000161067	0.470382	0.410434	0.58085	inside	196190	Xylt1
chr10	20990178	20991789	10.577	14.6442	7.59824	5.53173	-0.451242	0.0611716	0.0793877	0.470283	0.118725	0.244599	inside	38438	Ahi1
chr11	83603082	83606516	64.1268	88.8605	67.9717	175.304	0.0685068	0.718326	0.749715	0.470047	0.0148118	0.0522951	upstream	-11712	Ccl6
chr7	132656215	132659224	49.3737	35.6132	15.1893	7.77779	-1.67628	5.33709e-08	3.39817e-07	-0.470026	0.0083761	0.0340393	inside	47078	Lhpp
chr3	152120727	152123306	46.8722	33.8526	63.1862	54.5206	0.450184	0.00355327	0.00571325	-0.469914	0.0129885	0.047324	inside	43884	Gipc2
chr12	25212808	25215407	107.216	77.384	152.487	161.729	0.527124	0.000536457	0.00100583	-0.469754	0.00225243	0.0128573	downstream	84935	Gm17746
chr9	107278287	107281563	44.2237	61.2196	32.1439	44.5521	-0.434961	0.00616016	0.00949923	0.469655	0.00439131	0.0209462	inside	9952	Mapkapk3
chr13	76688661	76691300	29.0558	20.9522	7.98878	10.6282	-1.8487	1.40997e-07	7.38428e-07	-0.469617	0.0418297	0.113731	inside	305020	Mctp1
chr16	30453038	30454298	14.1498	19.5928	6.39572	8.0642	-1.12605	5.01435e-05	0.000117456	0.469573	0.0709795	0.167912	upstream	-65138	Atp13a3
chr11	70082741	70085820	102.856	74.2759	23.6014	16.8296	-2.10079	6.66357e-09	6.84534e-08	-0.469493	0.0121143	0.0449354	upstream	-8363	Asgr2
chr16	92872990	92874625	28.7849	20.7465	12.7392	5.53418	-1.13921	2.20071e-05	5.6245e-05	-0.469486	0.0555286	0.140013	upstream	-47734	Runx1
chr11	51805166	51806219	5.7603	7.9721	5.69682	7.99088	-0.00134959	0.995139	0.995808	0.469477	0.0560607	0.141035	downstream	42030	Sar1b
chr12	17769555	17771778	86.8997	62.7418	59.0492	33.5758	-0.553324	0.000865897	0.0015601	-0.469275	0.00620906	0.0271804	inside	79853	Hpcal1
chr16	77029399	77031053	11.2715	15.6104	6.56465	10.3612	-0.764515	0.0012348	0.00216062	0.46927	0.00993904	0.0387546	inside	16158	Usp25
chrUn_JH584304	36315	40276	40.3567	29.1758	28.6163	22.03	-0.477447	0.00461132	0.0072744	-0.469232	0.0426193	0.115278	downstream	21393	Pisd-ps3
chr15	59015807	59019874	63.1575	87.322	13.9842	17.5196	-2.12403	3.27747e-09	4.10797e-08	0.46916	0.0948372	0.207663	inside	64186	Mtss1
chr2	27399961	27400835	5.81772	8.05703	2.29819	2.48813	-1.42896	0.00089201	0.00160298	0.469075	0.224724	0.384199	inside	26427	Vav2
chr3	108766171	108768178	16.7439	12.1039	8.92121	5.98848	-0.789173	0.00131892	0.00229405	-0.468964	0.259136	0.424722	inside	27517	Aknad1
chr17	18558209	18559977	21.3992	29.6136	3.65495	2.30229	-2.50432	6.77377e-08	4.11569e-07	0.468874	0.0753033	0.17563	upstream	-22633	Vmn2r96
chr6	134064079	134067055	53.1364	73.5536	22.9233	35.3573	-1.19901	7.72542e-07	3.05003e-06	0.468835	0.00710729	0.0300672	inside	29868	Etv6
chr1	88076768	88078164	13.7333	9.90319	26.4261	8.623	0.954665	2.57003e-05	6.45786e-05	-0.46867	0.0321938	0.0936031	inside	6688	Ugt1a9
chr3	15263920	15266624	19.835	27.449	26.8429	14.235	0.472336	0.00649746	0.00997604	0.468511	0.0589411	0.146372	downstream	67030	Gm9733
chr9	63420002	63421961	8.49198	11.7422	10.7115	9.36034	0.359697	0.0743743	0.0950964	0.468394	0.0233746	0.0736814	upstream	-21738	2300009A05Rik
chr7	123081328	123084129	78.0278	107.984	77.4821	129.005	0.00902201	0.942894	0.950884	0.468341	0.00116282	0.00792855	upstream	-41156	Tnrc6a
chr6	82830976	82831828	8.12353	5.87456	4.96491	3.03098	-0.692053	0.00979346	0.0145882	-0.468184	0.195102	0.348857	downstream	50451	2310069B03Rik
chr8	122019466	122023491	70.9811	51.2939	14.8606	10.72	-2.2377	1.62281e-09	2.49062e-08	-0.468035	0.00247616	0.0138098	downstream	43455	Mir7237
chr2	117994880	117997893	138.226	191.157	53.0985	149.858	-1.411	2.18586e-06	7.38264e-06	0.468028	0.0307214	0.0903866	inside	114816	Gm13986
chr16	93956449	93958436	19.7184	27.2548	54.6547	80.4125	1.49628	9.11218e-08	5.19649e-07	0.468018	0.00454668	0.0214927	upstream	-27625	Cldn14
chr12	114561992	114564111	4.22336	5.87513	16.689	17.6734	1.91167	1.80974e-06	6.28103e-06	0.467997	0.210099	0.366716	upstream	-49358	Mir7094-2
chr11	70305582	70307383	11.6602	16.08	3.74626	2.80171	-1.53172	2.2691e-05	5.77895e-05	0.467991	0.196887	0.351081	downstream	16036	Alox12e
chr15	67394804	67396125	4.76383	6.59455	3.20301	4.73901	-0.572032	0.030696	0.0419378	0.467917	0.111391	0.233516	downstream	168696	1700012I11Rik
chr10	82934515	82935877	2.50993	3.44865	7.90187	7.02038	1.70247	2.32841e-05	5.9151e-05	0.467885	0.177345	0.326372	upstream	-50300	Chst11
chr16	30971627	30972450	16.3969	22.689	1.74003	3.11063	-3.21677	1.29768e-08	1.12749e-07	0.467745	0.0647077	0.156786	inside	109394	Xxylt1
chr11	8629373	8630366	11.8249	8.56054	11.1458	9.88045	-0.0473692	0.812471	0.835813	-0.467693	0.0448003	0.119683	inside	34665	Tns3
chr1	16227879	16229385	7.4227	10.2963	1.58965	5.54683	-2.1862	5.5651e-06	1.66704e-05	0.467684	0.102979	0.220677	downstream	122751	Rdh10
chr5	97998431	98000582	4.00156	2.90839	7.25321	15.3452	0.849702	0.00654257	0.010042	-0.467637	0.128175	0.2589	inside	31456	Antxr2
chr4	140971146	140972780	46.4909	64.3571	16.5598	37.2641	-1.49095	2.105e-07	1.02584e-06	0.467603	0.0596088	0.147571	inside	10693	Sdhb
chr7	3441028	3443722	23.978	33.1664	85.3463	145.417	1.84935	5.16926e-09	5.69531e-08	0.467577	0.0183664	0.061384	downstream	17714	Cacng6
chr2	181658853	181660865	20.4042	28.1999	4.97995	8.07232	-2.00933	6.32446e-08	3.89592e-07	0.467521	0.00447927	0.0212507	downstream	11781	Sox18
chr10	40497247	40500837	68.0042	94.018	7.7879	6.98083	-3.11909	1.75359e-10	5.55002e-09	0.467365	0.00318404	0.0165496	upstream	-71319	Slc22a16
chr18	61073728	61075311	31.2476	22.6149	23.1908	35.4789	-0.455496	0.0959729	0.120125	-0.467319	0.0689653	0.164416	inside	29371	Pdgfrb
chr12	87223234	87223725	2.77982	3.8284	1.65233	1.04237	-0.688714	0.047853	0.0631977	0.467247	0.117997	0.243474	inside	15121	Noxred1
chr10	77549073	77552201	62.1089	85.8502	70.8864	131.264	0.181084	0.207153	0.243643	0.467143	0.00719216	0.0303338	inside	20290	Itgb2
chr1	137814454	137815101	2.75396	1.98244	1.22951	0.516316	-1.13473	0.00294563	0.00480926	-0.466963	0.291232	0.4602	upstream	-151676	Mir181a-1
chr2	178505099	178507296	37.4682	51.7716	7.20843	17.6113	-2.38365	3.22126e-09	4.05677e-08	0.466961	0.0253526	0.0782183	downstream	75684	Cdh26
chr17	66039605	66040645	3.90782	2.8304	5.67217	2.5055	0.55342	0.0252457	0.0350052	-0.466934	0.121791	0.249274	inside	36921	Ankrd12
chr7	31155353	31156809	20.8533	28.8034	41.2386	42.4716	1.00382	5.99506e-06	1.77982e-05	0.466896	0.156508	0.298274	upstream	-5031	Gramd1a
chr19	21030816	21032972	35.2664	25.511	73.2391	61.7033	1.07147	1.57507e-06	5.56855e-06	-0.466843	0.0188747	0.0626027	upstream	-72815	4930554I06Rik
chr3	109168690	109169922	8.23428	11.374	6.18407	4.06118	-0.408777	0.0677672	0.0872638	0.466756	0.0826061	0.187892	downstream	46158	Slc25a24
chr14	121646314	121649562	36.3986	50.3862	9.23433	11.3437	-1.97303	1.98118e-08	1.55448e-07	0.46673	0.121401	0.248724	inside	50479	Dock9
chr12	104982663	104984513	23.0392	31.844	9.05287	10.7728	-1.32189	1.99281e-06	6.82109e-06	0.466666	0.0300744	0.0889475	inside	15089	Syne3
chr17	45701907	45704744	49.9737	69.0336	6.31405	9.19075	-2.9714	2.18973e-10	6.44009e-09	0.466637	0.00906378	0.0361218	downstream	16955	Mrpl14
chr1	180607192	180608325	15.4481	11.1785	4.71575	1.743	-1.69502	6.44888e-07	2.61948e-06	-0.46639	0.0580534	0.144746	downstream	20558	Mir6904
chr17	50527702	50530136	16.981	12.2757	19.2245	6.28579	0.130775	0.475408	0.518383	-0.46638	0.134917	0.268487	inside	19373	Plcl2
chr4	131854153	131856439	10.708	14.7889	32.7964	43.9744	1.60099	2.51939e-07	1.19191e-06	0.466228	0.0338002	0.0971317	inside	11826	Mecr
chr13	19874427	19875722	4.13359	5.72314	2.36988	2.8141	-0.774957	0.0092609	0.013853	0.466208	0.109578	0.230612	upstream	-50817	Gpr141
chr1	120235361	120238009	71.3005	51.6128	23.0938	22.2535	-1.60724	1.00121e-07	5.5971e-07	-0.466121	0.0307696	0.0904969	inside	28595	Steap3
chr1	84435463	84438284	67.7423	93.594	51.8978	55.7078	-0.369156	0.0112544	0.0165872	0.465783	0.0461726	0.122405	upstream	-152229	Pid1
chr17	89113257	89115323	14.7014	10.5437	27.0979	18.0892	0.849891	0.000148152	0.000311786	-0.465628	0.50234	0.662553	inside	86385	Fshr
chr18	65227328	65228834	6.0017	4.33931	3.40126	2.8336	-0.799956	0.00335841	0.00542658	-0.465597	0.140981	0.277173	upstream	-20779	Mir122
chr16	10723286	10724470	3.18051	2.28097	4.76359	5.29289	0.639988	0.0338833	0.0459477	-0.465512	0.200574	0.355766	downstream	61658	Socs1
chr4	144960380	144961338	8.31397	11.4769	2.19677	2.36295	-1.93701	4.34146e-06	1.34188e-05	0.46547	0.15861	0.301236	downstream	67723	Dhrs3
chr5	113119028	113123170	95.4573	69.1056	37.0196	29.1074	-1.36627	9.00101e-07	3.46341e-06	-0.465361	0.0436062	0.117316	upstream	-39515	Crybb3
chr1	105198780	105200848	11.0328	15.2379	1.85715	3.23528	-2.52967	9.18918e-08	5.23545e-07	0.465332	0.124991	0.254026	downstream	156896	Rnf152
chr2	152660921	152662299	4.39627	6.05551	1.54081	0.863862	-1.46541	0.000405499	0.000780198	0.465264	0.155905	0.297418	upstream	-7850	H13
chr4	55811135	55812310	18.2132	25.1467	2.08558	2.46536	-3.04853	9.9656e-09	9.23796e-08	0.465242	0.151312	0.291038	upstream	-279247	Klf4
chr17	70965421	70967219	8.6645	11.9502	12.8758	24.8285	0.556889	0.0139773	0.0202687	0.465009	0.147365	0.285683	downstream	24196	Myl12b
chrX	159735396	159739663	28.9109	20.8915	143.847	202.782	2.33872	2.5669e-09	3.43108e-08	-0.465008	0.0215492	0.069366	inside	28930	Sh3kbp1
chr6	120470176	120473479	62.3647	86.1171	33.2822	88.8679	-0.875394	1.9551e-05	5.06573e-05	0.464834	0.00417939	0.0201745	inside	8632	Il17ra
chrX	159507736	159511039	40.1321	29.0826	33.0215	33.3343	-0.256073	0.108325	0.134273	-0.464544	0.0600149	0.148261	upstream	-23279	A830080D01Rik
chr7	113377409	113379587	43.2351	31.3186	9.07483	9.93038	-2.23316	2.6058e-09	3.47117e-08	-0.464503	0.0168074	0.0574459	upstream	-9159	Btbd10
chr15	86362760	86365186	43.2515	31.3181	30.3358	17.7344	-0.535662	0.00305322	0.00497263	-0.464292	0.095348	0.208403	inside	149515	Tbc1d22a
chr2	24366860	24368126	4.13332	5.72247	6.94808	7.5452	0.755783	0.00480583	0.00755473	0.464209	0.0754255	0.175811	upstream	-17903	Psd4
chr4	12532596	12534017	2.74245	2.01414	1.8262	0.90269	-0.641344	0.0883549	0.111345	-0.46406	0.436348	0.604795	upstream	-361291	Fam92a
chr4	132623325	132624948	41.1619	29.8301	62.1754	37.319	0.621222	0.000346845	0.000676962	-0.463902	0.0250745	0.0775926	upstream	-14909	Eya3
chr15	36933092	36934278	6.78215	4.87893	1.86922	1.17626	-2.03138	2.84181e-05	7.06057e-05	-0.463853	0.440111	0.607982	downstream	73717	Zfp706
chr18	82634581	82636557	40.553	29.3976	2.11885	1.9916	-4.2115	9.53446e-11	3.83667e-09	-0.463718	0.0321617	0.0935492	inside	57165	Zfp236
chr15	78447889	78451317	27.7257	20.0727	91.4252	103.928	1.73733	1.24187e-08	1.09043e-07	-0.463682	0.0062754	0.0273716	inside	19031	Tmprss6
chr11	52064429	52066183	18.2014	25.0687	5.70901	5.06735	-1.63671	1.18368e-06	4.36708e-06	0.463626	0.0254547	0.07843	upstream	-33517	Ppp2ca
chr18	84310963	84312790	26.5211	19.2378	10.9848	7.8297	-1.27068	9.85969e-06	2.76309e-05	-0.463234	0.0251496	0.0777681	downstream	223719	Zadh2
chr1	74425201	74426706	27.1294	37.3713	6.73294	8.79998	-1.99417	2.53719e-08	1.88436e-07	0.463153	0.00874276	0.0351809	inside	16571	Vil1
chr2	152925146	152928654	109.124	150.392	147.689	196.499	0.467361	0.00208173	0.00349189	0.463134	0.0149269	0.0525714	downstream	6308	Foxs1
chr3	58671371	58673841	9.86344	13.6704	6.9555	11.2079	-0.461511	0.0444639	0.0590708	0.463026	0.235506	0.397014	downstream	19782	Siah2
chr12	73778118	73781020	49.7332	68.5831	98.7804	176.692	1.02317	2.45247e-06	8.15726e-06	0.463025	0.0056643	0.0253123	upstream	-128297	Hif1a
chr13	101633030	101635514	11.1755	15.4254	5.83392	6.46081	-0.951826	0.00049604	0.000936616	0.463008	0.047123	0.124176	downstream	58358	Pik3r1
chr15	63996616	63998602	13.3348	9.67814	37.393	35.737	1.50497	4.21203e-07	1.82905e-06	-0.462967	0.0150837	0.0529906	inside	62839	Fam49b
chr12	16864100	16867130	19.2021	26.4944	5.91568	18.0033	-1.7242	1.90793e-06	6.57213e-06	0.462739	0.073479	0.172394	upstream	-29362	Rock2
chr5	148651788	148653796	25.2622	34.8178	5.0606	6.55667	-2.30551	1.20949e-08	1.06955e-07	0.462542	0.179721	0.329517	upstream	-89047	2210417A02Rik
chr7	47157435	47158536	1.97264	2.68032	0.863437	0.680602	-1.14589	0.0221515	0.0310306	0.462536	0.542197	0.695646	upstream	-24302	Ptpn5
chr4	10951136	10953489	27.7953	38.3013	108.054	34.722	1.96641	1.0574e-08	9.64734e-08	0.462475	0.0140666	0.0503296	downstream	55307	Plekhf2
chr4	155150154	155151904	9.25202	12.7598	5.75843	9.04762	-0.67228	0.00383773	0.00613863	0.462423	0.0511859	0.132017	downstream	64453	Morn1
chr13	51070975	51072292	38.4705	27.9202	27.8016	15.5624	-0.445392	0.0059241	0.00916432	-0.462323	0.0110848	0.0420543	downstream	29093	9430083A17Rik
chr7	30244304	30245352	4.40734	6.06932	1.32347	1.41936	-1.66127	0.000369053	0.000715613	0.462237	0.255729	0.421003	upstream	-8063	Ovol3
chr17	12780735	12784216	23.1958	16.8425	40.0406	50.0156	0.861661	0.000275676	0.000548729	-0.462095	0.0996728	0.215361	upstream	-12770	Igf2r
chr12	71055399	71057020	10.454	14.3656	47.6629	18.1228	2.20363	6.07093e-09	6.40792e-08	0.461971	0.037035	0.103781	inside	40244	Arid4a
chr8	25077512	25080798	27.138	37.3556	26.8603	17.6858	-0.000646181	0.996365	0.996789	0.461971	0.0182573	0.0611015	inside	22656	Plekha2
chr15	58696738	58698574	6.86107	9.46196	0.979236	0.960447	-2.76271	4.17152e-07	1.81388e-06	0.461876	0.100358	0.216386	downstream	125771	Tmem65
chr15	64022459	64024755	31.635	22.972	36.3261	20.1683	0.209688	0.150793	0.182115	-0.461826	0.0375506	0.104864	inside	36841	Fam49b
chr6	119401751	119403166	9.98566	13.7621	3.16407	3.03148	-1.64108	4.14922e-06	1.28916e-05	0.461753	0.0321555	0.0935398	inside	15025	Adipor2
chr12	3264060	3265609	5.72972	4.15556	6.16861	6.20486	0.125246	0.558823	0.599898	-0.461714	0.0522803	0.134136	downstream	29044	Rab10os
chr19	29355266	29356302	6.5169	8.97816	2.91994	3.86521	-1.13345	0.000281954	0.000560169	0.461624	0.0455346	0.121101	inside	6087	Plgrkt
chr14	63128256	63133247	292.489	212.386	377.784	380.339	0.38139	0.00399892	0.00637498	-0.461574	0.00942017	0.0372226	inside	8291	Ctsb
chr3	27217578	27220057	32.4635	44.723	14.6632	11.2697	-1.12711	3.42401e-06	1.09079e-05	0.461468	0.0264351	0.0807269	inside	35815	Nceh1
chr15	88773787	88776540	15.5743	11.3173	27.3774	13.1171	0.830231	7.18356e-05	0.000162085	-0.46142	0.132569	0.265024	inside	23454	Zbed4
chr5	125290896	125293178	33.618	46.2723	6.57868	9.78293	-2.3892	2.76199e-08	2.01206e-07	0.461413	0.0575872	0.143864	inside	49057	Scarb1
chr3	136724291	136727291	71.1055	51.6345	68.6159	23.6665	-0.0564813	0.68493	0.718551	-0.461373	0.0139279	0.0499519	inside	55726	Ppp3ca
chr1	21035352	21036767	7.48116	10.2639	3.41147	4.48238	-1.04119	0.000666529	0.00122743	0.461337	0.173348	0.321319	inside	43165	Tram2
chr8	122922326	122924715	31.7618	43.7072	12.4556	14.3431	-1.30463	2.99555e-06	9.71954e-06	0.461209	0.0116236	0.0435507	downstream	75147	Cdh15
chr5	147740372	147743545	48.6419	66.9546	43.2541	12.1815	-0.157975	0.242226	0.281254	0.461203	0.0198839	0.0651066	upstream	-15970	Flt1
chr11	43383024	43386455	80.37	58.3903	218.236	218.318	1.46016	2.52899e-08	1.87959e-07	-0.461196	0.0102944	0.0397083	upstream	-10279	Mir146
chr10	8758270	8760409	34.5322	47.5551	8.56375	22.5245	-1.99175	2.46954e-08	1.8445e-07	0.461191	0.0324419	0.0941244	inside	126730	Sash1
chr11	32606391	32608800	10.5448	7.65119	17.4409	6.25473	0.741679	0.000434293	0.000829631	-0.46116	0.0115293	0.0433165	upstream	-34958	Fbxw11
chr4	40842539	40846222	66.4693	48.2781	109.742	125.857	0.74705	3.82448e-05	9.20594e-05	-0.461152	0.00094863	0.00684452	downstream	5758	Mir5123
chr2	27288921	27290092	5.04762	6.95483	0.895814	1.08301	-2.4429	2.46197e-06	8.18372e-06	0.461134	0.167696	0.31353	upstream	-42203	Sardh
chr15	81567683	81569524	34.222	24.8211	13.0576	8.82861	-1.38827	7.26565e-07	2.90049e-06	-0.461067	0.0719714	0.169714	upstream	-17609	Ep300
chr6	31208013	31210679	34.4639	25.0048	98.9651	22.5554	1.54573	3.28873e-07	1.49001e-06	-0.461058	0.020197	0.0659274	inside	9128	Lincpint
chr19	3665204	3666062	3.2051	4.43012	0.479799	0.734915	-2.7003	2.05501e-05	5.28957e-05	0.46095	0.200003	0.355005	inside	20931	Lrp5
chr17	50889246	50890830	6.55098	9.03557	3.46217	7.26665	-0.927625	0.00501393	0.00785672	0.460895	0.131297	0.263242	downstream	191358	Btg3
chr7	116493438	116495574	35.7789	49.2314	27.2543	34.2915	-0.383699	0.0209274	0.0294501	0.460876	0.00903449	0.0360322	upstream	-9862	Nucb2
chr3	149463982	149465461	10.753	14.7908	10.4774	23.0279	-0.0496567	0.776669	0.803306	0.460872	0.160274	0.303646	downstream	189986	Gm1653
chr11	120063307	120065243	47.1495	64.8519	8.76439	16.3801	-2.4097	2.30227e-09	3.19169e-08	0.460709	0.0268275	0.0815947	upstream	-17130	Aatk
chr5	102777437	102778620	4.46092	3.23273	3.23255	2.46868	-0.430865	0.0997975	0.124521	-0.460541	0.0947677	0.207543	inside	9219	Arhgap24
chr9	110706549	110707839	18.8338	25.9412	4.40079	6.64669	-2.14578	4.55852e-07	1.95679e-06	0.460438	0.0954455	0.208562	downstream	35416	Pth1r
chr3	27616219	27618662	46.0548	63.3563	16.6199	23.6166	-1.44806	3.2578e-07	1.47803e-06	0.460423	0.0070599	0.0299102	upstream	-32445	Mir3092
chr13	44819259	44820860	9.76807	7.11851	2.31587	2.29427	-2.05803	3.21484e-06	1.03256e-05	-0.460393	0.0959377	0.209378	inside	88790	Jarid2
chr4	150593225	150595270	21.2863	15.4638	16.4429	7.47271	-0.342163	0.0745041	0.0952452	-0.460383	0.0120349	0.0447267	downstream	57926	Slc45a1
chr7	43342855	43344089	10.1073	7.33318	16.3978	18.7094	0.67077	0.00398475	0.00635431	-0.460342	0.0536365	0.136513	upstream	-7868	Siglecf
chr12	85304179	85305918	16.8628	12.2447	9.51172	3.48439	-0.800915	0.000311475	0.000613969	-0.460329	0.0107024	0.0409712	downstream	16458	Zc2hc1c
chr3	98030792	98033345	26.7105	36.7391	15.27	33.9644	-0.789482	0.000166016	0.000346242	0.460315	0.0185536	0.0618605	inside	18531	Notch2
chr1	58952979	58954572	10.6086	7.69019	15.8573	6.94744	0.590857	0.00398158	0.00634973	-0.460309	0.164606	0.309278	inside	19706	Trak2
chr2	166260647	166262889	91.188	66.284	5.96138	3.8559	-3.92186	1.13659e-10	4.26087e-09	-0.460237	0.0217614	0.0698466	upstream	-12139	Gm11468
chr14	21031360	21034090	27.8502	38.3197	5.64076	6.18917	-2.27988	3.71927e-08	2.54406e-07	0.460215	0.0286454	0.0857111	overlapEnd	19717	Ap3m1
chr2	91111949	91113932	41.8906	30.4307	13.488	15.0572	-1.6127	8.28306e-08	4.81331e-07	-0.460169	0.0313397	0.0917677	upstream	-5203	Mybpc3
chr11	5485255	5486698	13.5881	18.6872	9.56044	12.0354	-0.489704	0.0115558	0.0169971	0.460093	0.0173714	0.0588754	upstream	-34664	Xbp1
chr4	55762396	55764402	6.52051	8.99753	1.24915	1.17794	-2.34985	1.44365e-06	5.17055e-06	0.460081	0.312185	0.483402	upstream	-230924	Klf4
chr5	31563832	31564262	4.28155	5.89379	2.9152	5.14265	-0.584702	0.0477858	0.0631208	0.460074	0.150379	0.289903	downstream	7350	AI839979
chr9	41087626	41089373	22.1497	30.4801	17.0341	12.5334	-0.359007	0.0266206	0.0367597	0.459955	0.022774	0.0722355	inside	68994	Ubash3b
chr8	75202808	75204327	8.62627	6.26568	1.03786	0.87949	-3.01857	7.61421e-08	4.50293e-07	-0.459904	0.372835	0.544748	upstream	-10375	Rasd2
chr1	138164795	138165947	6.01936	8.28096	13.0558	14.9946	1.11735	5.17761e-05	0.000120904	0.459897	0.0143938	0.0511752	inside	9755	Ptprc
chr4	139492452	139495162	74.1428	101.983	20.361	38.5747	-1.85522	1.1813e-08	1.05034e-07	0.459853	0.0224172	0.071463	upstream	-36740	Iffo2
chr14	103037395	103040439	13.1256	9.51691	141.78	163.387	3.46033	1.57437e-11	1.38521e-09	-0.459845	0.0653951	0.157989	upstream	-5114	4933432I03Rik
chr7	119878387	119881763	50.6871	69.7108	51.0836	77.8843	0.0282995	0.828895	0.85006	0.459795	0.0073204	0.0307304	inside	15383	Dcun1d3
chr3	96151259	96153066	20.7974	15.116	47.8896	11.662	1.21707	8.77303e-07	3.38704e-06	-0.459715	0.0133659	0.0483663	upstream	-9807	Mtmr11
chr6	67068935	67071078	27.6184	38.0275	22.6437	33.3425	-0.275158	0.0803517	0.102029	0.459595	0.013743	0.0494522	upstream	-32599	Gadd45a
chr10	26575674	26578177	28.8907	20.998	53.4464	35.1286	0.92048	2.45076e-05	6.18532e-05	-0.459446	0.00712561	0.0301192	downstream	97725	Gm8709
chr10	20002685	20004650	39.1938	28.4721	16.1903	4.04731	-1.23584	2.67015e-06	8.78789e-06	-0.45944	0.0107085	0.0409871	inside	69143	Map3k5
chr11	54561506	54563740	9.30976	6.77518	3.29435	3.19961	-1.46568	6.73656e-05	0.000152946	-0.459359	0.0632453	0.154144	upstream	-33522	Rapgef6
chr12	69566611	69567370	5.25208	3.82269	2.69853	1.64525	-0.940373	0.0016538	0.00282432	-0.459347	0.0700291	0.166353	downstream	16038	Vcpkmt
chr10	40135162	40136917	27.5512	20.021	23.6665	25.1119	-0.214991	0.204758	0.241102	-0.45922	0.0365759	0.102917	inside	6214	Slc16a10
chr2	12052390	12054924	42.982	31.2269	9.40609	7.11676	-2.20136	4.83028e-09	5.419e-08	-0.459157	0.0405477	0.111218	upstream	-247588	E030013I19Rik
chr9	111062282	111064459	23.2234	31.8848	78.5317	80.4573	1.78271	1.19666e-08	1.06006e-07	0.459036	0.00484207	0.022455	upstream	-5852	Ccrl2
chr12	21425706	21427424	26.2874	19.0936	16.0638	10.6588	-0.711341	0.000387212	0.000747943	-0.458997	0.0709321	0.167863	upstream	-9129	Ywhaq
chr2	73553322	73555317	14.5373	19.9599	8.07263	7.40392	-0.81571	0.000527895	0.000991096	0.458967	0.0516092	0.132844	upstream	-24833	Wipf1
chr13	100865518	100866908	15.7684	11.4849	7.2031	6.83901	-1.12669	3.57989e-05	8.68121e-05	-0.458927	0.0888248	0.198206	upstream	-32786	Slc30a5
chr2	12317260	12319468	41.0619	56.4456	8.19074	7.43508	-2.31308	6.91291e-09	7.03648e-08	0.458861	0.0213352	0.0688711	upstream	-16444	Itga8
chr9	21462252	21464559	50.3606	36.6515	18.1737	22.85	-1.45409	1.88267e-07	9.34272e-07	-0.458605	0.00393518	0.0193071	downstream	33158	Mir199a-1
chr2	56304995	56306653	13.4776	18.5708	6.5937	12.3786	-1.10303	0.000616213	0.00114284	0.458482	0.272165	0.439494	upstream	-479986	Mir195b
chr11	86999209	87000406	15.2806	11.1066	3.83768	1.83904	-1.98858	2.30627e-06	7.73676e-06	-0.458271	0.121569	0.248959	upstream	-6046	Ypel2
chr5	65831628	65834946	4.08172	5.61099	37.0397	12.4533	3.10938	5.76618e-08	3.61258e-07	0.45826	0.237668	0.399701	upstream	-30281	Rhoh
chr1	160036486	160037713	8.35199	6.07192	1.80196	0.973485	-2.20789	9.66461e-07	3.67385e-06	-0.458096	0.0900204	0.200197	upstream	-7279	4930523C07Rik
chr1	87813660	87814192	3.18549	2.3069	1.41392	0.746273	-1.12713	0.00544696	0.00847742	-0.457974	0.164487	0.309136	inside	10247	Sag
chr18	46178200	46180512	54.6015	39.7258	31.8702	32.8959	-0.822116	0.000470804	0.000892718	-0.45782	0.0724186	0.170524	inside	19462	Trim36
chr19	32869010	32869920	2.63244	3.60231	0.654985	0.714067	-1.98352	0.0001155	0.000248592	0.457796	0.176403	0.325261	downstream	111889	Pten
chr7	79911723	79914736	37.5978	27.3274	46.3644	73.4068	0.324705	0.0360847	0.0487064	-0.457796	0.0463714	0.122778	inside	7410	Ap3s2
chr16	16072173	16074987	70.684	97.0845	60.6577	86.0526	-0.202436	0.126154	0.154541	0.457767	0.00368901	0.0184323	inside	73271	Spidr
chr8	126900104	126902608	64.5372	88.6164	5.59672	15.4178	-3.5058	4.85296e-11	2.58246e-09	0.457654	0.0119917	0.0446132	downstream	44565	Tomm20
chr10	91299940	91300881	2.60553	3.60315	4.62462	1.88639	0.884345	0.00886049	0.013295	0.457562	0.275999	0.443605	upstream	-128791	Tmpo
chr14	73444710	73446589	74.9071	54.558	18.9862	12.3844	-1.9455	9.22407e-09	8.7014e-08	-0.457527	0.0358603	0.10139	upstream	-60379	Itm2b
chr6	100479738	100482154	19.9946	27.4546	4.83757	4.46323	-2.03717	3.9927e-07	1.74728e-06	0.457517	0.0843276	0.190923	upstream	-46453	1700049E22Rik
chr14	36952482	36953796	4.63762	6.37138	4.69763	2.42534	0.0346738	0.883121	0.898712	0.45739	0.0799417	0.183451	inside	15625	Ccser2
chr1	154005647	154006914	5.26516	7.34297	1.34772	2.03557	-1.80955	0.000271212	0.000540454	0.457348	0.571661	0.719099	downstream	106352	Glul
chr2	26532755	26535725	65.1122	89.3698	16.5983	30.7102	-1.95024	4.56454e-09	5.20261e-08	0.457255	0.000868626	0.0064058	upstream	-30418	Notch1
chr4	47345972	47350280	113.251	155.446	18.0134	39.0686	-2.65954	4.257e-10	9.95765e-09	0.457184	0.022036	0.0705459	upstream	-5178	Tgfbr1
chr10	80158032	80161920	90.4061	124.106	74.6595	87.6432	-0.263283	0.0751174	0.0959595	0.457145	0.00674939	0.0289606	upstream	-7864	Cirbp
chr5	33002508	33004010	16.0412	22.0386	18.7406	19.0514	0.228613	0.177881	0.21203	0.457119	0.0594862	0.147371	upstream	-15556	Ywhah
chr17	74741534	74742798	3.7086	2.69806	4.23494	2.43136	0.204194	0.391046	0.434311	-0.457064	0.114912	0.238742	inside	24417	Ttc27
chr3	105965586	105967122	4.42402	6.09885	2.04223	1.73094	-1.0952	0.00116744	0.00205161	0.457003	0.166531	0.311864	upstream	-6106	Atp5f1
chr6	129169325	129173259	39.2952	53.9038	179.505	199.628	2.20757	4.84011e-10	1.07521e-08	0.45696	0.00398853	0.019487	upstream	-9322	Clec2d
chr11	54490968	54494002	17.5694	12.7926	40.1761	61.0859	1.19502	2.42505e-06	8.07944e-06	-0.45692	0.0466117	0.123236	upstream	-30359	Rapgef6
chr17	72955042	72956457	11.2831	8.20735	2.17307	0.639399	-2.33238	2.49762e-07	1.18335e-06	-0.456893	0.220504	0.379526	downstream	37446	Lbh
chr7	63998969	64002247	67.8263	93.0627	91.1634	39.1247	0.438067	0.00595885	0.00921336	0.456805	0.0260243	0.0797084	upstream	-61693	Klf13
chr5	24970389	24972108	9.91897	13.6154	2.82268	4.29471	-1.7887	1.74607e-06	6.09359e-06	0.456758	0.0523654	0.134281	upstream	-62739	Prkag2
chr8	126908010	126910689	87.7622	120.42	18.6495	49.3929	-2.22704	4.37939e-09	5.0559e-08	0.456537	0.0114841	0.0431811	downstream	36571	Tomm20
chr5	140596311	140597681	4.40548	3.18563	0.935007	0.586126	-2.16954	1.782e-05	4.66499e-05	-0.456536	0.305405	0.475947	upstream	-10344	Lfng
chr10	91187495	91188615	9.17447	12.5906	7.13566	5.88618	-0.347448	0.0804561	0.102146	0.456523	0.0401363	0.1103	upstream	-16436	Tmpo
chr15	27673489	27676309	38.2892	52.5494	11.4595	10.7874	-1.70328	1.1031e-07	6.0475e-07	0.456479	0.00868448	0.0349947	inside	6643	Fam105a
chr18	9734626	9736457	37.1674	51.0507	32.7389	47.847	-0.177352	0.268212	0.308409	0.456468	0.00879573	0.0353277	inside	27895	Colec12
chr7	49802348	49803430	3.72988	5.11773	1.97418	1.73483	-0.891451	0.00525917	0.00820935	0.456418	0.125196	0.254351	inside	24532	Prmt3
chr4	58646595	58648665	9.2242	6.70794	6.5279	4.01341	-0.451534	0.0668083	0.0861498	-0.456334	0.0598764	0.148034	upstream	-94139	Lpar1
chr1	13424391	13427270	22.3371	16.2665	10.7167	5.08449	-1.03982	1.78144e-05	4.66381e-05	-0.456328	0.0102827	0.039688	upstream	-51747	Ncoa2
chr1	105434537	105435714	2.1853	2.99009	1.0834	1.14706	-0.966116	0.0134557	0.0195666	0.45624	0.251955	0.416674	upstream	-78416	Rnf152
chr10	40475438	40478906	73.3529	100.628	28.1335	18.618	-1.3632	2.47257e-07	1.17436e-06	0.456167	0.0208336	0.0675929	upstream	-93189	Slc22a16
chr12	17773962	17774460	23.3742	17.0277	12.8906	11.4795	-0.85669	0.000104095	0.000226385	-0.456059	0.0231599	0.0731846	inside	83398	Hpcal1
chr2	167739764	167745220	130.791	179.426	179.929	323.642	0.478265	0.00101193	0.00180034	0.456054	0.00127325	0.00846402	downstream	51316	A530013C23Rik
chr12	84201157	84203662	22.5449	16.4215	3.55494	2.22822	-2.59561	2.80602e-08	2.03473e-07	-0.456041	0.057917	0.1445	upstream	-8395	Elmsan1
chr17	26234976	26236830	76.4123	55.6814	13.9873	5.19887	-2.43643	3.17256e-09	4.01339e-08	-0.455896	0.0421313	0.114331	inside	8339	Itfg3
chr11	82021572	82024910	77.2226	105.951	158.041	40.0012	0.978039	0.000227416	0.000460677	0.455895	0.194884	0.348593	upstream	-12335	Ccl2
chr4	95302535	95304741	9.10779	6.61501	65.0508	5.18434	2.77487	1.57228e-08	1.30635e-07	-0.455848	0.105369	0.224194	upstream	-251416	Jun
chr3	109051076	109053026	13.7017	9.99377	46.5053	43.5861	1.7947	2.09267e-08	1.6194e-07	-0.455832	0.052679	0.134848	upstream	-24444	Fam102b
chr8	117066121	117067631	38.8454	53.2407	9.44583	15.8807	-2.0099	1.20812e-08	1.06857e-07	0.455643	0.0406532	0.111395	inside	15573	Pkd1l2
chr13	111941306	111945184	128.174	93.473	17.8359	10.0539	-2.8208	7.95822e-11	3.40679e-09	-0.455557	0.0101822	0.0394336	downstream	75310	Gm15326
chr10	67043505	67044050	7.7046	10.5758	2.79051	3.25085	-1.45886	2.79744e-05	6.96344e-05	0.455555	0.0733187	0.172128	downstream	38704	Gm31763
chr10	62541417	62544398	57.9428	79.4425	54.333	67.4179	-0.065166	0.608343	0.646862	0.455545	0.00731136	0.0307169	upstream	-35153	Srgn
chr3	155080649	155081757	23.3378	17.0209	2.84332	3.7217	-3.02176	1.49171e-09	2.34828e-08	-0.455534	0.0626737	0.15314	downstream	12175	Fpgt
chr13	48838696	48838982	3.25962	4.46395	1.26002	2.06421	-1.32907	0.000734822	0.00134214	0.455512	0.0960225	0.209477	inside	32046	Phf2
chr14	33302145	33304231	14.5344	10.6039	30.8183	30.6813	1.10359	1.97505e-05	5.11023e-05	-0.455481	0.0215364	0.0693462	inside	86366	Arhgap22
chr15	67115578	67119455	49.9104	68.4193	109.413	148.289	1.16467	7.34786e-07	2.92667e-06	0.455452	0.00330097	0.0169964	inside	59366	St3gal1
chr5	125520897	125522238	5.91307	4.31208	1.09868	1.01745	-2.42041	1.68906e-06	5.92152e-06	-0.455387	0.195235	0.349035	upstream	-10849	Tmem132b
chr18	54969993	54972429	40.2917	55.2352	23.2491	37.909	-0.787439	6.7404e-05	0.000153017	0.455161	0.0486564	0.127131	inside	18969	Zfp608
chr2	60075738	60078116	65.3113	89.5478	62.413	79.6144	-0.0491218	0.713519	0.745342	0.455132	0.00166951	0.0103701	inside	48813	Baz2b
chr6	88820207	88821577	29.8959	21.8045	23.323	7.2313	-0.312342	0.0528353	0.0692882	-0.454982	0.0343883	0.0984011	downstream	21043	Abtb1
chr9	96398914	96400423	33.7209	24.5923	38.2463	21.2848	0.202337	0.145613	0.176368	-0.454774	0.00393465	0.0193071	upstream	-35369	Atp1b3
chr10	120652858	120654003	13.1738	9.6081	2.42697	1.29906	-2.38754	4.14737e-07	1.80567e-06	-0.454738	0.0508768	0.131469	upstream	-112301	4921513I03Rik
chr3	144668342	144670532	26.0047	19.0703	111.987	89.1019	2.16523	2.99783e-08	2.14394e-07	-0.454736	0.131812	0.264012	downstream	50898	Sh3glb1
chr12	54993169	54994287	7.70851	10.5329	5.66644	4.23631	-0.44315	0.0474195	0.0626918	0.454468	0.129667	0.26083	upstream	-7392	Baz1a
chr4	151961692	151964330	56.15	76.9288	13.2447	20.1436	-2.08945	8.24608e-09	8.02501e-08	0.454401	0.00794047	0.0326776	downstream	25975	Thap3
chr10	60008246	60010048	10.5126	7.67122	2.45287	2.35382	-2.07382	4.68768e-07	2.00287e-06	-0.454368	0.0217206	0.0697475	inside	5821	Ascc1
chr12	75275469	75278083	53.7395	73.6179	9.03088	11.2557	-2.60683	3.63971e-09	4.41531e-08	0.454334	0.0617251	0.151364	upstream	-31536	Rhoj
chr19	8018117	8021346	83.8098	114.847	35.0869	45.482	-1.40516	0.00025451	0.000510083	0.454305	0.144422	0.281841	upstream	-53705	Slc22a27
chr14	30607084	30608673	17.2632	12.5877	3.05987	3.3508	-2.5133	1.4319e-07	7.4803e-07	-0.454286	0.109645	0.230702	inside	18330	Prkcd
chr15	96376716	96378102	7.25979	5.2957	4.32298	3.65353	-0.732785	0.00435472	0.00689868	-0.45413	0.0360646	0.101858	downstream	83434	Scaf11
chr1	138342706	138344785	69.219	50.5318	29.1697	28.7407	-1.22379	1.47671e-06	5.27284e-06	-0.454001	0.0117601	0.0439336	downstream	70009	Atp6v1g3
chr13	30766243	30770143	53.4845	73.2319	33.9069	75.962	-0.700162	0.00191346	0.00323054	0.453997	0.045044	0.120147	overlapEnd	18936	Irf4
chr16	93050744	93051843	4.56401	3.32403	2.05167	1.6822	-1.12651	0.000837896	0.0015143	-0.45399	0.215991	0.374371	upstream	-225220	Runx1
chr8	34900955	34902426	22.8554	16.6879	7.8575	4.41159	-1.5313	1.34117e-06	4.85622e-06	-0.453837	0.0180214	0.0605085	inside	64000	Tnks
chr17	84148557	84149445	15.8079	21.6484	3.83145	3.31704	-2.01769	2.83766e-07	1.31682e-06	0.453771	0.0968456	0.210774	downstream	38946	Zfp36l2
chr10	59430034	59433453	36.6871	50.3019	26.4374	26.8205	-0.463892	0.014455	0.0209032	0.45367	0.0660219	0.15913	inside	10035	Oit3
chr2	12382226	12383928	18.5843	25.454	3.94023	7.3775	-2.22584	3.74358e-08	2.55862e-07	0.453626	0.0142727	0.050879	inside	36383	Fam188a
chr14	12414656	12418263	39.7075	29.0499	87.4199	57.9813	1.17768	1.22074e-06	4.48549e-06	-0.45358	0.116941	0.241908	upstream	-70595	Fezf2
chr2	31060279	31065496	100.101	137.068	86.6467	254.771	-0.317601	0.110104	0.136314	0.45357	0.0890268	0.198531	inside	33612	Fnbp1
chr12	108168756	108171566	28.3794	20.7135	13.6251	7.66152	-1.0402	9.57432e-06	2.69169e-05	-0.453515	0.0159325	0.0551514	inside	9123	Setd3
chr18	65000308	65002136	16.1514	11.7583	8.46034	8.42665	-0.85427	0.00105457	0.00186988	-0.453452	0.15565	0.29703	upstream	-22304	Nedd4l
chr10	127134810	127137483	45.9464	62.865	16.7787	21.601	-1.44316	1.70352e-07	8.6283e-07	0.453389	0.02666	0.0812258	upstream	-14986	Os9
chr16	22512800	22513633	3.01558	2.20023	1.45793	1.27924	-1.01693	0.00523585	0.00817626	-0.453383	0.121893	0.249442	downstream	18968	Mir8095
chr8	25240348	25241671	16.0739	11.7623	22.1151	6.71668	0.493744	0.0105419	0.0156112	-0.453228	0.0350477	0.0996926	upstream	-39468	Tacc1
chr11	4683177	4684439	7.66224	10.4817	1.21139	1.52835	-2.64508	5.05688e-07	2.13407e-06	0.4531	0.092929	0.204641	downstream	20536	Uqcr10
chr12	38931454	38931883	3.52106	4.83754	3.61906	4.73042	0.0436917	0.866169	0.883419	0.453035	0.145091	0.282696	downstream	147958	Etv1
chr1	128824427	128825866	7.33107	10.0389	4.10665	3.17624	-0.833718	0.00381182	0.00610157	0.453015	0.1371	0.271673	upstream	-232847	Cxcr4
chr16	14131556	14133175	46.1696	63.1705	20.6835	28.348	-1.14543	4.76524e-06	1.45635e-05	0.452968	0.00872338	0.0351162	inside	26908	Marf1
chr9	28365544	28366240	2.24564	3.10024	0.21734	0.204034	-3.28463	1.05532e-05	2.93312e-05	0.452952	0.284853	0.453318	inside	574624	Opcml
chr5	5319481	5321677	29.8426	40.9236	18.012	6.30186	-0.835884	0.0025028	0.00413937	0.452923	0.235762	0.397241	inside	59672	Cdk14
chr4	115062642	115063627	6.21048	8.57396	5.06492	8.8073	-0.229018	0.329981	0.372005	0.452905	0.283689	0.452079	inside	5324	Tal1
chr2	68824052	68826733	50.8701	69.5989	83.495	94.2031	0.741699	7.55549e-05	0.00016958	0.452864	0.0102263	0.0395392	upstream	-36164	Cers6
chr10	127470807	127472642	10.2121	7.45788	4.26812	2.82103	-1.23515	9.24262e-05	0.00020347	-0.452797	0.0569509	0.142747	upstream	-29992	Stac3
chr2	43783663	43784695	6.39699	4.65672	2.53047	1.09116	-1.33167	0.000184691	0.000381519	-0.452781	0.154395	0.295345	inside	35356	Arhgap15
chr10	20834597	20836377	67.6695	49.4404	77.1473	35.8534	0.19484	0.143926	0.174491	-0.452724	0.0100503	0.0390659	upstream	-110419	Pde7b
chr14	76851218	76852673	9.34253	12.7619	15.7061	11.3536	0.792799	0.00143002	0.00247031	0.452691	0.0268953	0.0817186	downstream	174379	1700108F19Rik
chr6	116130582	116133316	29.4258	40.3204	21.7495	43.7956	-0.432777	0.0239901	0.0333936	0.452564	0.0749154	0.175006	inside	61425	Tmcc1
chr15	38558119	38559510	9.33811	12.7791	2.24354	3.85563	-2.03756	2.57162e-06	8.50869e-06	0.452514	0.0475968	0.125052	inside	36120	2310043O21Rik
chr12	25054050	25055836	12.5848	17.2302	5.05895	9.71446	-1.37828	6.16393e-05	0.000141412	0.452495	0.138685	0.273857	downstream	41149	Id2
chr2	118561444	118563385	22.7205	16.5837	19.9162	6.4991	-0.183946	0.244899	0.284052	-0.452301	0.0243701	0.0759356	upstream	-12736	Bmf
chr15	67732086	67733863	19.3625	26.4959	34.4106	56.8042	0.815447	0.000127161	0.000271146	0.452255	0.0290086	0.0864855	downstream	506206	1700012I11Rik
chr10	59262537	59266757	46.4025	63.3934	86.6773	56.6628	0.936688	1.2787e-05	3.47377e-05	0.452172	0.112199	0.234635	downstream	42726	Sowahc
chr11	115698808	115700509	44.3109	32.3913	29.4054	19.4821	-0.599628	0.00129622	0.00225838	-0.452119	0.0314216	0.0919472	inside	8939	Grb2
chr9	124089834	124092134	36.7038	26.8165	54.9141	19.6885	0.585868	0.000592645	0.00110247	-0.45208	0.0565516	0.141999	upstream	-11198	Ccr2
chr18	77836513	77839024	30.2615	41.377	47.6876	59.7437	0.686784	0.000261709	0.000523195	0.452019	0.00394886	0.0193445	inside	43219	Pstpip2
chr2	5801011	5802041	20.0691	27.4911	3.66427	2.94649	-2.39448	8.10713e-08	4.73756e-07	0.451995	0.0361032	0.101947	inside	43434	Cdc123
chr19	47530287	47532541	70.5144	96.4752	16.5169	27.224	-2.08666	3.73356e-09	4.50715e-08	0.451933	0.00622976	0.0272484	inside	5606	Obfc1
chr9	63736999	63739394	43.5365	31.8423	6.77301	3.55519	-2.66357	5.04403e-10	1.10827e-08	-0.451666	0.0293416	0.0872687	inside	19798	Smad3
chr15	64340125	64341694	24.296	17.7723	8.42296	5.24298	-1.51971	4.92545e-07	2.08632e-06	-0.451554	0.15049	0.290064	upstream	-28237	Asap1
chr5	33989428	33991856	18.6493	25.5031	1.51249	1.81876	-3.59542	8.34684e-10	1.55449e-08	0.451508	0.354036	0.526075	upstream	-5341	Nat8l
chr7	132551579	132551775	0.846528	1.15728	0.211963	0.511936	-1.883	0.0122225	0.0179023	0.451288	0.375824	0.547487	downstream	24721	Oat
chr6	135377320	135378203	2.57847	3.58016	0.936868	1.21233	-1.37435	0.00268219	0.00441256	0.451288	0.316355	0.487264	inside	10270	Emp1
chr2	118024123	118027715	49.415	67.5099	39.0832	66.1857	-0.337983	0.0245734	0.0341369	0.451152	0.0255836	0.0787411	inside	85283	Gm13986
chr11	118980196	118982001	6.38646	8.66385	50.655	13.1984	3.00777	7.06075e-09	7.1388e-08	0.451152	0.123645	0.252074	upstream	-7089	Enpp7
chr1	54887785	54889689	27.1693	37.1626	7.31237	14.4001	-1.8941	2.47688e-07	1.17614e-06	0.451119	0.0446575	0.119369	inside	37650	Ankrd44
chr5	123149907	123151855	10.7877	14.7414	5.37565	9.3683	-0.985182	0.000232922	0.000470565	0.451103	0.0519286	0.13346	inside	8689	Setd1b
chr19	32195819	32201071	34.7134	47.5105	91.3453	193.909	1.41182	1.08384e-06	4.05405e-06	0.451078	0.00632834	0.0275525	inside	12568	Sgms1
chr11	76621269	76624769	74.6071	102.007	73.0947	111.614	-0.0334916	0.811289	0.83478	0.45105	0.0160956	0.0555841	upstream	-45280	Abr
chr2	166125655	166128237	48.5421	35.4972	4.85703	2.2618	-3.29248	1.54107e-10	5.11357e-09	-0.450815	0.0563798	0.141669	inside	28339	Sulf2
chr9	66112966	66115208	32.8153	44.9131	32.7804	39.9185	0.0300042	0.854161	0.872561	0.450678	0.0248179	0.0769903	inside	10799	Snx1
chr15	102090719	102091853	5.34343	7.29923	2.10479	2.56089	-1.30959	0.000366715	0.000711831	0.450645	0.070526	0.16723	upstream	-11701	Tenc1
chr8	117370382	117371301	9.15936	12.5114	3.40994	3.90053	-1.39891	1.90287e-05	4.94466e-05	0.450593	0.0267917	0.0815076	inside	21673	Cmip
chr2	27266187	27266708	2.24498	3.0621	0.41174	0.459444	-2.35319	0.000101215	0.00022085	0.450503	0.124931	0.25395	upstream	-19145	Sardh
chr17	47792623	47794410	11.5627	15.7906	3.3366	5.82783	-1.82026	2.35426e-06	7.87583e-06	0.450435	0.0877592	0.196399	downstream	7773	Tfeb
chrX	71799444	71801416	3.95997	2.89894	5.62509	0.891533	0.472841	0.0613513	0.0796062	-0.450411	0.2021	0.357524	upstream	-15649	Vma21
chr3	105877138	105878705	17.8102	13.0289	6.68308	4.7389	-1.41239	5.76954e-06	1.72096e-05	-0.450377	0.052996	0.135356	inside	7065	Tmigd3
chr3	152412654	152413149	3.2602	2.38919	1.13148	1.24746	-1.49015	0.00108241	0.00191493	-0.450284	0.180756	0.330877	inside	16219	Zzz3
chr14	21089772	21092049	23.7578	32.4923	20.1457	31.0566	-0.229789	0.199991	0.236021	0.45028	0.0138252	0.0496762	inside	14759	Adk
chr8	46638898	46640472	5.82071	7.97177	1.85211	3.13843	-1.62738	2.93778e-05	7.27292e-05	0.450265	0.0723812	0.170471	overlapEnd	22395	Casp3
chr3	116570288	116571777	10.534	7.74	2.1902	1.35509	-2.19688	9.30063e-07	3.55854e-06	-0.450265	0.327112	0.498454	inside	8060	Lrrc39
chr11	32629823	32630870	3.70819	5.07036	3.00345	2.18672	-0.346318	0.239681	0.278559	0.450249	0.23075	0.391506	upstream	-12208	Fbxw11
chr4	133412114	133414345	26.1055	19.1019	5.69223	4.86557	-2.16619	3.5241e-08	2.43699e-07	-0.450238	0.0249896	0.0774149	downstream	43455	Mir5122
chrX	159778252	159780096	6.11603	8.32735	12.9803	15.3974	1.18481	9.10116e-05	0.000200643	0.450184	0.187131	0.339138	upstream	-61293	Sh3kbp1
chr6	101543842	101545117	9.02558	6.60184	2.21391	1.34301	-2.00794	1.05839e-06	3.97482e-06	-0.450115	0.139661	0.275295	upstream	-166583	Pdzrn3
chr7	75463187	75464888	7.86129	5.76286	3.65132	2.30968	-1.07182	0.000425408	0.000814424	-0.450106	0.134869	0.268416	inside	8505	Akap13
chr17	25760869	25762695	4.99518	3.62442	1.36825	0.909274	-1.80955	2.61e-05	6.54584e-05	-0.450083	0.389383	0.560399	upstream	-7455	Msln
chr2	24956424	24957779	9.2231	12.6051	4.80278	3.06894	-0.924143	0.000528981	0.00099287	0.449927	0.0420853	0.114236	upstream	-5319	Dph7
chr17	80391388	80392552	5.22944	3.83287	3.82892	2.58667	-0.439753	0.0764775	0.0975407	-0.449849	0.107458	0.227355	upstream	-18428	Gm10190
chr5	122546870	122551202	52.9238	38.7436	27.1163	7.56074	-0.966786	3.40506e-05	8.29607e-05	-0.449721	0.0809702	0.185278	upstream	-46811	Atp2a2
chr17	48377628	48383265	19.4947	26.6121	45.9458	12.9385	1.24018	2.4677e-05	6.22281e-05	0.449715	0.0149374	0.0525857	downstream	20531	Treml1
chr2	75642474	75645034	10.7052	14.5794	16.3167	26.8859	0.60765	0.00246097	0.00407449	0.449517	0.0736434	0.172703	upstream	-15504	Hnrnpa3
chr3	27121308	27122183	5.22114	3.8152	5.52188	2.5704	0.119619	0.584992	0.624608	-0.449495	0.105008	0.223664	inside	32108	Ect2
chr13	105326194	105327684	8.63242	11.7866	6.88746	7.73001	-0.337484	0.174004	0.207819	0.449472	0.0739475	0.173262	upstream	-33925	Rnf180
chr12	73714723	73717140	18.4592	25.248	25.5188	60.4024	0.434834	0.0203709	0.0287268	0.449452	0.121592	0.248968	inside	130892	Prkch
chrX	163878695	163880438	12.3698	9.03431	2.12532	1.31447	-2.49799	7.17045e-08	4.29312e-07	-0.449358	0.187764	0.339848	upstream	-29450	Ap1s2
chr7	39544015	39545240	17.3156	12.6953	10.898	10.0312	-0.646142	0.00132262	0.00229954	-0.449356	0.126901	0.257039	downstream	26863	Zfp619
chr17	65629661	65631244	12.9757	17.713	9.20128	10.2213	-0.498932	0.0171252	0.0244583	0.449339	0.0361737	0.102107	downstream	9304	Txndc2
chr14	75168295	75172788	49.4362	36.1932	168.004	142.037	1.78419	3.36889e-09	4.1927e-08	-0.449325	0.0265579	0.0809848	inside	34118	Lcp1
chr17	21474748	21475578	6.26397	4.5872	4.56305	2.71859	-0.445644	0.0624729	0.0809421	-0.449294	0.0992467	0.214703	upstream	-13824	Zfp53
chr18	53263605	53268865	248.77	182.193	42.8151	31.1768	-2.52383	2.61583e-10	7.24274e-09	-0.4492	0.034451	0.0985192	inside	20574	Snx24
chr11	45926691	45927051	1.37208	1.00019	2.02137	1.54092	0.58152	0.116263	0.14343	-0.449097	0.20183	0.357197	downstream	18064	Lsm11
chr11	76628096	76630261	43.8413	59.8444	37.2132	53.3319	-0.226107	0.126482	0.154925	0.449002	0.00262991	0.0144011	upstream	-43291	Bhlha9
chr2	139890880	139892845	11.8958	8.71338	26.5801	26.4947	1.1235	0.000107413	0.000232931	-0.448958	0.0608335	0.149853	downstream	174943	Tasp1
chr6	116755453	116757209	7.26525	5.31887	7.81894	5.39354	0.0798796	0.691385	0.724639	-0.448957	0.133456	0.266366	upstream	-39573	Tmem72
chr12	100504350	100506254	24.3713	33.274	10.3937	9.45774	-1.2101	3.59781e-06	1.13775e-05	0.448815	0.0176292	0.0595334	inside	15520	Ttc7b
chr13	12633849	12634545	11.4641	15.6482	4.08105	6.5831	-1.47372	5.22087e-06	1.57724e-05	0.448815	0.108133	0.228395	inside	16198	Gpr137b-ps
chr14	58200589	58202400	13.4728	18.4084	4.96501	6.06744	-1.41788	4.30756e-06	1.33228e-05	0.448633	0.211965	0.369226	downstream	128809	Fgf9
chr15	31248405	31249878	4.38162	5.96894	3.24749	4.22411	-0.377839	0.152585	0.184095	0.448609	0.104261	0.222543	inside	24758	Dap
chr10	26834958	26837488	34.9245	25.586	9.8748	8.88892	-1.81608	3.32766e-07	1.504e-06	-0.448523	0.0125569	0.0461641	inside	63712	Arhgap18
chr11	98947633	98950190	56.0909	76.5397	53.0396	72.1827	-0.0609671	0.626568	0.663902	0.448441	0.010899	0.0415093	inside	9202	Rara
chr17	15067011	15069592	35.5514	26.0392	10.4463	6.5986	-1.74812	6.13436e-08	3.80221e-07	-0.448387	0.0162321	0.0559599	downstream	15244	Ermard
chr4	134682497	134684109	17.6548	12.9421	3.21675	1.97691	-2.46191	4.74954e-07	2.02423e-06	-0.448287	0.112831	0.235553	inside	20987	Man1c1
chr3	88097144	88098365	20.0189	14.6607	4.83406	5.31217	-2.02347	1.26704e-07	6.76204e-07	-0.448205	0.0641589	0.155769	inside	15704	Iqgap3
chr19	11101045	11102916	35.1591	47.9392	39.4028	13.6428	0.184223	0.291066	0.332229	0.448155	0.0250737	0.0775926	upstream	-20877	Ms4a8a
chr10	4997746	4998038	4.31141	5.88587	1.52248	3.0523	-1.49917	0.000171263	0.000356217	0.448074	0.182687	0.333357	downstream	71171	Syne1
chr11	75414721	75416245	8.18688	5.99805	2.22762	1.47952	-1.85772	3.09503e-06	9.99627e-06	-0.448028	0.0565185	0.141941	inside	7140	Serpinf1
chr6	123243922	123245130	10.3809	7.60185	11.0752	6.4575	0.116693	0.502187	0.544411	-0.448025	0.0566471	0.142197	inside	14684	Clec4n
chr9	50944168	50947199	33.3513	24.4553	9.714	8.49661	-1.77101	1.01416e-07	5.65235e-07	-0.447856	0.0111194	0.0421473	inside	63389	Sik2
chr13	28958024	28959496	6.49108	8.86514	2.73112	5.82057	-1.24392	0.000357009	0.000695067	0.447702	0.272517	0.439856	upstream	-5078	Sox4
chr7	99133565	99135212	33.518	24.595	89.3803	23.9322	1.42112	8.63441e-08	4.98253e-07	-0.447675	0.163057	0.307361	inside	6756	Uvrag
chr1	106407198	106408965	8.50619	6.22509	5.10375	3.00402	-0.667279	0.00815514	0.0123101	-0.44764	0.119582	0.245928	downstream	138549	Mir3473f
chr5	144181019	144181860	2.67036	3.63103	0.702514	1.13967	-1.84766	0.000303626	0.000599589	0.447543	0.267706	0.434761	upstream	-8845	Bhlha15
chr6	135349470	135351314	56.3588	41.3531	14.3505	10.7225	-2.00864	8.76644e-08	5.04151e-07	-0.447537	0.0825017	0.187715	upstream	-12538	Emp1
chr7	116475312	116476843	8.71742	11.8953	4.8683	6.40775	-0.829498	0.00125881	0.00219918	0.447506	0.0532099	0.135713	upstream	-28290	Nucb2
chr11	106509616	106510712	6.53664	4.78848	2.39777	2.01004	-1.41217	7.0156e-05	0.000158617	-0.447392	0.0762309	0.177099	downstream	9174	Snord104
chr15	7941252	7943709	10.3893	14.1248	53.006	27.3065	2.40016	2.25345e-09	3.14621e-08	0.447371	0.119827	0.246239	downstream	126931	Gdnf
chr6	6541675	6543534	12.016	16.4055	2.62718	5.24214	-2.18654	3.57418e-07	1.59637e-06	0.447367	0.0270921	0.0821749	downstream	36054	Shfm1
chr2	170192230	170193630	8.74044	11.8976	3.55549	3.23599	-1.25851	7.415e-05	0.000166799	0.447351	0.041938	0.113954	upstream	-50255	Zfp217
chr9	63730604	63731915	30.9078	22.6724	7.32502	4.48942	-2.06328	1.9763e-08	1.5521e-07	-0.447239	0.0926253	0.204185	inside	26734	Smad3
chr9	92484350	92485752	19.3389	14.1686	16.9674	6.03968	-0.168005	0.332101	0.374185	-0.447126	0.029356	0.0872947	inside	27674	Plscr4
chr10	94991660	94992596	2.89461	2.11231	3.76086	4.27098	0.389603	0.133042	0.162329	-0.447104	0.120641	0.247527	upstream	-47550	Plxnc1
chr8	88206777	88208851	15.0235	20.4555	6.1089	9.94387	-1.25741	2.39974e-05	6.07257e-05	0.447038	0.0425119	0.115053	inside	8602	Papd5
chr9	44645549	44646548	3.54494	2.62331	0.915578	0.476274	-1.93063	4.86713e-05	0.000114337	-0.447013	0.539917	0.69394	upstream	-27184	Treh
chr17	55930213	55932821	11.1611	8.1839	30.2867	23.9961	1.46957	8.55896e-07	3.31804e-06	-0.446945	0.0640064	0.155488	downstream	13742	Zfp119b
chr5	122857533	122859304	8.07347	5.91762	5.393	2.84722	-0.537728	0.0323073	0.0439756	-0.446845	0.0631846	0.154049	inside	8231	Rnf34
chr10	120162418	120165027	76.6157	56.1826	41.3741	37.8143	-0.892695	6.39155e-05	0.000146103	-0.446781	0.0298989	0.0885463	inside	37815	Irak3
chr15	25268351	25270593	50.3291	36.9003	45.7618	40.0934	-0.111328	0.444449	0.487813	-0.446453	0.0169971	0.0579349	downstream	144292	Basp1
chr1	151421355	151423131	12.562	17.121	5.7054	5.76841	-1.11178	5.21438e-05	0.000121655	0.446451	0.0351674	0.0999619	inside	6192	Swt1
chr18	38370761	38372413	9.00174	12.2688	6.0045	8.01121	-0.609016	0.0185794	0.0263889	0.446379	0.307574	0.478448	upstream	-32594	Gnpda1
chr4	59836604	59839058	30.6615	41.7791	13.1235	9.04634	-1.22204	5.33381e-06	1.60642e-05	0.446379	0.00646739	0.0280152	inside	32182	Snx30
chr10	4856915	4857183	4.87226	6.65313	2.72917	6.45028	-0.835442	0.00742649	0.0112941	0.446264	0.119611	0.245965	inside	146892	Esr1
chr5	99213813	99216097	10.677	7.83988	13.4106	3.53442	0.342282	0.0676181	0.0870957	-0.446211	0.200491	0.355691	downstream	37972	Rasgef1b
chr8	46850233	46853336	155.319	113.996	101.672	46.8997	-0.597125	0.000220181	0.000447629	-0.446154	0.0144674	0.0513802	downstream	112040	Irf2
chr17	84061314	84062434	25.986	19.0616	8.44226	2.093	-1.61019	1.10935e-06	4.13383e-06	-0.446131	0.046434	0.122882	upstream	-16785	4933433H22Rik
chr11	116867051	116870444	152.043	111.593	18.8244	10.3264	-2.98317	2.25506e-10	6.53952e-09	-0.446099	0.00840888	0.0341299	inside	14734	Mfsd11
chr6	86607022	86608800	21.6036	29.3909	18.7976	12.3042	-0.173689	0.248441	0.287668	0.446063	0.00847274	0.0343462	upstream	-20262	Asprv1
chr3	58501232	58503587	41.6277	56.7223	18.3127	18.9202	-1.21707	1.09353e-05	3.02738e-05	0.44604	0.0507351	0.131167	upstream	-23410	Eif2a
chr9	106192478	106194096	10.4215	14.2159	2.77548	2.81076	-1.8823	2.36745e-06	7.91232e-06	0.446033	0.0577023	0.144058	downstream	5652	Ppm1m
chr7	125877330	125878843	6.58247	8.97996	2.39019	3.31782	-1.43854	4.81585e-05	0.000113201	0.446025	0.204727	0.360407	downstream	170211	D430042O09Rik
chr18	5132892	5135513	73.932	100.691	16.8648	27.938	-2.11334	1.61621e-09	2.48591e-08	0.44599	0.00941997	0.0372226	downstream	87614	Svil
chr17	73360231	73362238	7.12168	5.2461	0.750594	0.607411	-3.1875	2.24271e-07	1.08074e-06	-0.445983	0.371685	0.54365	inside	38062	Capn13
chr19	11117931	11120315	31.3559	42.7294	57.5868	52.0231	0.947132	0.000110257	0.000238436	0.445941	0.0365931	0.102931	inside	11755	1700017D01Rik
chr2	89158385	89161663	9.91291	7.29172	54.3264	60.5589	2.45301	2.07325e-08	1.60879e-07	-0.445886	0.0494302	0.12877	upstream	-8688	Olfr1223
chr16	11361008	11361994	2.23774	3.06162	1.17474	0.791862	-0.903042	0.0154279	0.0222099	0.445843	0.148288	0.286986	inside	38598	Snx29
chr2	120098314	120101966	130.816	96.0545	25.4226	10.5686	-2.36939	4.04445e-09	4.7614e-08	-0.44576	0.0558303	0.140564	inside	54435	Ehd4
chr4	9647669	9650536	67.0518	49.2073	68.1213	27.8029	0.0376871	0.758927	0.787113	-0.445593	0.0307288	0.0904019	upstream	-5385	Asph
chr14	31384623	31387337	15.6453	11.5173	59.8189	58.1414	1.97451	1.51361e-08	1.2669e-07	-0.445548	0.0386937	0.107292	downstream	49257	Capn7
chr10	17200145	17203293	60.7647	44.5872	157.107	50.2277	1.38491	7.44653e-08	4.42706e-07	-0.445425	0.0143028	0.0509412	upstream	-105937	Gm20125
chr11	50047504	50048773	6.89548	9.40606	5.81605	6.14345	-0.230903	0.281077	0.321819	0.44535	0.0441588	0.118366	upstream	-21563	Mir340
chr3	122364307	122366109	17.7584	24.2263	5.47321	11.6407	-1.71585	2.30237e-06	7.72614e-06	0.445272	0.0734384	0.172346	upstream	-54571	Bcar3
chr17	84327677	84335699	109.244	148.843	272.991	303.703	1.37935	4.18434e-06	1.29931e-05	0.445257	0.0582385	0.145045	inside	134520	Thada
chr17	84529567	84531197	5.43129	3.96194	1.16331	0.989103	-2.20185	4.65945e-06	1.42691e-05	-0.445248	0.386688	0.557927	inside	18488	Plekhh2
chr11	110156684	110157989	12.36	16.8284	1.61721	1.5597	-2.89975	2.23871e-08	1.70648e-07	0.445102	0.077956	0.180146	inside	10817	Abca9
chr13	32912133	32914174	40.6628	29.9023	21.3537	10.0612	-1.00192	0.000109384	0.000236755	-0.444976	0.183956	0.335066	upstream	-15014	Serpinb1c
chr13	100436871	100440863	34.2391	46.5429	13.8855	11.3893	-1.26462	1.37945e-06	4.97182e-06	0.444675	0.258102	0.423623	inside	13997	Naip1
chr14	50849055	50849911	6.77121	4.97442	3.3702	1.56669	-1.01663	0.000774718	0.0014094	-0.444631	0.0990217	0.214337	inside	21071	Tep1
chr2	33977985	33979377	4.92931	6.68282	0.416566	0.447603	-3.44585	1.91292e-06	6.58474e-06	0.444562	0.261171	0.427151	upstream	-90735	Mvb12b
chr11	77482326	77484127	11.7213	16.01	13.8007	27.901	0.249236	0.157611	0.189681	0.444502	0.223871	0.383187	inside	6452	Ankrd13b
chr11	104319005	104320060	5.77821	4.23749	1.25553	1.42787	-2.17849	8.46637e-06	2.41491e-05	-0.444483	0.126439	0.256323	inside	88097	Mapt
chr9	63610739	63615064	147.066	108.063	52.7682	31.1165	-1.44943	5.23848e-08	3.34749e-07	-0.444432	0.00389471	0.0191794	inside	10248	Aagab
chr15	35798953	35800107	3.47934	4.76398	1.69064	1.51509	-1.00271	0.00856948	0.0128858	0.444339	0.180294	0.330318	upstream	-138483	Mir875
chr11	34030062	34032341	42.6447	58.0268	43.3337	40.4671	0.0428602	0.749892	0.778928	0.444251	0.000581133	0.00478749	upstream	-15998	Lcp2
chr2	126513978	126516375	9.04937	12.3026	11.5331	5.43975	0.384136	0.0443046	0.0588815	0.444227	0.0552009	0.139411	upstream	-23623	Atp8b4
chr7	128378541	128382120	148.761	109.339	43.0277	41.7903	-1.76439	8.0293e-09	7.87863e-08	-0.444144	0.0373673	0.104476	inside	37842	Rgs10
chr13	31016606	31018494	14.8268	20.1	5.71702	8.95735	-1.39395	1.25018e-05	3.40439e-05	0.444085	0.235988	0.397533	upstream	-43503	Exoc2
chr2	125872335	125873102	2.92971	2.1506	2.02543	1.59188	-0.488368	0.145871	0.176651	-0.443931	0.181374	0.331712	inside	6496	Galk2
chr6	115510813	115512343	11.3786	8.34988	1.00548	2.04059	-3.41432	3.18461e-08	2.24898e-07	-0.443881	0.264958	0.431571	upstream	-33125	Tsen2
chr13	41262698	41265000	24.5784	18.0578	8.50339	5.0015	-1.50297	1.01406e-06	3.82931e-06	-0.44385	0.0610542	0.150155	inside	14006	Smim13
chr13	67463045	67464633	4.62637	6.28494	1.04806	1.18082	-2.12012	7.89741e-06	2.27195e-05	0.44383	0.239766	0.402072	upstream	-12215	Zfp874a
chr16	13246208	13248211	49.1628	36.1209	29.8412	22.9519	-0.71843	0.000212541	0.000433328	-0.443827	0.0216759	0.0696798	upstream	-9270	Mkl2
chr16	52473765	52475388	44.6629	60.7482	7.88492	12.289	-2.49457	9.72745e-10	1.72546e-08	0.443786	0.058381	0.145343	upstream	-21579	Alcam
chr2	160174721	160176932	33.1001	44.8317	19.6113	26.5664	-0.694456	0.000608457	0.00112985	0.443753	0.361793	0.533671	downstream	151668	Gm826
chr13	91656134	91657411	3.81392	5.20779	26.3069	10.661	2.79958	1.5335e-09	2.39567e-08	0.443445	0.151949	0.291957	upstream	-84748	Acot12
chr18	40160331	40161761	7.70898	5.66063	6.5032	4.33484	-0.23871	0.258655	0.298335	-0.443327	0.0868126	0.19499	downstream	58353	Yipf5
chr15	10738733	10741354	13.2449	17.9695	27.1467	28.5008	1.0332	1.14347e-05	3.14708e-05	0.443317	0.173819	0.321888	downstream	25145	4930556M19Rik
chr7	29041933	29044253	12.4121	9.12007	19.1102	10.5573	0.652112	0.00158571	0.00271738	-0.443312	0.0446743	0.119399	downstream	40601	Mir1963
chr5	125051148	125054335	69.526	51.1077	64.0099	131.132	-0.126916	0.481463	0.524217	-0.443301	0.022114	0.0707207	downstream	49268	Fam101a
chr5	135126819	135128666	6.9896	9.50736	2.83398	2.54337	-1.201	0.000931763	0.00166817	0.443298	0.282153	0.450447	inside	20852	Mlxipl
chr9	55389709	55391304	23.9279	17.6135	13.8912	10.6061	-0.78524	0.000268347	0.000535251	-0.443284	0.207021	0.363264	inside	63558	AI118078
chr6	145322892	145323361	1.47294	1.09198	0.448732	0.216117	-1.68371	0.00359692	0.00577859	-0.443023	0.308504	0.479357	upstream	-64498	1700073E17Rik
chr2	22760501	22762497	9.83763	13.3308	64.4243	78.1708	2.73256	1.63275e-10	5.29854e-09	0.442791	0.0158683	0.0550061	upstream	-12827	Apbb1ip
chr1	170795021	170797714	43.8282	32.2514	11.6724	13.0969	-1.90237	1.0454e-07	5.7881e-07	-0.442692	0.0234055	0.0737402	inside	71403	Atf6
chr6	134102427	134103813	6.89727	9.37605	5.28474	6.22155	-0.403472	0.0933027	0.117032	0.442565	0.0991096	0.214462	inside	67421	Etv6
chr1	39589488	39593019	40.8336	55.4784	43.0732	70.7735	0.0675806	0.638594	0.675408	0.442564	0.0223068	0.0712185	upstream	-13907	Rnf149
chr14	52082784	52083937	3.78206	2.78299	2.99062	2.00966	-0.312972	0.2515	0.290902	-0.442501	0.179613	0.329356	downstream	14046	Snord58b
chr17	44702107	44703783	22.0422	29.9254	5.20945	9.17208	-2.0999	7.69331e-08	4.54181e-07	0.44244	0.0632107	0.154089	inside	33231	Runx2
chr19	40971998	40973618	6.00648	4.43642	7.87569	8.38171	0.369549	0.192886	0.228415	-0.4424	0.190154	0.342706	inside	21727	Blnk
chr15	93294122	93295351	37.0142	27.2154	12.7444	6.50058	-1.51289	1.59876e-07	8.19193e-07	-0.442194	0.112412	0.234898	upstream	-19652	Gxylt1
chr6	17837267	17839198	4.7311	3.47399	40.0869	41.7051	3.07089	2.54728e-10	7.10413e-09	-0.442142	0.083268	0.189051	inside	89063	St7
chrX	107263860	107265696	12.365	16.8049	1.39767	1.39508	-3.12744	1.09927e-08	9.93507e-08	0.442025	0.0937196	0.205899	inside	8751	Gpr174
chr10	24142135	24143398	6.92861	5.09653	2.74705	2.20234	-1.36968	0.0001448	0.000305297	-0.441883	0.10911	0.229977	upstream	-6550	Stx7
chr1	154793894	154795288	3.2168	4.35035	1.56879	2.59868	-1.06979	0.00540503	0.00841805	0.441855	0.269988	0.437178	upstream	-68671	Cacna1e
chr12	87406356	87408859	47.548	34.9565	39.5929	15.3218	-0.249385	0.10487	0.130334	-0.441845	0.0806522	0.18474	upstream	-19378	Sptlc2
chr6	29793297	29795977	34.2874	25.2501	65.2158	38.4561	0.939591	1.3274e-05	3.5898e-05	-0.44184	0.11046	0.231989	inside	26195	Ahcyl2
chr17	30197132	30198133	2.97467	4.03912	2.09337	2.0759	-0.524871	0.0975394	0.121926	0.441777	0.144327	0.281758	downstream	58903	Mir6412
chr10	68238330	68241961	104.828	77.1672	330.263	266.836	1.67444	3.52871e-09	4.33038e-08	-0.441591	0.00697912	0.0296602	inside	38580	Arid5b
chr15	84340070	84342522	15.8845	21.5311	17.2429	40.6292	0.0685545	0.743614	0.773164	0.44159	0.136334	0.270466	inside	15178	Parvg
chr10	94046771	94050777	28.5278	20.9683	33.2884	30.5886	0.220684	0.145826	0.176601	-0.441579	0.115878	0.240311	inside	12774	Fgd6
chr6	100162624	100164543	39.0691	53.0452	13.4885	8.8621	-1.51715	1.36806e-07	7.21191e-07	0.44149	0.0197832	0.0648497	downstream	123774	Rybp
chr19	16013904	16017204	105.781	143.635	115.783	111.913	0.150486	0.253392	0.292844	0.441236	0.00810281	0.0331841	downstream	30480	C130060C02Rik
chr13	37475648	37477361	40.4819	54.962	16.349	17.5891	-1.29145	6.08438e-07	2.49106e-06	0.441207	0.0656358	0.158399	downstream	131160	Ly86
chr7	49433429	49434849	11.3328	15.385	2.53355	1.57806	-2.14025	5.37549e-07	2.24499e-06	0.44112	0.0855413	0.192936	inside	187951	Nav2
chr15	96562819	96564571	5.94986	8.04729	1.14981	1.31205	-2.26648	5.26482e-06	1.5879e-05	0.441112	0.249531	0.413766	downstream	78267	Slc38a1
chr17	86493811	86495706	8.59015	11.6767	2.84045	5.06015	-1.59374	1.86336e-05	4.85363e-05	0.44082	0.121005	0.248082	upstream	-207580	2010106C02Rik
chr15	8462726	8464507	4.09837	5.53944	30.299	44.4883	2.93242	1.51724e-09	2.37784e-08	0.440799	0.151848	0.291829	upstream	-19153	Nipbl
chr11	34062888	34067443	117.424	159.413	28.0455	64.9449	-2.09617	1.03461e-08	9.50532e-08	0.440735	0.0312465	0.0915681	inside	17966	Lcp2
chr9	70584198	70586243	12.9589	9.5348	4.31134	3.2277	-1.57629	2.53489e-06	8.4023e-06	-0.440513	0.0767729	0.178036	inside	42351	Sltm
chr1	39760694	39763011	81.4871	60.063	68.7873	72.9947	-0.221948	0.106629	0.132349	-0.440475	0.0827111	0.18807	upstream	-40863	Rfx8
chr17	28471174	28472265	6.66842	4.8969	4.55645	2.618	-0.528429	0.0254491	0.0352711	-0.440317	0.117553	0.242807	inside	14429	Fkbp5
chr3	133754588	133755468	2.86441	3.89394	3.9705	5.00498	0.496582	0.0650482	0.0840546	0.440308	0.262282	0.42843	upstream	-210638	Tet2
chr6	97862966	97868153	35.5595	48.2269	176.418	150.057	2.32874	3.9425e-10	9.50248e-09	0.440192	0.0451571	0.12039	inside	58503	Mitf
chr10	10428203	10430392	40.9271	30.0922	72.6769	60.0128	0.853974	1.46388e-05	3.91615e-05	-0.44019	0.126093	0.255769	inside	43016	Adgb
chr7	97093583	97094976	5.30577	7.19412	2.50655	3.57873	-1.04611	0.00096989	0.00173086	0.440088	0.118174	0.243766	inside	12530	Gab2
chr12	54397475	54398844	7.15554	9.72116	2.85987	3.92014	-1.34169	0.000120434	0.00025816	0.440043	0.326345	0.497701	upstream	-6842	Gm7550
chr16	94607453	94610154	43.3021	31.9136	12.7129	10.6737	-1.73957	6.39165e-07	2.59798e-06	-0.439992	0.017926	0.0602842	inside	37898	Dyrk1a
chr4	6414471	6416696	55.7603	41.1065	8.96813	3.57977	-2.61052	8.81783e-10	1.61147e-08	-0.439942	0.0194346	0.0639773	inside	38687	Nsmaf
chr6	82814311	82815496	5.85483	7.96768	3.43266	3.46052	-0.741656	0.00626845	0.00965319	0.439939	0.129027	0.260011	upstream	-40450	Hk2
chr10	44587440	44590595	94.6123	69.7449	25.3551	9.06724	-2.02144	1.23801e-06	4.53831e-06	-0.439877	0.206128	0.362088	upstream	-130270	Prdm1
chr2	60171666	60173732	63.1502	85.6374	22.8794	33.0765	-1.43333	1.23758e-07	6.62741e-07	0.439862	0.0152091	0.0532934	upstream	-37236	March7
chrX	11717522	11720380	19.947	14.6755	32.9429	50.8047	0.729996	0.000266946	0.000532733	-0.439829	0.0175616	0.0593563	downstream	361602	Bcor
chr19	21817754	21821403	14.4143	10.6086	106.682	52.5785	2.92448	6.60836e-11	3.0251e-09	-0.439776	0.0396351	0.109291	inside	41239	Tmem2
chr10	98780477	98782159	41.9266	30.9165	8.51412	4.8182	-2.2901	4.60724e-09	5.23574e-08	-0.439716	0.0122072	0.0451963	upstream	-133833	Atp2b1
chr14	64926369	64928084	6.72841	4.97318	6.93426	2.14716	0.0989969	0.645766	0.681901	-0.439473	0.138026	0.272913	inside	22621	Hmbox1
chr4	46580042	46586048	56.631	41.7342	130.57	109.424	1.22079	3.40938e-07	1.53493e-06	-0.439402	0.0146602	0.0518518	upstream	-16605	Coro2a
chr3	95485853	95487239	8.31689	11.2822	4.14395	5.14107	-1.00887	0.000475032	0.00090033	0.439389	0.0394989	0.109023	upstream	-12663	Ctsk
chr7	128179891	128181055	4.5107	6.08601	1.26024	1.18275	-1.79256	4.65255e-05	0.000109741	0.439384	0.286762	0.455414	inside	6528	Itgad
chr7	140997150	141000052	76.6411	103.918	95.974	59.2322	0.339133	0.0274077	0.037759	0.439346	0.0159737	0.0552669	downstream	12143	Ifitm3
chr16	14378965	14381900	29.5594	21.8171	9.74891	10.9556	-1.57804	5.08285e-07	2.14353e-06	-0.439302	0.0132729	0.0481053	inside	18875	Abcc1
chr2	166226383	166229544	40.3352	54.6924	6.92646	9.54343	-2.56542	1.53127e-08	1.28016e-07	0.439239	0.0335764	0.0966002	upstream	-45943	Gm11468
chr2	167374765	167378308	114.157	84.1855	143.917	153.593	0.348987	0.0136718	0.0198556	-0.439207	0.00278456	0.0150144	upstream	-27358	B4galt5
chr10	44638075	44638747	12.9499	9.53421	5.67214	6.30548	-1.15149	9.65524e-05	0.000211726	-0.439168	0.0499825	0.129753	upstream	-179663	Prdm1
chr7	67442215	67447195	155.994	211.488	22.7085	31.4959	-2.75488	1.25873e-10	4.51478e-09	0.43913	0.00758275	0.0315542	upstream	-71847	Mef2a
chr10	61422326	61423625	7.18142	5.28999	2.75966	4.33989	-1.39249	9.33994e-05	0.000205387	-0.439001	0.186383	0.338275	inside	5005	Nodal
chr17	88255677	88257238	4.35973	3.22899	11.5211	15.8574	1.43544	3.31515e-05	8.0999e-05	-0.438892	0.0729709	0.171471	downstream	130947	Gm4832
chr5	121121862	121124675	81.5748	110.533	27.6117	26.8698	-1.57096	6.21325e-08	3.84085e-07	0.438856	0.0227522	0.0721824	downstream	68129	Ptpn11
chr12	81753828	81755763	46.7713	34.4731	13.569	7.81768	-1.7905	3.31141e-08	2.32106e-07	-0.438845	0.0919981	0.203428	inside	26374	Map3k9
chr3	148220302	148221830	9.68304	13.054	1.50425	1.96079	-2.54431	6.8904e-07	2.77217e-06	0.438645	0.494223	0.655674	downstream	733569	Lphn2
chr14	76427728	76430062	11.8172	16.063	1.51808	2.72297	-3.0065	1.83677e-07	9.16694e-07	0.438616	0.23991	0.402234	inside	13075	Tsc22d1
chr5	31267320	31268725	3.28256	2.42481	10.4248	1.67036	1.7698	9.74592e-06	2.73393e-05	-0.438536	0.386014	0.557374	downstream	16317	Krtcap3
chr19	43666456	43671480	74.3512	100.758	62.7104	70.947	-0.229301	0.0823051	0.104309	0.438518	0.0571866	0.143109	inside	5913	Slc25a28
chr12	84274630	84276858	82.5231	60.8812	6.28585	4.0261	-3.68327	2.69372e-11	1.8245e-09	-0.438499	0.00488489	0.0226089	upstream	-9551	Ptgr2
chr19	16084024	16087253	68.0613	92.2358	42.3788	75.2374	-0.685661	0.000237113	0.000478187	0.438492	0.0855452	0.192936	upstream	-47192	Gnaq
chr7	100875203	100876753	25.6618	18.9347	5.05711	2.97303	-2.31801	2.07759e-08	1.61127e-07	-0.438449	0.0529311	0.135272	downstream	6431	Mir3102
chr14	106162746	106164646	6.13689	4.5076	9.63663	3.03575	0.646415	0.0100279	0.0149095	-0.438378	0.3094	0.480298	downstream	57499	Trim52
chrX	102016680	102019031	35.4597	26.1683	19.1582	8.86992	-0.880047	6.71253e-05	0.000152483	-0.438339	0.0238072	0.0746938	downstream	53451	Rgag4
chr6	82780116	82781710	13.3846	18.1249	6.51725	4.55233	-1.02296	9.87765e-05	0.000216098	0.43831	0.0422912	0.114588	upstream	-6459	Hk2
chr4	116481843	116483002	3.80528	2.80476	1.09372	1.42025	-1.74349	0.000284001	0.000563865	-0.43827	0.232523	0.393705	upstream	-18241	Mast2
chr18	53311494	53312888	6.72805	4.96673	3.01729	2.09258	-1.14851	0.000628439	0.00116342	-0.438245	0.0935231	0.205597	inside	66530	Snx24
chr6	136963930	136966287	41.8002	56.6425	41.616	42.4605	0.00862439	0.947227	0.954615	0.438152	0.0020772	0.012109	downstream	10586	Pde6h
chr5	120164075	120165998	26.5506	35.9607	4.02539	6.30904	-2.70707	3.50936e-09	4.31541e-08	0.438106	0.0290126	0.0864912	upstream	-25773	Gm10390
chr19	40646999	40650459	53.1891	72.1484	32.6711	34.3805	-0.683527	0.000155509	0.000326099	0.438063	0.0170282	0.0580244	upstream	-11064	Entpd1
chr3	136793914	136795405	10.9459	8.08586	7.70865	5.76506	-0.488608	0.0193601	0.0274276	-0.43806	0.0301494	0.0891005	inside	124595	Ppp3ca
chr19	45649992	45650355	2.43178	1.79571	4.88707	1.66991	0.984086	0.00425229	0.00674707	-0.437995	0.224726	0.384199	inside	10019	Fbxw4
chrX	93643622	93644601	4.07671	3.00307	0.687151	0.359071	-2.59362	1.41812e-05	3.80564e-05	-0.437956	0.242725	0.405712	upstream	-10750	Pcyt1b
chr4	62660841	62664933	102.176	138.404	61.4955	52.0929	-0.718613	8.54067e-05	0.000189657	0.437909	0.0318717	0.0928976	downstream	43216	Rgs3
chr3	154971003	154972472	7.51343	5.56084	0.835882	1.18043	-3.13594	1.34596e-07	7.11938e-07	-0.437724	0.312343	0.483503	inside	83669	Tnni3k
chr8	119811475	119814884	85.3025	115.541	50.8452	109.2	-0.726627	5.68372e-05	0.000131487	0.437557	0.00164198	0.0102522	inside	27399	Cotl1
chr16	30948486	30949360	18.9387	13.9594	4.91067	5.06161	-1.93078	8.36245e-07	3.2583e-06	-0.437555	0.115621	0.239928	downstream	132509	Xxylt1
chr13	51696007	51697532	6.44509	8.74512	3.16449	4.0438	-0.992877	0.000801148	0.00145329	0.437548	0.0533664	0.135981	downstream	45057	Secisbp2
chr15	59759002	59760757	16.1188	21.8114	8.86964	18.1105	-0.845093	0.000400701	0.00077195	0.437521	0.103407	0.221379	downstream	35079	Gm19510
chr10	39170664	39172310	14.8846	20.1562	4.99235	6.26791	-1.55379	1.81669e-06	6.301e-06	0.437477	0.0498453	0.129495	upstream	-7693	Wisp3
chr14	62939885	62941814	8.11181	10.9864	5.86611	6.54644	-0.441586	0.055809	0.072905	0.437403	0.118021	0.243511	downstream	43660	Defb48
chr13	45910901	45912615	4.5272	6.20956	2.86228	6.27563	-0.565628	0.0737259	0.0943302	0.437399	0.759139	0.855299	inside	53233	Atxn1
chr16	92674768	92677371	58.2872	43.0388	54.4479	83.3475	-0.0863368	0.503556	0.54581	-0.437327	0.00174448	0.0106843	inside	21259	Runx1
chr10	127149896	127151665	20.7351	28.0444	13.0362	9.56972	-0.643728	0.00102634	0.00182367	0.437322	0.0555015	0.139961	upstream	-14375	B4galnt1
chr7	110823082	110825487	46.8337	63.4425	5.43646	7.30306	-3.08438	4.29645e-10	9.99687e-09	0.43726	0.0352369	0.100109	inside	20097	Rnf141
chr13	108497691	108499389	7.39625	10.0044	3.36583	2.56415	-1.1076	0.000226068	0.00045821	0.436963	0.271327	0.438583	upstream	-155636	Pde4d
chr10	40488917	40490138	10.4147	14.094	8.04721	3.80908	-0.355785	0.0635016	0.0821918	0.43677	0.0373537	0.104445	upstream	-80833	Slc22a16
chr7	114355806	114357235	11.5551	15.6804	3.84339	3.74307	-1.56273	3.7694e-06	1.18492e-05	0.436687	0.185904	0.337595	inside	58641	4933406I18Rik
chr2	18902758	18904936	86.6842	64.0403	22.9586	17.0783	-1.88937	7.25958e-09	7.29099e-08	-0.436641	0.0083057	0.0338216	inside	94274	Pip4k2a
chr11	115284651	115286105	28.6097	38.7	8.05989	7.22587	-1.83764	1.28657e-07	6.84293e-07	0.436629	0.0471899	0.124291	upstream	-8409	Fdxr
chr10	17668881	17670542	13.1874	17.8409	4.44361	2.72251	-1.55457	2.91889e-06	9.50877e-06	0.436586	0.0710946	0.16807	upstream	-53515	Cited2
chr13	9834202	9834366	0.85684	1.14789	0.817218	1.00981	-0.00144285	0.99808	0.998174	0.436319	0.379895	0.551653	upstream	-68970	Zmynd11
chr1	165690754	165693022	31.0253	41.9907	5.14514	6.12901	-2.57041	1.99081e-09	2.87952e-08	0.436315	0.0121717	0.0450843	inside	16206	Rcsd1
chr9	106259782	106262489	30.1277	40.7055	93.7313	148.546	1.66906	2.47009e-08	1.84458e-07	0.436227	0.00744803	0.0311209	upstream	-13182	Alas1
chr3	97991271	97995741	103.601	140.156	199.698	125.863	0.985236	4.2999e-05	0.000102251	0.436219	0.015055	0.0529028	upstream	-20031	Notch2
chr18	5609688	5610406	2.568	3.4758	2.07648	2.26273	-0.265068	0.375142	0.41839	0.436188	0.204072	0.35977	upstream	-17610	Gm10125
chr18	84292873	84294940	54.0363	39.9333	95.4304	37.8341	0.827174	1.49898e-05	3.99943e-05	-0.436044	0.0492897	0.128515	downstream	205749	Zadh2
chr8	47947161	47949364	30.0392	40.6444	13.6752	14.8423	-1.10041	0.000121999	0.000261196	0.435969	0.0647683	0.156897	inside	42289	Wwc2
chr17	28427986	28429905	21.877	16.1592	2.77405	1.75486	-2.96886	5.03057e-09	5.58025e-08	-0.435869	0.0434832	0.11703	inside	57203	Fkbp5
chr7	83658316	83660470	60.5652	81.9133	70.472	90.1118	0.232521	0.10635	0.132026	0.435861	0.00482136	0.0223884	downstream	27377	Stard5
chr3	149460459	149462697	17.0818	23.111	33.4653	69.7932	0.96742	1.57385e-05	4.17754e-05	0.435852	0.0990143	0.214332	downstream	186842	Gm1653
chr5	33819703	33823891	31.7011	23.4389	62.5447	47.1307	0.966615	2.59083e-05	6.502e-05	-0.435518	0.0411233	0.112295	upstream	-21314	Whsc1
chr3	108957515	108958948	7.09155	5.24242	8.22686	5.22172	0.248233	0.318146	0.360088	-0.435488	0.155716	0.297128	inside	17676	Henmt1
chr10	26827279	26829397	26.3166	19.4469	16.5015	9.76143	-0.672334	0.000523528	0.00098364	-0.435425	0.0442568	0.118553	inside	55827	Arhgap18
chr3	79074668	79075872	12.5901	17.0333	6.2754	7.91574	-1.00293	0.000543557	0.00101828	0.435379	0.0386682	0.107258	inside	70605	Rapgef2
chr11	114821028	114821777	6.93592	9.39909	0.858822	0.64616	-2.97957	2.54534e-07	1.20203e-06	0.435276	0.138438	0.273483	downstream	22479	Gpr142
chr10	88441473	88441884	1.72071	1.28261	1.6238	0.97461	-0.0821682	0.814149	0.837274	-0.435256	0.284131	0.452528	upstream	-17908	Sycp3
chr8	109592762	109593376	2.55162	3.45921	0.846634	1.8668	-1.59072	0.000649786	0.00119947	0.435254	0.158182	0.300687	upstream	-13897	Hp
chr12	28732218	28734694	15.269	20.6038	26.5275	17.3017	0.832669	8.22865e-05	0.000183258	0.435121	0.109268	0.230183	inside	16938	Trappc12
chr14	75044030	75046068	13.4614	18.2052	12.9443	11.5807	-0.0429254	0.797453	0.822172	0.435118	0.0904396	0.200904	inside	29023	5031414D18Rik
chr5	147757413	147760059	33.4531	24.721	102.504	41.7249	1.63275	1.32146e-08	1.14391e-07	-0.434953	0.0303898	0.0896168	upstream	-32748	Flt1
chr5	111177939	111179344	12.4061	16.7634	11.4713	9.06689	-0.101908	0.567633	0.608398	0.434897	0.218165	0.376996	upstream	-152054	Pitpnb
chr10	26895444	26896700	3.14121	4.25321	4.60368	3.6194	0.544941	0.0588081	0.0765554	0.434849	0.0914553	0.202535	inside	123561	Arhgap18
chr16	65469116	65472500	22.1545	30.0535	48.4772	130.628	1.12978	1.28726e-05	3.49545e-05	0.434841	0.16079	0.304397	upstream	-49820	Pou1f1
chr12	101993270	101995891	40.3938	54.6129	14.7326	14.0902	-1.46851	1.32914e-06	4.81926e-06	0.434836	0.0226893	0.072037	inside	18607	Cpsf2
chr1	80635376	80638102	94.8487	70.1507	118.249	79.4972	0.33389	0.0131662	0.0191761	-0.434817	0.0403623	0.110819	inside	28613	Dock10
chr18	66452509	66454157	18.7593	25.3633	21.8475	24.0668	0.23427	0.143739	0.174279	0.434765	0.0341849	0.0979906	upstream	-5270	Pmaip1
chr5	114780663	114781474	12.2667	9.06997	5.28652	5.39128	-1.19171	7.49162e-05	0.000168343	-0.434687	0.079645	0.182999	inside	5929	Ankrd13a
chr11	118152577	118154079	45.834	33.8851	9.19567	13.7988	-2.29439	1.7137e-08	1.39099e-07	-0.434682	0.0911501	0.202029	upstream	-24109	Dnah17
chr16	44831616	44834281	25.229	34.1099	10.2659	14.6383	-1.27979	2.44164e-06	8.12586e-06	0.434675	0.020851	0.0676389	inside	12221	Cd200r4
chr13	56161875	56163933	17.1091	23.1243	2.92947	2.60268	-2.52656	2.30296e-08	1.74537e-07	0.434565	0.181905	0.332361	downstream	15981	Tifab
chr17	10343470	10345668	39.4043	53.3161	11.5955	9.33415	-1.77036	1.16559e-07	6.31309e-07	0.434436	0.127974	0.258593	downstream	19968	1700110C19Rik
chr15	38371185	38375027	44.4394	60.1574	25.6979	32.9008	-0.757082	8.3341e-05	0.000185372	0.434427	0.151831	0.29181	upstream	-72395	Klf10
chr3	143673912	143676067	25.2145	18.6173	26.454	31.3663	0.0314723	0.837331	0.857483	-0.434385	0.145597	0.283336	inside	37153	Gm6260
chr11	60130348	60131724	3.44825	4.66188	10.102	4.08642	1.50707	7.45054e-05	0.000167492	0.434355	0.208899	0.365287	upstream	-9045	Rai1
chr14	61735991	61737999	25.8148	19.0569	10.3443	4.26426	-1.31037	4.38275e-06	1.35286e-05	-0.434342	0.206886	0.363043	upstream	-54622	Dleu2
chr14	57907649	57911151	53.6339	72.4636	13.118	15.7633	-2.01156	5.83895e-09	6.22056e-08	0.434224	0.00444263	0.0211266	upstream	-19138	Zdhhc20
chr19	14676429	14678314	4.44644	5.98631	1.68811	2.22005	-1.40352	0.000422693	0.000809703	0.433967	0.313114	0.484055	upstream	-79189	Tle4
chr11	109331510	109333509	6.34623	8.6066	23.7209	26.8994	1.91387	4.82151e-08	3.12691e-07	0.433902	0.0887601	0.198114	upstream	-14356	1700096J18Rik
chr8	72168126	72170558	43.2695	58.424	52.7409	40.3672	0.302396	0.0299953	0.0410615	0.433748	0.0068413	0.0292362	inside	8143	Rab8a
chr14	73168035	73169455	42.7664	31.6535	12.0572	15.5932	-1.81437	7.33659e-08	4.37338e-07	-0.433609	0.019248	0.0635167	inside	25961	Rcbtb2
chr1	159185896	159188144	17.0191	22.9814	33.6713	46.7287	0.980215	2.52361e-05	6.3493e-05	0.433563	0.0694989	0.165416	upstream	-45305	Rfwd2
chr1	55528509	55530033	13.1601	9.73022	14.5771	18.9379	0.159318	0.379642	0.422867	-0.433563	0.0797468	0.183163	inside	123326	Plcl1
chr9	15016968	15019433	53.4906	72.231	18.0901	13.6225	-1.53789	4.27066e-07	1.85033e-06	0.433552	0.013375	0.0483876	inside	27278	Panx1
chr13	100460943	100462995	13.7338	10.1658	2.12917	5.97864	-2.65989	5.78273e-08	3.62027e-07	-0.433521	0.309024	0.479857	upstream	-9105	Naip1
chr1	95597362	95599654	30.9892	41.8237	16.8223	20.7065	-0.868885	3.93021e-05	9.4341e-05	0.433407	0.0873278	0.195796	downstream	69086	St8sia4
chr2	148521887	148523540	26.4938	35.7768	7.95499	11.1432	-1.7125	1.97804e-07	9.73966e-07	0.433341	0.0165485	0.0567871	upstream	-79179	Cd93
chr10	40385449	40386883	19.3758	14.3483	3.1994	1.47565	-2.53719	1.39838e-07	7.33969e-07	-0.433238	0.138915	0.274158	inside	36859	Cdk19
chr13	30668731	30670261	11.9659	16.0996	11.469	29.9785	-0.0824492	0.642151	0.678576	0.433206	0.31042	0.481558	inside	9438	Dusp22
chr7	139949767	139951595	15.2849	11.2883	17.5297	6.73019	0.238154	0.187431	0.222447	-0.433165	0.112589	0.235176	downstream	6826	Utf1
chrX	57401164	57402679	4.8644	6.56838	13.227	4.4147	1.43996	6.93074e-06	2.02824e-05	0.433158	0.107469	0.227355	upstream	-7226	Gm364
chr1	60626351	60629069	78.7887	106.543	30.7518	65.3834	-1.40562	3.09667e-07	1.41633e-06	0.433108	0.180437	0.330508	upstream	-60945	Raph1
chr11	51880724	51881695	5.21309	3.85574	3.23233	1.73339	-0.668713	0.0126982	0.0185478	-0.433037	0.22238	0.381673	upstream	-23729	Jade2
chr8	125082666	125084939	23.4915	17.4041	27.0396	23.0606	0.219584	0.149926	0.181167	-0.432998	0.0326286	0.0945346	inside	29608	Disc1
chr18	32171295	32173131	11.0878	8.20199	8.84042	3.70316	-0.345505	0.0860785	0.108745	-0.432924	0.109444	0.230415	inside	9125	Map3k2
chr17	47293435	47296759	67.3474	49.8374	97.7671	84.3283	0.549726	0.000749523	0.00136704	-0.432916	0.0304361	0.0897111	inside	64868	Trerf1
chr9	70838012	70839766	57.6625	77.8483	47.5096	72.9204	-0.263742	0.0538553	0.0705207	0.432883	0.013508	0.0487646	inside	95919	Lipc
chr1	80451289	80454735	63.6078	85.841	61.3255	37.2813	-0.0387551	0.752266	0.781201	0.432835	0.0458394	0.121774	inside	7081	1700016L21Rik
chr1	171375322	171376503	11.1674	15.0933	3.92169	2.14582	-1.49317	9.94543e-06	2.78417e-05	0.432811	0.0683641	0.163341	inside	5740	Pvrl4
chr3	152401569	152403922	47.5818	35.2418	6.82589	5.95943	-2.78097	2.0408e-08	1.58799e-07	-0.432809	0.0305001	0.089865	inside	6063	Zzz3
chr4	55622439	55624597	59.5367	80.3543	59.0936	90.1732	-0.00094093	0.99408	0.994904	0.43277	0.00547162	0.0246652	upstream	-91043	Klf4
chr15	101144541	101146852	28.8562	21.3549	29.8548	39.5978	0.0617879	0.679919	0.713968	-0.432672	0.106839	0.226432	overlapEnd	17175	Acvrl1
chr14	33235137	33236249	39.0649	28.944	16.0941	10.6337	-1.29871	1.10902e-05	3.06365e-05	-0.432667	0.0479094	0.125637	inside	18871	Arhgap22
chr10	94637374	94641186	56.6932	42.0229	70.3369	39.0513	0.374657	0.0235733	0.03286	-0.432664	0.141644	0.278122	downstream	49333	Cep83os
chr3	84228180	84228936	4.33524	5.85456	4.45448	4.13845	0.114473	0.662274	0.697503	0.432586	0.144857	0.28244	upstream	-7681	Trim2
chr1	155064999	155066426	34.5087	25.5453	7.65356	5.8731	-2.15125	7.02448e-09	7.11746e-08	-0.432292	0.0272918	0.082656	downstream	33924	Ier5
chr6	71949514	71952977	62.0973	83.7529	23.1595	20.5263	-1.40681	1.35125e-07	7.14046e-07	0.43222	0.0583823	0.145343	inside	42194	Polr1a
chr7	75801257	75801700	2.78676	2.05057	3.88084	2.57375	0.511352	0.0664924	0.0857686	-0.432168	0.216086	0.374465	upstream	-46859	Klhl25
chr10	5001103	5001367	2.82209	3.81298	0.988463	2.30009	-1.49178	0.000582898	0.00108573	0.432166	0.221784	0.381016	downstream	67828	Syne1
chr5	148768394	148770514	5.90666	7.98374	5.65622	11.3058	-0.0376496	0.858295	0.876297	0.432133	0.161648	0.305563	downstream	27615	2210417A02Rik
chr17	65729522	65731372	46.5902	34.5255	34.5774	21.2258	-0.460322	0.0104844	0.0155347	-0.43213	0.0792562	0.182303	inside	42305	Rab31
chr13	98944284	98945813	25.7004	34.6763	54.7593	50.9774	1.1311	3.22233e-06	1.03473e-05	0.431799	0.0112038	0.0423952	upstream	-18664	Tnpo1
chr2	3499103	3500002	5.90983	4.37511	4.54032	1.71881	-0.360298	0.13125	0.160296	-0.431638	0.145093	0.282696	downstream	13262	Hspa14
chr6	134614250	134615715	4.31489	3.18703	12.1244	3.15629	1.45602	9.73179e-05	0.000213172	-0.431638	0.230448	0.391106	inside	17506	Mansc1
chr14	57610952	57612763	21.5162	29.0135	11.1585	25.0091	-0.936332	5.92457e-05	0.000136413	0.431623	0.0524473	0.134394	upstream	-40289	N6amt2
chr19	45842619	45844674	34.1315	25.294	6.10144	2.87675	-2.44784	7.44535e-09	7.4369e-08	-0.431516	0.0534825	0.136228	upstream	-27583	Kcnip2
chr11	104646835	104648259	19.1666	14.2198	7.09946	7.89749	-1.40983	2.41377e-06	8.04692e-06	-0.43151	0.0405997	0.11129	inside	39548	Itgb3
chr6	134020183	134022458	16.893	12.5461	77.0859	74.6834	2.21248	1.35265e-09	2.18623e-08	-0.431486	0.0337934	0.0971188	upstream	-14379	Etv6
chr13	67804229	67804960	1.76181	1.29606	1.12556	0.533974	-0.599748	0.145607	0.176367	-0.431486	0.502142	0.662353	upstream	-9221	Zfp273
chr5	123670054	123671752	21.2473	15.7432	34.764	10.3518	0.728355	0.000180889	0.000374469	-0.431412	0.0264421	0.0807366	inside	13458	Clip1
chr2	29770495	29773660	71.9857	97.0514	51.8936	89.4607	-0.472395	0.00295139	0.00481773	0.431342	0.0145829	0.0516521	downstream	10551	Gm13547
chr9	123949850	123954482	99.2829	133.824	27.7372	19.9517	-1.77368	2.58507e-06	8.54919e-06	0.43134	0.06811	0.1629	downstream	16526	Ccr1
chr11	104316417	104317890	6.07565	8.19606	5.60302	4.11715	-0.144626	0.583528	0.623409	0.431241	0.114679	0.238385	inside	85719	Mapt
chr4	126957903	126959355	4.1462	5.60521	2.86571	2.82361	-0.512695	0.0610401	0.0792364	0.431172	0.118938	0.24496	inside	9294	Zmym4
chr5	105353885	105357554	36.1202	48.7178	33.1656	20.7903	-0.135506	0.382755	0.426048	0.431157	0.025045	0.0775509	upstream	-9248	Gbp11
chr11	11546878	11548762	7.31291	5.42806	66.2157	12.4242	3.17129	4.32647e-08	2.86658e-07	-0.430952	0.154514	0.295441	downstream	58555	4930415F15Rik
chr7	75809425	75810483	3.28163	2.43008	3.51223	1.84446	0.130287	0.652875	0.688616	-0.430936	0.216857	0.375272	upstream	-38383	Klhl25
chr2	104731372	104733280	48.5529	36.0132	6.13196	4.76388	-2.95314	4.2324e-10	9.92934e-09	-0.430887	0.0499792	0.129753	inside	10475	Depdc7
chrX	53029165	53030429	5.91066	4.36618	1.12721	0.974266	-2.30244	5.86407e-06	1.7462e-05	-0.430875	0.234339	0.395878	downstream	18281	Mir450b
chr17	5805764	5808993	116.275	86.2687	28.5872	18.9628	-2.00348	2.60615e-09	3.47117e-08	-0.430655	0.00194303	0.0115305	downstream	7889	3300005D01Rik
chr4	3760263	3760632	1.78485	1.32577	2.63674	1.49796	0.585439	0.0870389	0.109844	-0.430438	0.243636	0.406704	downstream	45485	6330407A03Rik
chr1	39492329	39494508	53.763	39.8849	44.7715	10.7537	-0.28023	0.0682251	0.0878186	-0.430301	0.0681628	0.16297	upstream	-14671	Tbc1d8
chr18	5940139	5942318	29.9935	22.2742	38.8128	20.7947	0.374975	0.0175651	0.0250468	-0.430116	0.0164407	0.0564858	downstream	194870	Arhgap12
chr4	71290976	71292533	6.57732	8.83414	2.72389	1.1169	-1.23446	0.000185325	0.000382566	0.430081	0.20515	0.360942	upstream	-756826	Megf9
chr1	151286760	151288762	47.192	63.5689	5.92977	10.9567	-2.96046	2.77615e-10	7.50468e-09	0.43007	0.0178902	0.0601971	upstream	-56736	Ivns1abp
chr10	117214632	117216855	26.9452	36.3122	8.52517	24.3374	-1.69988	2.01863e-06	6.89777e-06	0.430031	0.113958	0.237282	overlapEnd	8763	Yeats4
chr12	79318705	79322090	94.8201	70.3663	65.9271	41.646	-0.505591	0.000997161	0.00177622	-0.429989	0.0115616	0.0433871	inside	23048	Rad51b
chr6	28407460	28410634	14.9988	11.1439	21.6346	27.11	0.575498	0.00347595	0.00560001	-0.429978	0.40629	0.576872	downstream	12677	Gcc1
chr11	71319426	71322624	33.7974	25.0856	54.096	18.8323	0.704294	0.000392927	0.00075808	-0.429736	0.0174779	0.0591396	upstream	-35793	Nlrp1c-ps
chr1	87899493	87901932	18.1703	13.4745	16.7135	13.1914	-0.104238	0.492055	0.534606	-0.4296	0.0305819	0.0900514	inside	47426	Dgkd
chr18	65069820	65072269	56.6235	42.0269	7.97781	7.97976	-2.79607	6.66357e-10	1.32932e-08	-0.42958	0.0609279	0.149967	inside	47518	Nedd4l
chr17	71489288	71490480	25.8437	19.1735	24.2524	13.2463	-0.0768179	0.620982	0.658891	-0.429465	0.0148471	0.0523833	upstream	-14541	Smchd1
chr5	72762291	72764501	33.3809	24.7793	38.4647	19.5604	0.230297	0.116132	0.143277	-0.429448	0.00447309	0.0212261	upstream	-10619	Txk
chr5	139437185	139439343	32.8261	24.3749	6.28478	3.38831	-2.3487	4.35554e-09	5.03599e-08	-0.429395	0.0964651	0.21016	downstream	15086	Gper1
chr8	122139309	122140469	55.1444	40.9057	24.7001	29.2399	-1.13738	1.2478e-06	4.56825e-06	-0.429313	0.0618259	0.151594	upstream	-142251	Zfpm1
chr15	59500614	59502599	15.0001	11.1368	15.7902	17.2371	0.0925183	0.634157	0.671203	-0.429181	0.065217	0.157658	inside	127409	Nsmce2
chr1	51508647	51510025	13.3519	17.9579	6.04896	8.36284	-1.10108	5.3645e-05	0.000124786	0.42888	0.0576609	0.143986	upstream	-30937	Nabp1
chr7	48749098	48751351	23.9274	32.1967	10.8368	9.32747	-1.09924	4.43849e-05	0.000105197	0.428692	0.0287467	0.085941	upstream	-38778	Zdhhc13
chr1	91041350	91042675	12.2109	16.4248	3.53484	5.23422	-1.75365	1.10423e-06	4.11827e-06	0.428425	0.0688861	0.164282	upstream	-11431	Lrrfip1
chr10	66814056	66815179	7.78443	5.77442	3.59489	2.65252	-1.07855	0.000434542	0.000830068	-0.42831	0.188361	0.340594	upstream	-190456	Gm31763
chr6	51550597	51552569	26.6955	19.8509	16.7678	14.087	-0.644303	0.000691901	0.0012696	-0.428212	0.0115885	0.0434576	inside	7061	Snx10
chr5	140991060	140993232	18.2687	13.5773	8.1386	2.19213	-1.09708	6.09275e-05	0.000139908	-0.428176	0.145841	0.283665	inside	8450	Card11
chr4	141676014	141677374	44.0002	32.6983	15.4272	15.4987	-1.4865	2.57612e-07	1.21358e-06	-0.428156	0.0279144	0.0840783	downstream	9022	Rsc1a1
chr11	32553164	32557243	60.9748	82.0622	54.6663	80.8123	-0.219028	0.220391	0.25791	0.428154	0.0787008	0.181462	inside	21939	Stk10
chr9	75541342	75542797	7.14056	5.28753	4.34427	3.25812	-0.693237	0.00990507	0.0147409	-0.428123	0.145308	0.282981	inside	17587	Tmod3
chr14	7913018	7914826	19.664	26.4402	11.6313	14.2611	-0.754272	0.0005213	0.000979802	0.427996	0.143708	0.280902	downstream	80260	Dnase1l3
chr15	59727408	59729407	41.9112	31.1315	12.7291	15.4779	-1.71279	1.1849e-07	6.4013e-07	-0.427982	0.058161	0.144919	downstream	66551	Gm19510
chr2	164814568	164816558	38.9337	52.3487	7.563	15.8527	-2.39559	8.11149e-09	7.94084e-08	0.427918	0.0691354	0.164783	upstream	-7122	Zswim1
chr18	80495908	80498007	41.6602	56.0232	6.07542	13.8892	-2.76518	4.29904e-10	9.99687e-09	0.427791	0.164142	0.308703	upstream	-27291	Ctdp1
chr1	170933540	170937524	68.704	51.0482	30.1969	46.2987	-1.16809	4.11235e-06	1.27949e-05	-0.427775	0.0226774	0.0720315	upstream	-7949	Fcrla
chr7	102258710	102260675	9.67379	13.0432	9.21546	13.004	-0.0522728	0.768223	0.795661	0.427728	0.132805	0.265359	upstream	-8131	Stim1
chr19	37954310	37956723	30.0496	40.3799	84.4044	106.698	1.50698	3.87572e-08	2.6281e-07	0.427426	0.00408773	0.0198406	inside	88061	Myof
chr6	82842991	82845290	27.4447	36.9095	3.01466	5.17127	-3.15202	6.81546e-10	1.35259e-08	0.427375	0.0332219	0.0959329	downstream	37713	2310069B03Rik
chr15	58648552	58650272	8.30644	11.1803	1.11447	1.44226	-2.88985	1.07169e-07	5.90903e-07	0.427272	0.129824	0.261043	downstream	174015	Tmem65
chr13	24959307	24960633	4.94054	3.66316	1.15772	0.774451	-2.06765	8.90466e-06	2.52282e-05	-0.427189	0.262272	0.42843	inside	16819	Gpld1
chr15	38600980	38603509	69.3177	51.5353	23.503	14.4721	-1.53784	1.87074e-07	9.29691e-07	-0.427087	0.0376422	0.105064	upstream	-7310	2310043O21Rik
chr9	7335486	7338019	53.8853	72.4269	40.7352	86.0995	-0.363071	0.0155345	0.0223497	0.427067	0.0564759	0.141868	upstream	-10621	Mmp12
chr4	133352809	133354909	77.719	104.476	89.1449	98.835	0.219032	0.0855089	0.108074	0.427061	0.00284795	0.0152647	upstream	-14544	Wdtc1
chr17	47900319	47901743	4.87555	6.5392	4.7525	4.296	0.00138654	0.9955	0.996066	0.427053	0.10405	0.222227	inside	23601	Foxp4
chr1	165186577	165188839	26.9528	20.0305	8.89581	8.59187	-1.60101	2.39332e-06	7.98566e-06	-0.426942	0.0828372	0.188285	inside	6725	Sft2d2
chr5	65937306	65938659	2.98808	4.02559	3.48963	2.63648	0.23754	0.367876	0.410987	0.42694	0.134298	0.267582	upstream	-29141	Chrna9
chr1	138581590	138583892	5.91843	7.97499	10.3087	7.8995	0.808184	0.00103326	0.00183496	0.426775	0.0762877	0.177212	inside	36955	Nek7
chr10	122736087	122740069	19.6904	14.6732	24.3663	8.03035	0.377174	0.0291611	0.0399894	-0.426505	0.570372	0.717905	downstream	58764	Mir8104
chr13	63065997	63067516	11.0758	8.21354	17.3301	22.9053	0.683106	0.00279784	0.00458765	-0.426286	0.0493579	0.12863	inside	101864	2010111I01Rik
chr9	55395456	55396110	5.34234	3.97206	0.762447	0.580786	-2.73928	1.36859e-06	4.93773e-06	-0.426269	0.202797	0.358219	inside	68835	AI118078
chr4	54526747	54528764	24.3355	32.728	6.31845	8.25624	-1.92623	1.85045e-07	9.21995e-07	0.426201	0.0786475	0.181367	upstream	-420188	Zfp462
chr8	33491444	33493215	12.0804	8.99927	0.732481	0.52165	-3.98766	7.00352e-09	7.10987e-08	-0.426179	0.396911	0.567869	downstream	8020	Hmgb1-rs17
chr3	96000149	96002368	102.731	76.4493	46.7491	32.9865	-1.11679	7.17179e-07	2.86844e-06	-0.426101	0.0155917	0.0542851	upstream	-5419	Plekho1
chr15	58733230	58735572	61.0585	82.0325	7.15641	10.3876	-3.09847	4.1728e-10	9.83668e-09	0.425876	0.0351828	0.0999896	downstream	89026	Tmem65
chrX	142369488	142370922	7.5903	5.6558	3.28821	3.34268	-1.15948	0.000339318	0.000663652	-0.425792	0.0956369	0.208916	inside	20330	Acsl4
chr6	16889792	16892728	96.6204	71.9325	83.645	85.9953	-0.205374	0.11633	0.143501	-0.425693	0.0461681	0.122404	inside	7181	Tfec
chr6	128796796	128800032	14.2902	10.6083	27.22	15.4339	0.957712	5.2825e-05	0.000123068	-0.425639	0.0896251	0.199507	upstream	-9773	Klrb1c
chr2	170252120	170254108	41.3671	55.5504	15.7416	26.184	-1.45066	2.6392e-06	8.70097e-06	0.425633	0.0808571	0.185069	upstream	-103246	Bcas1os2
chr19	12539458	12542414	11.2505	15.0287	54.1799	8.91481	2.35274	2.64968e-07	1.24324e-06	0.425614	0.179346	0.328945	upstream	-32588	Fam111a
chr5	100632572	100633620	3.75439	5.04077	14.8495	12.3483	2.02583	3.5032e-07	1.56948e-06	0.425591	0.152766	0.293109	downstream	41160	Coq2
chr14	21972181	21974845	8.25102	11.0677	94.3227	49.4768	3.53358	2.17629e-11	1.65578e-09	0.425477	0.0699754	0.166307	downstream	16088	Zfp503
chr11	55120164	55122615	80.5044	59.921	46.1344	22.5657	-0.795633	6.1616e-05	0.000141366	-0.425397	0.0113465	0.042778	downstream	23406	Gm2a
chr1	39733974	39736818	95.3125	71.0006	31.2152	16.6756	-1.56474	3.91087e-08	2.64472e-07	-0.425384	0.1567	0.298574	upstream	-14407	Rfx8
chr5	118403656	118409360	125.018	93.0276	415.162	242.047	1.75583	1.30732e-08	1.13446e-07	-0.425279	0.0772071	0.178877	upstream	-154210	Med13l
chr17	80236248	80238359	10.7648	8.02075	66.4374	8.86302	2.61038	3.32403e-09	4.14787e-08	-0.425271	0.114022	0.237382	downstream	12816	Gemin6
chr13	73488088	73491284	69.3615	93.1163	47.75	62.9588	-0.506041	0.00335519	0.005422	0.42508	0.0159795	0.0552826	inside	22304	Lpcat1
chr6	66951028	66954104	66.8982	49.8156	18.4694	25.6956	-1.8365	5.29155e-08	3.37477e-07	-0.425027	0.00849884	0.034442	inside	55676	Gng12
chr8	126802979	126808482	226.653	304.283	161.039	302.065	-0.473313	0.00105516	0.0018707	0.424985	0.000939753	0.00679676	downstream	140191	Tomm20
chr10	98954238	98955201	10.7062	14.3795	7.69635	8.85592	-0.474926	0.024318	0.0338133	0.424941	0.0445452	0.119139	inside	39569	Atp2b1
chr2	75605983	75608610	51.019	68.4589	7.55605	10.5156	-2.75317	5.45485e-10	1.16994e-08	0.424921	0.098948	0.214224	upstream	-51962	Hnrnpa3
chr6	145882207	145884387	13.3797	9.9684	2.51675	4.03371	-2.38633	3.04351e-07	1.3967e-06	-0.424836	0.138214	0.273194	upstream	-17877	Bhlhe41
chr4	136319302	136321023	10.5066	14.1374	8.95255	13.1786	-0.182104	0.375308	0.418536	0.424629	0.0637888	0.15512	inside	9221	Hnrnpr
chr18	5161769	5163208	3.41797	4.60122	21.4215	22.2493	2.66002	3.52077e-09	4.32441e-08	0.424554	0.129455	0.260588	downstream	115900	Svil
chr2	33175740	33178738	22.7744	30.5639	14.6551	13.1488	-0.630344	0.0127281	0.0185887	0.424551	0.117075	0.242104	upstream	-38721	Angptl2
chr13	72598437	72600505	7.99117	5.95092	6.17909	6.2997	-0.361735	0.0876691	0.110586	-0.424546	0.202267	0.357642	downstream	29093	Gm20554
chr16	37731030	37732597	4.9399	3.66939	4.33777	10.6618	-0.258956	0.321831	0.363806	-0.42447	0.525952	0.682866	upstream	-45240	Fstl1
chr11	90233800	90235968	13.9119	18.6854	42.1127	29.2358	1.62379	8.78679e-08	5.05046e-07	0.424377	0.0267697	0.0814694	upstream	-14591	Mmd
chr11	30148033	30149679	6.25656	8.40829	4.73484	3.51883	-0.390827	0.109875	0.136063	0.424283	0.0889643	0.198435	inside	49401	Sptbn1
chr16	55798184	55799659	7.31625	5.44927	9.46543	3.73356	0.36196	0.093122	0.11683	-0.424283	0.143941	0.281223	downstream	23216	Nfkbiz
chr9	94690912	94693145	103.412	77.0629	5.38181	3.12694	-4.26654	1.18485e-10	4.35324e-09	-0.424244	0.052043	0.133681	inside	22137	Slc9a9
chr11	61468148	61470868	96.8573	129.928	9.88106	18.071	-3.29078	3.43593e-11	2.09696e-09	0.424229	0.0759039	0.176563	upstream	-15516	Rnf112
chr11	4714046	4715913	12.2644	16.451	3.62694	4.1817	-1.7463	1.31237e-06	4.76949e-06	0.424204	0.047048	0.12404	inside	10303	Zmat5
chr17	15439305	15442009	73.6577	98.7635	15.8112	19.4533	-2.19489	2.04269e-09	2.93564e-08	0.424138	0.0598703	0.148027	downstream	44412	Fam120b
chr6	88305657	88307645	10.7221	7.97026	21.6057	8.98412	1.03148	2.61968e-05	6.56621e-05	-0.424065	0.219379	0.378381	downstream	84384	Dnajb8
chr5	134531518	134533696	11.0273	14.7867	8.40577	10.5462	-0.402755	0.0512832	0.0673971	0.423955	0.0664222	0.159895	inside	19827	Clip2
chr5	105625651	105627796	23.3744	31.4042	42.3508	49.8276	0.886839	2.52973e-05	6.3634e-05	0.423862	0.0340891	0.0977823	upstream	-73244	Lrrc8d
chr4	66856065	66858345	47.2397	63.3514	26.7459	58.5013	-0.805464	4.4645e-05	0.000105737	0.42375	0.0062473	0.0273025	downstream	29395	Tlr4
chr12	110502773	110504382	27.1503	36.4481	30.9711	47.6465	0.201921	0.158469	0.19065	0.423694	0.0127793	0.0467701	inside	17840	Ppp2r5c
chr13	5784946	5787127	28.7316	21.432	149.434	135.048	2.40155	3.54244e-10	8.84082e-09	-0.423646	0.0265104	0.0808573	downstream	72056	1700016G22Rik
chr10	94106810	94108193	7.75147	5.77961	5.14823	2.91426	-0.568517	0.0130023	0.0189551	-0.42364	0.0646533	0.156682	upstream	-40428	Nr2c1
chr9	58274167	58276566	52.1215	38.8659	85.1723	25.52	0.688339	0.00036627	0.000711099	-0.42361	0.0990934	0.214449	downstream	22203	Stoml1
chr16	25036256	25038879	18.9209	14.0557	96.4076	73.1299	2.38766	1.59536e-09	2.46371e-08	-0.423452	0.0461818	0.122421	upstream	-22070	A230028O05Rik
chr4	129031241	129036043	128.809	96.0474	295.459	218.129	1.20783	1.43125e-07	7.47875e-07	-0.423094	0.00879972	0.0353327	upstream	-24628	Rnf19b
chr11	114964831	114969712	147.869	110.291	19.4248	15.4704	-2.91393	3.24035e-10	8.30773e-09	-0.422933	0.00682041	0.0291735	upstream	-6855	Cd300c
chr15	68174480	68176903	21.456	28.7696	3.35296	4.92021	-2.65107	7.94293e-09	7.82295e-08	0.422928	0.0300555	0.0889103	inside	83164	Zfat
chr16	31065867	31068319	49.0011	36.5318	47.899	41.1863	-0.0123099	0.926994	0.936906	-0.4229	0.0114513	0.0430829	inside	14339	Xxylt1
chr4	16118477	16121224	15.3346	11.4458	25.7016	23.1076	0.746957	0.000767397	0.00139711	-0.422804	0.030328	0.0895034	downstream	43648	Ripk2
chr2	129318757	129321636	6.90601	9.24644	158.947	195.633	4.5422	5.17811e-13	5.74555e-10	0.422513	0.0182992	0.0611886	upstream	-10224	Il1a
chr4	140565934	140567972	41.1751	55.163	25.4532	28.9659	-0.719553	0.000320439	0.000629964	0.422479	0.0835404	0.189528	inside	81803	Arhgef10l
chr19	10587022	10590056	18.4102	24.669	28.421	15.3359	0.642628	0.000574327	0.00107118	0.422472	0.0089424	0.0357611	upstream	-11153	Tmem138
chr14	64323439	64324569	48.1728	35.9276	5.18883	4.48694	-3.1788	5.50144e-10	1.17695e-08	-0.422463	0.0406886	0.111432	inside	92952	Msra
chr2	24786400	24788058	5.30551	7.09428	4.17052	5.65032	-0.29019	0.22976	0.268032	0.422456	0.144659	0.28217	upstream	-24077	Cacna1b
chr12	55464221	55468501	80.0551	107.28	281.405	298.883	1.82176	7.09876e-09	7.16352e-08	0.42243	0.00335765	0.0172148	downstream	26286	Nfkbia
chr17	13682514	13686766	78.9193	58.8313	50.0762	70.2239	-0.643415	0.000177934	0.000368894	-0.422398	0.0867468	0.194897	upstream	-75900	Mllt4
chr14	52042228	52043187	4.3877	3.26697	2.59776	1.7125	-0.727343	0.0322608	0.0439194	-0.422276	0.192521	0.345806	upstream	-6599	Olfr221
chr2	6477298	6479624	51.1654	38.195	6.00301	2.65615	-3.08637	8.96167e-10	1.62742e-08	-0.422014	0.200575	0.355766	downstream	125726	Usp6nl
chr10	20531475	20534827	15.1656	11.3518	5.98905	3.14476	-1.32325	9.82142e-06	2.7531e-05	-0.421986	0.29962	0.469481	downstream	185333	Mtfr2
chr3	21612945	21613675	2.00318	2.66971	1.0305	0.886561	-0.91575	0.0207365	0.0291994	0.421972	0.320361	0.491446	upstream	-463341	Tbl1xr1
chr5	86098890	86101598	25.8053	19.2671	19.2203	15.7474	-0.430182	0.0392741	0.0526629	-0.421969	0.151376	0.291121	inside	28417	Stap1
chr11	103418423	103419933	3.12337	4.21788	9.06584	1.92783	1.60849	0.000146719	0.000309031	0.421924	0.33377	0.505275	upstream	-6514	Plekhm1
chr8	128457019	128458643	31.0213	23.1729	13.4276	4.56912	-1.14224	8.68742e-06	2.46813e-05	-0.421924	0.146293	0.28423	downstream	98591	Mir1903
chr19	21383523	21384924	9.84986	13.1637	6.98911	6.73005	-0.476446	0.0214152	0.0300819	0.421804	0.194637	0.348269	downstream	88437	Gda
chr17	44640565	44642932	11.2716	8.41318	4.46764	3.11854	-1.32007	8.8322e-05	0.000195432	-0.421712	0.0986102	0.213633	inside	94428	Runx2
chr17	15456209	15458326	24.9774	33.4155	5.44141	12.0236	-2.14826	2.82977e-07	1.31331e-06	0.421375	0.156544	0.298304	downstream	41008	Psmb1
chr8	26835053	26836580	12.246	16.3791	8.87593	7.14116	-0.471347	0.018032	0.0256736	0.42131	0.106872	0.226468	upstream	-11393	2310008N11Rik
chr5	88517800	88519338	8.72703	6.52283	9.68995	4.70918	0.15966	0.394892	0.438064	-0.42128	0.0555319	0.140013	downstream	9328	Igj
chr6	86569464	86572970	15.551	11.5986	144.564	61.1165	3.22445	1.09365e-11	1.18789e-09	-0.421119	0.134387	0.267672	downstream	43817	1600020E01Rik
chr9	118082428	118083599	6.57732	8.78651	7.43576	15.7987	0.155987	0.447428	0.490777	0.420951	0.115071	0.239023	downstream	42493	Azi2
chr1	36261436	36265421	77.1303	103.271	32.8388	28.4311	-1.21052	6.58453e-07	2.6674e-06	0.420918	0.0019165	0.0114196	overlapEnd	9997	Neurl3
chr15	28374553	28376028	3.67214	2.72677	2.17383	1.93829	-0.768332	0.0139257	0.0201966	-0.420914	0.462453	0.627555	inside	171525	Dnah5
chr1	10324978	10325916	2.32924	3.11519	2.65879	2.59928	0.224366	0.427159	0.470523	0.420833	0.202516	0.357873	upstream	-92777	Arfgef1
chr5	17854225	17855449	4.57609	6.22111	4.81186	4.68919	0.20187	0.420921	0.46416	0.420758	0.438714	0.606763	upstream	-5045	Cd36
chr4	46573206	46576904	58.9832	44.0273	66.8457	42.6883	0.192446	0.171253	0.204771	-0.420696	0.10951	0.230532	upstream	-8615	Coro2a
chr4	72424508	72426179	10.0418	7.50906	2.66459	3.16476	-1.88804	1.66246e-06	5.84086e-06	-0.420595	0.291302	0.460288	downstream	224101	C630043F03Rik
chr9	63123299	63125228	11.4853	8.60253	10.3174	4.53671	-0.143038	0.463664	0.506836	-0.420587	0.10996	0.231227	downstream	22716	Skor1
chr5	135195711	135197001	14.5865	10.8941	11.6374	7.8118	-0.309056	0.0734212	0.0939631	-0.420576	0.0196133	0.0644552	inside	9034	Baz1b
chr19	41795822	41798271	83.6557	62.5144	8.49502	10.1075	-3.2605	8.24001e-10	1.5412e-08	-0.420481	0.0536697	0.136557	inside	5038	Arhgap19
chr9	42140989	42142725	66.7181	89.2547	22.1983	62.495	-1.59845	3.25131e-07	1.4754e-06	0.420366	0.0614303	0.150816	upstream	-17568	Sorl1
chr4	144979207	144983416	225.008	168.15	287.275	237.036	0.373488	0.0050179	0.00786207	-0.420126	0.0236347	0.0742851	downstream	88176	Dhrs3
chr4	120796215	120797578	4.61097	6.17653	2.85878	2.25082	-0.685736	0.0160649	0.0230531	0.420105	0.20224	0.35763	upstream	-24199	Mir30e
chr14	73122017	73123757	31.6683	23.6722	6.34371	4.10502	-2.30026	5.41033e-09	5.89169e-08	-0.420083	0.0230111	0.0728017	upstream	-19622	Rcbtb2
chr13	75793571	75799195	35.4837	26.5348	208.027	197.397	2.57599	1.61118e-10	5.27308e-09	-0.419878	0.037065	0.103851	upstream	-43502	Glrx
chr13	13516789	13519236	42.6389	57.0638	35.5212	30.4865	-0.256374	0.0883603	0.111348	0.419844	0.0116253	0.0435507	upstream	-72396	Lyst
chrX	169267941	169269747	9.44254	7.07213	40.8868	30.7429	2.15037	2.59179e-08	1.9127e-07	-0.419802	0.0864803	0.194494	downstream	51499	Hccs
chr6	49010438	49013996	213.575	159.649	138.502	105.855	-0.608885	0.000143066	0.000302046	-0.419709	0.00229691	0.013046	upstream	-12601	4930563H07Rik
chr3	129723696	129725408	28.059	20.9782	17.457	18.753	-0.647272	0.00107424	0.00190166	-0.419615	0.0129858	0.047324	upstream	-29205	6330410L21Rik
chr4	144969485	144972901	150.45	112.464	70.475	49.0082	-1.07604	3.96452e-06	1.23851e-05	-0.419552	0.0350881	0.0998009	downstream	78057	Dhrs3
chr2	90541763	90546704	9.27369	12.3977	208.24	288.55	4.49818	1.22902e-12	5.90095e-10	0.419418	0.0190572	0.0630368	inside	36413	Ptprj
chr17	5099211	5101003	7.77698	5.80401	4.9593	5.03065	-0.592397	0.0142716	0.0206586	-0.419391	0.10325	0.221116	inside	105034	Arid1b
chr7	80651901	80655784	40.8391	54.5783	49.431	47.1907	0.280703	0.0477428	0.0630739	0.419385	0.0362455	0.102239	downstream	17826	Gm15880
chr18	60751344	60753703	142.214	106.329	23.4428	23.1445	-2.57936	6.64913e-10	1.32706e-08	-0.419379	0.0064854	0.0280759	upstream	-22071	Rps14
chr19	9921083	9922013	21.3676	28.5659	18.7997	34.0872	-0.19655	0.24069	0.279616	0.419365	0.0788113	0.181596	upstream	-22015	Incenp
chr6	122939116	122941776	60.2801	80.6418	54.9838	48.4263	-0.126883	0.374562	0.417815	0.419245	0.0548883	0.138798	upstream	-12068	Clec4a3
chr5	64918270	64920235	13.6351	10.1524	44.4692	19.7586	1.73784	3.18936e-08	2.2512e-07	-0.419193	0.145057	0.282675	downstream	13447	Tlr1
chr17	71447702	71449379	2.64582	3.53961	10.2613	7.00648	1.97155	7.45757e-07	2.96283e-06	0.419158	0.112443	0.234927	inside	26803	Smchd1
chr11	121657986	121659863	15.9534	21.3438	9.4522	15.7202	-0.73907	0.000649861	0.00119956	0.419117	0.0105304	0.0404297	inside	14227	B3gntl1
chr14	106680831	106682105	3.33236	4.44095	1.69733	2.37212	-0.977784	0.00457746	0.00722476	0.419087	0.240593	0.403199	upstream	-194948	1700128A07Rik
chr3	89795400	89797471	108.683	81.2701	86.205	24.3326	-0.315364	0.0198819	0.028101	-0.41902	0.0427867	0.115575	downstream	22828	Ube2q1
chr1	58859289	58861585	7.67325	10.2512	4.38752	4.38382	-0.772711	0.00372896	0.00597732	0.419	0.0822451	0.187292	downstream	57936	Casp8
chr13	55039597	55041731	26.6196	35.5734	23.2139	14.5944	-0.180203	0.282418	0.323204	0.418825	0.0167881	0.0573891	upstream	-19279	Hk3
chr4	138288051	138289810	5.70815	7.59577	18.0558	5.06986	1.73034	1.73421e-06	6.05768e-06	0.418788	0.0870556	0.195393	upstream	-15807	Ddost
chr6	113667915	113670811	33.7434	45.1124	136.528	135.111	2.0306	1.16959e-09	1.96725e-08	0.418759	0.000621346	0.00503512	upstream	-28135	Tatdn2
chr2	52512366	52514392	11.6378	8.78206	18.5098	42.5315	0.724979	0.00579687	0.0089812	-0.418519	0.258569	0.424142	inside	45232	Cacnb4
chr11	74662655	74665375	30.7411	22.9775	3.0746	2.26252	-3.30034	2.64807e-10	7.28901e-09	-0.418483	0.0713122	0.16846	inside	14521	Cluh
chr1	138144891	138146967	22.7057	16.9834	26.8895	22.5286	0.262215	0.0786463	0.100029	-0.418181	0.0172206	0.0585081	inside	29197	Ptprc
chr12	69422283	69423601	25.7375	19.245	22.7776	10.2518	-0.16849	0.25219	0.291605	-0.418134	0.0722513	0.17026	downstream	50793	Arf6
chr13	5423874	5425668	11.213	8.40009	7.41984	8.0655	-0.583017	0.00630256	0.00970112	-0.418116	0.117438	0.242629	downstream	433321	1700016G22Rik
chr14	74928442	74930230	9.92413	13.2218	6.95838	5.57864	-0.469023	0.0341783	0.0463179	0.417959	0.165278	0.310213	inside	18541	Lrch1
chr6	51557107	51559382	22.6484	30.2812	25.2223	32.1643	0.164626	0.265375	0.30538	0.41793	0.00588242	0.0260637	inside	13722	Snx10
chr7	99891227	99892145	8.68194	11.6108	2.89061	4.79184	-1.60072	3.38807e-05	8.2604e-05	0.417839	0.124527	0.253385	inside	32469	Xrra1
chr19	45651498	45653343	8.88939	6.64898	3.54944	2.48479	-1.30171	9.40515e-05	0.000206724	-0.417736	0.137652	0.272391	inside	7773	Fbxw4
chrX	160508955	160511224	29.5841	22.1482	27.5587	7.37161	-0.0987403	0.489113	0.531738	-0.417585	0.0406656	0.111405	inside	7657	Phka2
chr16	87660743	87664713	24.4436	32.6712	71.2043	15.6175	1.34216	1.38432e-05	3.72503e-05	0.417559	0.434983	0.603338	upstream	-36225	Bach1
chr2	148476786	148479681	46.6921	34.9648	27.1592	14.5828	-0.786078	0.000102787	0.00022391	-0.417514	0.0365219	0.102813	upstream	-34699	Cd93
chr2	25115538	25116342	3.06448	4.10974	1.07561	0.665524	-1.47993	0.00074987	0.00136757	0.417487	0.224709	0.384199	upstream	-20735	Noxa1
chr9	28385821	28388137	17.5976	23.5891	1.43368	1.92044	-3.5645	2.7136e-09	3.57515e-08	0.417418	0.293007	0.462203	inside	595711	Opcml
chr7	29143260	29145279	18.6618	24.9366	13.3514	14.8894	-0.477392	0.0184692	0.0262506	0.417321	0.0663799	0.159802	inside	9338	Rasgrp4
chr14	70780752	70782016	27.8481	20.8659	23.0262	18.7859	-0.285504	0.0914057	0.114885	-0.417137	0.135726	0.269564	downstream	7004	Dok2
chr8	11778787	11781519	57.6468	43.1578	30.8635	31.3508	-0.891329	1.40614e-05	3.77676e-05	-0.417129	0.0305652	0.0900146	inside	21824	Arhgef7
chr11	120218254	120219849	21.5256	28.7996	6.9809	5.99969	-1.60969	3.98306e-07	1.74414e-06	0.416971	0.0899535	0.20009	upstream	-13894	Bahcc1
chr9	92472368	92474523	12.6299	16.8692	8.19973	14.8006	-0.631418	0.0040452	0.0064439	0.416951	0.0619265	0.15177	inside	16069	Plscr4
chr13	41229464	41231459	32.3763	43.1781	92.276	87.8101	1.54055	4.02531e-08	2.70393e-07	0.416759	0.012312	0.045503	upstream	-10059	Elovl2
chr3	65818167	65820976	27.5033	36.7639	90.8011	42.5163	1.70714	1.44334e-08	1.22127e-07	0.416661	0.339818	0.511413	downstream	138653	Ccnl1
chr6	5092153	5094797	86.4748	115.476	81.0259	98.3428	-0.0745019	0.532302	0.573995	0.416593	0.00532014	0.0241317	downstream	100471	Pon1
chr12	95291209	95293880	22.4499	16.8237	1.76441	2.91586	-3.61837	2.6579e-09	3.52264e-08	-0.416584	0.334719	0.506229	upstream	-399681	Flrt2
chr9	78427709	78430210	28.0609	21.0164	10.3172	4.25037	-1.42664	7.46324e-07	2.96453e-06	-0.416542	0.0209896	0.0679738	downstream	14277	Mb21d1
chr2	6266982	6268884	5.9294	7.92626	3.96897	3.99684	-0.575054	0.0282332	0.0388102	0.416535	0.0972076	0.21132	upstream	-54823	Usp6nl
chr3	88603343	88608181	72.3893	54.2494	59.9974	54.8644	-0.239741	0.123183	0.151195	-0.416282	0.00561387	0.0251508	upstream	-10444	Arhgef2
chr17	8276258	8277379	12.223	16.3042	1.5643	2.30764	-2.95546	1.71388e-08	1.39099e-07	0.41627	0.10141	0.218044	upstream	-6994	Mpc1
chr15	102310733	102312769	33.6162	44.861	38.0675	62.9777	0.134593	0.438936	0.482427	0.416195	0.0430205	0.116036	upstream	-14364	Pfdn5
chr14	26642770	26644589	31.6626	23.7329	12.4308	10.0653	-1.32664	1.19252e-06	4.39482e-06	-0.416125	0.0216923	0.0696906	inside	5484	Arf4
chr12	69515554	69517419	48.8061	36.545	42.6361	26.8209	-0.173069	0.1953	0.230979	-0.416042	0.0585551	0.145653	upstream	-40936	5830428M24Rik
chr15	31315828	31319320	25.0822	18.8106	43.0719	29.7124	0.815021	0.00016209	0.000338755	-0.416038	0.0143419	0.0510209	downstream	50185	Ankrd33b
chr17	15656486	15657887	13.5403	18.0786	2.33695	2.73424	-2.52479	7.2925e-08	4.3514e-07	0.415915	0.0752582	0.175554	downstream	25399	4933401D09Rik
chr5	29946798	29950337	10.1691	7.59433	108.109	75.5432	3.43173	1.36734e-11	1.31004e-09	-0.415763	0.0566516	0.142199	upstream	-64592	Il6
chr4	95081223	95084618	22.1053	29.4671	8.76912	15.5808	-1.31614	3.16504e-06	1.01881e-05	0.415558	0.0239337	0.0749441	upstream	-30698	Jun
chr13	37878925	37882234	103.045	77.2357	201.997	243.769	0.992451	1.33826e-06	4.84733e-06	-0.415384	0.00427922	0.0205204	upstream	-7853	Rreb1
chr19	32319297	32320576	6.46776	8.6254	5.77246	7.35023	-0.164326	0.443834	0.487222	0.415364	0.121941	0.249527	inside	29380	Sgms1
chr12	52832924	52834569	7.13441	9.56602	5.74762	5.76684	-0.325397	0.180643	0.215062	0.415278	0.365369	0.537408	inside	134364	Akap6
chr5	136006650	136009120	12.4228	16.6194	70.2478	80.27	2.51706	9.09414e-10	1.647e-08	0.415167	0.230774	0.391514	inside	13086	Dtx2
chr2	143990665	143992726	12.9299	17.2372	91.4881	47.4066	2.8378	4.71652e-10	1.05496e-08	0.415163	0.0174441	0.0590631	inside	19567	Rrbp1
chr10	66917874	66921219	37.1397	49.5295	69.351	82.4413	0.91617	8.05541e-06	2.31127e-05	0.415089	0.0794149	0.182599	upstream	-85528	Gm31763
chr8	120696224	120702811	161.75	121.285	162.623	74.344	0.00898929	0.941677	0.949815	-0.415087	0.0554639	0.139883	downstream	31199	Cox4i1
chr18	62155800	62157573	38.843	51.8181	9.52695	10.1924	-2.00944	1.35569e-08	1.16639e-07	0.415057	0.0298271	0.0883832	downstream	23295	Adrb2
chr16	75982489	75984991	30.0317	40.0275	9.71637	14.8977	-1.64709	1.4766e-06	5.27284e-06	0.415041	0.0811058	0.185447	upstream	-74474	Samsn1
chr8	119411863	119414111	29.791	39.6985	7.25828	10.4915	-2.00981	3.35228e-08	2.34065e-07	0.415032	0.0142403	0.0507962	downstream	18096	Mlycd
chr5	17999345	18001198	9.5806	7.24462	1.49437	1.43367	-2.64401	2.36096e-07	1.1296e-06	-0.414867	0.501567	0.661946	inside	37703	Gnat3
chr4	126227079	126228782	7.07752	9.44819	8.08548	12.9453	0.207892	0.309263	0.350961	0.414863	0.046663	0.123333	upstream	-25220	Thrap3
chr3	40694028	40695403	12.4055	16.5704	2.82619	2.23571	-2.10886	3.55181e-07	1.58839e-06	0.41483	0.0503609	0.130503	upstream	-14154	Slc25a31
chr9	111137356	111138971	9.3769	12.4957	3.27611	3.70954	-1.52155	1.09474e-05	3.03012e-05	0.414794	0.180407	0.330479	inside	20054	Lrrfip2
chr5	115798894	115800130	5.16475	6.88048	5.72769	4.55879	0.131957	0.621756	0.659597	0.414769	0.170754	0.317817	upstream	-46143	Cit
chr11	74847283	74848252	4.44036	3.33063	1.99657	3.04313	-1.12484	0.0010632	0.00188377	-0.414765	0.115355	0.23949	downstream	16845	Mnt
chr9	84027740	84028795	3.15854	4.20937	0.823479	0.546591	-1.85612	0.000189872	0.000390883	0.414675	0.157973	0.300417	inside	79488	Bckdhb
chr2	19037546	19039265	12.8263	9.61031	31.6907	4.5669	1.32914	1.49487e-05	3.99022e-05	-0.414595	0.0616408	0.151207	downstream	40088	4930426L09Rik
chr11	86813860	86814756	10.0612	7.53377	7.35951	5.87046	-0.415791	0.0407206	0.0544523	-0.414512	0.0614682	0.150901	upstream	-6648	Dhx40
chr6	108766963	108768639	12.0844	9.06799	1.70393	1.3208	-2.78224	5.40157e-08	3.43302e-07	-0.414413	0.154986	0.296123	upstream	-15257	Arl8b
chr4	13132466	13133052	5.19115	3.86855	1.47626	0.664145	-1.7289	0.000110026	0.000237992	-0.414371	0.255384	0.420765	downstream	225923	Triqk
chr17	83727148	83728147	13.4835	10.1191	5.0086	4.45022	-1.40877	4.46873e-06	1.37599e-05	-0.414339	0.0474394	0.12473	inside	21486	Mta3
chr13	8841384	8843295	10.1246	7.62576	31.2888	9.56901	1.64664	2.71905e-07	1.27001e-06	-0.414302	0.148012	0.286608	downstream	28704	Wdr37
chr10	66850130	66854521	226.455	169.921	199.99	142.86	-0.179539	0.154404	0.186125	-0.414264	0.0629145	0.153586	upstream	-152748	Gm31763
chr7	126606119	126608265	55.6038	41.6799	107.176	53.5474	0.961721	3.58189e-06	1.13365e-05	-0.414172	0.0870605	0.195394	upstream	-12282	Il27
chr15	67977006	67978166	5.74377	4.30953	10.5747	6.85592	0.867531	0.00164613	0.00281223	-0.414037	0.166367	0.311694	downstream	281270	Zfat
chr1	79765653	79768752	5.55883	4.13006	45.003	16.6371	3.08499	1.57221e-09	2.43599e-08	-0.413952	0.174185	0.32241	upstream	-5433	Wdfy1
chr4	130538582	130540292	6.81428	9.10712	11.7498	19.1197	0.824778	0.00078111	0.00142005	0.413866	0.346316	0.518058	inside	34599	Nkain1
chr13	37800999	37803766	19.6407	26.1524	12.071	8.05837	-0.674875	0.00083618	0.00151152	0.413674	0.0291938	0.0869087	upstream	-23655	Rreb1
chr19	42098881	42100516	10.6466	7.97867	17.4527	14.4878	0.741233	0.000578505	0.00107845	-0.413662	0.0700439	0.166376	inside	9264	Pi4k2a
chr5	138729708	138732522	37.0813	49.3802	82.7383	154.562	1.17768	1.18568e-06	4.3734e-06	0.413624	0.00394772	0.0193445	upstream	-23965	Fam20c
chr18	5343820	5345528	19.0412	14.2809	18.2355	13.3646	-0.0447162	0.7628	0.790644	-0.413596	0.0380171	0.105921	upstream	-10235	Zfp438
chr1	138037121	138039890	3.56264	4.72871	41.29	46.8796	3.54099	4.67473e-11	2.52308e-09	0.413553	0.075882	0.176551	downstream	71868	Mir181b-1
chr11	59421850	59422746	7.27967	5.46205	0.927981	0.821803	-2.93666	1.43422e-07	7.48964e-07	-0.413487	0.204717	0.360407	inside	27658	Snap47
chr1	135410495	135412412	7.68003	10.2305	7.15643	4.79605	-0.0646481	0.779969	0.806343	0.413477	0.161954	0.305827	inside	19037	Ipo9
chr10	17220526	17223135	13.6767	18.2218	46.3395	38.4774	1.77465	1.67369e-08	1.36754e-07	0.413402	0.0708598	0.167786	upstream	-126048	Gm20125
chr6	115879403	115880537	4.62786	6.16565	1.34345	0.848377	-1.75292	3.2958e-05	8.05729e-05	0.413267	0.17397	0.322069	inside	26443	Ift122
chr1	135545049	135545776	4.72931	3.566	0.381223	0.51846	-3.57186	2.86407e-07	1.32695e-06	-0.412985	0.139818	0.275514	inside	39943	Nav1
chr19	12023281	12027173	131.333	98.63	19.2079	14.8547	-2.75108	1.8627e-10	5.75631e-09	-0.412863	0.00476636	0.0221844	downstream	11513	Olfr1423
chr9	70833781	70836074	73.549	97.938	70.4885	73.2189	-0.0322896	0.819065	0.841572	0.412812	0.0393751	0.108737	inside	99880	Lipc
chr3	51652374	51655268	73.0659	97.2763	17.97	18.7786	-2.00438	7.64993e-09	7.58388e-08	0.412679	0.00359844	0.018111	upstream	-7371	Mgst2
chr2	153083095	153085601	67.2333	89.4793	87.805	100.835	0.398817	0.00887965	0.0133218	0.412675	0.0040216	0.0196032	downstream	18394	Ccm2l
chr3	61294036	61295879	17.1605	22.8643	35.4829	13.7182	1.07508	0.000333831	0.000654001	0.412613	0.124676	0.253578	upstream	-69548	Rap2b
chr6	136497060	136500058	93.4181	70.1567	115.299	54.8259	0.320217	0.0178155	0.0253824	-0.412486	0.00943004	0.0372581	upstream	-20291	Atf7ip
chr12	80331476	80332756	17.8721	23.7744	2.85023	3.36225	-2.65395	1.35641e-08	1.16676e-07	0.412476	0.13043	0.261918	downstream	59561	Mir1843a
chr5	105494926	105496942	21.3324	28.4013	23.8295	19.3076	0.173453	0.245747	0.284895	0.41241	0.0867806	0.194941	upstream	-23536	Lrrc8c
chr19	9081682	9083396	23.0232	30.6673	12.2604	10.8165	-0.900632	7.29442e-05	0.000164349	0.412332	0.0548077	0.138675	downstream	5417	Scgb1a1
chr4	132804006	132805337	28.5564	21.4465	65.5938	11.3804	1.21093	1.25113e-06	4.57884e-06	-0.412315	0.106792	0.226379	upstream	-8308	Themis2
chr7	80965195	80966121	3.70417	4.92356	2.01896	1.90198	-0.872429	0.00631572	0.00971925	0.412249	0.198445	0.352936	upstream	-18108	Sec11a
chr10	20838329	20842532	89.5652	67.3107	55.6219	28.6715	-0.680378	0.000110029	0.000237992	-0.412195	0.0533046	0.135892	upstream	-112116	Ahi1
chr12	106026654	106027784	21.089	28.0761	3.57568	3.52053	-2.5348	9.43895e-09	8.84214e-08	0.412037	0.0157944	0.0548252	inside	16957	Vrk1
chr18	38384966	38385744	4.42443	3.28803	1.35881	0.939192	-1.70356	5.92614e-05	0.000136431	-0.412012	0.448644	0.615478	upstream	-33619	Ndfip1
chr3	100993450	100994500	10.4692	13.941	4.25877	4.15988	-1.27185	3.23127e-05	7.91877e-05	0.411944	0.1165	0.241269	upstream	-24312	Ttf2
chr7	110312245	110314597	57.2721	43.0508	28.9555	12.5652	-0.964686	7.44738e-06	2.15939e-05	-0.411928	0.0251847	0.0778367	downstream	91719	Swap70
chr18	80137071	80139611	10.8415	14.3974	6.39341	5.22514	-0.712291	0.00253011	0.00418126	0.411824	0.0950116	0.207958	inside	13141	Adnp2
chr15	96621189	96622491	4.28425	5.70543	4.02716	3.31258	-0.069092	0.765899	0.793506	0.411684	0.231085	0.391905	inside	20122	Slc38a1
chr13	74390065	74391086	7.22793	5.42183	6.75707	11.7778	-0.0801392	0.727629	0.758469	-0.411679	0.0590863	0.146655	upstream	-14010	Zfp72
chr9	45293807	45295171	23.5583	17.6825	13.1339	10.0948	-0.817151	0.000403818	0.000777318	-0.41166	0.0944866	0.20711	upstream	-24610	Tmprss13
chr10	89845764	89846771	1.94887	2.57311	1.86473	1.21372	-0.0436613	0.889868	0.904685	0.411579	0.259755	0.42541	upstream	-27240	Anks1b
chr12	64939636	64940638	4.31255	3.23319	11.3609	3.06369	1.41827	6.39198e-06	1.88691e-05	-0.411574	0.0656541	0.158434	downstream	22227	Gm527
chr4	11022605	11023029	4.44252	5.90447	1.72598	1.06812	-1.35688	0.000268617	0.000535637	0.411563	0.127405	0.257738	upstream	-15198	Plekhf2
chr2	32866691	32868679	50.2739	66.8623	42.9024	67.9016	-0.208773	0.118328	0.14571	0.411461	0.0191072	0.0631604	upstream	-8448	Fam129b
chr8	83572326	83574159	20.7827	27.6163	13.5329	17.3987	-0.598647	0.00186919	0.003163	0.41143	0.0399115	0.109844	downstream	6485	Ndufb7
chr10	83100021	83102618	18.5883	13.9723	27.7937	22.0624	0.595621	0.00247127	0.00409009	-0.411274	0.027841	0.0839307	inside	115824	Chst11
chr4	53408757	53413047	28.196	37.4393	178.689	155.018	2.68778	2.77639e-09	3.6251e-08	0.411091	0.0527493	0.134954	upstream	-29510	Slc44a1
chr6	50339925	50341530	10.4919	7.87743	17.1028	4.97364	0.724801	0.000658478	0.00121398	-0.411001	0.146093	0.283993	inside	42109	Osbpl3
chr5	120514576	120518951	100.09	75.2799	73.6123	47.887	-0.447563	0.00548342	0.00852788	-0.410994	0.0997526	0.215456	inside	5573	Slc8b1
chr3	37500597	37503641	25.4158	33.7793	18.8723	19.5102	-0.408686	0.014069	0.0203876	0.410854	0.0142766	0.050879	inside	81840	Spata5
chr2	153197100	153200686	114.886	86.418	244.84	215.132	1.10851	3.37977e-07	1.52306e-06	-0.410634	0.0185915	0.0619404	downstream	26548	Tspyl3
chr4	145275857	145278604	103.614	137.728	213.757	265.693	1.06192	1.48613e-06	5.29935e-06	0.410618	0.0046385	0.0217956	upstream	-30360	Tnfrsf1b
chr17	8855808	8857556	6.69969	8.95455	2.27274	2.48121	-1.52705	2.75517e-05	6.87199e-05	0.410413	0.225339	0.384937	inside	54938	Pde10a
chr19	30124030	30126580	36.8371	48.9895	12.064	15.7198	-1.61631	9.91711e-07	3.75681e-06	0.410311	0.0861006	0.193873	inside	50136	Gldc
chr5	103743924	103744694	8.72696	11.561	7.8329	16.6753	-0.117194	0.535713	0.577319	0.410231	0.13447	0.267824	upstream	-9852	Aff1
chr1	45864720	45869731	240.644	181.08	27.0919	13.6857	-3.123	2.26817e-11	1.68904e-09	-0.410187	0.00785393	0.032394	downstream	58368	Slc40a1
chr13	3781974	3783437	7.96448	5.99059	7.76905	4.61548	0.0168394	0.936657	0.945473	-0.410173	0.135424	0.26918	downstream	21612	Calml3
chr3	88521105	88522892	12.7849	16.9945	14.0157	16.6039	0.156358	0.344681	0.387123	0.410147	0.0683735	0.163354	upstream	-10396	Mex3a
chr2	128854176	128856316	12.2337	16.26	7.60425	9.39997	-0.673445	0.00206816	0.00347079	0.41014	0.0778566	0.179964	upstream	-8685	Fbln7
chr4	150807499	150810084	11.9865	15.8846	68.648	85.5904	2.5726	9.08699e-09	8.60241e-08	0.410106	0.0896685	0.199583	downstream	46157	1700045H11Rik
chr12	112593673	112595364	13.7038	18.1935	4.37873	9.43959	-1.64969	1.39221e-06	5.00968e-06	0.410096	0.132577	0.265029	inside	5735	Inf2
chr1	182460637	182462211	15.4867	11.6691	3.05605	3.02053	-2.31852	1.62181e-07	8.28692e-07	-0.410094	0.0863447	0.194303	inside	52258	Trp53bp2
chr9	110681095	110683449	84.4954	63.5743	21.0882	30.591	-2.0162	1.17831e-07	6.37055e-07	-0.410078	0.0272308	0.0825126	inside	25770	Ccdc12
chr8	94370256	94373081	35.6475	47.3578	22.9054	43.7874	-0.680313	0.00369271	0.00592302	0.410073	0.201247	0.356569	upstream	-14831	Herpud1
chr19	34463821	34465635	16.9944	12.7964	19.1695	27.2181	0.186953	0.235783	0.274421	-0.410034	0.0271136	0.0822222	downstream	10407	Ch25h
chr13	76578787	76581727	28.3904	37.7087	12.1078	44.0457	-1.22597	7.5217e-06	2.1784e-05	0.409994	0.023871	0.0748219	inside	195297	Mctp1
chr7	126235797	126237062	9.06749	6.82901	8.12755	2.32916	-0.137826	0.450408	0.493712	-0.409895	0.0670859	0.160988	upstream	-36022	Xpo6
chr5	21394438	21396145	12.9239	17.1977	3.48633	1.60279	-1.87931	2.09475e-06	7.12161e-06	0.409743	0.154772	0.29581	downstream	22620	Fgl2
chr15	67030749	67032097	4.67585	6.19107	0.677924	0.962546	-2.71391	1.96163e-06	6.72858e-06	0.409734	0.209776	0.366394	upstream	-61782	Ndrg1
chr12	102251564	102253539	14.5462	19.2999	41.7483	30.7175	1.54757	1.15492e-07	6.26815e-07	0.40972	0.186778	0.338788	upstream	-30521	Rin3
chr3	105861648	105862310	2.38454	3.15441	0.454108	0.800191	-2.26655	0.00018117	0.00037496	0.409671	0.334813	0.506299	upstream	-8878	Tmigd3
chr7	79821224	79823149	7.7655	10.3001	2.84408	5.51379	-1.39606	0.000123049	0.000263258	0.409602	0.126734	0.256798	downstream	11460	Mesp2
chr8	86861732	86863300	5.98553	4.47891	9.65287	9.30249	0.744261	0.00274376	0.00450649	-0.409418	0.0879469	0.196721	inside	22742	N4bp1
chrX	77432162	77434056	6.12396	4.60819	3.80487	1.04519	-0.691311	0.020435	0.0288085	-0.409412	0.225329	0.384934	inside	42827	Mir669m-2
chr14	122643848	122645120	10.4671	7.89334	16.6319	8.16686	0.648794	0.00306132	0.00498486	-0.409352	0.139005	0.274295	inside	110157	Pcca
chr13	20184176	20185785	60.0236	45.186	46.0897	31.698	-0.385496	0.0170774	0.0243966	-0.409296	0.023747	0.0745523	inside	94474	Elmo1
chr15	59104808	59107081	42.372	56.2646	15.3791	31.422	-1.44892	2.49982e-07	1.18398e-06	0.409104	0.0044285	0.0210757	upstream	-23918	Mtss1
chr4	63372060	63373493	7.52785	10.0047	17.2633	27.2202	1.20773	1.75444e-05	4.6011e-05	0.408971	0.01789	0.0601971	downstream	10328	Orm2
chr1	150495832	150497781	5.4303	7.28738	80.3193	47.9724	3.93477	1.18605e-10	4.35387e-09	0.408954	0.172319	0.31996	upstream	-30641	Prg4
chr1	128712043	128714281	36.3015	48.1938	20.8558	36.7576	-0.800505	0.000139042	0.000294314	0.408931	0.0146923	0.0519567	upstream	-120863	Cxcr4
chr7	3823690	3825620	14.5403	19.3073	7.91381	12.1892	-0.860086	0.00023217	0.000469294	0.408911	0.0280346	0.0843372	downstream	20396	Pira2
chr2	153115913	153118677	89.3768	67.3131	192.082	149.946	1.12258	3.56024e-07	1.59163e-06	-0.408595	0.00891589	0.0356805	inside	8828	Hck
chr11	113786154	113789095	50.9216	67.5356	16.5211	31.9991	-1.61134	6.68445e-08	4.07373e-07	0.408457	0.148264	0.286967	upstream	-35809	Cdc42ep4
chr7	26242476	26245067	89.7959	67.5989	54.467	42.3982	-0.701308	0.00011623	0.000249979	-0.40839	0.146031	0.283977	upstream	-23058	Vmn1r184
chr18	39368471	39370464	44.2952	33.3572	145.641	65.7202	1.73651	4.64673e-09	5.26866e-08	-0.408181	0.0493519	0.128622	downstream	117777	Nr3c1
chr6	146183713	146186761	13.1256	17.4325	13.4927	41.8715	0.046424	0.777202	0.803797	0.408174	0.0570728	0.142934	downstream	251091	Sspn
chr14	21889387	21892613	87.056	115.51	95.839	115.273	0.139766	0.272926	0.31325	0.408105	0.0139372	0.0499766	upstream	-42090	Comtd1
chr8	39059265	39061090	12.2134	9.2004	3.7085	2.52472	-1.69404	1.51885e-06	5.3979e-06	-0.40802	0.0908145	0.201422	inside	54312	Tusc3
chr17	84859011	84860823	20.8236	27.6181	3.18887	2.7414	-2.69304	4.90336e-09	5.47363e-08	0.407928	0.181059	0.331303	upstream	-69131	Lrpprc
chr15	59742771	59745603	35.8292	47.5164	15.0851	23.4318	-1.27303	3.14341e-06	1.01285e-05	0.407772	0.123069	0.251251	downstream	50772	Gm19510
chr17	35812654	35815361	72.4041	54.5804	92.6564	73.3846	0.36598	0.00975367	0.014532	-0.407704	0.0289642	0.0863958	upstream	-7704	Ier3
chrX	8166800	8169327	28.8875	38.3324	5.2662	5.93405	-2.45669	1.59312e-08	1.31881e-07	0.407643	0.0158591	0.0549875	inside	8117	Tbc1d25
chr5	24813136	24815791	23.8559	31.6311	7.43478	4.81412	-1.6486	2.61043e-07	1.22796e-06	0.407589	0.0474795	0.124789	inside	27897	Rheb
chr1	143984485	143985757	19.6101	26.0189	12.952	2.98539	-0.569904	0.0154972	0.0222982	0.407562	0.0877442	0.196392	downstream	19028	Rgs2
chr6	22230518	22233084	34.1053	45.3126	10.8099	22.8081	-1.60289	7.32126e-07	2.91746e-06	0.407507	0.19972	0.354622	upstream	-56425	Wnt16
chr13	104139558	104140533	5.99983	7.97886	3.23212	3.83719	-0.878793	0.0021889	0.00366104	0.407467	0.163808	0.308322	inside	30257	Sgtb
chr3	106757901	106760757	59.7334	45.0274	86.6419	71.7618	0.571709	0.000880924	0.00158508	-0.407332	0.0385635	0.107078	overlapEnd	30820	Cd53
chr17	5573578	5575952	79.8916	60.2732	27.7211	30.1447	-1.47826	1.48003e-06	5.2825e-06	-0.407322	0.127788	0.258365	inside	82166	Zdhhc14
chr2	132279628	132279975	1.42134	1.90577	2.04773	0.638175	0.509397	0.196884	0.232647	0.407311	0.39812	0.568866	upstream	-6136	Cds2
chr13	23727923	23730400	13.2637	17.5681	1.50085	1.21703	-3.06515	3.68273e-08	2.52643e-07	0.407092	0.103305	0.221207	upstream	-9644	Hist1h1c
chr12	71897735	71899289	7.29884	5.50941	7.52007	8.08052	0.0467461	0.824872	0.846509	-0.406981	0.21488	0.372889	inside	8970	Daam1
chr5	104425320	104427147	37.4533	49.6629	31.2326	54.6251	-0.25509	0.121541	0.149349	0.406837	0.00951647	0.0375049	upstream	-8876	Spp1
chr11	8759218	8762728	56.411	42.5383	32.0225	27.2658	-0.804885	4.9929e-05	0.000116986	-0.406744	0.00723368	0.0304571	upstream	-96438	Tns3
chr6	122862037	122864781	107.978	81.4712	171.18	99.8364	0.694089	0.000108495	0.000235048	-0.406456	0.015881	0.055023	upstream	-7252	C3ar1
chr14	33323529	33325501	11.4896	15.2565	17.9067	19.5877	0.658329	0.000993346	0.00176995	0.406305	0.122778	0.250839	inside	107693	Arhgap22
chr11	114926498	114928003	41.2888	31.1402	36.983	33.4833	-0.132632	0.346419	0.388907	-0.406297	0.00519947	0.0237167	inside	7136	Cd300lb
chr10	122689799	122692057	5.11959	6.75699	44.6874	20.403	3.14315	1.34396e-10	4.69687e-09	0.406223	0.219803	0.378803	downstream	11614	Mir8104
chr1	193001510	193003163	4.34287	5.7807	3.01542	3.20257	-0.503748	0.0580226	0.0756075	0.406148	0.269199	0.436378	inside	33439	Syt14
chr9	40574290	40577714	72.2347	95.7058	80.5848	126.821	0.15523	0.278286	0.318934	0.405915	0.0120929	0.0448775	upstream	-109961	Clmp
chr2	141098566	141099210	2.17001	2.89119	2.0218	1.71821	-0.159066	0.643436	0.679746	0.405911	0.273622	0.441027	upstream	-427412	Flrt3
chr8	47850698	47852781	22.5681	17.0628	10.3913	6.44635	-1.09928	2.67866e-05	6.69537e-05	-0.405836	0.10397	0.222138	downstream	27259	Cldn22
chr7	101026161	101030027	39.6025	52.4731	88.23	85.7706	1.17103	1.18757e-06	4.37962e-06	0.405685	0.0130237	0.0474091	upstream	-16041	P2ry2
chr15	91171488	91172762	10.6351	14.118	3.98073	3.48141	-1.39421	2.205e-05	5.63274e-05	0.405545	0.0730214	0.171548	inside	19682	Abcd2
chr11	51930362	51932840	38.7637	29.266	15.9081	6.46165	-1.26868	8.11875e-07	3.178e-06	-0.405368	0.0140949	0.0504094	upstream	-36029	Cdkn2aipnl
chr8	122437582	122438937	21.6151	28.6605	18.6811	33.6155	-0.183937	0.271755	0.312025	0.405349	0.028561	0.0855492	inside	5162	Mvd
chr14	17878208	17880363	32.7822	43.4649	3.96063	3.40331	-3.02622	2.99492e-09	3.83284e-08	0.404903	0.117344	0.242481	upstream	-102357	Thrb
chr1	80361651	80363920	11.5555	15.3296	21.1118	34.5817	0.844111	0.000623486	0.00115516	0.404861	0.163898	0.308436	upstream	-22356	Cul3
chr15	102224648	102226044	15.4848	20.4851	7.95643	7.59648	-0.937986	0.000116343	0.00025019	0.404847	0.0269374	0.0818407	inside	6589	Itgb7
chr14	20844807	20846913	64.0944	84.871	21.8838	37.6858	-1.5313	7.14896e-08	4.28512e-07	0.404818	0.00140789	0.00913206	downstream	9199	Plau
chr2	28397003	28398738	52.8191	69.8476	77.5886	44.0155	0.594161	0.000539728	0.00101151	0.40477	0.0575104	0.143698	upstream	-50070	Ppp1r26
chr15	59263304	59265484	20.8722	15.7768	10.7061	4.61566	-0.939506	5.23672e-05	0.000122109	-0.404767	0.237434	0.399508	upstream	-42553	Zfp572
chr3	97761029	97762023	2.76084	3.6544	2.5556	3.35034	-0.110707	0.720735	0.751951	0.404737	0.197602	0.351975	inside	6488	Pde4dip
chr6	85293207	85294232	6.00963	7.93045	3.78163	1.13326	-0.668058	0.0133768	0.019458	0.404646	0.28954	0.458354	inside	39702	Sfxn5
chr7	128047817	128051830	112.779	149.267	184.393	156.933	0.711032	7.18578e-05	0.000162118	0.404623	0.019881	0.065104	upstream	-12815	Itgam
chr4	123631835	123632762	3.11291	2.3636	2.27185	1.67658	-0.443766	0.124174	0.152287	-0.40457	0.330878	0.502273	downstream	15879	Mir6398
chr12	81718464	81720431	25.5061	33.751	9.24639	13.1871	-1.34803	5.24106e-05	0.00012219	0.404535	0.168357	0.314453	downstream	61722	Map3k9
chr1	191253222	191255131	61.9372	46.7933	27.5193	36.53	-1.15244	4.64939e-06	1.42445e-05	-0.404513	0.00746129	0.0311639	downstream	63942	Nenf
chr9	56263250	56267051	188.774	142.623	205.98	134.593	0.127204	0.296195	0.337418	-0.40437	0.031202	0.0914883	upstream	-104080	Tspan3
chr13	107837082	107839079	50.0535	37.8153	20.7568	13.2278	-1.2508	5.2691e-07	2.20885e-06	-0.404265	0.00188295	0.0112813	inside	51984	Zswim6
chr10	20696134	20697251	3.54893	4.71344	3.21181	2.31758	-0.128445	0.629083	0.666249	0.404229	0.213093	0.370673	inside	28376	Pde7b
chr11	29801108	29802977	17.5322	13.2435	1.23522	1.18013	-3.78726	1.05748e-09	1.82222e-08	-0.40417	0.0857367	0.193237	downstream	23626	4931440F15Rik
chr19	10266518	10268128	8.30592	10.9842	4.06657	4.95025	-0.989377	0.000969349	0.00173004	0.404169	0.106435	0.225826	upstream	-26575	Myrf
chr17	7896136	7897964	9.87011	13.0071	26.6119	8.93288	1.4488	9.42811e-06	2.65553e-05	0.404167	0.164571	0.309235	upstream	-28949	Tagap
chr7	6186098	6188472	11.4858	15.2187	1.36178	1.79383	-3.06476	2.43065e-08	1.82221e-07	0.40414	0.163223	0.307605	upstream	-9804	Galp
chr14	47359325	47363205	264.56	199.916	164.786	125.021	-0.671562	0.000181457	0.000375479	-0.404104	0.0332466	0.0959914	upstream	-12594	Lgals3
chr6	146270154	146272333	9.18431	12.1911	2.11851	10.4187	-2.12824	1.31014e-06	4.76427e-06	0.404008	0.190846	0.343587	inside	230979	Itpr2
chr10	120365556	120367466	11.0269	14.6059	5.11857	3.56321	-1.09284	7.98631e-05	0.000178397	0.404002	0.193018	0.346433	upstream	-23011	9230105E05Rik
chr6	103524937	103527570	30.6058	40.4934	38.852	23.7777	0.369185	0.0226767	0.0317116	0.403871	0.0107718	0.0411475	inside	15379	Chl1
chr1	39767897	39768418	3.73086	2.81484	3.02202	2.45697	-0.283904	0.263162	0.303097	-0.403804	0.12299	0.251126	downstream	37174	Gm3646
chr11	103004534	103008163	84.304	63.7219	82.9187	55.4663	-0.0119301	0.92206	0.932632	-0.403645	0.0443863	0.118817	upstream	-6427	Mir6931
chr5	65474916	65477399	40.7183	30.7859	64.0531	38.1185	0.682876	0.000212417	0.000433117	-0.403592	0.0373461	0.104431	inside	16677	Smim14
chr9	56551179	56553023	38.9412	29.443	19.3615	13.4427	-0.97765	1.45351e-05	3.89064e-05	-0.403358	0.0873134	0.195774	downstream	133152	Lingo1
chr13	28600474	28601610	4.80626	6.35082	2.33497	1.70738	-1.06884	0.00179403	0.00304469	0.403307	0.285747	0.45444	downstream	109831	Mir6368
chr16	97239582	97242412	15.1015	11.3613	1.53696	1.25264	-3.18093	1.93501e-08	1.52819e-07	-0.403217	0.55102	0.702525	upstream	-70262	Dscam
chr10	17527431	17528528	7.6945	10.1591	5.19509	3.45459	-0.519992	0.0316813	0.0431848	0.403214	0.0722042	0.170168	upstream	-195247	Cited2
chr17	36903379	36905231	5.54497	7.33775	1.59854	2.64976	-1.77943	0.000283781	0.000563467	0.403053	0.305287	0.475813	inside	6176	Trim31
chr9	94511081	94513385	12.3321	9.32038	14.3791	17.1912	0.219317	0.251573	0.290972	-0.402977	0.096533	0.210265	downstream	25848	1190002N15Rik
chr5	100525609	100527411	12.9405	9.7976	13.8697	10.2039	0.122765	0.518741	0.560735	-0.40295	0.082347	0.187484	inside	8202	Cops4
chr11	68871251	68873324	29.1303	38.5293	13.2636	31.7848	-1.15988	2.58345e-05	6.4858e-05	0.402811	0.051952	0.133493	upstream	-16264	Rnf222
chr5	113180145	113181960	22.2804	29.4445	8.07639	8.48123	-1.4499	8.83987e-07	3.40911e-06	0.4028	0.0293797	0.0873392	upstream	-17739	2900026A02Rik
chr10	66863196	66865755	86.0605	65.0861	88.0561	63.1973	0.0258982	0.846337	0.865797	-0.402789	0.141381	0.277767	upstream	-140598	Gm31763
chr16	44875243	44877535	13.3455	17.6685	5.04568	3.45106	-1.38718	1.81088e-05	4.73326e-05	0.402782	0.1539	0.294741	inside	9293	Cd200r2
chr14	72938993	72939984	7.78344	10.2876	3.03418	4.84322	-1.40304	0.000280979	0.000558389	0.402782	0.228804	0.389034	upstream	-86114	Gm9199
chr7	64010610	64013194	34.1346	45.1027	38.5643	43.2957	0.197302	0.161138	0.193635	0.402782	0.00698914	0.0296908	upstream	-72987	Klf13
chrX	48233700	48235739	20.961	27.7147	9.89865	10.9877	-1.06482	1.56204e-05	4.15143e-05	0.402748	0.0166467	0.0570306	upstream	-22213	Utp14a
chr12	79749532	79751287	33.4115	25.3054	10.0449	6.2496	-1.75797	2.40343e-07	1.14681e-06	-0.402715	0.151076	0.290756	downstream	362603	Zfp36l1
chr3	27656316	27657884	6.22935	8.23838	3.01784	4.34325	-1.03717	0.000971142	0.00173302	0.402709	0.0767812	0.178045	inside	53339	Fndc3b
chr2	118511696	118513987	16.9046	12.7613	34.4617	33.868	1.07004	1.51407e-05	4.0356e-05	-0.402668	0.0522837	0.134136	upstream	-33146	Srp14
chr1	64050668	64053325	12.7411	16.7557	16.6625	29.4807	0.454606	0.0568147	0.0741341	0.402639	0.125642	0.255099	upstream	-9495	Mir6899
chr6	108306532	108308177	20.8312	27.4975	25.9828	18.3873	0.345753	0.0508106	0.0667968	0.402541	0.0307967	0.0905387	inside	94259	Itpr1
chr6	31809030	31810808	5.56157	7.47463	1.2654	4.22781	-1.6383	0.0118108	0.0173401	0.402357	0.683991	0.802622	upstream	-240368	1700012A03Rik
chr1	170997082	171000301	101.077	76.4569	139.788	64.3618	0.403135	0.0238294	0.0331918	-0.402336	0.0888998	0.198342	upstream	-20233	Fcgr4
chrX	102035717	102038360	39.7242	52.5223	28.9949	28.1614	-0.454628	0.0104591	0.0154994	0.402117	0.0473507	0.124547	downstream	34269	Rgag4
chr5	96091175	96092102	2.88945	3.8185	1.47825	0.475959	-0.931926	0.00955015	0.0142519	0.402019	0.205141	0.360941	inside	69909	Cnot6l
chr1	82282619	82283787	6.77479	5.13193	3.18832	2.64526	-1.05273	0.000485754	0.000919003	-0.402012	0.311635	0.482864	inside	8236	Irs1
chr12	84958507	84960029	5.23701	3.96302	1.73741	1.83813	-1.55458	6.93698e-05	0.000157016	-0.402005	0.154441	0.29539	inside	11618	Arel1
chr11	22849702	22852498	46.8637	61.9378	112.16	123.251	1.26723	5.43555e-07	2.26607e-06	0.40198	0.0048994	0.0226611	inside	8635	B3gnt2
chr6	38705477	38706247	13.8573	18.2905	1.74355	2.72356	-2.94191	1.50735e-08	1.26266e-07	0.40185	0.069775	0.16597	downstream	42794	Clec2l
chr18	37909518	37911150	5.51089	7.27488	28.034	18.6062	2.34395	5.03037e-08	3.24048e-07	0.401544	0.0635182	0.154675	inside	25077	Diap1
chr16	23134923	23137648	62.2126	82.1272	13.3596	9.19637	-2.19732	1.45719e-09	2.30769e-08	0.401417	0.0214722	0.0692025	upstream	-8556	Rfc4
chr2	39202396	39204656	13.9414	10.5663	2.11457	1.37391	-2.6838	3.13751e-08	2.22054e-07	-0.401417	0.244667	0.408079	upstream	-12796	Scai
chr4	59176776	59178802	26.1672	19.7929	19.6111	10.1857	-0.395503	0.0244553	0.0339841	-0.401136	0.018898	0.0626402	upstream	-11760	Ugcg
chr6	72868155	72870208	17.2649	13.0794	6.0291	4.02516	-1.48481	3.86455e-06	1.21095e-05	-0.401001	0.0976058	0.211989	inside	30797	Kcmf1
chr6	115846631	115847962	11.5534	8.74751	12.6155	3.18694	0.0929761	0.620215	0.658161	-0.401001	0.14529	0.282971	inside	6045	Mbd4
chr2	19118944	19121166	14.5805	19.2428	6.86408	8.8423	-1.10613	4.98821e-05	0.000116895	0.400937	0.132909	0.265541	upstream	-79062	Armc3
chr1	93668525	93669517	3.20377	4.23579	1.88076	3.55428	-0.737397	0.0294442	0.0403502	0.400934	0.157444	0.2996	upstream	-16672	Bok
chr9	45943752	45945889	23.8558	18.0473	6.34557	3.83968	-1.8673	3.11631e-07	1.42454e-06	-0.400929	0.0636792	0.15496	upstream	-5230	Mir7087
chr14	21611445	21615998	65.5173	49.6128	34.7192	52.9945	-0.911027	0.000116848	0.000251148	-0.400698	0.00971254	0.0381176	downstream	100854	Dupd1
chr6	54081644	54083642	15.8588	12.0044	2.50697	0.645033	-2.58459	1.19697e-07	6.45739e-07	-0.400228	0.304281	0.474696	inside	42712	Chn2
chr6	126995548	126997581	8.4577	11.167	15.3793	16.2537	0.915403	0.000291053	0.000576593	0.400222	0.0986178	0.213638	upstream	-18977	Fgf6
chr1	137749955	137752713	69.512	91.719	30.6066	50.2075	-1.16403	7.81238e-07	3.07746e-06	0.400197	0.00557419	0.0250075	upstream	-215120	Mir181a-1
chr7	64399711	64401814	40.9936	31.0346	10.3527	7.62869	-1.9598	9.78464e-08	5.50054e-07	-0.400052	0.207056	0.363296	inside	7992	Mcee
chr11	88550075	88551973	18.1643	13.7941	4.77697	7.26213	-1.91508	9.9117e-06	2.77546e-05	-0.399605	0.150301	0.289796	inside	167205	Msi2
chr1	151095460	151096531	4.83939	3.66087	1.14761	0.321042	-2.07042	0.000112084	0.000241955	-0.399533	0.340035	0.51167	upstream	-42037	C730036E19Rik
chr11	34769832	34772419	60.5332	45.8788	29.9879	13.6393	-1.00636	4.83568e-06	1.47532e-05	-0.399403	0.041293	0.112651	inside	12779	Dock2
chr8	94340286	94341932	13.0186	9.87588	4.61078	4.88349	-1.49165	1.60248e-05	4.24581e-05	-0.39938	0.146793	0.284809	inside	11902	Slc12a3
chr19	31959605	31960570	13.1351	17.3039	7.627	7.64632	-0.739831	0.00511815	0.00800578	0.399379	0.348754	0.52058	downstream	91328	A1cf
chr2	132709407	132711971	112.746	85.461	3.96922	3.02892	-4.79495	2.51863e-12	6.40685e-10	-0.399325	0.0307954	0.0905387	inside	20407	1110034G24Rik
chr16	49801288	49802045	5.48365	7.24292	2.87799	3.06259	-0.919949	0.00193704	0.00326747	0.39927	0.12964	0.260824	upstream	-53987	Cd47
chr1	36571883	36572935	12.9432	9.81248	51.1692	11.0418	1.9558	7.22471e-08	4.3201e-07	-0.399246	0.203892	0.359618	upstream	-14028	Sema4c
chr4	55740812	55741816	2.11008	2.78621	0.380123	0.260883	-2.36981	0.000168562	0.000351135	0.39918	0.562145	0.711029	upstream	-208839	Klf4
chr2	178497121	178499160	26.5661	35.0244	5.12373	9.03856	-2.35493	5.95473e-09	6.31365e-08	0.399178	0.0585834	0.145707	downstream	67626	Cdh26
chr12	3739128	3741290	79.4942	60.2538	133.113	69.9068	0.765135	2.86117e-05	7.10491e-05	-0.399085	0.0403108	0.110699	upstream	-66770	Dnmt3a
chr12	84761243	84768225	98.4867	74.6695	506.075	335.716	2.38338	8.74821e-11	3.62806e-09	-0.399003	0.0410528	0.112168	inside	8378	Npc2
chr4	45818426	45820200	3.09146	4.09209	6.98168	9.19251	1.23904	0.000400118	0.000771004	0.398998	0.235777	0.397243	inside	7514	Igfbpl1
chr16	78531346	78533317	7.89	5.98755	3.37404	2.98845	-1.17358	0.000690383	0.00126711	-0.398983	0.208603	0.36501	upstream	-27983	4930478L05Rik
chr2	27417676	27419411	51.2198	38.8562	15.5905	8.50772	-1.68959	3.03574e-08	2.16301e-07	-0.398819	0.0317124	0.0925993	inside	8281	Vav2
chr16	4425126	4426340	10.045	13.2546	2.04058	2.81537	-2.27235	2.89312e-07	1.3383e-06	0.39876	0.0612886	0.150583	upstream	-5235	Adcy9
chr14	61645215	61650672	98.9905	75.0911	148.84	156.134	0.595242	0.000269933	0.000538108	-0.398699	0.017664	0.0596119	upstream	-15834	Mir15a
chr14	61665227	61667078	15.3578	11.649	18.9799	13.0892	0.28886	0.100449	0.125267	-0.398649	0.120215	0.246834	inside	16221	Dleu2
chr16	32059713	32061243	6.48409	4.92476	4.98248	4.93467	-0.368567	0.100827	0.125709	-0.398621	0.116258	0.240884	inside	18864	Pak2
chr11	83655125	83659624	54.1809	41.0982	285.43	157.293	2.40914	8.95566e-11	3.69165e-09	-0.398611	0.0590897	0.146655	upstream	-5209	Ccl4
chr3	93374587	93376468	7.00848	9.24493	2.3127	1.69515	-1.57729	1.58816e-05	4.21183e-05	0.398569	0.124449	0.253238	upstream	-18170	Rptn
chr16	75886494	75887839	8.12786	6.14933	4.38059	3.17753	-0.879673	0.00521194	0.00814253	-0.398542	0.204105	0.359774	inside	22100	Samsn1
chr7	83813173	83816707	19.8787	15.1059	29.8664	38.8844	0.597439	0.00169706	0.00289246	-0.398506	0.0710146	0.167955	upstream	-20101	1700026D08Rik
chr2	89134653	89136085	6.20163	8.18809	5.52726	6.75175	-0.152053	0.497445	0.539823	0.39833	0.0945139	0.207159	upstream	-9640	Olfr1222
chr8	83747545	83749759	43.9374	33.3045	24.2573	22.5457	-0.835938	3.06124e-05	7.54629e-05	-0.398312	0.0380493	0.105982	upstream	-7341	Cd97
chr3	146421599	146422866	3.48311	4.59071	2.47768	2.7792	-0.416804	0.172177	0.2058	0.398289	0.302503	0.472736	inside	17591	Ssx2ip
chr6	114361657	114362963	11.9095	9.05176	4.51805	2.95651	-1.34642	4.52734e-05	0.000107081	-0.398192	0.380669	0.552431	upstream	-35625	Hrh1
chr2	102383303	102385017	5.2779	3.98352	44.0328	9.48489	3.07549	1.60429e-10	5.26592e-09	-0.398162	0.109351	0.23029	inside	16740	Trim44
chr17	5218767	5221534	18.668	14.1556	7.92994	10.3459	-1.22202	1.0217e-05	2.85095e-05	-0.398121	0.028132	0.0845581	downstream	198617	Ldhal6b
chr4	125054464	125056456	19.7981	26.0698	2.32082	2.61575	-2.96844	6.81646e-08	4.13213e-07	0.398072	0.188776	0.341037	overlapEnd	10197	Dnali1
chr11	117954367	117954994	5.52447	7.23663	16.1185	13.4028	1.60768	4.01012e-06	1.25091e-05	0.398061	0.270309	0.437471	downstream	14686	Socs3
chr12	100739256	100741051	26.6271	20.2005	13.7351	11.9747	-0.942309	4.36905e-05	0.000103714	-0.398035	0.0121591	0.0450474	upstream	-15126	Rps6ka5
chr7	138757927	138759499	9.44135	12.4479	5.04459	6.22079	-0.923152	0.000872992	0.00157208	0.397843	0.417831	0.587924	downstream	87554	Mapk1ip1
chr17	48277832	48279121	26.5781	20.1617	5.93163	5.02813	-2.14911	1.94386e-08	1.5326e-07	-0.397773	0.0293116	0.087198	downstream	14182	Treml4
chr18	77054053	77055770	8.68835	11.4422	18.2971	19.1659	1.12193	2.89528e-05	7.17949e-05	0.397713	0.246599	0.410306	upstream	-7616	Katnal2
chr3	93596340	93598676	17.6162	23.2229	10.0075	9.1202	-0.800229	0.000263141	0.000525759	0.39767	0.0873917	0.195866	downstream	42392	S100a10
chr3	129552093	129554343	9.80724	12.9257	3.83835	2.85444	-1.33775	3.09132e-05	7.61167e-05	0.397642	0.0360067	0.101715	inside	20833	Elovl6
chr1	153634788	153635807	2.55483	3.34785	1.26519	1.05781	-0.895652	0.030824	0.0421018	0.397585	0.391586	0.562765	upstream	-17738	Rgs8
chr6	34481426	34481984	2.15498	2.84547	1.33049	0.87518	-0.614535	0.107018	0.132789	0.397538	0.282012	0.45028	inside	5350	Bpgm
chr17	50750286	50752336	14.9869	19.7471	4.36523	5.40447	-1.74422	1.17613e-06	4.34244e-06	0.397475	0.216391	0.374772	downstream	52631	Btg3
chr3	36449324	36450892	18.0787	13.728	58.2803	53.7279	1.71263	1.84601e-08	1.47388e-07	-0.397433	0.026793	0.0815076	downstream	25416	Mir7009
chr13	75992185	75994008	28.1388	21.3331	9.98144	3.62422	-1.47681	5.68383e-07	2.35093e-06	-0.397312	0.0808474	0.185067	inside	25358	Spata9
chr1	46921197	46922662	10.2853	7.80959	2.59204	1.66917	-1.98603	2.46539e-06	8.19249e-06	-0.397281	0.134367	0.267669	upstream	-68421	Slc39a10
chr1	139006717	139008355	12.7668	16.804	6.63018	6.26853	-0.929922	0.000245005	0.000492833	0.397242	0.0630595	0.153842	downstream	29880	4930596I21Rik
chr6	82862193	82864616	48.5661	63.9769	17.2456	32.4606	-1.49181	2.63221e-07	1.23629e-06	0.397021	0.0152159	0.0533012	downstream	18449	2310069B03Rik
chr5	35721988	35723448	20.9071	15.8795	18.1636	17.5963	-0.175419	0.254976	0.294471	-0.397012	0.0422346	0.114494	inside	6558	Sh3tc1
chr16	31293631	31294722	12.9335	17.0294	3.04112	2.68127	-2.06793	1.93197e-07	9.55273e-07	0.396921	0.0314065	0.0919093	upstream	-18479	Mir1195
chr15	67513235	67515269	60.7129	46.1079	36.8913	40.6238	-0.698446	0.000273566	0.000544785	-0.396885	0.0587173	0.14598	downstream	287484	1700012I11Rik
chr7	47145817	47147058	5.34969	4.03704	1.90337	2.09309	-1.4179	0.000142031	0.000300041	-0.396768	0.299868	0.469772	upstream	-12754	Ptpn5
chr2	27349416	27351462	35.5594	46.7957	6.64103	9.56236	-2.45553	6.3713e-09	6.62076e-08	0.396762	0.122986	0.251126	inside	76386	Vav2
chr5	146780724	146782315	15.9212	12.0934	6.83997	4.63958	-1.1926	1.41174e-05	3.78987e-05	-0.396594	0.0733301	0.17214	inside	13436	Usp12
chr1	74033484	74035442	8.77889	6.70044	1.32631	0.674187	-2.79457	1.31859e-05	3.56907e-05	-0.396497	0.556536	0.706573	inside	89984	Tns1
chr3	115269381	115271603	11.7418	8.93085	5.57554	10.7912	-1.05545	0.000194228	0.000398955	-0.396492	0.129151	0.260204	downstream	189528	Olfm3
chr1	135593449	135595696	20.5811	15.6451	9.79573	10.5514	-1.10342	0.000147154	0.00030987	-0.396396	0.196768	0.350928	upstream	-9217	Nav1
chr8	79679323	79681326	10.131	13.3301	6.05403	9.22661	-0.722171	0.0020743	0.00347998	0.396262	0.0273678	0.0828498	downstream	31416	Abce1
chr19	41013761	41017060	13.6922	10.3975	13.8748	17.0144	-0.115311	0.651107	0.68694	-0.396174	0.214792	0.372797	upstream	-13864	Dntt
chr6	53589264	53593468	113.16	86.0134	303.207	254.549	1.43705	2.10838e-08	1.62947e-07	-0.395952	0.0109374	0.0416219	inside	17993	Creb5
chr7	84664405	84666269	5.6489	7.49069	15.1756	23.5516	1.46196	1.43771e-05	3.85397e-05	0.395862	0.16312	0.307465	inside	14014	Zfand6
chr8	123033414	123035040	47.7272	36.2704	16.7895	10.3279	-1.48854	1.01055e-07	5.63518e-07	-0.395845	0.0130361	0.0474458	inside	8057	Ankrd11
chr10	62287316	62288620	5.17763	6.81852	3.26264	2.86822	-0.656223	0.0212721	0.0298925	0.395817	0.144851	0.28244	downstream	35531	Tacr2
chr10	93048533	93052194	5.85765	7.73296	24.7646	5.11712	2.06702	9.62912e-08	5.429e-07	0.395737	0.10436	0.222686	upstream	-110511	Cdk17
chr5	137723309	137724966	11.3459	14.9282	13.0342	5.07864	0.164485	0.497192	0.539577	0.395634	0.12531	0.25454	downstream	15860	Nyap1
chr1	119491987	119495739	21.9419	28.8593	12.8734	24.8208	-0.738614	0.000382604	0.000739819	0.395587	0.0455806	0.1212	inside	10919	Ralb
chr5	102501392	102503935	119.2	90.6085	25.9622	14.6108	-2.17993	8.99749e-10	1.6323e-08	-0.395539	0.051816	0.13324	inside	21274	Arhgap24
chr5	123057380	123059173	34.9007	26.5214	20.0912	27.4167	-0.776543	0.000153644	0.000322476	-0.395373	0.0164411	0.0564858	upstream	-11456	Morn3
chr5	149221265	149222322	5.36232	7.03013	1.30371	1.45818	-1.99454	1.34614e-05	3.63316e-05	0.395328	0.338564	0.509993	downstream	37235	Uspl1
chr10	18429864	18431589	11.3055	14.917	3.9412	4.85623	-1.47524	8.58957e-06	2.44543e-05	0.39514	0.187931	0.340106	inside	23052	Nhsl1
chr1	163963511	163965672	18.2256	24.0035	5.24656	4.48241	-1.77449	1.07838e-06	4.03648e-06	0.395095	0.0865973	0.194684	inside	30189	BC055324
chr6	71415063	71416524	6.50838	8.56162	3.62364	3.61274	-0.836297	0.00297083	0.00484703	0.395063	0.127249	0.257497	inside	24843	Rmnd5a
chr4	152071137	152072913	11.9153	9.07564	1.63816	1.18461	-2.8369	5.71394e-06	1.70679e-05	-0.395054	0.271739	0.439048	upstream	-14837	Plekhg5
chr4	88176627	88180396	19.3003	14.6987	83.9575	54.6832	2.14627	2.27671e-09	3.16954e-08	-0.394953	0.0743903	0.174039	downstream	56473	Mir491
chr3	115681644	115683730	68.4758	52.0511	21.8819	25.3464	-1.62223	7.53472e-08	4.46942e-07	-0.394945	0.0122889	0.045439	downstream	32368	S1pr1
chr19	21941900	21943508	20.344	26.8094	49.9207	48.6552	1.36829	1.83792e-06	6.36263e-06	0.394818	0.145995	0.283939	downstream	164365	Tmem2
chr4	154933158	154936628	82.8672	63.023	87.6331	31.2892	0.0894649	0.466386	0.509548	-0.394777	0.0547495	0.138585	upstream	-6816	Tnfrsf14
chr10	19031400	19034728	15.848	20.8202	94.8939	167.795	2.58637	1.83361e-10	5.70471e-09	0.394775	0.062624	0.153036	upstream	-17654	Tnfaip3
chr11	86601221	86604929	126.326	166.116	270.366	329.49	1.11588	3.51307e-07	1.57306e-06	0.394713	0.00720149	0.030361	upstream	-18917	Mir21a
chr10	15757128	15758538	4.69648	6.18224	1.8026	2.18956	-1.3883	0.000206182	0.000421622	0.394686	0.246479	0.410139	downstream	997545	Nmbr
chr11	121766559	121769522	11.3443	14.9307	10.1105	29.9581	-0.169951	0.363816	0.406891	0.394619	0.0867456	0.194897	upstream	-62177	Ptchd3
chr1	185229094	185231158	30.2329	22.9913	21.5467	15.7091	-0.454384	0.00993979	0.0147894	-0.394211	0.025213	0.0778959	upstream	-12799	Snora36b
chr8	36121848	36124356	67.7514	51.5148	75.7361	105.789	0.184003	0.157301	0.189347	-0.39414	0.00919478	0.0365061	inside	28275	D8Ertd82e
chr4	120944286	120944975	2.90598	2.20398	1.31458	1.10474	-1.11895	0.00254609	0.00420575	-0.394022	0.194192	0.347769	inside	7071	Zfp69
chr2	30689381	30693136	108.906	143.104	38.8581	59.1283	-1.49951	5.96659e-07	2.44996e-06	0.393952	0.0683406	0.163303	upstream	-29951	Mir3089
chr13	113012971	113014227	3.30373	4.33031	7.33339	1.75042	1.16524	0.000358096	0.000696927	0.393919	0.116418	0.241146	downstream	19732	Mcidas
chr8	106971345	106974013	31.7308	24.1327	13.6439	19.3644	-1.2254	6.98469e-06	2.0412e-05	-0.393867	0.0579069	0.144485	inside	36930	Sntb2
chrX	167132081	167134493	13.6387	10.3716	39.5252	52.2941	1.54911	7.97638e-07	3.13011e-06	-0.393834	0.0406565	0.111395	upstream	-62917	Gm8817
chr8	80968228	80970397	20.3105	26.7201	13.4622	19.009	-0.569164	0.00908997	0.0136204	0.393833	0.0764127	0.177405	downstream	45594	Usp38
chr7	25106162	25110019	25.7605	19.5789	97.5123	36.9706	1.93113	2.80234e-09	3.64883e-08	-0.393783	0.0670537	0.160938	upstream	-10915	Mir6537
chr3	103102235	103103834	5.34461	4.06766	4.3589	3.04398	-0.296272	0.256001	0.295558	-0.39377	0.11289	0.235589	upstream	-24521	Dennd2c
chr11	82004090	82008714	180.201	236.726	192.572	48.9963	0.0395608	0.846119	0.865644	0.393666	0.220394	0.379457	upstream	-29174	Ccl2
chr13	30785137	30788634	64.5264	84.7057	20.3379	78.7299	-1.78733	1.0664e-06	4.00107e-06	0.393578	0.187328	0.339365	downstream	37629	Irf4
chr1	182927675	182929671	50.9881	66.9512	3.33167	3.61515	-3.89745	2.82649e-11	1.87792e-09	0.393533	0.0776239	0.179556	upstream	-26114	Tlr5
chr14	66803541	66806168	12.4942	9.51377	32.9806	19.978	1.39641	4.67024e-06	1.4298e-05	-0.393481	0.131415	0.263403	inside	63746	Dpysl2
chr7	80472828	80474718	7.16742	9.42385	30.2637	26.2824	2.11532	8.03078e-08	4.70033e-07	0.393412	0.0626068	0.153003	inside	61225	Blm
chr2	155342361	155344120	7.36153	9.65809	2.6645	2.20151	-1.42139	4.61965e-05	0.000109044	0.393208	0.123856	0.252322	upstream	-13576	Mir695
chr2	120007244	120009734	15.6974	20.6242	23.7796	22.8214	0.613354	0.0010613	0.00188056	0.3931	0.0531421	0.135589	upstream	-9027	Mir7665
chr10	26841875	26842604	4.80113	3.65055	2.86043	1.30021	-0.728194	0.0191021	0.0270885	-0.393044	0.134937	0.268501	inside	69729	Arhgap18
chr5	142746873	142747488	2.63654	2.00975	1.62402	1.11403	-0.681329	0.039947	0.0535075	-0.392903	0.213029	0.37059	downstream	45080	Slc29a4
chr2	31117909	31119719	23.7369	18.0731	23.3826	35.8661	-0.0181439	0.912548	0.924539	-0.392888	0.0361828	0.102111	upstream	-22314	Fnbp1
chr16	14307029	14308688	8.92407	6.79838	5.18223	5.42931	-0.792414	0.00265918	0.00438016	-0.392842	0.0699566	0.166281	inside	9474	Fopnl
chr7	97153350	97155943	43.2404	32.9321	18.5315	11.5994	-1.21438	1.05209e-06	3.95463e-06	-0.392829	0.0488823	0.127634	inside	72896	Gab2
chr19	41481222	41484551	30.6172	40.1754	42.8108	43.4989	0.479503	0.0198425	0.0280481	0.392826	0.0329124	0.0951759	upstream	-66752	Lcor
chr15	5516775	5518744	40.0807	30.5462	81.9271	69.3079	1.04933	1.95913e-06	6.72166e-06	-0.392664	0.00831645	0.0338458	inside	21443	5430437J10Rik
chr16	45142105	45143706	15.069	19.7889	4.53668	4.20233	-1.73629	1.38768e-06	4.9955e-06	0.392555	0.0635688	0.154736	inside	15767	Slc35a5
chr7	125613477	125615071	32.9264	25.0929	10.0582	4.75293	-1.69668	8.2236e-08	4.79326e-07	-0.392531	0.0488277	0.127515	inside	10846	Il21r
chr17	43572943	43575376	27.5371	36.1665	16.8094	20.2098	-0.573426	0.0063893	0.00982353	0.392343	0.720038	0.827808	inside	5710	Pla2g7
chr11	118311344	118313584	54.0116	70.9123	70.4429	53.19	0.363408	0.0219923	0.0308259	0.392341	0.0752409	0.175531	upstream	-22220	Usp36
chr3	108689305	108691177	11.0623	8.44193	11.4514	6.9071	0.0581127	0.733446	0.763911	-0.392333	0.23978	0.402078	inside	32058	Gpsm2
chr2	31238495	31239919	14.416	10.986	3.59564	3.61762	-2.11189	5.49546e-06	1.64849e-05	-0.39228	0.356436	0.528303	upstream	-6715	Ncs1
chr5	130277577	130279115	12.5086	16.418	7.84741	9.17883	-0.658947	0.00286466	0.00468811	0.392267	0.0325407	0.0943322	inside	21310	Tyw1
chr17	87375923	87376737	10.3341	7.86304	5.23559	3.69992	-0.931203	0.00105244	0.00186643	-0.39209	0.141656	0.278124	downstream	51411	1700011E24Rik
chr6	52680186	52683557	25.1972	19.1228	88.7461	68.6431	1.83635	4.9766e-09	5.53199e-08	-0.391969	0.140919	0.277103	upstream	-31856	Tax1bp1
chr5	31228582	31230111	6.34838	4.82852	1.61107	1.04954	-1.93958	8.73937e-06	2.48089e-05	-0.391761	0.125048	0.254113	upstream	-8801	Ppm1g
chr19	9074406	9077391	145.122	110.616	72.01	43.6231	-1.03679	1.23011e-05	3.35558e-05	-0.391719	0.163276	0.30769	downstream	12058	Scgb1a1
chr9	50840871	50842011	4.88206	6.37818	1.41963	1.20997	-1.71978	5.83889e-05	0.000134657	0.391633	0.207873	0.36414	upstream	-15482	Ppp2r1b
chr6	88033117	88034610	15.0628	11.478	6.77674	4.83808	-1.14201	2.5356e-05	6.3774e-05	-0.391574	0.0368255	0.103338	inside	11153	Rab7
chr5	124393176	124394384	3.49063	4.59312	1.79514	2.47003	-0.926984	0.00915014	0.0137053	0.391489	0.20994	0.36653	inside	32134	Sbno1
chr5	143578817	143581683	22.9492	30.0846	8.84379	12.2538	-1.34631	2.00971e-05	5.19067e-05	0.39148	0.105943	0.22511	downstream	31545	Fam220a
chr19	6097165	6099283	7.24176	9.4878	5.99066	10.188	-0.34311	0.195816	0.231521	0.391467	0.293167	0.46237	upstream	-7573	Naaladl1
chr1	155073953	155076686	69.0387	52.5931	38.9536	30.7533	-0.78948	6.95205e-05	0.000157323	-0.391388	0.0370932	0.103902	downstream	24316	Ier5
chr2	69014446	69016521	18.4398	14.0785	5.08674	5.46885	-1.82224	2.30355e-06	7.72947e-06	-0.391103	0.118728	0.244599	upstream	-120315	Nostrin
chr2	91876158	91877268	6.65199	5.07168	28.1875	10.3473	2.08911	1.85185e-08	1.4777e-07	-0.391041	0.0723048	0.170338	upstream	-45475	Chrm4
chr13	117278723	117280037	14.8222	19.4259	4.76909	3.87863	-1.61543	1.10306e-06	4.11464e-06	0.391026	0.0496315	0.129135	downstream	58808	Emb
chr7	122296626	122299304	23.2479	30.4965	9.06206	11.0988	-1.36798	5.27327e-06	1.59011e-05	0.391022	0.0649849	0.15725	inside	8841	Prkcb
chr1	6405996	6407191	5.77401	4.41134	5.81033	4.62548	0.02639	0.904179	0.917336	-0.390792	0.0978806	0.212401	downstream	47264	Fam150a
chr7	75641540	75646079	26.9489	35.4824	53.1714	80.4637	1.03178	6.80408e-06	1.99491e-05	0.390789	0.194174	0.347757	inside	188277	Akap13
chr5	113858630	113860032	15.1164	11.5057	3.49116	3.10707	-2.08608	1.91986e-07	9.50081e-07	-0.390764	0.0872745	0.195697	upstream	-28830	Selplg
chr4	145584590	145586321	22.9388	17.4813	17.2905	15.1502	-0.409529	0.016858	0.0241101	-0.39069	0.0473522	0.124547	upstream	-31689	Gm13212
chr8	124617156	124618649	10.4852	7.9887	2.76317	1.12465	-1.95408	1.08799e-05	3.0146e-05	-0.390629	0.218571	0.377437	inside	41792	Capn9
chr11	32563503	32566432	56.5215	74.1246	21.5013	33.4337	-1.38822	3.98641e-07	1.7454e-06	0.39053	0.0268022	0.0815295	inside	31703	Stk10
chr12	110775562	110778707	74.2026	56.5721	18.3417	18.9792	-2.02075	2.35758e-08	1.77705e-07	-0.390522	0.0750874	0.175243	inside	39186	Wdr20
chr3	84826426	84828453	18.0393	13.7336	61.4751	9.76605	1.7625	1.73018e-07	8.73338e-07	-0.390504	0.0585146	0.145587	inside	11864	Fbxw7
chr18	11915913	11916586	3.14647	2.38922	1.32533	0.908916	-1.23378	0.00125847	0.00219868	-0.390458	0.405126	0.575781	upstream	-75812	Mir1901
chr3	31105689	31107504	11.8229	15.4839	14.7395	9.2389	0.336749	0.054945	0.0718587	0.390364	0.0660766	0.159209	inside	11539	Skil
chr18	6483860	6485386	10.2789	13.4776	7.98978	11.4342	-0.342558	0.0762019	0.0972362	0.390351	0.038268	0.106445	downstream	6023	Mir1893
chr3	89384771	89386104	24.7764	32.4358	11.1726	13.0817	-1.16386	6.81153e-06	1.99695e-05	0.39034	0.0872362	0.195642	upstream	-6425	Gm15417
chr2	155878416	155880217	35.6444	46.7384	13.0444	36.1465	-1.44263	6.12642e-07	2.5056e-06	0.390329	0.0141225	0.0504739	upstream	-44462	Fam83c
chr16	7419522	7420207	1.53651	2.07481	0.187374	0.245834	-2.88599	0.000292286	0.000578846	0.39029	0.535267	0.690371	downstream	350030	Rbfox1
chr1	191084820	191087929	55.2252	42.1445	96.0246	57.8387	0.79143	4.05647e-05	9.70631e-05	-0.390174	0.0490348	0.127977	upstream	-12039	Batf3
chr6	71928557	71931542	74.9256	98.1389	84.7975	56.3136	0.21201	0.0984123	0.122934	0.390172	0.0801865	0.183863	inside	20998	Polr1a
chr9	114591702	114593686	20.7406	27.1855	8.96935	8.2549	-1.18701	7.63399e-06	2.20729e-05	0.390117	0.0258794	0.0793571	upstream	-28325	Trim71
chr2	155317687	155319728	13.8756	18.1742	5.68091	8.59965	-1.28772	1.13457e-05	3.12503e-05	0.390086	0.0600184	0.148261	upstream	-38108	Mir695
chr4	98436044	98437648	23.6953	18.0799	7.39474	3.14594	-1.66704	2.44367e-07	1.16272e-06	-0.390005	0.0436342	0.117354	inside	41021	Inadl
chr3	15345144	15347752	5.76887	7.54696	18.3191	10.1594	1.73169	4.37848e-06	1.35204e-05	0.389935	0.119312	0.245516	upstream	-14146	Gm9733
chr2	148899801	148902634	26.7699	20.4183	8.55504	6.32977	-1.62861	1.72603e-06	6.03411e-06	-0.389801	0.148905	0.28789	upstream	-25750	Cst3
chr11	104424435	104426911	76.7594	58.5785	23.0413	35.605	-1.72016	3.56997e-08	2.46516e-07	-0.389758	0.00883783	0.0354688	inside	16618	Kansl1
chr3	54589670	54590485	2.4961	3.25907	2.05726	1.41994	-0.230983	0.48478	0.527326	0.389739	0.428399	0.597324	upstream	-103026	Supt20
chr12	65188926	65190002	4.88762	3.73881	7.33116	6.07868	0.599921	0.0109754	0.0162025	-0.389737	0.167237	0.312822	upstream	-16884	Mis18bp1
chr5	64794170	64796677	50.5177	38.5524	57.4058	23.3616	0.20947	0.128904	0.157649	-0.389637	0.0140767	0.0503573	upstream	-8098	Klf3
chr4	119313430	119314601	3.92764	3.00298	0.989228	0.602779	-1.99206	0.000161698	0.000337987	-0.389459	0.269053	0.436208	inside	6507	Ppih
chr1	157038203	157040227	19.7725	25.9139	4.91451	4.93828	-1.99961	3.0804e-07	1.41072e-06	0.389447	0.0710376	0.167981	downstream	69430	Tex35
chr18	60761822	60764243	110.449	84.319	14.8035	15.4138	-2.8972	2.46262e-09	3.34225e-08	-0.389097	0.029095	0.0866757	upstream	-11563	Rps14
chr6	34233641	34235713	12.838	9.85074	16.9884	22.0203	0.429865	0.0194272	0.0275135	-0.389056	0.22292	0.382149	upstream	-57623	Slc35b4
chr13	83582240	83585890	42.733	32.6485	26.6877	13.0112	-0.636603	0.00166927	0.00284878	-0.389048	0.0469856	0.123969	inside	80032	Mef2c
chr5	5418314	5421300	124.206	94.8308	237.496	142.062	0.943069	3.39137e-06	1.08178e-05	-0.388965	0.065172	0.157599	upstream	-39556	Cdk14
chr1	87281618	87282453	4.40328	5.75913	2.37516	1.97003	-0.859211	0.00750276	0.0114035	0.388946	0.218892	0.377773	inside	17673	Efhd1
chr12	111429123	111431591	42.9266	56.2617	64.6684	81.9993	0.618695	0.000334794	0.000655715	0.388906	0.0214343	0.0690961	upstream	-12303	Tnfaip2
chr6	86771370	86774186	113.904	86.9627	179.563	108.998	0.66027	0.000116426	0.000250342	-0.388852	0.0373911	0.104536	inside	20806	Anxa4
chr9	122121828	122123695	23.0691	30.1968	5.06972	4.07914	-2.15859	4.7415e-08	3.08544e-07	0.388841	0.0367323	0.103213	inside	5497	Snrk
chr19	32531757	32533623	6.89669	8.99069	4.43307	2.09771	-0.570883	0.0215206	0.030221	0.388801	0.336846	0.508308	downstream	46922	Minpp1
chr13	37760276	37761942	8.43523	11.0508	2.9499	2.83004	-1.49316	1.44075e-05	3.86136e-05	0.388649	0.0879303	0.196716	upstream	-64928	Rreb1
chr1	181244447	181248397	115.279	88.0241	160.084	172.959	0.493702	0.00092344	0.00165453	-0.388614	0.014269	0.0508767	upstream	-34444	Wdr26
chr5	53539399	53540913	34.9381	26.6695	42.6494	43.224	0.303942	0.0417097	0.0556832	-0.388585	0.075893	0.176563	upstream	-15622	Rbpj
chrX	50566451	50567219	6.17427	4.7134	2.18525	1.79038	-1.46905	8.75983e-05	0.000193973	-0.388402	0.171103	0.31831	inside	68423	Firre
chr9	63037517	63038562	3.4402	4.50721	4.5365	3.16841	0.410743	0.123022	0.151011	0.388396	0.164057	0.30862	upstream	-57161	Pias1
chr17	26501876	26503810	37.469	28.6213	35.2817	33.0708	-0.0712694	0.583979	0.623771	-0.388319	0.0470919	0.124125	downstream	5629	Dusp1
chr3	10076202	10078179	7.44052	9.76975	2.37559	2.33657	-1.62722	1.29755e-05	3.5191e-05	0.38826	0.215684	0.373915	upstream	-11086	Gm9833
chr14	75024092	75026125	26.9998	35.3375	38.2619	28.3118	0.560103	0.00666261	0.0102103	0.388238	0.0691976	0.164876	inside	9082	5031414D18Rik
chr10	120613032	120618903	230.787	176.337	77.1096	54.2924	-1.57037	5.83332e-08	3.64546e-07	-0.388044	0.181614	0.33206	upstream	-139033	Hmga2
chr3	104500198	104502863	18.8187	14.3778	23.087	30.4604	0.269495	0.136231	0.165923	-0.388044	0.0925272	0.204096	inside	10326	Lrig2
chr9	50903890	50907562	35.6171	27.214	14.3631	6.94442	-1.27804	1.995e-05	5.15584e-05	-0.388023	0.0400858	0.110224	downstream	48803	Ppp2r1b
chr19	24526095	24527677	7.56558	9.86108	1.25223	2.6478	-2.39735	4.35126e-05	0.000103327	0.387996	0.44559	0.6127	inside	28941	Pip5k1b
chr15	80886328	80888798	9.47741	12.3937	41.9317	14.7938	2.16054	3.20258e-09	4.03806e-08	0.387886	0.105746	0.224782	upstream	-52475	Mir5113
chr18	46456982	46459277	42.5793	32.5047	27.8024	25.6668	-0.590915	0.00189386	0.00320092	-0.387877	0.0994257	0.215043	downstream	7686	Mospd4
chr3	52179030	52181850	75.6025	98.8985	46.5129	51.0091	-0.689211	0.000116593	0.000250651	0.387842	0.0137875	0.0495799	upstream	-75434	Maml3
chr14	54350997	54351936	3.67253	2.79654	3.73465	3.23848	0.0859795	0.733506	0.763954	-0.387809	0.479972	0.643128	upstream	-9374	Oxa1l
chrX	13492754	13493722	3.82621	5.01888	0.761347	0.851124	-2.29597	1.01714e-05	2.83952e-05	0.387734	0.213613	0.371347	downstream	25567	Nyx
chr9	55114372	55118145	45.4581	34.7448	70.7004	29.1062	0.657682	0.000196172	0.000402655	-0.387721	0.0153731	0.0537258	upstream	-33110	Ube2q2
chr5	64101586	64103317	7.93536	10.3931	3.49192	4.14069	-1.16971	0.000116567	0.000250608	0.387706	0.0919139	0.203316	inside	9503	Pgm1
chr1	80712932	80717473	56.25	42.9897	84.8658	80.5025	0.605552	0.000512084	0.000964283	-0.387703	0.0127173	0.0466069	inside	43351	Dock10
chr11	106097652	106099546	36.7332	28.0649	39.388	24.6929	0.11438	0.389301	0.432577	-0.387649	0.0258155	0.0792354	inside	13698	Map3k3
chr1	125575971	125578519	18.4226	14.0849	43.2027	21.5932	1.24808	8.42324e-07	3.27625e-06	-0.387638	0.092609	0.204181	inside	16230	Slc35f5
chr17	62642595	62643463	3.69504	4.80026	1.06178	1.92863	-1.83162	0.000145994	0.000307627	0.387452	0.461343	0.626492	inside	238288	Efna5
chr4	137882973	137884382	17.1408	22.3869	19.1211	26.2016	0.181025	0.236347	0.275017	0.387421	0.0346808	0.0989169	inside	21442	Ece1
chr11	111096618	111097631	6.02021	4.59009	6.18112	8.68836	0.00540489	0.98074	0.983673	-0.387407	0.346455	0.518229	downstream	30961	Kcnj2
chr4	59843671	59845654	12.7576	16.6778	44.4645	18.5993	1.82371	4.55342e-08	2.98559e-07	0.387365	0.0668388	0.160646	inside	39013	Snx30
chr5	125140706	125142636	12.9456	9.86778	7.37815	6.13951	-0.786751	0.000607404	0.00112809	-0.387347	0.149689	0.28893	inside	37543	Ncor2
chr11	62184310	62188171	33.3621	43.6556	231.649	293.669	2.80941	3.62171e-11	2.16137e-09	0.387321	0.0279046	0.0840601	upstream	-62743	Adora2b
chr2	148535052	148537314	17.2211	22.5107	6.26355	4.70467	-1.44986	2.80792e-06	9.18836e-06	0.387295	0.124828	0.253846	upstream	-92648	Cd93
chr11	60090474	60092177	7.07182	9.29517	2.87537	3.29355	-1.26164	0.000148752	0.000312955	0.387266	0.20204	0.357448	upstream	-13686	Rai1
chr8	13643938	13645620	37.1529	48.5772	11.7242	7.46586	-1.64094	7.20761e-08	4.3111e-07	0.387212	0.0451909	0.120439	inside	32808	Rasa3
chr4	136034880	136035848	14.5498	11.1095	4.70277	3.46189	-1.63796	8.16313e-06	2.33773e-05	-0.387157	0.105659	0.224671	upstream	-13715	Tceb3
chr8	111623790	111625128	18.0702	13.8116	7.75982	11.0943	-1.1944	9.50533e-06	2.67496e-05	-0.387059	0.0293892	0.0873488	downstream	5863	Ldhd
chr2	130953509	130955621	37.9717	29.03	5.29739	7.27568	-2.80727	2.48056e-09	3.3571e-08	-0.387004	0.0202138	0.065963	inside	48070	Atrn
chr4	129754113	129755481	5.07611	3.87128	1.91907	1.21601	-1.35744	0.000202161	0.000414103	-0.386978	0.178958	0.328481	upstream	-12494	Khdrbs1
chr15	66949720	66950981	4.65917	6.08365	2.45165	2.5275	-0.926367	0.00346425	0.00558372	0.386892	0.127895	0.258469	inside	19291	Ndrg1
chr4	99184830	99188024	52.3526	40.0128	32.1349	39.6226	-0.68482	0.000818088	0.0014818	-0.386803	0.0299049	0.0885515	upstream	-7506	Atg4c
chr2	167714342	167718913	120.188	157.11	274.316	411.355	1.21054	1.89324e-07	9.38779e-07	0.386689	0.00237209	0.0133705	downstream	25452	A530013C23Rik
chr17	44717991	44719592	11.8372	15.4528	9.56735	13.6614	-0.284818	0.117303	0.14457	0.386537	0.105061	0.223696	inside	17384	Runx2
chr15	9554322	9557529	23.5469	18.0212	59.0272	121.579	1.30325	8.21117e-07	3.21001e-06	-0.386495	0.193204	0.346626	upstream	-26050	Il7r
chr19	8997029	8998373	21.763	16.6411	10.9869	12.8642	-0.973997	3.92379e-05	9.4203e-05	-0.386482	0.0385725	0.107081	inside	8418	Ahnak
chr2	27404553	27406216	16.8626	12.8965	22.0179	19.4991	0.428156	0.037797	0.0508178	-0.386465	0.0462811	0.122608	inside	21441	Vav2
chr6	123251663	123254559	95.4022	72.9894	65.8295	66.9155	-0.524155	0.00152498	0.0026216	-0.386384	0.0438998	0.11785	upstream	-8995	Clec4d
chr15	66745698	66747516	24.5218	32.0414	12.2753	22.0631	-0.983437	3.02895e-05	7.47629e-05	0.386306	0.0225855	0.0718243	inside	75838	Tg
chr16	22398426	22400101	18.9739	14.5025	20.919	36.5016	0.140323	0.365747	0.408921	-0.386255	0.0709471	0.167879	inside	40306	Etv5
chr9	50451407	50452895	16.1801	21.1157	8.14881	5.3793	-0.970293	0.000362112	0.000704093	0.386171	0.106261	0.225559	upstream	-42373	Plet1
chr19	11392787	11394286	12.961	9.92949	11.2907	6.73813	-0.171246	0.405047	0.448223	-0.386102	0.0555511	0.140048	upstream	-14124	Ms4a4c
chr2	170247056	170247995	4.62226	6.0265	4.92164	5.58014	0.076709	0.780892	0.807119	0.3861	0.181604	0.332056	upstream	-104851	Zfp217
chr14	76664422	76666962	10.828	14.1481	7.62246	8.13757	-0.527344	0.0181878	0.0258788	0.386049	0.135345	0.269099	upstream	-11875	1700108F19Rik
chr7	24406275	24407110	3.59351	4.71583	3.98543	4.14295	0.176417	0.463396	0.506556	0.386034	0.22693	0.386686	inside	7065	Smg9
chr16	49943295	49944667	8.42166	6.44119	28.5531	22.8221	1.7663	6.09913e-07	2.49589e-06	-0.385949	0.156424	0.298143	upstream	-36478	Gm6936
chr17	55720620	55723022	53.713	41.1131	42.3357	67.6586	-0.388845	0.0823286	0.104336	-0.385672	0.120067	0.246614	upstream	-9193	Pot1b
chr17	71255884	71260418	94.3676	123.254	64.9639	113.627	-0.52635	0.000872031	0.00157061	0.385522	0.016441	0.0564858	inside	52814	Emilin2
chr9	119741381	119744960	68.7967	89.8825	15.7782	15.4814	-2.1065	3.17545e-09	4.01343e-08	0.385312	0.0250413	0.0775465	upstream	-24138	Scn10a
chr16	35046557	35048325	30.9777	40.4628	5.98674	4.88187	-2.34864	6.18324e-09	6.49724e-08	0.385311	0.0737899	0.172974	inside	25021	Ptplb
chrX	74003126	74004490	14.7443	19.2538	4.80748	8.43222	-1.62706	4.13476e-06	1.28524e-05	0.385247	0.0593933	0.147193	downstream	19790	Mir5132
chr8	68391719	68393844	16.3335	21.3191	5.35183	6.02323	-1.59953	1.23363e-06	4.5238e-06	0.385208	0.0837421	0.189923	downstream	24324	1700125H03Rik
chr4	46769394	46770859	7.93271	10.336	3.1275	3.77769	-1.32358	6.66722e-05	0.000151519	0.385159	0.113532	0.236665	upstream	-119927	Tbc1d2
chr3	65927477	65930687	25.6893	19.6871	120.032	80.8154	2.32092	1.4911e-08	1.25252e-07	-0.384849	0.131343	0.263308	downstream	29143	Ccnl1
chr3	157575308	157577131	43.8148	57.2113	7.95398	7.45295	-2.43558	3.25387e-09	4.08688e-08	0.384819	0.0316561	0.0924734	inside	9329	Ptger3
chr17	87246165	87249083	65.0871	85.0001	22.6391	55.0143	-1.50646	6.20188e-08	3.83551e-07	0.384665	0.0121502	0.0450323	downstream	18323	Mcfd2
chr4	122852728	122855570	43.4773	56.7541	17.5197	7.67333	-1.28933	9.47658e-07	3.61376e-06	0.384563	0.0219267	0.0702811	inside	17923	Ppt1
chr16	38105012	38106510	8.92408	11.6444	10.8398	7.40866	0.32446	0.120096	0.147712	0.384513	0.047896	0.125618	upstream	-16501	BC031361
chr5	107926074	107927250	12.5286	16.3428	2.88041	2.52382	-2.10475	7.15869e-07	2.86429e-06	0.384477	0.06864	0.163898	downstream	26135	Rpl5
chr11	5286855	5289714	19.2921	14.7928	181.222	89.5129	3.24324	7.12724e-12	9.7142e-10	-0.384453	0.0382915	0.106489	upstream	-26674	Kremen1
chr17	44613291	44615271	21.5606	16.4769	6.23845	7.35812	-1.77866	1.91823e-07	9.49606e-07	-0.384239	0.364315	0.536175	inside	121895	Runx2
chr11	5271254	5274023	12.3022	16.0774	114.475	72.4089	3.22522	3.21882e-11	2.02574e-09	0.383971	0.0187027	0.0621832	upstream	-11028	Kremen1
chr1	173440434	173441907	7.4772	5.71424	6.12943	6.42652	-0.263827	0.2009	0.236967	-0.383938	0.0773578	0.179123	inside	20567	Aim2
chr2	173060989	173063781	62.6401	81.7193	19.5094	45.7016	-1.75483	5.97838e-07	2.45408e-06	0.383934	0.158325	0.300883	downstream	40484	Rbm38
chr18	32183460	32185754	11.0745	14.4567	3.2858	4.11913	-1.74099	1.75931e-06	6.13169e-06	0.383824	0.0699057	0.166172	inside	21519	Map3k2
chr10	21188653	21189248	2.19228	2.85266	1.64158	1.36649	-0.389406	0.22965	0.267937	0.383818	0.232335	0.393451	upstream	-27966	Myb
chr4	53468133	53470149	44.0733	33.7654	36.3504	40.922	-0.272285	0.053604	0.0702156	-0.38372	0.0385233	0.107005	inside	28729	Slc44a1
chr1	161479718	161482861	26.0139	34.0428	6.41041	6.48732	-2.01381	6.7315e-08	4.09708e-07	0.383674	0.263164	0.429314	upstream	-13366	Tnfsf18
chrX	96025106	96027244	15.5932	11.9476	29.4642	38.2894	0.93802	2.86067e-05	7.10408e-05	-0.383655	0.0489069	0.127691	upstream	-69201	Las1l
chr3	130714619	130715542	3.49386	4.55451	2.47053	2.96508	-0.486933	0.116538	0.143727	0.383563	0.258612	0.42418	upstream	-5636	Ostc
chr1	36913632	36915890	20.169	26.323	9.9303	10.3333	-1.02244	4.28091e-05	0.000101879	0.383509	0.0624591	0.152783	inside	24766	Tmem131
chr5	136151250	136153290	10.6767	13.9208	14.9551	16.0462	0.50162	0.00818667	0.0123529	0.383436	0.0492251	0.128386	downstream	13490	Alkbh4
chr15	64039916	64042162	42.0489	54.851	22.9894	28.0537	-0.858868	3.54941e-05	8.61598e-05	0.383362	0.0172803	0.0586779	inside	19409	Fam49b
chr4	133092117	133096003	81.3025	62.3239	27.9264	29.54	-1.52309	7.10515e-08	4.26551e-07	-0.383321	0.0256716	0.0788913	upstream	-36572	Wasf2
chr15	64233393	64236217	50.1238	38.4217	67.9743	97.2053	0.420916	0.0117408	0.0172472	-0.38325	0.0906987	0.201252	inside	77868	Asap1
chr4	64966559	64968781	14.4646	11.1057	7.6575	8.30458	-1.02923	0.000525735	0.000987392	-0.383231	0.669137	0.791987	upstream	-156503	Pappa
chr8	3367145	3368937	9.75512	12.7017	11.6597	3.17603	0.256196	0.156382	0.188338	0.383061	0.128905	0.259863	inside	14627	A430078G23Rik
chr15	27647925	27649162	4.08797	5.33049	1.4711	1.33879	-1.46001	0.000278463	0.000553729	0.383053	0.268805	0.43593	upstream	-17851	Otulin
chr14	20370623	20373051	31.5596	41.1484	2.33882	2.1311	-3.75941	4.08394e-10	9.73381e-09	0.382962	0.107976	0.228155	downstream	17073	Dnajc9
chr11	83160846	83161107	1.91332	2.49283	5.40354	4.06625	1.51512	4.19768e-05	0.000100091	0.382865	0.151641	0.291512	upstream	-14209	Slfn4
chr4	150226346	150228067	19.296	25.1818	5.82054	15.0229	-1.72583	6.98295e-07	2.80326e-06	0.382847	0.0445219	0.119097	upstream	-9990	Eno1
chr2	34359411	34360894	18.4137	24.0234	7.65243	9.30248	-1.25668	1.17584e-05	3.22418e-05	0.382813	0.230862	0.391616	inside	11893	Pbx3
chr4	10983154	10984862	26.2793	34.2754	15.2846	13.0958	-0.746001	0.000279357	0.00055535	0.382694	0.0641395	0.15573	downstream	23611	Plekhf2
chr10	20910954	20912028	4.39663	5.74041	1.16398	0.737748	-1.8857	5.97777e-05	0.000137499	0.382673	0.31821	0.489176	upstream	-41055	Ahi1
chr19	3673480	3675276	12.2651	9.41871	2.05375	1.60432	-2.56672	9.67853e-08	5.45249e-07	-0.382614	0.176695	0.325673	inside	12186	Lrp5
chr10	116504911	116506226	5.90255	4.53721	1.32622	1.21213	-2.12658	3.19577e-06	1.02722e-05	-0.3825	0.178357	0.32772	upstream	-32045	Kcnmb4
chr13	55431715	55432938	16.7702	21.8599	5.66227	4.7771	-1.55385	1.79145e-06	6.2277e-06	0.382386	0.0709866	0.167912	upstream	-5524	F12
chr18	32284844	32286163	4.70587	6.15783	1.70195	1.40634	-1.46499	0.000257942	0.000516398	0.382207	0.158362	0.300941	downstream	45174	Ercc3
chr3	61594930	61596226	4.78991	6.25614	1.27484	1.55341	-1.88729	2.23768e-05	5.7083e-05	0.382126	0.238635	0.400763	downstream	231072	Rap2b
chr1	131501130	131502701	10.7988	8.26495	34.8022	20.4321	1.71477	7.61638e-08	4.50332e-07	-0.38206	0.0412573	0.112581	inside	25445	Srgap2
chr3	51938701	51939652	3.64551	4.75498	2.93991	2.73936	-0.27356	0.336481	0.378736	0.38199	0.255402	0.420765	inside	165830	Maml3
chr10	117319558	117322062	26.082	33.9486	19.9507	46.2432	-0.40318	0.0423057	0.0564094	0.381986	0.273285	0.440656	upstream	-27942	Lyz1
chr17	29341106	29342620	9.70023	7.39593	5.0412	6.15308	-0.882991	0.000927666	0.00166126	-0.381949	0.314167	0.485132	inside	6041	Mtch1
chr6	125252143	125255598	115.892	88.9023	38.4425	21.1723	-1.58887	4.62243e-08	3.02006e-07	-0.381935	0.0937002	0.205867	upstream	-11654	4930417O13Rik
chr11	75267313	75269010	10.8338	14.1645	2.41817	2.96028	-2.13604	7.14548e-06	2.08333e-05	0.381727	0.28123	0.449406	overlapEnd	74170	Rtn4rl1
chr4	40286914	40288146	4.29453	5.60359	2.36264	4.14876	-0.843153	0.00951981	0.0142091	0.381664	0.19219	0.345418	upstream	-8162	Ndufb6
chr5	19969324	19971501	14.9418	19.446	13.1076	36.9479	-0.255027	0.195582	0.231276	0.381634	0.319366	0.4904	inside	62895	Magi2
chr9	96558625	96559743	4.64047	3.55674	1.84948	1.46855	-1.30848	0.000257788	0.000516113	-0.381596	0.142823	0.279662	inside	72319	Rasa2
chr12	17715212	17717211	36.782	47.9058	47.9621	49.4419	0.419088	0.0112556	0.0165881	0.38159	0.074154	0.173688	inside	25399	Hpcal1
chr10	15300203	15301387	8.6325	11.2359	5.63801	6.8367	-0.577878	0.0241356	0.0335785	0.381434	0.0638548	0.155218	downstream	540507	Nmbr
chr15	81044104	81047185	73.9639	96.3445	25.7172	41.2523	-1.51284	5.55658e-08	3.5057e-07	0.381379	0.00602375	0.0265342	inside	59403	Mkl1
chr11	51676928	51679208	59.1423	77.0372	6.06127	7.28509	-3.26113	6.38785e-11	2.97796e-09	0.381291	0.00799851	0.0328461	downstream	10566	0610009B22Rik
chr14	64126037	64126590	2.82422	2.14368	1.32567	0.790925	-0.876706	0.0667673	0.0860995	-0.38129	0.387844	0.559061	downstream	21992	Prss52
chr16	11600903	11602687	13.114	17.0904	1.73948	3.7042	-2.87295	7.07056e-08	4.25018e-07	0.381206	0.193248	0.346651	upstream	-177906	4833415N18Rik
chr17	25989762	25991338	20.7153	15.9101	6.82922	6.16701	-1.56494	1.25143e-06	4.57914e-06	-0.38115	0.0777657	0.179795	upstream	-25045	Capn15
chr3	60527397	60528971	19.5802	15.0644	22.3883	21.911	0.225838	0.150936	0.182277	-0.380933	0.0428842	0.115779	inside	26933	Mbnl1
chr15	40059598	40061271	12.7515	16.5851	3.6556	4.52011	-1.79355	7.40595e-07	2.94565e-06	0.380654	0.167602	0.313374	upstream	-73930	9330182O14Rik
chr12	54959165	54960657	6.86991	8.93551	5.99792	6.27825	-0.189056	0.384224	0.427487	0.380631	0.17909	0.328652	inside	26425	Baz1a
chr5	72832121	72833862	15.6896	20.3929	24.8881	22.889	0.677714	0.000726933	0.00132888	0.380576	0.0280098	0.0842808	inside	35456	Tec
chr3	89465108	89466332	4.98976	6.49999	10.0798	8.09291	1.02655	0.000146422	0.000308468	0.380562	0.340114	0.511715	inside	6150	Pmvk
chr3	79437563	79439314	38.7621	50.4221	2.19173	1.8346	-4.10586	4.97531e-11	2.60509e-09	0.380519	0.0278748	0.0840003	inside	93063	Gm17359
chr6	149259931	149262492	40.8884	53.2084	72.3558	97.088	0.835297	2.47346e-05	6.23635e-05	0.380495	0.0270095	0.0820067	upstream	-48201	2810474O19Rik
chr12	85946789	85948036	12.7944	9.81818	2.40644	2.35139	-2.3922	7.74122e-08	4.56499e-07	-0.380359	0.100247	0.216216	inside	122463	Ttll5
chrUn_JH584304	67541	69120	8.75489	6.72048	10.0566	6.4854	0.189956	0.34896	0.391614	-0.380266	0.247577	0.411511	upstream	-8641	Pisd-ps3
chrX	73579907	73581308	23.1318	17.7654	4.5278	6.40239	-2.34522	1.26408e-07	6.74964e-07	-0.380223	0.0650684	0.157425	upstream	-58832	Dusp9
chr2	148763600	148764991	9.1954	7.07376	1.75287	1.06129	-2.44061	9.70375e-07	3.68674e-06	-0.380199	0.403068	0.573899	downstream	7201	Cst11
chr8	114140292	114145154	10.7867	14.0474	10.3446	14.2152	-0.0559617	0.762076	0.79001	0.38017	0.239843	0.402152	inside	9150	Nudt7
chr18	68193878	68195985	27.2022	20.887	18.094	22.9854	-0.596807	0.00437388	0.00692621	-0.380077	0.0787123	0.181467	downstream	66041	Mir7219
chr2	153144919	153148399	72.5147	55.6945	101.658	117.408	0.501827	0.00120119	0.00210662	-0.379991	0.0236126	0.0742376	upstream	-14641	Tm9sf4
chr14	121317429	121319302	5.5309	4.24163	2.96581	2.35705	-0.852408	0.00460256	0.00726247	-0.379721	0.106776	0.226378	inside	60864	Stk24
chr8	126836851	126840365	117.511	152.881	33.0733	117.631	-1.88203	5.69709e-07	2.35532e-06	0.37968	0.103485	0.221514	downstream	107313	Tomm20
chr18	24141220	24143532	13.0394	16.9796	18.9246	8.25857	0.541926	0.015459	0.0222501	0.379579	0.122329	0.250139	upstream	-20557	Ino80c
chr7	66139795	66141453	29.2562	38.0692	13.786	21.4844	-1.07422	8.8649e-05	0.000196094	0.379444	0.0285979	0.0856174	inside	31110	Chsy1
chr13	5776626	5779908	70.6468	54.3148	246.55	192.291	1.81314	2.4476e-09	3.33171e-08	-0.379268	0.0235468	0.074086	downstream	79825	1700016G22Rik
chr12	8429247	8434689	125.833	163.64	70.6535	151.166	-0.894132	0.000197574	0.000405396	0.379267	0.0762671	0.177174	downstream	68017	Rhob
chr16	92612051	92613454	20.2142	26.3075	17.4221	27.6069	-0.217027	0.196127	0.231868	0.379179	0.0274944	0.083148	inside	84577	Runx1
chr9	3032015	3032565	1.29137	0.994517	1.56519	1.17886	0.267693	0.482491	0.525228	-0.379155	0.321777	0.492876	downstream	6453	Mir101c
chr2	180125514	180128695	77.9608	101.424	9.88118	19.5268	-2.95724	3.10432e-10	8.09154e-09	0.379109	0.0441484	0.118353	inside	7739	Osbpl2
chr11	78100540	78102294	12.421	16.1525	6.6684	7.52646	-0.896424	0.000513178	0.000966042	0.379021	0.0574504	0.143596	inside	6745	Fam222b
chr3	130071941	130076375	11.963	15.5447	106.027	55.144	3.1752	1.40118e-09	2.24337e-08	0.37902	0.157239	0.299264	upstream	-13251	Sec24b
chr13	100601169	100603229	12.4504	16.1953	3.74726	2.38255	-1.69752	1.8198e-06	6.31074e-06	0.378996	0.142851	0.279705	inside	14745	Marveld2
chr9	25540050	25542247	14.8285	11.367	11.8441	12.5392	-0.302994	0.100238	0.125029	-0.378996	0.423416	0.593044	inside	59552	Eepd1
chr12	79840297	79842468	40.943	31.4829	8.09846	5.54874	-2.32588	1.00122e-08	9.27504e-08	-0.37898	0.0391995	0.108344	downstream	271631	Zfp36l1
chr11	70582548	70583811	18.1884	23.7399	6.25972	10.4225	-1.50721	1.27641e-06	4.65846e-06	0.378955	0.251268	0.415746	inside	20300	Mink1
chr1	171050184	171052145	16.4499	12.6671	26.8008	19.9162	0.708245	0.000743951	0.00135746	-0.378948	0.0645873	0.156557	overlapEnd	8239	Fcgr3
chr9	110783077	110784584	17.0255	13.0898	2.47823	2.191	-2.73616	1.50788e-08	1.26285e-07	-0.378937	0.256257	0.42156	upstream	-14354	Prss42
chr18	65381083	65383562	46.2849	60.2192	135.479	203.613	1.57434	3.19177e-08	2.25253e-07	0.378649	0.0807953	0.184978	inside	11566	Alpk2
chr8	125517528	125519281	16.5611	21.5491	2.33927	2.11655	-2.80321	1.62974e-08	1.3404e-07	0.378553	0.101215	0.217746	upstream	-25694	Sipa1l2
chr17	74801787	74805027	46.7097	35.8964	77.7682	16.5356	0.755684	4.11938e-05	9.84235e-05	-0.378512	0.0183057	0.0612054	inside	85658	Ttc27
chr15	73034660	73036198	15.3779	19.9978	2.86889	2.45005	-2.38444	5.46663e-08	3.46291e-07	0.378231	0.137843	0.272614	inside	20383	Trappc9
chr10	19558935	19560843	49.9233	38.3959	31.5307	12.4808	-0.641651	0.000373737	0.000724033	-0.37816	0.224392	0.383823	upstream	-32068	Ifngr1
chr19	30095381	30097413	63.9348	49.2086	21.617	18.1465	-1.52081	2.32871e-07	1.11619e-06	-0.378005	0.065999	0.159093	downstream	65885	Uhrf2
chr19	5431833	5434150	21.8017	28.3169	13.637	21.5011	-0.66202	0.000999082	0.00177927	0.377996	0.011326	0.0427158	downstream	7849	AI837181
chr17	31074043	31077470	11.4359	14.8428	84.0903	56.8547	2.89274	1.95212e-10	5.94242e-09	0.377769	0.0617911	0.151517	inside	18063	Abcg1
chr13	5442879	5445673	53.9639	41.56	86.9781	55.6394	0.7152	0.000474386	0.000899226	-0.377639	0.164492	0.309136	downstream	413816	1700016G22Rik
chr2	70884773	70886733	24.3416	18.7355	14.1661	6.05282	-0.763826	0.000223979	0.000454498	-0.377584	0.0328222	0.0949645	upstream	-60273	Tlk1
chr13	35188664	35190194	9.46506	7.26859	7.14444	5.58109	-0.426659	0.0443926	0.0589854	-0.377476	0.427416	0.596504	downstream	7807	1700011B04Rik
chr11	119806298	119808693	81.5747	105.906	21.0204	42.4011	-1.94096	5.91946e-09	6.29377e-08	0.377395	0.11074	0.232438	downstream	26869	Rptoros
chr3	52951470	52952895	5.03749	3.86495	6.21129	9.91571	0.298215	0.214264	0.251335	-0.377322	0.378507	0.550238	upstream	-24516	Gm20750
chr11	23810572	23811677	5.86811	4.50452	2.115	1.32128	-1.44125	0.000419468	0.000804181	-0.377307	0.206111	0.362074	upstream	-40154	Rel
chr10	17612644	17614802	22.3241	29.0001	7.42116	9.17427	-1.5955	1.91589e-06	6.59256e-06	0.37705	0.0820531	0.186969	upstream	-109504	Cited2
chr14	33245286	33249745	205.793	158.442	78.3342	49.059	-1.41611	3.37759e-06	1.07838e-05	-0.377041	0.112638	0.235254	inside	30694	Arhgap22
chr13	37541102	37542537	14.6793	19.0322	6.55006	8.14581	-1.12268	3.21134e-05	7.87542e-05	0.376969	0.105731	0.22476	downstream	196476	Ly86
chr8	116477295	116479003	5.23967	4.02102	24.8412	18.4968	2.27269	1.3308e-08	1.15049e-07	-0.376946	0.290899	0.459815	upstream	-26865	Dynlrb2
chr3	115985041	115986617	7.788	5.99156	4.4963	3.72154	-0.779374	0.00352452	0.00567048	-0.376922	0.122015	0.249606	downstream	5928	Mir669n
chr17	57264408	57265793	5.66053	7.33913	3.43871	2.68458	-0.706185	0.0121821	0.0178486	0.376889	0.146062	0.283991	upstream	-13999	Vav1
chr13	28417112	28420480	138.049	106.288	14.7567	16.4363	-3.19891	1.57266e-11	1.38521e-09	-0.376886	0.0419189	0.113938	downstream	276313	Prl5a1
chr8	106003968	106008088	134.543	103.568	184.189	204.586	0.469773	0.00111973	0.00197491	-0.376861	0.0417982	0.113675	upstream	-5449	Dus2
chr18	60696078	60698201	14.5789	11.3057	37.1411	44.1673	1.40205	4.8614e-07	2.06249e-06	-0.376848	0.317686	0.488695	inside	16249	Ndst1
chr18	68159353	68161499	54.4232	70.652	24.2263	51.2819	-1.18765	2.09774e-06	7.12892e-06	0.376844	0.0976302	0.212012	downstream	100547	Mir7219
chr1	6480555	6482476	11.5769	15.0469	11.9189	21.611	0.0209292	0.930803	0.940238	0.376823	0.108227	0.228526	upstream	-5714	St18
chr12	112667038	112668701	14.8672	11.4466	2.47065	2.12717	-2.54696	5.25144e-08	3.35476e-07	-0.376809	0.112772	0.235463	inside	6406	Akt1
chr7	80202693	80204159	10.9589	14.2395	2.8578	4.64279	-1.92677	4.86552e-06	1.48357e-05	0.376753	0.219553	0.378588	inside	16586	Sema4b
chr16	4846473	4848358	23.381	18.0262	2.9993	3.26336	-2.9462	2.46379e-09	3.34225e-08	-0.376703	0.0785156	0.181162	inside	12001	4930562C15Rik
chr2	144336602	144338489	39.9013	30.7338	26.3097	23.9878	-0.586646	0.000710972	0.00130173	-0.376695	0.0132494	0.0480527	upstream	-5466	Ovol2
chr12	82386483	82387578	3.41903	4.45761	4.10774	2.73831	0.276848	0.261384	0.301205	0.376685	0.155406	0.296754	inside	75682	Sipa1l1
chr9	92435903	92438869	110.21	84.876	88.353	127.372	-0.294655	0.0360685	0.0486905	-0.376673	0.00722661	0.0304387	upstream	-19991	Plscr4
chr4	134116297	134120800	110.879	143.897	79.8226	87.837	-0.463497	0.00200971	0.00338089	0.376626	0.0358551	0.101389	downstream	10205	Sh3bgrl3
chr8	46507807	46509511	22.2872	28.8974	14.4133	10.6309	-0.598775	0.00169801	0.00289396	0.376464	0.026476	0.0807998	inside	17694	Acsl1
chr7	132734577	132736684	24.5909	31.8919	21.3561	13.7312	-0.187447	0.261088	0.300889	0.376449	0.0473466	0.124547	inside	51305	Fam53b
chr4	53490637	53492397	5.67532	7.3755	6.46584	9.53459	0.19018	0.367671	0.410833	0.376315	0.276609	0.444348	inside	51105	Slc44a1
chr6	100297208	100298821	8.02675	10.4055	3.10346	3.25296	-1.33917	6.84348e-05	0.000155124	0.376185	0.154318	0.295266	upstream	-10656	Rybp
chr11	3103881	3107028	109.899	142.566	95.5832	98.7431	-0.262643	0.140794	0.170987	0.376013	0.110735	0.232438	upstream	-18566	Pisd-ps1
chr4	139042826	139044671	30.8409	23.7467	10.2709	15.1021	-1.614	1.35771e-06	4.90516e-06	-0.375995	0.196939	0.351129	downstream	31041	Htr6
chr14	25526265	25528384	29.3637	38.1249	28.9387	51.2622	-0.0169524	0.903223	0.916587	0.375904	0.0355703	0.100755	upstream	-7114	Mir3075
chr17	27526658	27528241	9.76734	12.684	3.37932	1.28616	-1.51934	4.46833e-05	0.00010581	0.375903	0.194542	0.348163	upstream	-23917	Grm4
chr6	52470351	52472536	37.4271	48.5624	8.77801	8.34627	-2.05858	2.1754e-08	1.66997e-07	0.375799	0.0930232	0.204759	upstream	-21006	1700094M24Rik
chr4	59418650	59420656	6.05241	4.6668	46.24	21.2241	2.95773	1.67201e-10	5.38023e-09	-0.375787	0.139711	0.275355	inside	18980	Susd1
chr19	43709386	43712227	105.05	80.9383	88.1227	69.2176	-0.225938	0.0873745	0.110248	-0.375766	0.00753907	0.0314196	inside	21118	Entpd7
chr11	106134267	106136755	45.5032	35.0774	80.2623	41.8972	0.834411	1.87918e-05	4.89062e-05	-0.375723	0.0157825	0.0547893	downstream	24631	Limd2
chr16	13795934	13797494	15.825	12.1843	23.8741	5.90961	0.640917	0.00119463	0.00209625	-0.375694	0.15917	0.302082	inside	16016	Rrn3
chr18	39249829	39251675	23.3017	17.9417	9.56582	9.72795	-1.27705	3.4577e-06	1.10011e-05	-0.375649	0.0688252	0.164164	downstream	236493	Nr3c1
chr5	105744161	105746258	18.0253	13.8834	34.286	31.1372	0.949171	1.49022e-05	3.97933e-05	-0.375626	0.0150588	0.0529118	inside	44401	Lrrc8d
chr8	117481105	117483446	70.7952	91.8336	92.5502	77.5071	0.401981	0.00521174	0.00814252	0.375612	0.00848652	0.0343954	upstream	-16014	Plcg2
chr3	57765283	57765821	2.4912	1.90981	1.27023	0.797144	-0.949457	0.0183833	0.0261385	-0.375411	0.394983	0.565972	inside	29491	Rnf13
chr16	3958264	3959953	40.1346	30.9191	11.5891	7.62217	-1.77118	5.02707e-08	3.23932e-07	-0.375393	0.186207	0.338035	inside	17524	Nlrc3
chr6	72511891	72513570	41.7064	32.1458	20.2658	26.8682	-1.02631	5.50001e-06	1.64965e-05	-0.375331	0.00537509	0.0243209	upstream	-31660	Capg
chr2	60901067	60903501	63.0785	48.6262	43.3641	43.6772	-0.52943	0.00116337	0.0020447	-0.375325	0.0232142	0.073304	upstream	-20846	Rbms1
chr11	72461269	72462323	12.1542	9.35348	10.3381	7.14038	-0.215229	0.307609	0.349168	-0.375283	0.0929967	0.204725	inside	13231	Spns2
chr13	109652088	109653904	5.78527	7.47929	4.58544	12.513	-0.311515	0.170302	0.203725	0.375281	0.397396	0.56827	upstream	-250812	Mir1904
chr12	101074552	101076027	4.62087	3.54062	27.3657	5.60626	2.60029	5.48229e-09	5.94046e-08	-0.375224	0.137446	0.272122	upstream	-7160	D130020L05Rik
chr11	16968374	16970802	29.902	38.7651	17.2327	19.3882	-0.829555	0.000374968	0.000726085	0.375138	0.151509	0.291324	downstream	18179	Fbxo48
chr15	81545367	81547232	11.484	14.8788	4.92857	6.10442	-1.2039	3.30088e-05	8.06877e-05	0.375128	0.090783	0.201373	upstream	-39913	Ep300
chr4	8853441	8854907	6.22453	4.79166	8.06715	5.21008	0.411031	0.0884179	0.111414	-0.375071	0.126539	0.256478	inside	163769	Chd7
chr19	32186450	32187788	13.5554	10.4425	22.606	32.3172	0.7503	0.000465105	0.000882782	-0.37506	0.0348303	0.0992439	inside	23894	Sgms1
chr9	110037888	110040930	43.3163	33.3965	9.77359	7.93049	-2.13754	4.14092e-09	4.8399e-08	-0.375056	0.0221716	0.0708672	downstream	61678	Dhx30
chr7	35150405	35151785	15.1887	19.6865	7.19427	5.49212	-1.14068	0.000131244	0.000279123	0.375018	0.188524	0.340808	downstream	31803	Cebpa
chr7	79868139	79870270	26.5194	34.3667	27.7457	43.0479	0.0908962	0.528939	0.57079	0.374986	0.0457756	0.121642	upstream	-26852	Anpep
chr14	103468993	103470021	11.5873	8.93717	14.2973	18.9931	0.284437	0.16236	0.195004	-0.374973	0.122529	0.250415	upstream	-43833	Scel
chr12	33136117	33137839	8.14414	6.30513	3.86844	1.88492	-1.03389	0.000660066	0.00121659	-0.37494	0.369299	0.541267	inside	10608	F730043M19Rik
chr4	70378094	70378324	1.99381	1.53733	2.50853	1.57637	0.343559	0.246734	0.28593	-0.37491	0.252171	0.416885	inside	32158	Cdk5rap2
chr17	27241467	27242948	27.9685	36.2597	2.21149	4.24666	-3.62834	1.93125e-10	5.89966e-09	0.374844	0.114504	0.238151	upstream	-37770	Lemd2
chrX	167194887	167196462	7.42538	9.61946	2.42608	4.34899	-1.58762	2.27156e-05	5.78354e-05	0.374819	0.200838	0.356082	downstream	13544	Tmsb4x
chr4	55823387	55824985	10.8518	14.0769	1.01788	1.40212	-3.26125	7.74825e-07	3.05661e-06	0.374815	0.278427	0.446428	upstream	-291711	Klf4
chr19	5177537	5179869	17.2784	22.4209	76.1712	68.8459	2.16802	1.28037e-08	1.11836e-07	0.374676	0.0820588	0.186969	upstream	-60295	Klc2
chr6	82808178	82808521	3.82515	4.94418	0.690327	0.6293	-2.4381	7.48319e-06	2.16844e-05	0.374619	0.328441	0.499849	upstream	-33896	Hk2
chrX	19094430	19096875	9.73292	7.50125	41.898	91.0326	2.1124	4.96284e-08	3.2043e-07	-0.374611	0.123681	0.252112	downstream	50736	Mir221
chr9	41150015	41150938	15.7129	12.0963	11.2694	9.32616	-0.426258	0.0351603	0.0475497	-0.374504	0.425013	0.594407	inside	7018	Ubash3b
chr18	54846115	54848411	45.3867	58.8497	9.79125	21.5953	-2.23202	1.38069e-08	1.18096e-07	0.374434	0.0463454	0.122724	downstream	142917	Zfp608
chr6	49206286	49210978	98.0718	75.6627	78.5145	34.2349	-0.34146	0.0319206	0.0434914	-0.374142	0.0589491	0.146375	inside	6322	Igf2bp3
chr5	43769641	43772278	23.5606	18.1722	23.7413	16.3363	0.0235069	0.876424	0.892713	-0.374074	0.0520551	0.133704	inside	11189	Fbxl5
chr12	69419913	69420935	18.7648	14.4749	6.03834	6.24119	-1.61746	1.23334e-06	4.52322e-06	-0.374058	0.0468118	0.123644	downstream	48275	Arf6
chr14	25600031	25601348	5.58813	7.25095	2.57173	5.07645	-1.16183	0.00109088	0.00192836	0.374027	0.232248	0.393367	downstream	13887	4931406H21Rik
chr1	128614116	128616248	19.0988	14.7088	4.27918	3.01592	-2.13705	6.50132e-08	3.98222e-07	-0.373979	0.19555	0.349389	upstream	-22883	Cxcr4
chr7	116230435	116232193	12.6981	16.4628	12.8846	19.9414	0.0317731	0.847077	0.866393	0.373966	0.0471166	0.124173	upstream	-41473	Plekha7
chr11	113776611	113779386	54.3399	70.368	33.4623	34.5885	-0.670283	0.000591582	0.00110059	0.373929	0.0848089	0.191695	upstream	-26183	Cdc42ep4
chrX	104359746	104360599	2.3454	3.03825	1.26595	0.56618	-0.844465	0.0202398	0.0285567	0.373893	0.308893	0.479774	inside	53674	Abcb7
chr13	30993782	30995519	15.5004	20.0232	13.4729	30.3438	-0.262448	0.253469	0.292907	0.373838	0.296128	0.465581	upstream	-20603	Exoc2
chr11	119125892	119126667	3.02425	3.91145	1.33807	1.34177	-1.14333	0.00225236	0.00375751	0.373775	0.159005	0.301837	downstream	27857	Mir6934
chrX	50835029	50836823	18.0392	23.3557	7.72128	5.76811	-1.20279	7.87908e-06	2.26765e-05	0.373735	0.0708011	0.167703	upstream	-5509	Stk26
chr10	43849142	43850601	14.591	18.8916	1.31776	2.11212	-3.43407	7.97586e-09	7.83894e-08	0.37358	0.0869955	0.195279	downstream	51864	Qrsl1
chr9	70260119	70262540	28.2816	36.6616	58.7571	88.9833	1.08466	2.31836e-06	7.7736e-06	0.373451	0.0649712	0.157235	inside	53981	Myo1e
chr12	84388478	84389540	4.09251	3.16632	1.78866	0.876048	-1.17867	0.00135616	0.00235291	-0.373448	0.325471	0.496686	inside	11925	Entpd5
chr11	21402207	21404357	19.4887	15.0526	4.55107	3.33658	-2.08687	1.41901e-07	7.42398e-07	-0.37329	0.0666802	0.160328	upstream	-32015	Ugp2
chr10	80595849	80596577	2.46297	3.20403	0.684951	0.953176	-1.83271	0.000521188	0.000979679	0.37314	0.254882	0.420085	upstream	-5872	Abhd17a
chr2	128053985	128056568	32.606	42.181	50.7242	81.1846	0.626139	0.000418865	0.000803135	0.37304	0.129344	0.260475	upstream	-70761	Bcl2l11
chr18	38348333	38355207	172.282	133.041	27.0658	16.9909	-2.64058	4.89345e-10	1.08364e-08	-0.372942	0.0477081	0.125259	upstream	-12777	Gnpda1
chr14	55193248	55194786	6.15994	4.73812	7.27926	2.03741	0.262546	0.224254	0.262121	-0.372906	0.290314	0.459211	upstream	-27989	Dhrs2
chr2	125794666	125795468	13.441	17.4197	6.17246	9.54508	-1.10514	4.31861e-05	0.000102638	0.372831	0.043416	0.116931	upstream	-12197	Secisbp2l
chr4	144994858	144999497	229.22	177.004	135.847	100.097	-0.732778	2.54635e-05	6.40369e-05	-0.372824	0.0772533	0.178959	downstream	104042	Dhrs3
chr13	64421480	64423489	36.4753	47.2627	29.3723	31.5542	-0.285529	0.051275	0.0673885	0.372765	0.0344364	0.0984843	upstream	-10068	Cdk20
chr6	41025857	41028341	33.1683	25.6063	7.74016	7.24251	-2.07872	1.11893e-07	6.11524e-07	-0.372599	0.144813	0.282382	downstream	8410	2210010C04Rik
chr2	173783281	173785727	53.5751	69.3174	12.4156	9.56042	-2.08385	3.30887e-09	4.13628e-08	0.372558	0.035939	0.101565	overlapEnd	46934	Vapb
chr9	109117368	109118815	6.99872	9.09862	5.22978	5.02125	-0.418135	0.0638928	0.0826577	0.372429	0.252028	0.416731	inside	22657	Plxnb1
chr10	68247144	68250575	57.1065	44.1049	198.174	141.255	1.81557	2.65419e-09	3.51993e-08	-0.372407	0.0305477	0.0899758	inside	29866	Arid5b
chr14	104511858	104513812	7.74237	5.95787	2.48064	1.59858	-1.57564	6.4226e-05	0.000146709	-0.372282	0.19207	0.34526	inside	9831	Rnf219
chr2	45084743	45090861	28.7924	37.2472	196.103	333.191	2.79517	3.70636e-11	2.19022e-09	0.372158	0.0118963	0.044361	inside	22475	Zeb2
chr9	122229769	122231699	37.6473	48.7233	10.1016	14.6368	-1.87337	3.14204e-08	2.223e-07	0.372025	0.0219561	0.0703489	downstream	43294	Mir8106
chr12	84515342	84516288	3.76604	4.87036	0.939283	1.40353	-1.97716	2.96224e-05	7.3256e-05	0.371976	0.208582	0.364987	upstream	-54012	Vsx2
chr13	30084355	30085584	3.31986	4.32377	2.34969	2.28662	-0.458612	0.127285	0.155866	0.371891	0.201397	0.356789	upstream	-51519	Mboat1
chr16	50224078	50226562	12.887	16.6761	3.97765	7.60333	-1.67074	1.52967e-06	5.42987e-06	0.371874	0.137821	0.272597	upstream	-152468	Gm4827
chr2	30406730	30408731	35.3799	27.328	19.739	14.8962	-0.822231	5.02939e-05	0.000117769	-0.371867	0.0649432	0.157194	inside	8018	Crat
chr12	91311944	91313450	23.7065	18.3655	10.0595	11.5533	-1.2071	5.7129e-05	0.000132068	-0.371853	0.27845	0.446428	inside	71712	Cep128
chr1	191437733	191439836	13.834	10.6746	99.9701	73.8279	2.89286	4.08685e-10	9.73381e-09	-0.37176	0.0299307	0.0886092	upstream	-41743	Ppp2r5a
chr8	80951635	80953400	40.4264	31.2638	41.2752	31.7131	0.0493386	0.704227	0.73674	-0.371632	0.0739427	0.17326	downstream	62388	Usp38
chr9	106321504	106323948	64.9207	50.1678	12.7467	6.99832	-2.34154	3.88262e-09	4.63482e-08	-0.371608	0.0171783	0.0584018	inside	41666	Poc1a
chr13	117210395	117213016	85.9401	111.192	19.8357	20.1881	-2.09567	2.61232e-09	3.4775e-08	0.371572	0.0684157	0.163446	upstream	-8866	Emb
chr2	118975815	118976443	3.74099	4.84719	1.89393	1.84112	-0.965001	0.00422544	0.00670875	0.371435	0.176184	0.325013	downstream	49633	Chst14
chr11	11563623	11565611	65.5259	84.7633	24.434	19.1258	-1.40164	1.24802e-07	6.67399e-07	0.371414	0.0374337	0.10462	downstream	75352	4930415F15Rik
chr5	77038449	77039658	5.01906	6.45401	3.69457	2.80852	-0.384978	0.165446	0.198398	0.371409	0.621279	0.757212	upstream	-20191	1700112J05Rik
chr7	100589429	100591852	38.3229	49.5607	33.6614	32.6224	-0.165797	0.227194	0.265264	0.371337	0.0138637	0.0497681	upstream	-7510	Mrpl48
chr11	54933007	54937737	158.52	122.502	313.354	316.079	1.00615	9.06318e-07	3.48375e-06	-0.371323	0.0367464	0.103246	inside	27568	Tnip1
chr14	103012058	103016721	13.4245	10.4052	231.389	268.275	4.14365	3.10432e-11	1.9793e-09	-0.371281	0.0924542	0.203988	inside	19413	4933432I03Rik
chr6	71979007	71982584	146.079	112.895	116.587	119.07	-0.32424	0.0194544	0.0275475	-0.371275	0.0699955	0.166315	downstream	61732	9130221F21Rik
chr4	59814398	59816422	25.831	33.4054	20.4514	13.6541	-0.316757	0.051188	0.0672762	0.371245	0.0334264	0.0963195	inside	9761	Snx30
chr1	95449160	95452000	74.1627	57.3227	30.4065	36.0246	-1.27568	1.55617e-06	5.51141e-06	-0.371214	0.043643	0.117356	downstream	136953	Fam174a
chr8	66404747	66406978	15.4489	19.9731	8.05815	12.3663	-0.902186	0.00016823	0.000350478	0.371202	0.0843945	0.191034	inside	19562	March1
chr6	72937309	72938873	17.6335	22.7954	21.8425	30.1397	0.335798	0.0456595	0.0605318	0.371015	0.0153591	0.0536902	downstream	20141	Tmsb10
chr10	24132071	24134280	21.6728	28.0408	8.40806	11.0018	-1.39628	1.15637e-05	3.17699e-05	0.370979	0.126519	0.256448	upstream	-16140	Stx7
chr11	48832852	48834444	12.4933	9.65754	12.9516	7.6962	0.069184	0.674794	0.70908	-0.370932	0.109334	0.230276	inside	7511	Trim7
chr2	24310975	24313039	39.5082	51.0966	75.4719	103.352	0.959334	5.23475e-06	1.58052e-05	0.370779	0.0511491	0.131963	downstream	20812	Il1f10
chr7	127477446	127482235	134.522	104.024	207.468	177.04	0.630744	0.000127442	0.000271692	-0.370742	0.0368008	0.103323	upstream	-5380	Fbrs
chr14	61773778	61775473	28.686	22.1729	10.5093	5.35883	-1.45243	1.47833e-06	5.27686e-06	-0.370525	0.108565	0.229113	upstream	-92253	Dleu2
chr9	122179314	122181273	10.5626	13.6624	1.12776	1.28464	-3.20186	3.12101e-08	2.21344e-07	0.37048	0.213348	0.371023	downstream	63029	Snrk
chr1	180401479	180405568	185.679	143.606	79.5645	62.7247	-1.21037	9.2797e-07	3.55311e-06	-0.370432	0.0516522	0.132912	upstream	-72975	Gm5069
chr1	177512518	177515367	11.1586	14.4587	7.79329	8.28521	-0.528169	0.0178309	0.0254018	0.370329	0.141395	0.277773	downstream	68122	Zbtb18
chr13	98870584	98872304	13.9447	10.7822	7.38163	9.09088	-0.943065	0.000408712	0.000785486	-0.370304	0.107381	0.22724	inside	19598	Tnpo1
chr2	91971051	91973130	69.7364	53.9398	22.6052	14.2148	-1.60361	4.68809e-08	3.05492e-07	-0.370283	0.0807703	0.184945	upstream	-8527	Dgkz
chr19	8517563	8519290	12.2095	15.7897	8.8406	3.4731	-0.393869	0.116337	0.143505	0.370264	0.174858	0.323386	upstream	-72827	Slc22a8
chr9	64451989	64453955	40.3365	52.1421	4.83207	9.68414	-3.06658	5.75544e-10	1.20777e-08	0.370144	0.0442662	0.118571	inside	67347	Megf11
chr8	82382026	82384355	36.8941	28.5584	84.2346	13.5119	1.17127	5.12305e-06	1.55112e-05	-0.370107	0.144216	0.281594	inside	19396	Il15
chr3	59204921	59206661	31.1487	24.1044	17.4416	10.0224	-0.831685	0.000124818	0.000266542	-0.369952	0.0563037	0.141536	downstream	5091	P2ry13
chr2	69108896	69110474	7.57547	5.88196	4.39653	4.43109	-0.75307	0.00416553	0.00662209	-0.369886	0.175213	0.323859	upstream	-26114	Nostrin
chr5	45925538	45926964	6.50682	5.03747	1.11853	1.02313	-2.50858	8.12899e-07	3.18171e-06	-0.369859	0.323592	0.494663	overlapEnd	6158	4930405L22Rik
chr2	163061240	163062397	2.82067	3.63636	1.24597	2.59376	-1.125	0.00507035	0.00793777	0.369857	0.263916	0.430273	upstream	-6271	Mir7003
chr5	65959685	65960644	4.92039	6.39247	10.2919	16.1076	1.08676	0.000104526	0.000227253	0.369692	0.0656009	0.158324	upstream	-6959	Chrna9
chr1	160300016	160302344	64.5399	49.9583	27.8736	22.8152	-1.18471	2.04435e-06	6.97497e-06	-0.369679	0.188236	0.340472	upstream	-5208	Mir1927
chr8	80947802	80950416	89.1303	68.9716	111.339	70.4805	0.330957	0.0153635	0.0221263	-0.369588	0.0481394	0.126099	downstream	65797	Usp38
chr12	115887988	115888789	7.78079	10.0625	1.63993	1.50413	-2.15312	1.06367e-05	2.95405e-05	0.369547	0.221615	0.380831	upstream	-159335	Zfp386
chr4	149779863	149781611	6.80212	8.78999	5.60396	6.86015	-0.279138	0.198788	0.234686	0.369541	0.148567	0.287433	upstream	-6470	Slc25a33
chr1	97672014	97673645	30.1798	38.9755	3.66076	3.89513	-3.02601	5.57417e-10	1.18829e-08	0.369485	0.0209641	0.0679107	upstream	-10812	D1Ertd622e
chr10	99466591	99468602	51.4341	66.416	125.59	58.2327	1.29014	5.3536e-07	2.23806e-06	0.369438	0.0917625	0.203056	upstream	-141574	Gm20110
chr12	85467887	85469845	59.9336	77.3991	7.94271	2.10097	-2.88444	8.48749e-10	1.57702e-08	0.369426	0.152044	0.292073	upstream	-5034	Fos
chr2	18896372	18899228	133.254	103.135	126.743	98.4586	-0.0641934	0.586299	0.625816	-0.369328	0.0287417	0.0859322	inside	100321	Pip4k2a
chr13	108891206	108892251	2.56197	3.31517	3.1995	4.07985	0.280016	0.35925	0.402264	0.369311	0.23801	0.400064	inside	237552	Pde4d
chr15	100080485	100082393	21.6977	16.8089	50.0774	25.5542	1.20388	1.65123e-06	5.80902e-06	-0.369214	0.067464	0.161721	inside	42776	Dip2b
chr11	94086013	94087441	4.43773	5.73214	2.54836	1.31694	-0.781639	0.0102683	0.0152444	0.368868	0.117246	0.242339	inside	42523	Spag9
chr11	20106881	20108747	34.6554	44.7383	44.1999	57.7226	0.372237	0.0503781	0.0662654	0.368782	0.0634482	0.154514	inside	5137	Actr2
chr5	137717446	137719738	22.2298	28.6952	17.3019	10.7563	-0.35423	0.0428055	0.057018	0.368266	0.0625148	0.152843	downstream	21406	Nyap1
chr14	55734477	55736779	18.0861	14.0187	3.2835	2.6251	-2.42785	2.10241e-08	1.62515e-07	-0.368162	0.223845	0.38316	downstream	10056	Dhrs1
chr14	70797243	70800800	14.648	11.3737	12.4643	13.6923	-0.162432	0.455941	0.499118	-0.368148	0.254761	0.419934	downstream	24642	Dok2
chr6	142888471	142889688	6.35809	8.19353	1.25135	1.37583	-2.27482	4.55937e-06	1.40022e-05	0.368111	0.231937	0.392935	downstream	74850	Gm7457
chr7	45081543	45083938	98.5934	76.3904	32.9305	31.763	-1.56044	2.72557e-08	1.99026e-07	-0.367986	0.058207	0.144984	overlapEnd	9473	Rcn3
chr1	151619821	151621434	29.4688	37.9879	34.0941	10.5787	0.292757	0.164849	0.197774	0.367857	0.172789	0.320585	inside	49256	Fam129a
chr1	128721707	128723514	44.3687	34.3871	18.0144	21.2908	-1.28899	8.12444e-06	2.32775e-05	-0.36783	0.0536298	0.136504	upstream	-130311	Cxcr4
chr17	65673598	65675592	26.223	20.3388	17.1095	15.6686	-0.586147	0.00266902	0.004395	-0.367782	0.0966582	0.210418	upstream	-32391	Txndc2
chr6	50684210	50685676	11.1047	8.61031	26.1992	27.0846	1.25936	1.84701e-06	6.38989e-06	-0.367593	0.0415581	0.113219	upstream	-30550	Npvf
chr5	3493950	3495590	29.1022	37.5713	65.7832	66.6228	1.18595	7.46769e-06	2.16454e-05	0.367589	0.0860942	0.193873	upstream	-49062	Fam133b
chr2	156961880	156962993	4.53841	5.85597	1.3081	1.22511	-1.75261	4.21232e-05	0.000100405	0.367515	0.209076	0.365467	inside	29675	Ndrg3
chr13	35749016	35750064	2.41982	3.10154	1.60701	1.40604	-0.526263	0.119066	0.146537	0.367499	0.275351	0.443002	inside	8139	Cdyl
chr13	101841556	101845466	22.0656	17.0833	15.8467	18.7638	-0.472844	0.012447	0.0182089	-0.367484	0.224928	0.384389	upstream	-75294	Pik3r1
chr10	77521368	77524176	50.9232	65.7148	53.7462	77.4652	0.10789	0.426099	0.469465	0.367459	0.0128743	0.0470154	upstream	-6959	Fam207a
chr2	118453992	118455960	24.6431	31.8194	5.5143	7.60043	-2.1346	2.2752e-08	1.72836e-07	0.367425	0.109121	0.229989	downstream	24720	Srp14
chr2	133020687	133022803	7.48594	9.67567	1.2552	1.23688	-2.55158	8.51147e-07	3.30296e-06	0.367331	0.161436	0.305244	upstream	-75709	Fermt1
chr15	7088290	7089754	21.8985	16.9669	8.34165	14.502	-1.4062	2.23084e-06	7.51114e-06	-0.367243	0.275583	0.443201	upstream	-40549	Lifr
chr10	77661970	77663743	6.45583	4.98233	1.09373	0.806835	-2.58519	1.5554e-06	5.50916e-06	-0.366972	0.419261	0.589093	downstream	21633	Mir1930
chr6	134669740	134672380	11.8827	9.19989	44.4763	56.9059	1.92322	1.45712e-08	1.23133e-07	-0.366779	0.0980032	0.212579	inside	30121	Loh12cr1
chr8	35664802	35666788	2.96671	3.91921	2.16942	6.28623	-0.412786	0.226284	0.26429	0.366732	0.668558	0.791658	upstream	-76775	Gm16793
chr15	9714201	9715679	14.5061	18.7033	6.4644	9.30903	-1.19183	2.82723e-05	7.02807e-05	0.366666	0.296667	0.466133	inside	33866	Spef2
chr12	110906902	110908806	27.5759	21.4018	8.14981	7.71178	-1.74115	8.42254e-08	4.8796e-07	-0.366535	0.0902274	0.200552	inside	18591	Tecpr2
chr18	66467341	66468830	19.8563	15.3786	8.68139	12.8573	-1.1941	6.38815e-05	0.000146047	-0.366503	0.163678	0.30816	downstream	9483	Pmaip1
chr11	84354127	84355176	21.9567	28.2732	8.43874	6.63884	-1.38463	2.37627e-06	7.93695e-06	0.366282	0.106137	0.225409	downstream	158849	Aatf
chr10	98804700	98805822	11.2727	8.74628	1.98273	1.01809	-2.46301	2.45086e-07	1.16509e-06	-0.366207	0.245607	0.409041	upstream	-109890	Atp2b1
chr17	3490152	3491926	11.8109	15.1904	2.79427	3.78211	-2.02011	7.62974e-07	3.01677e-06	0.366146	0.448932	0.615633	inside	7550	Tiam2
chr11	85163720	85165330	8.13678	10.4539	61.6448	18.6418	2.94356	4.1524e-10	9.80921e-09	0.36612	0.11731	0.242436	upstream	-6570	1700125H20Rik
chr6	54115983	54118450	18.4546	14.3039	2.07504	0.732185	-2.93419	4.50594e-07	1.93815e-06	-0.366103	0.409474	0.579873	inside	77285	Chn2
chr16	33750857	33752049	5.26869	6.78149	1.3867	2.20035	-1.85577	6.54373e-05	0.000149057	0.366095	0.438991	0.607005	upstream	-42583	Muc13
chr18	62067385	62069793	31.968	41.224	15.2963	19.6869	-1.0536	7.37234e-06	2.14028e-05	0.366078	0.0240208	0.0751297	downstream	111392	Adrb2
chr2	60036507	60037771	14.5452	18.7383	9.18844	14.6922	-0.640597	0.00221611	0.00370188	0.365984	0.0385686	0.107081	inside	88601	Baz2b
chr2	157036041	157037739	5.07643	3.94543	4.8818	5.4728	-0.0600142	0.804155	0.828246	-0.365806	0.144047	0.281369	upstream	-29815	Dsn1
chr7	66218004	66219385	17.6637	13.6967	8.61642	6.29825	-1.02869	0.000134063	0.000284615	-0.365779	0.109214	0.230113	downstream	109180	Chsy1
chr13	30986052	30988798	42.4709	54.6933	21.8387	38.5877	-0.979324	2.55456e-05	6.42319e-05	0.365774	0.149188	0.288278	upstream	-13378	Exoc2
chr2	79086622	79088564	30.3605	23.5421	97.5796	55.2633	1.70105	1.3147e-08	1.13924e-07	-0.365647	0.119912	0.246371	upstream	-167832	Itga4
chr7	125593569	125597517	54.8824	42.6074	152.659	81.3021	1.49726	2.49093e-08	1.85784e-07	-0.365476	0.032772	0.0948672	upstream	-7885	Il21r
chr10	93402344	93403840	6.69309	8.63273	2.47142	3.77442	-1.42955	0.000115144	0.00024795	0.365456	0.12688	0.257008	upstream	-30014	Mir7688
chr1	9857313	9859650	12.5888	16.2329	10.81	11.4409	-0.217916	0.246124	0.285286	0.365347	0.0671362	0.161077	inside	10202	Sgk3
chr13	30694495	30698666	111.222	86.3217	63.1465	151.364	-0.835804	6.21743e-05	0.000142539	-0.365271	0.0638731	0.155236	inside	36522	Dusp22
chr6	125538829	125541584	55.1939	42.8743	45.9924	37.234	-0.225121	0.116053	0.143192	-0.365185	0.146922	0.285008	upstream	-12741	Vwf
chr1	138190679	138192935	44.1766	56.8694	10.1905	13.949	-2.10538	4.33412e-09	5.01713e-08	0.365024	0.0584308	0.145439	upstream	-16502	Ptprc
chr10	25317580	25321111	86.0485	66.7571	50.9767	53.1667	-0.744392	0.000260529	0.000521033	-0.364975	0.0892429	0.198855	upstream	-20183	Akap7
chr16	50699675	50701199	8.10619	10.4493	1.74321	3.4369	-2.17316	4.94779e-05	0.000116032	0.364936	0.374782	0.5464	upstream	-26694	Mir6363
chr4	139597845	139603348	163.789	127.16	169.933	88.1974	0.0685689	0.545743	0.587244	-0.364922	0.0324895	0.0942239	upstream	-22297	Aldh4a1
chr14	76402318	76403186	2.86097	2.22307	0.612066	0.632962	-2.18651	0.000118034	0.000253504	-0.364882	0.415989	0.58623	upstream	-13068	Tsc22d1
chr11	89027702	89031973	101.917	79.1302	232.883	109.985	1.21283	1.44463e-07	7.53265e-07	-0.364865	0.142253	0.278919	downstream	30436	Trim25
chr2	164759502	164761672	41.8302	32.4934	9.06002	7.28743	-2.16678	4.52587e-08	2.97167e-07	-0.364836	0.0687705	0.164108	upstream	-9341	Ube2c
chr12	38928363	38930279	33.1501	42.6869	22.7493	22.1389	-0.530529	0.00213058	0.00356916	0.364803	0.0668362	0.160646	downstream	145611	Etv1
chr16	77317731	77318917	8.24176	10.6487	3.32067	2.78335	-1.31499	6.08946e-05	0.00013984	0.364803	0.38282	0.554334	upstream	-11003	Mir99ahg
chr2	125971340	125973202	8.50991	6.59217	32.1599	16.0639	1.93703	2.02288e-08	1.5784e-07	-0.364784	0.0786466	0.181367	upstream	-62386	Fgf7
chr14	50996356	50999056	21.4619	16.6855	44.0088	74.8107	1.02028	2.52224e-05	6.34684e-05	-0.36477	0.163653	0.308154	upstream	-10044	Rnase10
chr1	138348023	138349482	18.9806	14.7472	14.8303	16.9655	-0.341898	0.0460686	0.0610338	-0.364663	0.0242596	0.0756804	downstream	75015	Atp6v1g3
chr11	100775427	100776747	9.0386	7.04974	3.45242	2.70393	-1.34125	4.31067e-05	0.000102484	-0.364625	0.376393	0.548095	upstream	-5130	Ghdc
chr6	89276861	89282001	153.387	119.148	209.794	247.826	0.476002	0.00281825	0.00461662	-0.364608	0.0746711	0.174577	upstream	-63252	Gm839
chr1	138124272	138125538	7.4173	9.54403	3.74066	3.61528	-0.943946	0.00114452	0.00201451	0.364486	0.103968	0.222138	inside	50221	Ptprc
chr14	61860174	61863281	73.4288	94.5454	31.2743	25.233	-1.24279	1.54089e-06	5.46372e-06	0.364424	0.0698841	0.166138	upstream	-179355	Dleu2
chr3	79196001	79197209	3.20652	2.45643	39.8624	21.7248	3.65278	3.4592e-11	2.09696e-09	-0.364389	0.151215	0.290892	upstream	-16313	4921511C10Rik
chr10	128504138	128505566	30.1845	38.8573	16.5127	15.1327	-0.840209	0.000114312	0.00024636	0.36438	0.0887452	0.198101	upstream	-6167	Myl6b
chr15	76778943	76781800	22.9416	17.8167	12.8841	8.87522	-0.814942	0.000128713	0.000274222	-0.364312	0.0229937	0.072752	inside	37798	Arhgap39
chr2	22746158	22748884	93.4263	72.5873	92.1814	54.9262	-0.0285039	0.823004	0.844978	-0.364266	0.0653525	0.157932	upstream	-26805	Apbb1ip
chr6	134150846	134153397	20.8376	26.81	114.661	147.769	2.47994	2.1928e-10	6.44186e-09	0.3642	0.0188729	0.0626016	inside	116423	Etv6
chr18	12660127	12662142	27.8486	21.6149	12.7937	7.3754	-1.12354	8.38529e-06	2.39437e-05	-0.364074	0.130144	0.2615	inside	17602	Ttc39c
chr15	59530582	59532337	6.31894	4.91088	10.1239	15.2756	0.682572	0.00706457	0.0107778	-0.364034	0.159444	0.302535	upstream	-117193	Trib1
chr6	116226264	116229284	44.3679	57.0903	13.8914	11.3172	-1.66378	8.34835e-08	4.84525e-07	0.364016	0.0134683	0.0486754	inside	19742	Fam21
chr1	74226610	74228593	46.431	36.0894	50.8293	28.4396	0.132118	0.331252	0.373308	-0.363956	0.0346433	0.0988551	upstream	-8947	Arpc2
chrX	35937423	35939184	4.3105	3.33873	27.8572	5.41263	2.68696	1.268e-08	1.10946e-07	-0.363956	0.245143	0.40851	inside	49473	Dock11
chr9	63091489	63094876	16.3285	21.166	63.1049	32.6509	2.00089	9.13137e-09	8.63129e-08	0.363789	0.357291	0.529192	downstream	53798	Skor1
chr13	67107570	67109481	18.5107	14.3863	17.0253	17.7538	-0.101996	0.497544	0.539904	-0.363719	0.0279519	0.0841604	inside	5502	Rslcan18
chr8	18945437	18946114	3.45144	2.67963	1.00032	0.639458	-1.74468	0.000128437	0.000273691	-0.363617	0.205127	0.360931	inside	5095	Xkr5
chr11	81996415	81998804	41.9738	54.0056	88.7289	20.4241	1.03455	6.92989e-05	0.000156889	0.363554	0.164234	0.308808	upstream	-29214	Asic2
chr4	99061019	99062902	8.77808	11.2898	18.7598	18.376	1.0855	2.92713e-05	7.24869e-05	0.363519	0.0793904	0.182562	downstream	31006	Angptl3
chr7	46963456	46964640	4.0667	5.22625	6.07355	5.17231	0.605824	0.0149554	0.021578	0.363396	0.209409	0.365935	upstream	-5530	Uevld
chr1	173621529	173623571	4.3721	5.64396	86.1024	53.6327	4.30913	1.11981e-10	4.22449e-09	0.36337	0.288261	0.456848	upstream	-8308	Pyhin1
chr3	135565032	135566453	3.38411	4.35498	1.52752	1.0694	-1.16915	0.00225234	0.00375751	0.363367	0.300111	0.470058	inside	80132	Manba
chrX	93688681	93690980	32.1068	24.9451	4.21445	1.00479	-2.9128	2.11852e-09	3.01137e-08	-0.363226	0.0910446	0.201827	inside	14719	Pcyt1b
chr11	119776584	119778429	16.69	21.455	3.04133	4.05023	-2.43683	2.14859e-08	1.6545e-07	0.363191	0.12414	0.252791	downstream	56859	Rptoros
chr15	73616912	73621930	186.946	145.322	30.9635	31.5655	-2.57113	1.25525e-10	4.50847e-09	-0.363167	0.0425336	0.11509	inside	5323	Slc45a4
chr12	111159625	111160909	27.8281	35.7709	28.6024	40.9022	0.0618382	0.650817	0.68672	0.363091	0.061149	0.150336	upstream	-6102	Traf3
chr19	34515041	34517180	88.8541	69.0733	20.9441	18.8279	-2.06508	6.3844e-09	6.62948e-08	-0.363068	0.0119686	0.0445594	inside	11364	Lipa
chr12	104990284	104993411	66.732	85.8349	40.0441	40.35	-0.717556	9.4279e-05	0.000207181	0.363029	0.107113	0.226812	inside	6829	Syne3
chr18	63702284	63703198	2.90496	3.73081	1.45464	1.63936	-1.02076	0.00672325	0.0102935	0.363011	0.304622	0.475028	upstream	-5953	Wdr7
chr15	57920920	57923238	56.7977	44.1426	27.8126	23.2284	-1.02278	4.06132e-06	1.26554e-05	-0.362833	0.10866	0.229269	inside	9881	Tbc1d31
chr11	54951896	54956595	91.8167	71.3502	239.749	306.33	1.40858	3.76854e-08	2.57218e-07	-0.362827	0.0346328	0.0988386	inside	8694	Tnip1
chr14	73407899	73411569	52.1285	67.0565	2.75144	2.22439	-4.22463	1.64035e-11	1.41735e-09	0.362592	0.0642933	0.156014	upstream	-24463	Itm2b
chr5	129924149	129926185	28.7745	22.39	13.5205	16.0893	-1.01036	4.2219e-05	0.000100611	-0.362584	0.276932	0.444632	downstream	16628	Nupr1l
chr1	161516870	161520866	19.8399	25.6084	21.5196	12.731	0.154218	0.302104	0.343436	0.362534	0.205248	0.361003	downstream	24212	Tnfsf18
chr12	81750781	81751684	12.1231	9.40761	7.45266	2.62196	-0.712957	0.00169424	0.00288847	-0.362514	0.283777	0.452203	inside	29938	Map3k9
chr4	80700989	80701642	1.90477	2.44199	0.151481	0.336654	-3.40711	0.000143965	0.00030373	0.362408	0.446811	0.613781	upstream	-132896	Tyrp1
chr7	49466893	49468752	49.2191	38.2748	9.22304	3.44918	-2.40511	2.13953e-08	1.64859e-07	-0.362277	0.150857	0.290494	downstream	169013	Dbx1
chr12	25141922	25144617	10.0387	12.9237	41.9982	31.7979	2.10618	1.18914e-08	1.05531e-07	0.362152	0.109486	0.230494	downstream	14097	Gm17746
chr18	52164343	52165903	6.34562	4.93482	1.50052	1.15507	-2.07403	3.38189e-06	1.07924e-05	-0.362049	0.251671	0.416286	upstream	-41577	Mir28a
[truncated: 6,697 more rows]

## Sheet: LPS-inducible Mef2 dep 
CHR	START	END	Mean_UT_WT (CPM)	Mean_UT_Mef2_KO (CPM)	Mean_LPS_WT (CPM)	Mean_LPS_Mef2_KO (CPM)	logFC (LPS vs UT)	PValue (LPS vs UT)	FDR (LPS vs UT)	logFC (LPS_KO vs LPS_WT)	Pvalue (LPS_KO vs LPS_WT)	FDR (LPS_KO vs LPS_WT)	Peak position	Distance from closest TSS	Closest gene
[truncated: 981 more rows]

[truncated: 8 more sheets: LPS-inducible Mef2 indep, HOMER Basal Mef2 dep vs indep, HOMER LPSind. Mef2 dep vs indep, BMDM on LPS-inducible dep-indep, ChIP-Seq H3K27ac on BMDM enh., ATAC-Seq on BMDM enh., ChIP-Seq PU1 on BMDM enh., Dataset]
