# Supplementary material for: A PGE2-MEF2A axis enables context-dependent control of inflammatory gene expression
Source: Immunity. 2021 Aug 10;54(8):1665–1682.e14. doi: 10.1016/j.immuni.2021.05.016 (PMC8362890; doi:10.1016/j.immuni.2021.05.016)
Supplement: Table S6. RNA-seq in MEF2 TF-deficient iMacs and BMDMs, related to Figure 6 — List and expression values of LPS-induced genes in wt or Mef2a−/− iMacs and wt or MEF2C-D double-deficient BMDMs. Classification of genes as MEF2A-dependent or MEF2A-independent is reported. [file mmc7.xlsx]

## Sheet: LPS-induc. genes Mef2aKO iMacs
Gene	UT_NE (RPKM)	UT_B3 (RPKM)	UT_D10 (RPKM)	UT_D7 (RPKM)	UT_A7 (RPKM)	UT_A8 (RPKM)	UT_C7 (RPKM)	LPS_NE (RPKM)	LPS_B3 (RPKM)	LPS_D10 (RPKM)	LPS_D7 (RPKM)	LPS_A7 (RPKM)	LPS_A8 (RPKM)	LPS_C7 (RPKM)	UT_NE (min-max row-norm %)	UT_B3 (min-max row-norm %)	UT_D10 (min-max row-norm %)	UT_D7 (min-max row-norm %)	UT_A7 (min-max row-norm %)	UT_A8 (min-max row-norm %)	UT_C7 (min-max row-norm %)	LPS_NE (min-max row-norm %)	LPS_B3 (min-max row-norm %)	LPS_D10 (min-max row-norm %)	LPS_D7 (min-max row-norm %)	LPS_A7 (min-max row-norm %)	LPS_A8 (min-max row-norm %)	LPS_C7 (min-max row-norm %)	Mean_iMac_WT_UT (RPKM)	Mean_iMac_WT_LPS (RPKM)	logFC (LPS WT vs UT WT)	PValue (LPS WT vs UT WT)	FDR (LPS WT vs UT WT)	Mean_iMac_MEF2Ako_LPS (RPKM)	logFC (LPS KO vs LPS WT)	PValue (LPS KO vs LPS WT)	FDR (LPS KO vs LPS WT)	Mean_iMac_MEF2Ako_UT (RPKM)	logFC (UT KO vs UT WT)	PValue (UT KO vs UT WT)	FDR (UT KO vs UT WT)	label
U90926	0	0	0	0	0	0	0	55.2849	20.4431	4.66236	23.8499	24.761	27.2868	15.7236	0	0	0	0	0	0	0	100	36.9777	8.43334	43.1399	44.788	49.3567	28.4411	0	26.7968	10.143	2.98793e-05	0.00015502	22.9053	-0.240627	0.705839	0.781891	0	0	1	1	MEF2A independent
Cxcl3	0	0	0.0531304	0	0.0834963	0.081799	0.0694637	59.7188	74.2058	5.08028	28.9957	153.348	82.3241	21.1296	0	0	0.034647	0	0.0544489	0.0533421	0.0452981	38.9433	48.3905	3.31291	18.9085	100	53.6845	13.7789	0.0177101	46.335	10.3852	5.55643e-06	3.87036e-05	71.4494	0.619453	0.379813	0.488388	0.0586897	0.996843	0.773433	0.902699	MEF2A independent
Il6	0	0.0480233	0.0948059	0	0.0744953	0.0729811	0	937.362	300.144	398.871	341.238	457.273	437.214	327.509	0	0.00512324	0.0101141	0	0.00794734	0.00778579	0	100	32.0201	42.5525	36.404	48.783	46.643	34.9395	0.0476097	545.459	12.9078	4.90858e-12	1.30812e-09	390.808	-0.481424	0.132943	0.215515	0.0368691	-0.662194	0.653052	0.827834	MEF2A independent
Il12a	0	0	0	0	0	0	0.0515033	16.2175	12.8856	1.66179	10.53	77.0891	49.6994	15.048	0	0	0	0	0	0	0.06681	21.0373	16.7152	2.15568	13.6595	100	64.47	19.5202	0	10.255	10.1548	5.5453e-05	0.00025987	38.0916	1.88349	0.0216573	0.0485914	0.0128758	1.35542	0.669413	0.839286	x
Il12b	0.0592695	0	0	0	0.0339318	0	0.0282291	9.82454	0.560526	2.48962	0	1.08929	0.79341	0	0.603281	0	0	0	0.345378	0	0.287333	100	5.70537	25.3408	0	11.0874	8.0758	0	0.0197565	4.29156	8.19352	0.000193333	0.000747788	0.470674	-3.2855	0.00722986	0.0197896	0.0155402	0.475903	0.842854	0.940412	MEF2A dependent
Csf3	0	0	0.158729	0	0	0	0	2.36449	1.75128	1.33919	8.83935	12.7493	22.8447	13.1511	0	0	0.694815	0	0	0	0	10.3503	7.66602	5.86213	38.6931	55.8084	100	57.5673	0.0529095	1.81832	4.60321	5.57308e-05	0.000260921	14.3961	2.96376	7.21579e-05	0.000510939	0	-3.0494	0.0477073	0.179108	x
Nos2	0.0356557	0.0394774	0.0259783	0	0.0408257	0.0199979	0.0169822	163.272	80.4569	289.315	27.9211	72.0483	15.1942	15.9275	0.0123242	0.0136451	0.00897924	0	0.0141112	0.00691216	0.00586981	56.434	27.8094	100	9.65076	24.9031	5.25177	5.50526	0.0337038	177.681	12.263	2.12192e-09	7.81764e-08	32.7728	-2.43324	0.00017067	0.000994241	0.0194515	-0.742923	0.690373	0.851597	MEF2A dependent
Adamts4	0.0470512	0.043412	0.0428512	0.0115112	0	0.0527786	0.0112049	3.27289	1.09019	5.08558	0.159088	0.0227561	0.20995	0.164437	0.925189	0.853628	0.842601	0.226351	0	1.03781	0.220326	64.3562	21.4368	100	3.12821	0.447463	4.12834	3.23339	0.0444381	3.14955	6.10109	5.99738e-07	6.19451e-06	0.139058	-4.5616	2.61943e-06	4.37515e-05	0.0188737	-1.16572	0.226581	0.464778	MEF2A dependent
Cxcl2	2.05637	3.23809	2.24737	0.20124	0.627879	1.99913	0.783535	901.129	921.947	136.941	3195.01	5848.25	4520.64	4039.71	0.0317223	0.0519293	0.0349883	0	0.00729542	0.0307434	0.00995708	15.4056	15.7616	2.33821	54.6303	100	77.2983	69.0745	2.51395	653.339	7.98249	2.99503e-08	5.69516e-07	4400.9	2.75178	0.000179599	0.00103516	0.902946	-1.52635	0.0468857	0.177099	x
Il27	0.631788	1.24357	0.767188	0.618277	1.20566	1.41739	0.300911	543.159	352.922	542.416	37.8815	124.465	95.3809	41.4836	0.060951	0.173647	0.0858931	0.058462	0.166664	0.205666	0	100	64.9563	99.8632	6.92273	22.8723	17.5147	7.58628	0.880847	479.499	8.97471	2.54891e-10	1.59293e-08	74.8028	-2.68788	3.04082e-06	4.8254e-05	0.885559	-0.121633	0.86656	0.953754	MEF2A dependent
Tpbg	0.11967	0	0	0	0.0685109	0.0223728	0	0.905237	2.71619	2.24772	0.0539496	0	0.0889975	0	4.4058	0	0	0	2.52232	0.823682	0	33.3275	100	82.7529	1.98623	0	3.27656	0	0.0398899	1.95638	6.30891	4.63955e-05	0.000224686	0.0357368	-6.25666	4.56932e-05	0.000357448	0.0227209	-0.0143599	0.996986	1	MEF2A dependent
Il1a	4.36235	2.13738	3.01395	4.30585	8.39658	6.74945	5.58834	4427.38	1946.56	1301.1	9167.75	10294.2	10233.3	9186.67	0.0216183	0	0.00851701	0.0210694	0.0608157	0.0448119	0.0335303	42.9966	18.8924	12.621	89.055	100	99.4082	89.2388	3.17123	2558.35	9.69558	2.5504e-11	3.59122e-09	9720.49	1.92581	9.45292e-05	0.000628913	6.26006	1.01933	0.0179273	0.0947379	x
Adora2a	0	0	0.062312	0	0.130567	0	0	36.7915	28.5245	16.7064	49.5061	84.2711	49.8654	57.8224	0	0	0.0739423	0	0.154937	0	0	43.6585	33.8485	19.8245	58.7463	100	59.1726	68.6148	0.0207707	27.3408	9.77964	2.92232e-10	1.76673e-08	60.3663	1.14471	0.00306886	0.0099123	0.0326418	0.152454	0.918028	0.975975	x
Gbp5	0.638899	0.362758	0.411783	0.0240475	0	0.0551284	0	221.264	146.686	202.913	58.5585	85.0939	64.9121	49.3725	0.28875	0.163948	0.186105	0.0108682	0	0.0249152	0	100	66.2948	91.7066	26.4655	38.4581	29.337	22.3139	0.471146	190.288	8.7426	2.91686e-13	2.01463e-10	64.4843	-1.56143	4.70615e-06	6.5439e-05	0.019794	-4.25064	3.40196e-06	0.000320706	x
Ccrl2	8.64811	11.3293	13.9967	8.59237	5.51796	9.77485	6.63435	598.209	515.322	633.328	378.476	415.899	486.048	394.44	0.498583	0.925646	1.35052	0.489704	0	0.678056	0.177824	94.4062	81.2036	100	59.4063	65.3671	76.5407	61.9491	11.3247	582.286	5.67479	1.31671e-12	5.63349e-10	418.716	-0.475983	0.025551	0.0555568	7.62988	-0.57802	0.0111409	0.0687365	MEF2A independent
Cd69	5.77384	10.181	5.50884	1.65923	3.41046	4.52338	2.70634	2571.01	1380.2	2000.62	232.904	335.454	368.668	225.314	0.160142	0.331669	0.149828	0	0.0681585	0.111474	0.0407538	100	53.6532	77.8002	9.00013	12.9914	14.2841	8.70473	7.15455	1983.94	8.10028	2.21333e-11	3.32718e-09	290.585	-2.77216	2.81063e-07	9.25012e-06	3.07485	-1.23775	0.00212425	0.0222807	MEF2A dependent
Ccl3	198.461	141.356	305.419	73.3832	101.138	96.7635	69.5504	8651.68	9962.66	7390.6	11922	13161.9	15652.6	11676.4	0.827254	0.460796	1.51363	0.0245961	0.202707	0.174633	0	55.0736	63.4865	46.981	76.0598	84.0171	100	74.4841	215.079	8668.31	5.33226	3.19969e-11	4.02648e-09	13103.2	0.596067	0.0232723	0.0514572	85.2088	-1.33654	4.54793e-05	0.00170435	MEF2A independent
Ccl4	124.625	60.025	176.847	9.57626	6.43933	11.4814	8.46425	11547.9	14316	14060.7	6297.22	3023.94	6761.99	3360.86	0.825918	0.374473	1.19086	0.0219218	0	0.0352353	0.0141508	80.6555	100	98.2155	43.962	21.0872	47.2099	23.4417	120.499	13308.2	6.78729	4.98554e-10	2.50946e-08	4861	-1.45324	0.000654417	0.00285105	8.9903	-3.74093	6.90245e-08	2.95319e-05	x
Cd40	0.749009	0.675718	0.39413	0.0407217	0.142936	0.280061	0.277465	912.201	740.782	768.477	606.341	1037.82	674.381	661.133	0.0682503	0.061188	0.0340543	0	0.00984932	0.0230626	0.0228125	87.8955	71.3776	74.0463	58.4229	100	64.9792	63.7027	0.606286	807.154	10.4293	1.11457e-13	1.33133e-10	744.919	-0.115617	0.623862	0.712819	0.185296	-1.61229	0.00279168	0.0269089	MEF2A independent
Nfkbiz	1.68455	1.97814	2.3989	1.85459	2.54252	2.16875	2.09699	229.029	196.316	244.795	103.093	166.093	128.553	124.727	0	0.120765	0.293836	0.0699433	0.352914	0.199168	0.169649	93.5148	80.0587	100	41.7128	67.6269	52.1856	50.6116	2.02053	223.38	6.76962	3.09304e-14	1.1469e-10	130.616	-0.773916	0.000312555	0.00159782	2.16571	0.0813689	0.663019	0.834512	MEF2A independent
Cxcl10	1.88962	5.33002	7.03128	1.05669	0.077272	0.378506	0.771426	11935.8	10033.8	14395.2	885.348	400.944	1006.7	426.94	0.01259	0.0364897	0.048308	0.00680381	0	0.00209261	0.00482213	82.9149	69.7022	100	6.14978	2.78473	6.99276	2.96532	4.75031	12121.6	11.2426	7.41693e-11	6.87549e-09	679.982	-4.15722	1.29844e-07	5.92205e-06	0.570974	-3.05556	7.71697e-05	0.00239333	MEF2A dependent
Ccl5	3.35526	1.65106	2.03717	0.957688	0.480221	0.31364	0.532686	4193.06	4128.79	4236.44	2810.07	4103.68	1687.44	2423.04	0.0718019	0.0315718	0.0406864	0.0152037	0.0039324	0	0.0051709	98.976	97.4589	100	66.3285	96.866	39.827	57.192	2.34783	4186.1	10.9042	1.43617e-13	1.33133e-10	2756.06	-0.602633	0.0254258	0.0553822	0.571059	-1.85327	0.00136607	0.016626	MEF2A independent
Hcar2	1.60137	6.44477	2.5835	6.41776	12.7914	12.0609	9.18883	71.0259	102.19	64.6095	168.417	226.596	256.39	194.159	0	1.90094	0.385466	1.89034	4.39186	4.10516	2.97794	27.2478	39.4791	24.7295	65.4719	88.3061	100	75.5754	3.54321	79.275	4.42032	3.51713e-08	6.43344e-07	211.39	1.41395	0.00102244	0.00405043	10.1147	1.44809	0.00142864	0.0171437	x
Serpinb2	0	0	0.0528449	0	0	0	0	26.407	9.87753	5.35021	35.4123	61.3183	41.9118	26.5927	0	0	0.0861814	0	0	0	0	43.0655	16.1086	8.72532	57.7516	100	68.3513	43.3683	0.017615	13.8782	8.93282	8.48334e-07	8.17753e-06	41.3088	1.57141	0.00601819	0.0170695	0	-2.2313	0.370976	0.612275	x
Tnfsf15	0.152852	0.0188039	0.213452	0.0249305	0	0.0428645	0.0121335	66.3583	7.97466	22.498	42.8613	76.415	62.1234	31.1127	0.200029	0.0246076	0.279332	0.0326252	0	0.0560943	0.0158784	86.8393	10.436	29.4419	56.0902	100	81.2974	40.7155	0.128369	32.277	8.00638	1.60504e-07	2.13826e-06	53.1281	0.717853	0.203876	0.302711	0.0199821	-2.50892	0.0958364	0.279665	MEF2A independent
Inhba	0.0698355	0.0171824	0.0593615	0	0.0533077	0.0913922	0.0443487	27.7685	39.0987	5.3422	216.007	85.79	170.091	135.019	0.0323302	0.00795455	0.0274813	0	0.0246787	0.0423099	0.0205311	12.8554	18.1007	2.47316	100	39.7163	78.7433	62.5069	0.0487931	24.0698	9.04073	3.47631e-08	6.38127e-07	151.727	2.65501	0.000187251	0.00106601	0.0472622	0.0608026	0.961472	0.993813	x
Traf1	0.0774694	0.171546	0.0423325	0.0189532	0.0221756	0.0651746	0	112.744	172.685	97.6628	144.117	163.022	118.914	150.164	0.0448617	0.0993404	0.0245143	0.0109756	0.0128417	0.0377419	0	65.2889	100	56.5555	83.4569	94.4044	68.862	86.9585	0.0971159	127.697	10.2524	6.05345e-13	3.06085e-10	144.055	0.17435	0.489533	0.593457	0.0265758	-1.87475	0.0215236	0.106164	MEF2A independent
Tnf	13.8321	16.1102	11.8448	8.61398	13.1638	13.2489	9.24031	2067.27	2342.07	1433.86	4763.09	6972.61	7098.1	6032.28	0.0736032	0.105737	0.0455716	0	0.0641772	0.0653769	0.00883456	29.0381	32.9142	20.1037	67.0637	98.2299	100	84.9662	13.929	1947.73	7.12658	6.03734e-13	3.06085e-10	6216.52	1.67429	2.63919e-06	4.40155e-05	11.0667	-0.333724	0.153082	0.36827	x
Lipg	0.0784105	0	0.285644	0.0191834	0	0	0.0560185	48.74	8.93563	143.393	0.106047	0.0758457	0.17494	0.12456	0.054682	0	0.199203	0.0133781	0	0	0.0390663	33.9904	6.23155	100	0.0739554	0.0528934	0.122	0.0868659	0.121352	67.0231	8.95302	3.2849e-07	3.77882e-06	0.120348	-9.16064	1.6481e-07	6.63195e-06	0.0188005	-2.51523	0.201884	0.430882	MEF2A dependent
Ifnb1	0	0	0.351213	0	0	0	0	14.2686	4.55882	13.4331	2.6078	0.373023	0.430193	1.47026	0	0	2.46144	0	0	0	0	100	31.9501	94.1442	18.2765	2.61429	3.01497	10.3042	0.117071	10.7535	6.07077	5.3955e-05	0.000254105	1.22032	-3.08158	0.00141572	0.00526354	0	-3.31428	0.0677187	0.224665	MEF2A dependent
Mir155	0	0	0	0	0	0	0	54.0889	49.6842	63.184	92.6771	90.5872	86.6343	105.953	0	0	0	0	0	0	0	51.0499	46.8926	59.6339	87.4699	85.4974	81.7666	100	0	55.6524	8.19366	2.49567e-07	3.02696e-06	93.9629	0.760571	0.0373108	0.0757521	0	0	1	1	MEF2A independent
Zfp811	0	0.0154134	0	0	0	0.0234237	0.0596743	7.99416	3.8707	4.66384	1.12968	4.12057	1.39767	0.583831	0	0.192808	0	0	0	0.293011	0.746473	100	48.4192	58.3406	14.1313	51.5447	17.4837	7.30322	0.0051378	5.50957	9.11866	3.05496e-07	3.55474e-06	1.80794	-1.59677	0.010497	0.0267082	0.0207745	1.3425	0.426414	0.66174	x
Bcl2a1a	1.30564	0.27535	0.0679482	0.182531	1.49496	0.313837	0.177673	212.927	150.643	102.999	315.832	518.345	287.97	285.04	0.238809	0.0400175	0	0.0221085	0.275338	0.0474435	0.0211711	41.0705	29.053	19.8602	60.9257	100	55.5499	54.9846	0.549647	155.523	8.67861	1.76251e-09	6.8314e-08	351.797	1.17841	0.00771102	0.0208248	0.542251	0.484584	0.613671	0.803022	x
Cxcl9	0.0511085	0	0.0558555	0.100031	0	0	0	3.02563	0.821687	2.77515	0.0691224	0	0	0	1.68919	0	1.84608	3.30612	0	0	0	100	27.1576	91.7214	2.28456	0	0	0	0.0356547	2.20749	5.91783	3.47683e-05	0.000176523	0.0172806	-6.93245	2.11171e-05	0.000200127	0.0250077	-0.255673	0.844629	0.941448	MEF2A dependent
Gm15987	0.274437	0.354494	0	0.335709	1.64971	0.384803	0	10.425	6.87784	4.77978	5.56748	8.22926	5.51061	3.57488	2.6325	3.40043	0	3.22025	15.8246	3.69117	0	100	65.9748	45.8494	53.4053	78.9381	52.8598	34.2915	0.209643	7.36086	5.15534	0.000104911	0.00044526	5.72056	-0.368	0.602492	0.695013	0.592555	1.50277	0.157456	0.37474	MEF2A independent
Slco3a1	0.0553168	0.0204153	0.0201516	0	0.0158344	0.0155126	0	4.03887	4.34209	0.0283364	0	0.107015	0	0.0878743	1.27397	0.470171	0.464098	0	0.364673	0.35726	0	93.0166	100	0.652597	0	2.46459	0	2.02378	0.0319612	2.8031	6.59484	8.51428e-05	0.000372299	0.0487223	-5.44869	0.000139471	0.000845033	0.00783674	-1.60181	0.389304	0.6298	MEF2A dependent
Cmpk2	4.3298	7.52588	14.6199	0.979568	1.386	1.59284	1.35264	1598.95	557.596	1568.89	135.126	46.4302	100.86	66.8292	0.209655	0.409664	0.853602	0	0.0254343	0.0383779	0.0233463	100	34.8327	98.1188	8.39482	2.84427	6.25045	4.12082	8.82519	1241.81	7.1193	6.80811e-09	1.85454e-07	87.3114	-3.83213	5.59424e-07	1.49233e-05	1.32776	-2.74926	3.51282e-05	0.00145044	MEF2A dependent
Hdc	0.0618884	0	0	0	0.0354311	0.104133	0.0294765	28.8829	32.0741	17.8803	12.2205	16.283	20.1594	7.94375	0.192955	0	0	0	0.110467	0.324663	0.0919012	90.0508	100	55.747	38.1007	50.7669	62.8526	24.7669	0.0206295	26.2791	10.784	1.49274e-10	1.14519e-08	14.1516	-0.911612	0.0113337	0.028454	0.04226	1.61305	0.263707	0.509549	MEF2A independent
Ppfia3	0.0305118	0.0675642	0.122268	0.0298592	0.034936	0	0.0290645	1.62567	3.37612	2.28196	3.75521	4.84025	2.51874	3.99392	0.630375	1.39588	2.52606	0.616894	0.72178	0	0.600476	33.5865	69.7508	47.1454	77.5829	100	52.0375	82.5147	0.0734479	2.42791	4.84134	3.20188e-08	5.9984e-07	3.77703	0.64826	0.0675113	0.124049	0.0234649	-1.68682	0.0182382	0.0956538	MEF2A independent
Gpr18	0.906688	2.88613	1.11477	3.77102	3.76332	2.09768	2.75299	27.6208	41.2661	25.7773	15.9414	21.0487	13.6545	16.9959	0	4.90453	0.515562	7.09706	7.078	2.95096	4.57465	66.1906	100	61.623	37.2521	49.9068	31.5858	39.865	1.63586	31.5547	4.18279	1.87552e-08	4.00446e-07	16.9102	-0.890593	0.00978225	0.025201	3.09625	0.837583	0.0311895	0.135953	MEF2A independent
Fam26f	14.6824	33.7782	43.8893	4.90136	4.87056	7.38822	2.22207	868.25	456.014	1129.86	37.4877	84.0181	41.6357	31.1276	1.10499	2.79844	3.6951	0.237603	0.234872	0.458141	0	76.8004	40.2428	100	3.1274	7.25377	3.49525	2.56338	30.7833	818.04	4.7152	2.8751e-07	3.39158e-06	48.5673	-4.07056	3.02648e-07	9.54985e-06	4.84555	-2.68921	3.76668e-05	0.00150181	MEF2A dependent
Irg1	8.20372	1.24918	2.42429	0.61756	0.91962	1.48009	1.31154	5275.31	4194.77	4579.27	5040.03	5204.39	4981.4	5322.37	0.14255	0.0118687	0.03395	0	0.00567596	0.0162077	0.0130405	99.1158	78.8116	86.0367	94.6947	97.7832	93.593	100	3.95907	4683.12	10.2936	1.81228e-10	1.25999e-08	5137.05	0.133475	0.748194	0.816292	1.0822	-1.78208	0.00206201	0.021804	MEF2A independent
Ntng2	0.154335	0.626549	0.224893	0.0755171	0.706854	0.692486	0.257275	3.42624	5.03556	1.18589	1.25239	10.8233	4.82067	3.82467	0.733341	5.12694	1.38983	0	5.87412	5.74043	1.69113	31.176	46.1495	10.3311	10.95	100	44.1501	34.8831	0.335259	3.2159	3.1313	0.00199241	0.00548604	5.18025	0.693494	0.328217	0.435171	0.433033	0.224239	0.79136	0.912615	MEF2A independent
Jdp2	0.0789315	0.233045	0.115017	0.386217	1.08452	0.309888	0.639095	3.7382	5.22532	2.74946	11.4225	5.19178	4.75477	8.42606	0	1.3586	0.318116	2.70891	8.86486	2.03602	4.93818	32.2587	45.3685	23.5423	100	45.0728	41.2203	73.585	0.142331	3.90433	4.59555	8.43122e-07	8.14847e-06	7.44877	0.937331	0.0363909	0.0741958	0.60493	1.90878	0.00435257	0.0367081	MEF2A independent
Ccl22	0	0.0907696	0.0298657	0.0401146	0.140805	0.0919618	0.117141	55.0857	345.951	27.0454	723.37	777.307	266.316	624.24	0	0.0116774	0.0038422	0.00516071	0.0181144	0.0118308	0.0150701	7.08674	44.5064	3.47938	93.061	100	34.2614	80.308	0.0402118	142.694	11.2834	1.55696e-07	2.09174e-06	597.808	2.06687	0.00613723	0.0173012	0.0975055	0.848374	0.693069	0.852089	x
Fpr1	5.16223	1.65668	1.30822	42.7758	135.241	29.1418	75.9521	49.1625	29.8229	19.6604	240.566	507.696	232.35	372.09	0.761078	0.068812	0	8.1889	26.4486	5.4965	14.7405	9.45012	5.631	3.62414	47.2479	100	45.6254	73.221	2.70904	32.8819	3.77934	4.08858e-05	0.000201423	338.176	3.36325	3.46875e-05	0.000293275	70.7776	4.8842	2.57609e-06	0.000267817	x
Ptges	0.732784	1.12684	0.60805	2.13142	1.18864	1.98646	2.88906	4.65943	4.04257	1.66833	7.81839	2.87464	5.17718	6.02732	1.72993	7.19512	0	21.1276	8.05214	19.1171	31.6352	56.1885	47.6332	14.7049	100	31.4353	63.3692	75.1597	0.822559	3.45677	2.05388	0.000358169	0.00126498	5.47438	0.658524	0.114625	0.191168	2.04889	1.30227	0.00710662	0.0504815	MEF2A independent
Rsad2	7.02144	9.19275	26.0931	0.556612	0.471594	0.61601	0.317606	4265.85	1657.86	4631.4	359.902	116.674	217.303	156.68	0.144757	0.191643	0.556576	0.00516091	0.0033251	0.00644351	0	92.1064	35.7917	100	7.76459	2.51252	4.6854	3.37636	14.1024	3518.37	7.95374	7.79105e-09	2.01085e-07	212.64	-4.04894	8.92811e-07	2.04776e-05	0.490456	-4.85168	4.10828e-07	8.19088e-05	MEF2A dependent
Mx2	1.53125	1.98924	3.65934	0.179821	0.24546	0.309176	0	202.996	164.451	189.384	30.3189	15.3449	16.9451	9.06834	0.754325	0.979941	1.80266	0.0885832	0.120918	0.152306	0	100	81.0118	93.2943	14.9357	7.55919	8.34748	4.46724	2.39328	185.61	6.22588	3.9903e-09	1.26462e-07	17.9193	-3.3841	3.82869e-07	1.1208e-05	0.183614	-3.7674	9.9902e-06	0.000649775	MEF2A dependent
Rnd1	0.202184	0.124364	0.270066	0.527626	0.501584	0.377991	0.481484	46.0818	46.0178	25.8925	113.754	128.685	70.2193	87.7469	0.0605317	0	0.113333	0.313674	0.293418	0.197282	0.277783	35.7476	35.6978	20.0435	88.3854	100	54.5228	68.1564	0.198871	39.3307	7.59148	4.0363e-12	1.21351e-09	100.101	1.34905	3.45529e-05	0.000292957	0.472171	1.23206	0.0139974	0.0800456	x
Cdc42ep2	6.07423	2.90327	3.51872	2.04641	1.4252	1.56378	2.27651	186.97	211.606	156.7	228.409	243.98	311.254	255.818	1.50052	0.477058	0.675702	0.200499	0	0.0447272	0.274766	59.8862	67.8379	50.1165	73.261	78.2866	100	82.1074	4.16541	185.092	5.53159	4.84225e-12	1.30812e-09	259.865	0.48869	0.030908	0.0647131	1.82798	-1.11467	0.00044299	0.00796093	MEF2A independent
Foxp4	0.479531	0.558156	0.524071	0.992699	0.950301	0.682722	0.650042	5.93243	6.10486	5.78205	7.53314	8.84875	6.99532	9.63341	0	0.858925	0.486566	5.60601	5.14285	2.21972	1.86271	59.5692	61.4529	57.9265	77.0559	91.4281	71.1806	100	0.520586	5.93978	3.48969	7.08715e-11	6.625e-09	8.25266	0.481343	0.0124106	0.0307337	0.818941	0.634832	0.00614962	0.0455752	MEF2A independent
6530402F18Rik	0.172962	0.434067	0.113416	0.101558	0.613927	0.291023	0.131806	1.80895	2.02832	1.06321	2.05853	9.67018	6.56015	4.46211	0.746231	3.475	0.12393	0	5.35469	1.98007	0.316123	17.8437	20.1362	10.05	20.452	100	67.4976	45.5714	0.240148	1.63349	2.69552	0.00133178	0.00389349	5.68774	1.79547	0.00717386	0.0196653	0.284578	0.152249	0.826896	0.932071	x
Tnfsf10	0.180182	0.487654	0.96271	0.0734704	0.378233	0.0673717	0.128727	14.1632	19.2271	28.1821	1.0966	0.232385	0.938002	0.419806	0.401251	1.49488	3.18459	0.0216921	1.10569	0	0.218232	50.1366	68.1483	100	3.66083	0.586928	3.09671	1.25356	0.543515	20.5241	5.11812	3.55611e-07	3.99724e-06	0.671699	-5.06852	1.85705e-07	7.12338e-06	0.16195	-1.87788	0.00858266	0.0575142	MEF2A dependent
Nlrp3	7.53243	10.0568	6.55068	21.554	20.8429	17.2093	16.7245	51.6234	49.7954	35.2943	116.006	153.614	110.554	124.115	0.667575	2.38409	0	10.2019	9.71838	7.24762	6.91794	30.6484	29.4054	19.545	74.4271	100	70.7197	79.9414	8.04664	45.571	2.49933	5.32055e-09	1.55272e-07	126.072	1.46836	1.41945e-06	2.82975e-05	19.0826	1.24345	1.00469e-05	0.000649775	x
Bcl2a1d	5.40909	5.92002	5.23201	0.730126	1.28139	2.82453	0.710694	609.52	536.422	397.09	864.754	869.982	707.857	749.046	0.540498	0.599275	0.520127	0.00223544	0.0656528	0.243174	0	70.0367	61.6277	45.599	99.3985	100	81.3493	86.0876	5.52037	514.344	6.5349	1.49132e-11	2.44031e-09	797.91	0.633615	0.0238488	0.0525023	1.38669	-2.01671	3.00708e-05	0.00132023	MEF2A independent
Tagap	5.40594	9.53027	5.76738	5.95162	4.61472	8.87939	5.14952	109.344	86.8216	168.577	21.477	19.0022	16.0455	16.5926	0.482565	2.99799	0.703009	0.815373	0	2.60102	0.326179	63.8744	50.1378	100	10.2843	8.77491	6.97164	7.30531	6.9012	121.581	4.12712	2.07031e-09	7.6767e-08	18.2794	-2.73208	5.25628e-08	3.47823e-06	6.14881	-0.178239	0.515738	0.731031	MEF2A dependent
Ifit1	8.10451	16.3054	32.3127	0.523238	1.57883	1.16795	0.455701	3759.4	1693.09	3315.68	606.131	450.712	374.57	328.623	0.203483	0.421654	0.847498	0.00179672	0.029879	0.018948	0	100	45.0294	88.1956	16.1129	11.9783	9.95265	8.73031	18.9075	2922.72	7.26113	6.31964e-09	1.74539e-07	440.009	-2.73173	1.89964e-05	0.000184943	0.931429	-4.37064	4.11232e-07	8.19088e-05	MEF2A dependent
Bcl2a1c	0	0	0.121817	0	0	0	0.477797	20.126	13.2822	7.19437	23.9694	37.1973	23.8738	24.4354	0	0	0.327489	0	0	0	1.2845	54.1061	35.7074	19.3411	64.4387	100	64.1816	65.6913	0.0406057	13.5342	7.41956	2.91139e-07	3.41989e-06	27.369	1.01816	0.0403885	0.0809662	0.119449	0.989932	0.448408	0.681062	x
Ifi205	2.2091	2.98941	3.18552	0.180155	0.632356	0.258126	0.13152	1843.9	768.217	1263.65	1161.73	754.396	607.461	824.219	0.112682	0.155003	0.165639	0.0026378	0.0271638	0.00686669	0	100	41.6585	68.5293	63.0014	40.9089	32.9396	44.6959	2.79468	1291.92	8.81947	1.1612e-11	2.01832e-09	836.951	-0.626115	0.0538186	0.102707	0.300539	-3.26109	3.92499e-06	0.000354972	MEF2A independent
Ccnd2	0.874716	1.79452	0.140583	0.818244	22.4023	1.31306	1.97279	73.6897	99.2201	41.4078	22.4774	112.184	29.503	19.3228	0.655225	1.47616	0	0.604823	19.8689	1.04646	1.63527	65.6437	88.43	36.8316	19.9359	100	26.2064	17.1204	0.936606	71.4392	6.24218	0.000365086	0.00128723	45.8717	-0.63693	0.524176	0.625034	6.6266	2.80693	0.0289847	0.129074	MEF2A independent
8430408G22Rik	0.450935	0.332845	0.287477	0.882582	0.70994	1.07488	0.322159	1.77969	2.02568	1.38596	1.21974	1.63569	2.01214	1.50431	9.4038	2.61003	0	34.2367	24.3045	45.2996	1.99529	85.848	100	63.1966	53.6339	77.5637	99.221	70.0052	0.357086	1.73045	2.30517	0.000178066	0.000698204	1.59297	-0.13955	0.73234	0.802616	0.74739	1.09579	0.0249181	0.116976	MEF2A independent
Gm14023	0.916997	0.553791	0.425163	1.01976	0.811334	0.327288	0.714684	45.0741	23.3363	14.8608	101.359	67.4122	102.481	68.0681	0.577278	0.221729	0.0958117	0.677872	0.473842	0	0.37923	43.8036	22.5239	14.2271	98.9015	65.6708	100	66.3128	0.631984	27.7571	5.58064	6.05545e-09	1.69248e-07	84.8299	1.60707	0.000214406	0.00118689	0.718266	0.333671	0.528111	0.740074	x
Cfb	0.648577	0.359047	0.551303	0.396692	0.12377	0.303136	0.154454	33.703	26.0173	35.2172	12.7922	16.8342	10.8527	13.9778	1.49546	0.67043	1.21827	0.7777	0	0.511108	0.0874334	95.6853	73.7846	100	36.099	47.6171	30.5725	39.4777	0.519643	31.6459	5.97982	1.09522e-11	1.96504e-09	13.6142	-1.20819	6.82699e-05	0.000491225	0.244513	-1.00103	0.0130733	0.076702	x
Oasl1	0.209704	0.386967	0.254646	0	0.0400184	0.039205	0.0998785	58.9688	82.1713	53.7826	47.9312	21.3663	57.0796	40.1086	0.255203	0.470928	0.309896	0	0.0487012	0.0477113	0.121549	71.7632	100	65.4518	58.3308	26.0021	69.4642	48.811	0.283772	64.9742	7.73061	2.80457e-11	3.72867e-09	41.6214	-0.65152	0.0281097	0.0600869	0.0447755	-2.57519	0.00443393	0.0371526	MEF2A independent
Batf2	0.640879	0.0788411	0.155645	1.51567	2.99637	1.79722	2.13668	70.1892	13.6371	35.1275	11.8458	18.1842	22.8776	10.3844	0.801647	0	0.109548	2.04938	4.16135	2.45097	2.93515	100	19.3385	49.9907	16.7835	25.8241	32.5184	14.699	0.291788	39.6512	7.50323	4.85414e-08	8.34582e-07	15.823	-1.34706	0.00921018	0.023976	2.11149	3.27297	0.000597497	0.00959099	x
H2-Q5	0.754294	0.278381	1.23653	0.184541	0.0719722	0.282037	0	16.6213	7.84689	17.2588	17.0026	17.1461	16.5484	11.7428	4.37048	1.61297	7.16463	1.06925	0.417017	1.63416	0	96.3062	45.4659	100	98.5152	99.3468	95.8838	68.0394	0.756402	13.909	4.17805	8.88309e-07	8.50392e-06	15.61	0.161347	0.689066	0.768053	0.134637	-2.43452	0.00281899	0.0270365	MEF2A independent
Src	0.0763932	0.0140969	0.0556592	0.0186899	0.0656027	0.0856922	0.0363849	9.49722	2.09516	2.9741	6.45744	3.58388	1.44873	5.43673	0.656918	0	0.438276	0.0484332	0.543131	0.754976	0.235028	100	21.9449	31.2134	67.9453	37.6435	15.1283	57.1819	0.0487164	4.85549	6.74173	6.40633e-07	6.55046e-06	4.2317	-0.17441	0.730483	0.801133	0.0515924	0.231492	0.835711	0.93667	MEF2A independent
Saa3	20.4112	1.96064	5.60221	14.0917	56.346	24.3071	15.3147	3023.62	832.422	781.173	5884.48	10647.2	4815.27	7274.98	0.173322	0	0.0342086	0.113958	0.51089	0.20992	0.125447	28.3851	7.80127	7.31984	55.2598	100	45.2158	68.322	9.32467	1545.74	7.55099	8.31735e-07	8.06646e-06	7155.47	2.21089	0.00536908	0.0155212	27.5149	1.73407	0.034801	0.14592	x
Nod1	1.10974	1.48932	1.72735	1.39865	1.98299	2.39535	1.77786	28.6678	12.3079	36.8302	1.91022	0.650572	0.900337	1.19663	1.26914	2.31829	2.97619	2.06768	3.6828	4.82255	3.11581	77.4392	32.2207	100	3.48165	0	0.690346	1.50931	1.44214	25.9353	4.1392	4.86973e-08	8.34683e-07	1.16444	-4.47553	8.80325e-09	1.3601e-06	1.88871	0.359295	0.330721	0.577726	MEF2A dependent
Car2	0.154015	0	0.140267	0.0376802	0.0440867	0.0431906	0	4.93875	1.82069	3.70807	28.0162	13.7804	9.62134	19.4262	0.549734	0	0.500661	0.134494	0.157361	0.154163	0	17.6282	6.4987	13.2354	100	49.1871	34.342	69.339	0.0980938	3.48917	5.25678	1.51544e-06	1.30681e-05	17.711	2.35179	8.7226e-05	0.000588171	0.0312394	-1.31808	0.270386	0.516335	x
Dusp2	7.70797	10.092	10.4296	4.04096	0.998136	3.4482	1.79189	360.976	546.634	734.883	201.669	192.609	142.081	162.212	0.91429	1.23913	1.28514	0.414619	0	0.333848	0.108157	49.051	74.349	100	27.3437	26.1092	19.2241	21.9672	9.40984	547.498	5.85048	9.13897e-10	3.97117e-08	174.643	-1.6477	0.000117632	0.000743489	2.5698	-1.87561	9.29229e-05	0.00265045	x
Il15ra	2.05698	3.06373	3.07767	4.81681	2.35525	3.41985	4.7236	123.223	127.211	141.573	45.1081	34.6066	41.1398	25.5811	0	0.721598	0.731596	1.97815	0.213785	0.976859	1.91134	86.848	89.7063	100	30.8576	23.3305	28.0132	16.8613	2.73279	130.669	5.54111	1.32054e-11	2.22571e-09	36.6089	-1.84223	7.0405e-07	1.75602e-05	3.82888	0.457059	0.0895971	0.268791	x
Isg15	11.1942	26.8175	56.8054	3.5555	5.05948	5.39722	4.3027	1038.81	1062.56	1200.58	514.75	507.018	536.308	370.254	0.63814	1.94332	4.44853	0	0.125643	0.153858	0.0624219	86.4854	88.4699	100	42.7055	42.0595	44.5064	30.6342	31.6057	1100.65	5.09538	7.53015e-09	1.95257e-07	482.082	-1.19183	0.00290875	0.00948049	4.57872	-2.81406	2.51719e-06	0.000266678	x
Usp18	8.97025	14.6346	20.126	5.45574	5.18346	3.66751	4.91125	615.99	591.061	689.861	222.91	146.695	200.32	139.302	0.772775	1.59825	2.39852	0.260601	0.220921	0	0.181251	89.2346	85.6018	100	31.9505	20.8437	28.6585	19.7662	14.577	632.304	5.4238	2.40909e-11	3.57055e-09	177.307	-1.83566	1.18585e-06	2.51264e-05	4.80449	-1.61289	9.36064e-06	0.000623519	x
Xkr8	1.89179	1.13778	1.00822	1.43992	1.04293	1.00209	1.36823	15.5202	10.7678	13.4953	5.11714	4.50699	2.73566	3.47271	6.12823	0.934675	0.0422821	3.0158	0.281365	0	2.52197	100	67.2658	86.0531	28.3444	24.1417	11.9408	17.0175	1.34593	13.2611	3.34411	7.13543e-09	1.88474e-07	3.95812	-1.73346	3.5607e-06	5.35984e-05	1.21329	-0.098708	0.707769	0.862438	x
Vcan	0.96022	0.0484941	0.0184106	1.51833	3.18841	0.901365	1.97377	7.61924	0.812513	2.34031	2.17355	3.53926	1.3305	1.77264	12.3909	0.395792	0	19.7337	41.706	11.6166	25.7256	100	10.4476	30.5479	28.354	46.3219	17.2624	23.0795	0.342375	3.59069	3.69857	0.0037237	0.00940991	2.20399	-0.689682	0.430808	0.537978	1.89547	2.77694	0.0157774	0.0867133	MEF2A independent
Gbp3	1.71257	2.79152	5.75354	0.744864	1.98813	1.04056	0.860984	317.999	192.06	311.725	47.9965	53.93	54.3414	30.6513	0.305025	0.645116	1.57876	0	0.391882	0.0932044	0.0366017	100	60.3032	98.0222	14.8939	16.7642	16.8939	9.42663	3.41921	273.928	6.28216	1.81906e-09	6.97767e-08	46.7298	-2.55418	4.17305e-06	5.99755e-05	1.15863	-1.61147	0.00108691	0.0142917	MEF2A dependent
Tgtp1	0	0.117041	0.0192548	0.0517248	0.0302596	0	0.0503482	7.87473	3.74898	8.71828	0	0	0.235848	0.0335856	0	1.34248	0.220856	0.593292	0.347082	0	0.577501	90.3244	43.0014	100	0	0	2.70522	0.385232	0.0454319	6.78066	6.82383	2.17985e-07	2.71989e-06	0.0673585	-7.15271	1.59376e-07	6.54206e-06	0.0330831	-0.631573	0.529504	0.741092	MEF2A dependent
Atp10a	0.10859	0.601147	0.425257	0.823577	0.15542	0.441556	0.737008	11.1964	14.2235	12.3212	11.1617	7.87788	10.1755	8.40089	0	3.48963	2.2435	5.06549	0.331775	2.35897	4.45217	78.5542	100	86.5228	78.3083	55.0433	71.3213	58.7487	0.378332	12.5804	4.90529	3.62339e-08	6.59682e-07	9.40399	-0.424675	0.247536	0.352302	0.53939	0.387081	0.395268	0.634615	MEF2A independent
Ppp1r15a	5.21841	5.54287	7.60414	3.581	2.91467	4.06898	3.33414	31.0186	23.1713	25.4929	30.1244	64.5739	39.8975	38.497	3.73624	4.26246	7.60546	1.08065	0	1.87208	0.680291	45.5795	32.8525	36.6177	44.1292	100	59.9794	57.708	6.12181	26.5609	2.10557	5.804e-07	6.03399e-06	43.2732	0.706653	0.0067774	0.0187474	3.4747	-0.826669	0.00312878	0.0289942	MEF2A independent
Cebpd	20.7595	23.0816	15.6038	61.2361	54.5349	37.3984	53.0981	62.2262	114.566	65.8917	82.2749	61.1312	82.6656	107.575	5.20982	7.55623	0	46.1108	39.3393	22.0232	37.8875	47.1113	100	50.8152	67.3702	46.0048	67.7651	92.9353	19.815	80.8947	2.03064	2.19298e-06	1.78324e-05	83.4116	0.0448017	0.855159	0.902285	51.5669	1.38103	7.20262e-05	0.00229576	MEF2A independent
Cxcl11	0	0	0	0	0	0	0.044086	61.1901	42.2811	67.6148	1.0015	0.537209	0.619543	0.705799	0	0	0	0	0	0	0.0652018	90.4981	62.5323	100	1.48118	0.794514	0.916283	1.04385	0	57.0287	12.8499	3.72268e-12	1.15031e-09	0.716012	-6.31097	1.99852e-11	7.08132e-08	0.0110215	1.35552	0.269194	0.515142	MEF2A dependent
Igtp	10.7151	18.635	24.9179	9.55227	8.86546	8.97339	7.79497	587.991	394.652	629.642	105.413	56.6504	85.3093	59.7389	0.46959	1.74321	2.75356	0.282593	0.172147	0.189503	0	93.3021	62.211	100	15.698	7.85651	12.4652	8.35318	18.0893	537.428	4.88115	4.34623e-10	2.29253e-08	76.7779	-2.81009	4.4233e-08	3.09464e-06	8.79652	-1.05107	0.00149105	0.0176828	MEF2A dependent
Icosl	2.16114	4.18736	1.53521	2.40572	3.77362	4.48478	2.23876	31.825	52.1179	21.9751	46.5465	39.0914	55.0876	57.6076	1.11628	4.72986	0	1.55247	3.99199	5.26028	1.25471	54.0191	90.2097	36.4527	80.2737	66.9781	95.5059	100	2.6279	35.306	3.72532	1.85108e-07	2.39714e-06	49.5833	0.488545	0.161773	0.25212	3.22572	0.267732	0.475435	0.704429	MEF2A independent
Dusp16	1.45217	1.53279	1.52357	0.738981	1.04753	1.18913	0.70548	22.8391	21.7814	22.019	18.3831	27.4192	17.3011	17.3661	2.79516	3.09695	3.06244	0.125406	1.28041	1.81048	0	82.8546	78.8954	79.7848	66.1744	100	62.1241	62.3673	1.50285	22.2131	3.87949	3.50485e-11	4.19225e-09	20.1174	-0.140656	0.441779	0.548515	0.920278	-0.718043	0.00323416	0.0296838	MEF2A independent
Gadd45b	17.0049	22.7229	48.2338	4.36115	3.82698	10.1952	4.69192	399.089	447.077	472.549	330.544	299.479	307.439	333.55	2.81145	4.03137	9.47402	0.113963	0	1.35863	0.184533	84.3277	94.5657	100	69.7037	63.0762	64.7744	70.3451	29.3205	439.572	3.89399	6.19695e-08	9.97303e-07	317.753	-0.468039	0.161723	0.25212	5.7688	-2.35951	6.08963e-06	0.000487214	MEF2A independent
Gbp2	7.55958	8.03505	12.8883	2.8408	6.1975	3.39191	2.50595	877.931	509.715	918.729	185.015	199.772	168.39	143.991	0.551572	0.603466	1.13317	0.0365461	0.402908	0.0966964	0	95.5471	55.3586	100	19.9197	21.5304	18.1052	15.4422	9.49431	768.792	6.33041	1.0491e-10	8.90853e-09	174.292	-2.14115	2.70537e-06	4.48503e-05	3.73404	-1.35929	0.00045026	0.00803964	MEF2A dependent
Mxd1	4.93733	3.8442	6.4751	4.20829	3.7749	4.43066	3.42874	118.173	93.0254	144.734	26.3656	7.3024	14.0004	11.1324	1.06761	0.294017	2.15587	0.551674	0.244975	0.709044	0	81.2032	63.4064	100	16.2321	2.74134	7.48145	5.45176	5.08554	118.644	4.54193	1.15833e-08	2.73571e-07	14.7002	-3.01896	2.21523e-07	7.93807e-06	3.96065	-0.362283	0.287699	0.536177	MEF2A dependent
H2-M2	0.291499	0	0.106191	0.332809	0.0556277	0.272485	0	78.2307	3.58381	24.4888	64.7871	173.972	34.9025	77.6715	0.167555	0	0.0610393	0.1913	0.0319751	0.156626	0	44.9674	2.05999	14.0763	37.2399	100	20.0622	44.646	0.132563	35.4345	8.46447	1.1014e-05	6.81421e-05	87.8333	1.31903	0.0824051	0.146177	0.16523	0.78532	0.723933	0.873444	x
Flnb	0.538468	0.52994	0.148606	0.566872	0.429713	1.00669	0.544014	19.9153	22.2832	14.5607	18.0078	17.346	22.3527	14.2669	1.75581	1.71741	0	1.88374	1.26602	3.86453	1.78079	89.0229	99.6871	64.9073	80.4323	77.4518	100	63.5842	0.405671	18.9197	5.60259	1.95698e-09	7.32978e-08	17.9933	-0.0759974	0.810831	0.867231	0.636822	0.709347	0.0848423	0.259567	MEF2A independent
Tgtp2	0.843581	2.25716	2.90025	0	0	0.0887124	0.0753345	122.145	85.6632	143.899	1.14091	0.305995	0.235262	0.80405	0.586231	1.56857	2.01547	0	0	0.061649	0.0523523	84.8825	59.53	100	0.792855	0.212646	0.163491	0.558759	2.00033	117.236	5.79093	1.74121e-09	6.77247e-08	0.621555	-7.46986	8.65623e-11	1.06991e-07	0.0410117	-5.53659	3.94645e-07	8.19088e-05	MEF2A dependent
Zhx2	0.780707	1.16504	0.296772	1.52802	1.61292	1.58014	1.24485	4.58831	3.59536	5.11205	3.5808	3.15202	3.25645	3.83924	10.05	18.0316	0	25.5697	27.3328	26.652	19.689	89.1233	68.5026	100	68.2003	59.2956	61.4643	73.5673	0.747508	4.43191	2.56927	2.87578e-06	2.22e-05	3.45713	-0.353264	0.260116	0.366548	1.49148	0.999212	0.00798468	0.0545444	MEF2A independent
Nfkbia	43.4409	47.3683	46.825	49.5972	67.7194	47.9377	53.4274	1466.58	1929.31	1572.92	1755.32	1781.21	1461.56	1800.32	0	0.208255	0.179442	0.326443	1.28739	0.238448	0.529541	75.4634	100	81.1024	90.7742	92.1471	75.1975	93.1605	45.8781	1656.27	5.17304	8.4076e-14	1.16908e-10	1699.6	0.0373377	0.804446	0.861656	54.6704	0.252054	0.114946	0.313091	MEF2A independent
Icam1	25.6957	27.0677	33.0355	19.8745	16.6238	8.95079	19.6474	732.17	676.941	846.076	410.172	764.324	427.397	520.509	2.00028	2.16418	2.87708	1.3049	0.916593	0	1.27777	86.3932	79.7957	100	47.9285	90.2342	49.9861	61.1089	28.5996	751.729	4.71453	4.67616e-10	2.40822e-08	530.601	-0.502287	0.0685033	0.125665	16.2741	-0.813687	0.00693808	0.0496146	MEF2A independent
Bcl2a1b	50.1378	22.6637	29.8044	2.4723	2.11385	2.83384	0.555346	1421.19	1206.73	801.163	1324.65	1498.36	1303.75	1096.91	3.31035	1.47605	1.95279	0.127984	0.104053	0.152123	0	94.848	80.5298	53.4522	88.4026	100	87.0071	73.1974	34.202	1143.03	5.07926	2.7326e-09	9.35305e-08	1305.92	0.192102	0.544181	0.64337	1.99383	-4.08913	2.7428e-08	2.17935e-05	MEF2A independent
Gbp6	0.619199	0.126957	1.99254	0.117825	0.0787759	0.250817	0.0983049	64.4886	13.1433	53.3934	9.67713	5.52361	8.51914	7.47565	0.839039	0.0748038	2.97123	0.060626	0	0.267105	0.03032	100	20.2834	82.7741	14.902	8.45342	13.1042	11.4841	0.912898	43.6751	5.51904	2.35279e-06	1.8872e-05	7.79888	-2.49329	0.00058525	0.00260621	0.136431	-2.78886	0.00503428	0.0402096	MEF2A dependent
Gpr84	4.78627	4.02746	2.61542	3.09138	4.38423	2.20124	2.50759	314.516	488.318	316.478	699.241	814.923	764.371	903.273	0.286884	0.202671	0.0459645	0.0987869	0.242265	0	0.033998	34.6604	53.9487	34.8781	77.3568	90.195	84.5848	100	3.80971	373.104	6.64303	3.36705e-12	1.10162e-09	795.452	1.09227	0.000319506	0.00162218	3.04611	-0.293334	0.281284	0.528781	x
Helz2	0.440608	0.590821	1.17173	0.17966	0.201798	0.40363	0.328772	39.213	31.8354	40.7471	18.1354	11.1521	15.6302	11.4323	0.643243	1.01352	2.44548	0	0.0545708	0.552092	0.367565	96.2184	78.0323	100	44.2614	27.0475	38.086	27.738	0.734386	37.2652	5.61782	3.12527e-10	1.85934e-08	14.0875	-1.40637	0.000172981	0.00100535	0.278465	-1.44206	0.000647599	0.0101036	x
Isg20	1.414	3.51381	3.46842	1.93727	1.99681	1.42751	1.30204	83.9881	86.565	94.7425	17.084	8.29769	27.9721	8.98494	0.119826	2.36704	2.31847	0.679824	0.743543	0.134282	0	88.4906	91.2484	100	16.8898	7.48675	28.5423	8.22224	2.79875	88.4319	4.90351	1.21131e-08	2.83677e-07	15.5847	-2.56048	2.91741e-06	4.71705e-05	1.6659	-0.822724	0.0594726	0.205713	MEF2A dependent
Irf1	13.5214	21.4286	27.8483	22.4861	17.7335	18.4882	18.5835	480.194	346.892	516.901	130.102	115.532	112.487	114.726	0	1.57082	2.84614	1.78091	0.836758	0.986698	1.00562	92.7078	66.2266	100	23.1596	20.2652	19.6602	20.1051	20.9327	447.996	4.41429	3.25767e-11	4.02648e-09	118.212	-1.92202	1.3502e-07	6.05631e-06	19.3228	-0.120361	0.561446	0.765289	x
Mx1	1.84652	3.05745	2.65434	0.073258	0.399996	0.0279904	0.0237694	362.608	248.446	245.778	2.15987	5.35836	2.11554	2.37837	0.502711	0.836682	0.725507	0.0136488	0.103763	0.00116413	0	100	68.5144	67.7786	0.589132	1.47127	0.576906	0.649393	2.51944	285.611	6.79385	1.25851e-09	5.18504e-08	3.00303	-6.53648	4.00114e-10	2.96725e-07	0.131253	-4.31902	1.52155e-06	0.000190176	MEF2A dependent
Ifi47	10.6208	21.6402	46.7785	2.45406	5.44704	4.83992	1.96721	652.041	488.267	712.792	71.6218	45.1602	84.5812	37.1181	1.21741	2.76763	6.30413	0.068492	0.489549	0.404138	0	91.4535	68.4136	100	9.79913	6.07647	11.6223	4.94509	26.3465	617.7	4.53933	5.10606e-07	5.42501e-06	59.6203	-3.38044	2.43127e-06	4.12907e-05	3.67706	-2.86005	2.00455e-05	0.0010182	MEF2A dependent
Gm12250	1.15391	2.02793	5.0844	0.0268866	0	0.0616369	0.026171	204.502	126.069	215.385	22.7405	15.8921	17.0406	11.8015	0.535744	0.941534	2.36061	0.012483	0	0.028617	0.0121508	94.9469	58.5319	100	10.5581	7.37846	7.91166	5.47923	2.75541	181.985	5.97872	2.04798e-09	7.62056e-08	16.8687	-3.4384	1.27147e-07	5.86881e-06	0.0286736	-6.44017	1.29754e-07	4.5562e-05	MEF2A dependent
Dll1	0	0.111891	0.0315559	0	0	0.0242915	0	2.82042	4.13699	3.23921	0.292883	0.0837887	0.289891	0.247689	0	2.70465	0.762775	0	0	0.58718	0	68.1757	100	78.2987	7.07962	2.02536	7.0073	5.98717	0.0478156	3.39887	5.79824	2.3512e-07	2.88366e-06	0.228563	-3.92943	2.80021e-06	4.59432e-05	0.00607288	-2.7193	0.0145433	0.0818273	MEF2A dependent
Fpr2	2.40577	1.39523	0.500804	13.9577	76.6042	18.9545	18.5515	55.0471	36.4031	24.2953	104.584	302.298	140.832	123.168	0.631206	0.296367	0	4.45893	25.2167	6.1146	5.98107	18.0738	11.8961	7.88425	34.4876	100	46.4984	40.6457	1.43393	38.5818	4.92845	1.64484e-05	9.49026e-05	167.721	2.12111	0.00298759	0.00969767	32.017	4.65576	2.18575e-05	0.00107111	x
Ifit2	8.19613	17.5387	45.9649	0.239154	0.645727	0.991075	0.214882	1842.32	837.386	2009.55	45.5094	45.3862	49.7419	17.5353	0.397208	0.862168	2.27687	0.00120795	0.0214422	0.0386294	0	91.6774	41.6641	100	2.2542	2.24807	2.46485	0.861998	23.8999	1563.09	6.02426	5.74876e-07	5.98775e-06	39.5432	-5.30893	3.97265e-07	1.15685e-05	0.522709	-5.54225	5.9278e-07	0.000103261	MEF2A dependent
Tnfaip3	2.48797	2.30149	2.14228	1.05928	1.55385	0.797376	1.04647	361.652	392.42	420.61	357.901	319.451	323.607	335.237	0.402701	0.358283	0.320359	0.0623855	0.180193	0	0.0593358	85.9561	93.2849	100	85.0626	75.9037	76.8938	79.6639	2.31058	391.561	7.40912	7.29128e-15	8.11082e-11	334.049	-0.229162	0.170808	0.264008	1.11424	-1.04673	3.32404e-05	0.00139534	MEF2A independent
Malt1	3.67618	4.34374	3.48842	4.65652	5.29548	7.08339	4.36314	165.212	145.739	115.662	214.473	148.976	215.894	199.045	0.0883943	0.402681	0	0.549936	0.850756	1.6925	0.411816	76.139	66.9712	52.8109	99.3312	68.4954	100	92.0675	3.83611	142.204	5.20933	2.02482e-12	8.04432e-10	194.597	0.452283	0.029487	0.0623601	5.34963	0.476482	0.0275667	0.125164	MEF2A independent
Mefv	0.0452515	0.818328	0.560485	0.952101	0.777195	1.11671	0.237078	3.43791	20.6274	9.96756	21.8488	27.7948	30.3889	27.1725	0	2.54774	1.698	2.9886	2.41218	3.5311	0.632182	11.1808	67.8302	32.6998	71.8553	91.451	100	89.4002	0.474688	11.3443	4.37065	8.29531e-06	5.36495e-05	26.8012	1.23713	0.0282425	0.060336	0.770772	0.483366	0.467741	0.698251	x
Lcn2	0.348113	0.0642375	0.317039	1.70334	13.3527	4.00249	3.23311	175.514	158.519	106.637	776.601	1957.73	656.673	1073.37	0.0145007	0	0.0129134	0.0837276	0.678794	0.201171	0.16187	8.96222	8.09407	5.44389	39.6665	100	33.5404	54.826	0.24313	146.89	9.30675	3.84745e-08	6.93663e-07	1116.09	2.92618	8.05813e-05	0.000555726	5.57292	4.57013	0.000190716	0.00435632	x
Sp140	10.1397	14.7419	15.2679	11.4263	16.6762	13.1318	12.4979	199.545	188.533	210.41	52.8597	29.4242	46.3419	30.0285	0	2.29799	2.56062	0.642441	3.26381	1.49401	1.17749	94.5751	89.0763	100	21.3312	9.62923	18.0767	9.93098	13.3832	199.496	3.88921	2.23906e-10	1.49146e-08	39.6636	-2.33626	2.16712e-08	2.05381e-06	13.433	-0.00355564	0.986919	1	MEF2A dependent
Birc3	8.82053	11.1305	10.371	10.5185	10.3717	9.27213	8.7795	93.5436	78.173	105.465	51.2181	47.156	57.1525	49.2685	0.0424367	2.43155	1.64602	1.79862	1.64673	0.50951	0	87.6701	71.7726	100	43.8935	39.6922	50.0314	41.8771	10.1073	92.3938	3.18677	2.4778e-12	8.89132e-10	51.1988	-0.853107	8.16013e-06	9.80273e-05	9.73545	-0.0592039	0.656579	0.829807	MEF2A independent
Irgm2	4.1406	6.44	13.6371	3.43184	4.57167	4.26547	3.82347	152.869	107.686	176.264	38.1715	24.8075	29.5051	22.0417	0.410089	1.74051	5.90476	0	0.659503	0.482335	0.226594	86.464	60.3214	100	20.1003	12.3679	15.0859	10.7676	8.07258	145.606	4.15394	1.69013e-08	3.7156e-07	28.6315	-2.3495	2.14903e-06	3.80061e-05	4.02311	-1.02381	0.00558402	0.0428096	MEF2A dependent
Oas1b	1.77809	1.70021	2.20822	1.06776	0.971684	1.17858	1.03935	15.7894	16.51	18.4651	8.5261	4.29982	8.47507	5.85464	4.60974	4.16459	7.0686	0.549236	0	1.18272	0.386785	84.7046	88.8239	100	43.1843	19.025	42.8925	27.9131	1.89551	16.9215	3.14541	3.09184e-09	1.02058e-07	6.7889	-1.34026	1.71938e-05	0.000172154	1.06434	-0.836944	0.00332043	0.0303006	x
AW112010	5.55566	9.47416	7.95599	2.43721	7.12896	2.57873	0.821195	2046.34	448.412	2721.09	19.9505	88.392	11.9677	13.3905	0.174044	0.318092	0.262282	0.0594062	0.23188	0.0646087	0	75.1952	16.4539	100	0.703213	3.21919	0.409757	0.462059	7.66194	1738.61	7.78987	1.26218e-06	1.12234e-05	33.4252	-5.67153	3.67697e-06	5.46096e-05	3.24152	-1.29821	0.131413	0.337929	MEF2A dependent
Lmo4	11.8834	21.875	11.7993	14.7139	15.0584	14.7117	14.6674	75.426	213.941	65.7731	183.357	258.911	246.052	235.233	0.0340329	4.07739	0	1.17945	1.31888	1.17856	1.16063	25.7481	81.8017	21.8418	69.4249	100	94.7962	90.4179	15.1859	118.38	2.95533	1.78106e-06	1.49754e-05	230.888	0.963375	0.0127753	0.0315035	14.7878	-0.0455206	0.895024	0.96597	MEF2A independent
Klrk1	0.044399	0.68821	0.129394	0.0651742	0.203347	0.273919	0.0211465	10.9518	10.9592	10.5531	1.32106	0.815988	0.495288	0.648882	0.212584	6.09857	0.989646	0.402519	1.66576	2.31095	0	99.9323	100	96.2871	11.8843	7.26677	4.3348	5.73902	0.287334	10.8213	5.04574	1.51236e-06	1.3061e-05	0.820304	-3.70813	9.29107e-06	0.000107885	0.140897	-1.23405	0.100914	0.288365	MEF2A dependent
Bambi-ps1	1.95516	2.61571	3.78385	0.597922	0.279833	0.411217	0.116402	120.207	176.121	192.672	20.8238	8.51045	16.6306	13.0448	0.954924	1.29797	1.90462	0.250068	0.0848747	0.153106	0	62.3666	91.4047	100	10.754	4.35928	8.57632	6.71411	2.78491	163	5.8111	1.61433e-10	1.19691e-08	14.7524	-3.48834	7.3556e-09	1.25883e-06	0.351343	-3.00853	7.32668e-06	0.000553915	MEF2A dependent
Nupr1	32.967	30.3734	37.4979	16.5952	18.8736	22.6136	15.0239	312.639	372.338	503.225	82.4373	202.803	140.754	105.795	3.67535	3.14408	4.60342	0.321853	0.788552	1.55463	0	60.9615	73.1899	100	13.8085	38.4634	25.7538	18.5931	33.6128	396.067	3.55672	7.05477e-09	1.88306e-07	132.947	-1.57456	1.76763e-05	0.000176035	18.2766	-0.881847	0.00450078	0.0375313	x
Tnfrsf8	0.471334	0.661014	0.240386	0.968633	0.809516	1.21603	0.448978	6.88275	6.95373	4.53914	12.7492	15.41	14.9325	13.8368	1.52244	2.77284	0	4.8007	3.75178	6.43155	1.37507	43.7873	44.2552	28.338	82.46	100	96.8522	89.6293	0.457578	6.12521	3.73033	7.68553e-08	1.17437e-06	14.2321	1.21333	0.000944769	0.00381751	0.860788	0.900537	0.0307434	0.134505	x
Tsc22d1	1.81307	0.828451	1.6355	4.53431	3.80593	3.2282	4.61923	9.5124	6.72256	3.59709	34.5631	61.1591	41.2215	44.9491	1.63204	0	1.33771	6.14258	4.93528	3.97766	6.28335	14.3939	9.76969	4.58911	55.9162	100	66.9528	73.1314	1.42567	6.61068	2.24565	1.33927e-05	8.05046e-05	45.4732	2.78206	5.0843e-07	1.37946e-05	4.04692	1.53846	0.000318527	0.00627132	x
Ifih1	4.41187	7.07892	10.3587	3.47507	4.62036	3.01763	3.62603	257.122	138.758	222.638	97.3986	84.8048	85.4681	71.6581	0.548689	1.59828	2.889	0.180024	0.630737	0	0.239431	100	53.4191	86.4293	37.1426	32.1864	32.4475	27.0127	7.28317	206.173	4.81294	3.1505e-10	1.85934e-08	84.8324	-1.28144	0.000152565	0.000906416	3.68477	-0.992787	0.00172155	0.0194028	x
9330175E14Rik	1.25495	0.427526	0.773673	0.566821	0.165798	0.649712	0.367823	8.1913	5.75159	6.32966	4.43902	1.02715	2.36914	2.39228	13.5711	3.2612	7.57429	4.99685	0	6.0297	2.51729	100	69.6005	76.8034	53.2456	10.7327	27.4543	27.7426	0.818716	6.75751	3.1176	3.5311e-05	0.00017887	2.5569	-1.41634	0.00750306	0.0204005	0.437538	-0.802386	0.149707	0.363613	x
Gm12216	0.902163	0.570777	0.892056	1.00899	0.516488	0.795126	0.736604	9.53717	9.38516	10.5632	2.9632	1.99464	2.58788	2.37492	3.83883	0.540366	3.73823	4.90217	0	2.77343	2.19093	89.7877	88.2747	100	24.3535	14.7128	20.6177	18.498	0.788332	9.8285	3.64785	1.25543e-08	2.9034e-07	2.48016	-1.99457	3.21669e-06	5.0327e-05	0.764303	-0.0121772	0.969613	0.99791	x
Parp14	4.36135	4.4283	8.71237	2.58489	1.94592	2.64135	2.08699	127.985	86.8303	130.586	59.7057	36.2451	47.7846	39.7092	1.87766	1.92971	5.25997	0.496712	0	0.540599	0.109666	97.9778	65.9857	100	44.9001	26.6628	35.6332	29.3557	5.83401	115.134	4.2961	7.50412e-10	3.43277e-08	45.8611	-1.32873	8.5017e-05	0.000577368	2.31479	-1.33899	0.000105924	0.00287386	x
Olfr56	0.0769276	0.170346	0.252218	0	0	0	0.0366394	4.85773	4.07412	6.77794	0.62425	0.297645	0.343263	0.195527	1.13497	2.51324	3.72116	0	0	0	0.540568	71.6697	60.1086	100	9.21003	4.39138	5.06442	2.88476	0.166497	5.2366	4.79675	2.06067e-07	2.61081e-06	0.365171	-3.90198	7.71124e-07	1.84077e-05	0.00915985	-3.52421	0.000476867	0.00829596	MEF2A dependent
Slc2a6	51.4363	69.4937	32.4369	70.1647	55.9896	87.3648	69.8201	712.497	663.735	712.052	560.286	570.421	513.157	596.482	2.79379	5.44905	0	5.54772	3.46333	8.07692	5.49705	100	92.8297	99.9346	77.618	79.1083	70.6878	82.9405	51.1223	696.095	3.76719	2.46225e-10	1.57179e-08	560.087	-0.313499	0.145634	0.231825	70.8348	0.470547	0.0395257	0.159018	MEF2A independent
Ppm1k	1.14824	0.67015	1.33271	0.744767	0.687943	1.04838	0.559607	7.32454	6.28823	10.3686	1.15569	0.826554	1.13197	0.865366	6.00095	1.12695	7.8816	1.88765	1.30835	4.9829	0	68.9665	58.4016	100	6.07685	2.72145	5.83502	3.11712	1.05037	7.9938	2.93358	7.31426e-08	1.12849e-06	0.994893	-3.03106	2.23791e-08	2.0574e-06	0.760175	-0.46025	0.112901	0.310333	MEF2A dependent
Cd274	10.0803	15.2124	12.4141	7.08902	4.43921	8.67506	4.5484	435.245	289.932	519.631	151.125	125.731	95.6961	98.7244	1.09495	2.09109	1.54794	0.514335	0	0.822188	0.021194	83.6204	55.4149	100	28.472	23.5431	17.7132	18.301	12.5689	414.936	5.04028	2.71096e-10	1.65696e-08	117.819	-1.81605	5.54062e-06	7.36366e-05	6.18792	-1.02666	0.00157737	0.018335	x
Trp53i11	0	0.101547	0.120282	0	0	0.0308641	0	2.49762	6.55741	4.84856	0.297703	0.106459	0	0.244771	0	1.54858	1.83429	0	0	0.470676	0	38.0885	100	73.9402	4.53995	1.6235	0	3.73274	0.0739429	4.63453	5.6375	7.81761e-07	7.67547e-06	0.162233	-4.64114	1.9876e-06	3.58929e-05	0.00771603	-2.98205	0.0129651	0.0763742	MEF2A dependent
Trim30b	0.32148	0.474583	0.409896	0.157302	0.306746	0.540918	0.510386	5.23371	3.69905	7.84975	0.652185	0.570102	0.717248	0.374507	2.13427	4.12457	3.28366	0	1.94272	4.98692	4.59	65.992	46.0418	100	6.43335	5.36629	7.27915	2.82361	0.401987	5.59417	3.74985	4.12928e-07	4.51663e-06	0.57851	-3.32712	7.12384e-07	1.76494e-05	0.378838	-0.120166	0.77434	0.90287	MEF2A dependent
Cp	0.0710951	0.0524769	0.051799	0.150745	0.162808	0.0930407	0.112872	21.3248	2.51015	4.17603	0.192307	0.298002	0.211492	0.0752928	0.090707	0.00318651	0	0.465125	0.52183	0.193869	0.28709	100	11.5562	19.3872	0.6605	1.15735	0.750684	0.110439	0.058457	9.33699	7.34119	2.88949e-07	3.40134e-06	0.194273	-5.66273	7.37163e-07	1.79044e-05	0.129866	1.19401	0.210761	0.443626	MEF2A dependent
St3gal3	4.5578	7.08587	6.66226	8.80914	9.19792	7.66889	8.08625	24.4526	36.7463	21.8884	22.4225	39.458	25.2949	27.7668	0	7.24373	6.02996	12.1814	13.2954	8.91427	10.1101	57.0049	92.2302	49.6575	51.1879	100	59.4183	66.501	6.10198	27.6958	2.16563	2.49797e-07	3.02696e-06	28.7355	0.0566979	0.793779	0.853222	8.44055	0.451287	0.0588137	0.204005	MEF2A independent
Dram1	0.581821	0.331852	0.115611	0	0.0908434	0.415319	0.0755761	10.4897	7.65337	4.93123	6.43821	12.7907	12.7449	9.64592	4.54879	2.59448	0.90387	0	0.710231	3.24704	0.590868	82.0107	59.8355	38.5533	50.3351	100	99.6419	75.4136	0.343095	7.69144	4.66674	3.04958e-06	2.32512e-05	10.4049	0.431092	0.3708	0.478902	0.145435	-1.07249	0.184898	0.412104	MEF2A independent
Slc7a11	0.337908	0.0772006	0.029309	0.448782	0.534296	0.306842	0.429174	22.3221	7.00005	3.33002	65.1345	121.855	59.2708	75.5593	0.253312	0.0393117	0	0.344323	0.414518	0.227812	0.328228	18.299	5.72191	2.70938	53.4414	100	48.6282	61.9986	0.148139	10.8841	6.60369	7.5864e-07	7.52819e-06	80.4548	2.88629	0.000199486	0.00111905	0.429773	1.94539	0.0248216	0.116698	x
Gpr85	0.0404882	0.358623	0.0294992	0	0.0231795	0.0227083	0	4.39433	8.38565	3.11105	0.547588	1.44906	1.26465	0.720363	0.482827	4.27663	0.351782	0	0.276419	0.2708	0	52.4029	100	37.0997	6.53006	17.2803	15.0812	8.59043	0.14287	5.29701	5.02306	4.75397e-06	3.37127e-05	0.995417	-2.42945	0.000697174	0.00299435	0.011472	-3.54296	0.00507349	0.040399	MEF2A dependent
Arhgef3	11.819	6.40472	8.06557	7.58338	9.61833	6.97581	8.14142	46.967	35.1645	31.6895	53.3707	79.0506	68.5017	65.1083	7.45299	0	2.28623	1.62247	4.42367	0.786124	2.39063	55.8357	39.589	34.8055	64.6505	100	85.479	80.8078	8.7631	37.9404	2.12371	1.70825e-07	2.24882e-06	66.5078	0.809858	0.00145286	0.00537108	8.07973	-0.10751	0.609904	0.800824	MEF2A independent
Acsl1	8.77835	9.70586	8.21939	11.04	10.8819	14.5262	12.1283	92.4113	75.4031	33.7072	426.572	525.122	320.809	426.255	0.108136	0.287571	0	0.545676	0.515086	1.22012	0.756222	16.2878	12.9974	4.93086	80.9346	100	60.4736	80.8733	8.9012	67.1739	2.91519	1.03185e-07	1.50436e-06	424.69	2.66046	1.73419e-07	6.76881e-06	12.1441	0.447575	0.113806	0.311127	x
Nlrc5	2.75776	2.72987	3.9173	2.28037	1.00359	1.72658	0.906198	40.9837	31.8226	42.7309	13.965	4.19778	9.82538	7.03658	4.42697	4.36027	7.19935	3.28555	0.232858	1.96147	0	95.8227	73.9191	100	31.2226	7.86996	21.3252	14.6573	3.13498	38.5124	3.61169	3.47542e-07	3.93366e-06	8.75618	-2.14721	2.30257e-05	0.000213627	1.47918	-1.08783	0.00919339	0.060406	MEF2A dependent
Rapgef2	0.384696	0.517797	0.667738	0.63114	0.880955	0.850356	0.916124	7.68067	11.7919	15.0232	2.20357	1.29145	2.27194	2.09936	0	0.90925	1.93355	1.68353	3.3901	3.18106	3.63035	49.8411	77.9264	100	12.4253	6.19433	12.8924	11.7134	0.52341	11.4986	4.41126	4.38112e-10	2.29885e-08	1.96658	-2.55943	5.28267e-08	3.47823e-06	0.819644	0.603078	0.0428017	0.166478	MEF2A dependent
Daxx	10.3693	12.7178	16.4836	9.63508	7.1957	8.45932	8.0816	242.446	224.015	284.474	103.41	57.4962	81.673	73.4768	1.14457	1.99152	3.34966	0.879759	0	0.455721	0.319499	84.8426	78.1954	100	34.6997	18.1408	26.8601	23.9041	13.1902	250.312	4.23975	2.75688e-11	3.72867e-09	79.0141	-1.66455	4.34378e-07	1.23038e-05	8.34292	-0.666007	0.00414485	0.0355218	x
Nfkbie	6.82341	6.45304	5.12681	6.11109	7.9872	7.38064	7.42831	166.087	171.87	170.71	133.894	195.767	153.323	170.682	0.889947	0.695666	0	0.516301	1.50041	1.18224	1.20724	84.4313	87.4649	86.8561	67.5447	100	77.736	86.8418	6.13442	169.556	4.79478	1.21529e-13	1.33133e-10	163.417	-0.0526601	0.715966	0.789884	7.22681	0.242813	0.128821	0.334735	MEF2A independent
Gbp4	0.0654342	0.338089	0.202617	0	0.0561916	0	0	19.6268	9.25146	25.4745	0.0442487	0.126588	0.218983	0.0207893	0.256862	1.32717	0.795371	0	0.22058	0	0	77.0449	36.3166	100	0.173698	0.49692	0.859618	0.0816083	0.202047	18.1176	6.30255	1.27466e-08	2.93569e-07	0.102652	-7.77418	2.57351e-09	8.17158e-07	0.0140479	-3.8807	0.000778267	0.0113914	MEF2A dependent
Nfkb2	13.5752	14.3311	15.7397	14.6531	13.3747	12.1669	12.1365	250.708	244.996	237.59	271.007	340.887	258.096	296.667	0.43762	0.667569	1.09603	0.765494	0.37664	0.00925165	0	72.5692	70.8316	68.5791	78.744	100	74.8167	86.5491	14.5487	244.431	4.06872	8.37532e-14	1.16908e-10	291.664	0.255105	0.0565731	0.107009	13.0828	-0.154513	0.234022	0.473492	MEF2A independent
Cdkn1a	45.5766	35.1213	63.9425	32.0063	33.315	36.6051	65.7126	668.203	535.372	655.58	244.984	329.056	349.308	236.318	2.13303	0.489628	5.01986	0	0.20571	0.722853	5.2981	100	79.1211	98.0159	33.4768	46.6915	49.8748	32.1146	48.2134	619.718	3.68333	7.05892e-09	1.88306e-07	289.917	-1.09649	0.000730147	0.00310599	41.9097	-0.202237	0.448256	0.680923	x
Agrn	0.281689	0.29703	0.322512	0.758078	0.36861	0.236983	0.919982	2.36244	2.5308	1.46358	3.2927	3.34755	1.30183	3.50314	1.36876	1.83845	2.61865	15.9544	4.03003	0	20.9114	65.0751	70.2298	37.5549	93.5571	95.2364	32.6025	100	0.30041	2.11894	2.80215	2.81853e-05	0.000147963	2.86131	0.453649	0.268413	0.375434	0.570913	0.923607	0.053467	0.192046	MEF2A independent
Sap30	29.8697	35.8504	26.8377	33.4682	43.3259	40.8966	32.9361	265.368	275.72	207.399	145.296	69.4397	145.884	124.407	1.21828	3.62129	0	2.66413	6.62491	5.64884	2.45034	95.8405	100	72.5488	47.5962	17.1173	47.8324	39.2029	30.8526	249.495	3.01424	6.46252e-09	1.77504e-07	121.257	-1.0441	0.00023601	0.00127818	37.6567	0.285847	0.21578	0.450691	x
Gbp7	5.38739	5.27283	11.8814	2.08044	3.06916	2.62167	2.94327	79.2645	45.1805	95.0482	23.7875	21.7132	27.7514	15.8747	3.55709	3.43387	10.5423	0	1.06351	0.582169	0.928096	83.0225	46.3603	100	23.349	21.1178	27.6127	14.8376	7.51387	73.1644	3.27544	1.48763e-07	2.02852e-06	22.2817	-1.7198	4.31745e-05	0.000341588	2.67864	-1.49564	0.000217492	0.00481719	x
Mapkapk2	19.9167	26.3854	25.8938	17.2126	17.7699	19.8749	18.6517	206.006	407.928	209.243	304.489	284.976	324.208	276.451	0.692086	2.34768	2.22186	0	0.142615	0.681374	0.368323	48.3199	100	49.1485	73.5258	68.5315	78.5727	66.3497	24.0653	274.392	3.5085	5.18188e-10	2.5849e-08	297.531	0.116524	0.576661	0.672408	18.3773	-0.391554	0.0764573	0.24356	MEF2A independent
Apol9b	0.0930848	0.034354	0.271282	0	0	0.0522078	0	3.67375	5.81014	3.91003	0.251787	0.18008	0	0.236594	1.60211	0.591276	4.66911	0	0	0.898563	0	63.23	100	67.2966	4.33358	3.09941	0	4.07208	0.132907	4.46464	4.91193	2.42404e-06	1.92945e-05	0.167115	-4.49907	3.50328e-06	5.2954e-05	0.0130519	-2.89598	0.00957982	0.0620291	MEF2A dependent
Cx3cl1	0.661337	0.645052	0.877641	0.323597	0.540879	0.529885	0.224989	7.5972	24.1242	7.8402	18.847	32.8077	18.2329	19.2106	1.3392	1.28922	2.00306	0.302639	0.969502	0.935759	0	22.6261	73.3493	23.3719	57.153	100	55.2683	58.2688	0.72801	13.1872	4.15426	3.00613e-07	3.51263e-06	22.2746	0.75818	0.0569771	0.107608	0.404837	-0.882313	0.0944769	0.277241	MEF2A independent
Iigp1	0.046023	0.237794	0.570041	0	0	0	0	127.782	21.0226	149.611	1.1204	0.667764	0.205362	0.146221	0.0307619	0.158942	0.381016	0	0	0	0	85.4099	14.0515	100	0.748877	0.446335	0.137264	0.0977344	0.284619	99.4718	8.20359	1.15069e-06	1.04748e-05	0.534937	-7.60202	8.22988e-07	1.9396e-05	0	-6.45673	0.0133717	0.0777489	MEF2A dependent
Tnfaip2	25.0362	26.8908	20.5136	44.0769	39.4282	52.8085	44.6469	291.012	276.89	150.49	290.964	361.006	294.784	360.798	1.32824	1.87294	0	6.92036	5.55508	9.48478	7.08777	79.4434	75.296	38.1732	79.4292	100	80.5511	99.939	24.1468	239.464	3.3102	7.86681e-10	3.50042e-08	326.888	0.449151	0.0424444	0.0843128	45.2401	0.906103	0.00056228	0.00920625	MEF2A independent
Tap1	19.9302	24.7969	38.4841	14.5295	12.4762	16.9083	14.3585	292.336	253.741	319.688	118.847	73.8516	118.351	86.4427	2.42637	4.0105	8.46581	0.668382	0	1.44271	0.612733	91.0968	78.5336	100	34.6245	19.9782	34.4632	24.0767	27.7371	288.588	3.37527	1.71422e-09	6.76018e-08	99.3731	-1.53959	4.28731e-06	6.11437e-05	14.5681	-0.932436	0.000692405	0.0105451	x
Ifit3	9.80884	19.8555	56.6855	0.14544	1.48897	0.916902	0.176962	513.378	343.299	726.441	23.0147	16.604	20.3922	9.72694	1.33051	2.71378	7.78472	0	0.184984	0.106219	0.00434004	70.6644	47.2471	100	3.14875	2.2661	2.78767	1.31923	28.7833	527.706	4.18399	1.58552e-05	9.20528e-05	17.4345	-4.93575	1.02238e-06	2.23436e-05	0.68207	-5.45282	1.24581e-06	0.000171091	MEF2A dependent
Trim21	0.478936	0.274955	0.484649	0.234347	0.182794	0.298464	0.22811	8.87346	7.64967	10.1406	2.59097	2.36783	2.13709	1.79216	2.97396	0.925511	3.03133	0.517711	0	1.16159	0.455076	87.2746	74.9849	100	24.1837	21.9428	19.6257	16.1618	0.412847	8.88792	4.4454	1.40505e-10	1.10069e-08	2.22201	-2.00474	2.88824e-07	9.37534e-06	0.235929	-0.763865	0.0197383	0.100306	MEF2A dependent
Rnf24	0.426868	0.551392	0.690056	0.835479	0.977529	0.733207	0.914898	3.18516	2.57359	2.89733	1.08248	2.37421	0.714283	1.20364	0	4.51452	9.5417	14.8139	19.9638	11.1061	17.6932	100	77.8279	89.5648	23.7689	70.5996	10.42	28.1614	0.556106	2.88536	2.34396	6.22698e-06	4.24182e-05	1.34365	-1.06608	0.00330391	0.0105128	0.865278	0.609357	0.0737616	0.238247	x
Pstpip2	13.0617	17.0294	8.41669	26.3355	28.8216	29.2665	28.1043	108.282	123.776	105.912	124.901	154.725	139.119	156.986	3.12649	5.79712	0	12.0609	13.7342	14.0337	13.2514	67.2176	77.6467	65.6226	78.404	98.4778	87.9737	100	12.8359	112.656	3.13391	3.15908e-10	1.85934e-08	143.933	0.353921	0.0670904	0.123419	28.132	1.13232	2.48716e-05	0.00119057	MEF2A independent
Il15	22.5305	19.5725	24.7915	20.5787	34.1981	25.273	17.8849	808.721	517.83	644.897	78.445	112.209	76.561	51.319	0.587433	0.213404	0.873337	0.340637	2.06279	0.934222	0	100	63.2173	79.2848	7.65774	11.9271	7.41951	4.2277	22.2982	657.149	4.88094	2.36628e-10	1.53038e-08	79.6335	-3.04546	9.59789e-09	1.38466e-06	24.4837	0.133623	0.612245	0.802287	MEF2A dependent
Phf11a	0.877224	1.82109	1.07854	0.160962	0	0.123001	0.052226	19.5826	20.1181	19.772	0.593207	2.12133	2.69109	0.348382	4.36038	9.05201	5.36105	0.800086	0	0.611393	0.259597	97.3383	100	98.2797	2.94862	10.5444	13.3765	1.73169	1.25895	19.8242	3.92151	3.11409e-06	2.36619e-05	1.4385	-3.93105	1.77785e-06	3.30164e-05	0.0840471	-3.78926	7.59404e-05	0.0023902	MEF2A dependent
Zc3h12a	2.01136	2.91066	2.95019	4.35108	3.39391	2.19682	2.47058	43.2422	65.5255	52.8723	82.3246	55.5	57.1567	70.563	0	1.11974	1.16896	2.91324	1.72144	0.230921	0.571783	51.3376	79.083	63.3282	100	66.6	68.6628	85.3553	2.62407	53.88	4.33025	1.79109e-10	1.25309e-08	66.3861	0.301792	0.191693	0.289099	3.1031	0.215537	0.391838	0.631619	MEF2A independent
Mnda	6.97121	8.2391	20.1654	1.70553	1.948	1.58258	1.38345	318.284	227.767	283.558	178.577	140.323	140.35	156.568	1.76325	2.16334	5.92676	0.101635	0.178147	0.0628356	0	100	71.4368	89.042	55.9144	43.8431	43.8519	48.9696	11.7919	276.536	4.53134	1.34936e-09	5.49828e-08	153.954	-0.84464	0.0066346	0.0184144	1.65489	-2.85101	1.85129e-07	5.28046e-05	MEF2A independent
I830012O16Rik	2.72896	4.92689	13.4612	0.0721783	0.168901	0.165467	0	114.908	71.9148	172.965	2.8928	2.71104	1.15188	0.984192	1.57775	2.84848	7.78263	0.04173	0.09765	0.0956651	0	66.434	41.5776	100	1.67248	1.56739	0.665963	0.569012	7.03903	119.929	4.04478	1.75125e-06	1.47918e-05	1.93498	-5.95993	2.31986e-08	2.08114e-06	0.101637	-6.14394	5.57117e-07	0.000103261	MEF2A dependent
Mtmr14	18.642	17.7939	18.1098	15.9629	14.4206	16.1813	17.6521	194.226	142.248	205.484	77.8139	83.2917	62.5115	65.3624	2.2094	1.76552	1.93084	0.807198	0	0.921498	1.69129	94.1077	66.9031	100	33.1791	36.0461	25.17	26.6622	18.1819	180.653	3.31283	6.69166e-12	1.55079e-09	72.2449	-1.32141	1.64324e-07	6.63195e-06	16.0542	-0.178652	0.232312	0.470888	x
Gpr31b	0.154656	0.799088	0.394383	0	0.442704	0.346964	0.0736604	2.44151	5.55797	2.05982	0	0.897586	0	0.393091	2.78261	14.3773	7.09581	0	7.96522	6.24265	1.32531	43.9282	100	37.0606	0	16.1495	0	7.07257	0.449376	3.3531	2.7461	0.0055849	0.0133749	0.322669	-3.08114	0.00287697	0.00940169	0.215832	-1.19372	0.207112	0.438675	MEF2A dependent
2500002B13Rik	1.64601	1.3972	1.55904	2.09405	1.97892	1.84637	2.03832	30.8573	30.9778	31.5349	5.56542	8.12007	17.2602	7.21684	0.825576	0	0.537006	2.31222	1.93019	1.4904	2.1273	97.7516	98.1513	100	13.8306	22.3072	52.635	19.3101	1.53408	31.1233	4.34477	3.26809e-09	1.0724e-07	9.54063	-1.75958	1.56453e-05	0.000159847	1.98942	0.38794	0.255491	0.498681	x
BC147527	0.448009	1.95104	2.41546	0	0	0	0	4.8624	10.6771	8.72083	0	0	0	0	4.196	18.2732	22.6229	0	0	0	0	45.5406	100	81.6782	0	0	0	0	1.60484	8.08676	2.26708	0.00352915	0.00896716	0	-10.0805	1.04076e-05	0.000117499	0	-7.81337	4.19125e-05	0.00163019	MEF2A dependent
Mapkbp1	0.706288	0.7109	0.639342	1.22528	0.698422	0.948312	0.846081	4.43464	5.06025	5.32833	3.73407	4.8237	2.86506	3.12795	1.42772	1.52608	0	12.496	1.25997	6.58926	4.40903	80.9406	94.2827	100	66	89.238	47.4669	53.0735	0.68551	4.94107	2.85001	5.05328e-09	1.49502e-07	3.6377	-0.434933	0.0454011	0.0891671	0.929523	0.444326	0.0576328	0.200936	MEF2A independent
Olr1	0.1248	0	0.0454638	0.142486	0.11908	0.186655	0	48.3925	23.92	54.0843	63.4077	85.5889	73.6934	91.3548	0.13661	0	0.0497662	0.15597	0.130349	0.204319	0	52.972	26.1836	59.2025	69.4082	93.6884	80.6672	100	0.0567545	42.1323	9.93764	1.40493e-10	1.10069e-08	78.5112	0.899345	0.0163155	0.0383625	0.112055	1.38889	0.168622	0.390619	MEF2A independent
Tnfsf9	11.5879	20.3586	4.61716	27.4052	34.9671	25.5907	42.0835	353.96	446.92	282.083	891.685	951.237	571.741	976.706	0.71709	1.61934	0	2.34424	3.12214	2.15758	3.8542	35.9373	45.5003	28.5432	91.2537	97.38	58.3407	100	12.1879	360.988	4.88473	2.25067e-08	4.61926e-07	847.842	1.23229	0.00411398	0.0125863	32.5116	1.41253	0.00206884	0.021814	x
Marcksl1	28.3772	19.5768	25.0333	36.3011	30.6868	23.5095	33.7448	922.042	445.09	1010.04	637.645	581.99	525.736	687.44	0.888508	0	0.550899	1.68852	1.12169	0.39705	1.43044	91.1153	42.961	100	62.4018	56.7828	51.1032	67.4293	24.3291	792.391	5.02913	8.8188e-11	7.91131e-09	608.203	-0.381373	0.129077	0.210566	31.0605	0.356916	0.16577	0.386669	MEF2A independent
Slfn4	5.69311	3.34518	4.77557	3.66536	4.86751	9.53714	3.97811	134	60.3586	69.5314	31.7107	13.0426	59.5813	15.1366	1.79705	0	1.09479	0.245061	1.16516	4.73917	0.484429	100	43.6367	50.6573	21.7103	7.42219	43.0418	9.02485	4.60462	87.9634	4.26849	3.17663e-06	2.40714e-05	29.8678	-1.57535	0.00486971	0.0144071	5.51203	0.270213	0.594914	0.791038	x
Parp10	6.90966	9.4902	11.821	8.58075	7.53601	7.60357	6.76938	75.3382	69.8957	82.3497	27.5029	12.4367	24.6851	19.7854	0.1856	3.5999	6.68381	2.39661	1.01432	1.10371	0	90.723	83.5221	100	27.4324	7.49835	23.7042	17.2214	9.40696	75.8612	3.00139	8.87055e-09	2.21744e-07	21.1025	-1.85265	7.26982e-07	1.78668e-05	7.62243	-0.313	0.185514	0.412896	x
Gem	0.0657821	0.0485552	0.215676	0	0	0.0368947	0	5.0626	2.42626	5.32417	5.96085	8.20832	3.3756	4.22177	0.801407	0.591537	2.62753	0	0	0.449479	0	61.6764	29.5585	64.8631	72.6196	100	41.1241	51.4327	0.110004	4.27101	5.09394	3.4449e-07	3.91031e-06	5.44163	0.361869	0.389522	0.497536	0.00922368	-3.14988	0.00670577	0.0484898	MEF2A independent
St3gal1	3.25998	4.22517	3.66563	3.66754	2.35129	3.41205	3.15426	48.0198	60.714	40.7887	67.1418	51.3226	53.261	68.1303	1.38142	2.84875	1.99812	2.00102	0	1.61261	1.2207	69.4272	88.7254	58.4342	98.4972	74.4482	77.395	100	3.71693	49.8409	3.73867	3.23618e-11	4.02648e-09	59.9639	0.267206	0.148566	0.235621	3.14629	-0.24509	0.196667	0.423895	MEF2A independent
Ets2	4.25871	4.19126	2.69217	2.10424	4.06352	2.97398	2.92322	14.5008	21.2434	12.8754	35.2361	31.3802	44.2472	37.8057	5.11227	4.95223	1.39508	0	4.6491	2.06377	1.94332	29.4154	45.4148	25.5586	78.6176	69.4681	100	84.715	3.71405	16.2065	2.13702	5.9426e-07	6.14934e-06	37.1673	1.19421	0.000119084	0.000749685	3.01624	-0.291448	0.236192	0.476151	x
Psd	0.53297	0.702495	0.679552	0.856868	0.566661	0.512439	0.417031	4.95815	5.29244	4.13426	9.7311	12.6307	10.8718	11.3694	0.949257	2.33725	2.14941	3.6012	1.22511	0.781161	0	37.1808	39.9178	30.4351	76.2597	100	85.5989	89.6734	0.638339	4.79495	2.87462	4.51948e-09	1.38117e-07	11.1507	1.21826	2.13168e-05	0.000201811	0.58825	-0.144007	0.536993	0.746129	x
Il20rb	0.539238	0.751822	0.502016	1.17268	0.651729	0.806503	0.941712	3.36965	2.71984	3.68304	0.7293	1.27502	1.60411	0.913722	1.17012	7.85301	0	21.0833	4.70644	9.57196	13.8225	90.148	69.7205	100	7.14498	24.3005	34.6459	12.9426	0.597692	3.25751	2.42313	4.75505e-06	3.37127e-05	1.13054	-1.55809	0.00019158	0.00108532	0.893156	0.566799	0.0983219	0.283204	x
Cflar	3.9037	3.72125	4.89308	4.75264	5.0311	5.00147	4.94337	101.932	76.251	111.395	86.0502	70.4916	74.5052	83.6321	0.169446	0	1.08831	0.957879	1.2165	1.18898	1.13502	91.2112	67.3605	100	76.4612	62.0115	65.739	74.2155	4.17268	96.5262	4.52939	2.11114e-13	1.67745e-10	78.6698	-0.294971	0.055711	0.10563	4.93215	0.239139	0.123512	0.32682	MEF2A independent
Cav1	0.160972	0.316846	0.410489	0	0	0	0.0766686	24.4593	76.9296	23.1435	0	0.415219	0.119714	0.44324	0.209246	0.411865	0.53359	0	0	0	0.0996607	31.7943	100	30.084	0	0.539739	0.155615	0.576162	0.296102	41.5108	6.98725	1.78189e-08	3.87143e-07	0.244543	-7.09928	8.04586e-09	1.29821e-06	0.0191672	-3.68899	0.00414852	0.0355259	MEF2A dependent
Arid5a	4.38184	4.16114	6.62782	5.47928	5.20792	5.6482	5.51652	51.2238	39.5499	80.7016	7.65911	1.28891	2.5727	3.04486	3.89477	3.61684	6.72301	5.27671	4.93501	5.48942	5.32361	62.8802	48.18	100	8.02165	0	1.61661	2.21118	5.05693	57.1584	3.49261	2.20377e-06	1.78679e-05	3.64139	-3.98103	1.87834e-07	7.18028e-06	5.46298	0.106156	0.794995	0.914343	MEF2A dependent
Irgm1	49.0821	58.5981	95.6433	26.7897	31.7134	20.1585	27.9788	1117.78	683.479	1204.07	325.027	174.704	226.198	196.747	2.44304	3.24682	6.37585	0.560108	0.975983	0	0.660543	92.7111	56.0277	100	25.7508	13.0538	17.4032	14.9156	67.7745	1001.78	3.88376	6.58258e-09	1.80356e-07	230.669	-2.11904	1.49219e-06	2.93271e-05	26.6601	-1.34764	0.000178138	0.00411121	MEF2A dependent
Trex1	75.2145	136.288	172.535	68.3666	84.6254	60.7141	62.2557	1354.36	1514.27	1620.5	992.523	964.499	890.322	981.918	0.929637	4.84514	7.16904	0.490611	1.53299	0	0.0988309	82.9379	93.19	100	59.7397	57.943	53.1875	59.0598	128.013	1496.38	3.54414	7.57036e-10	3.43725e-08	957.316	-0.644307	0.00815971	0.0218037	68.9905	-0.894745	0.000792004	0.0115016	MEF2A independent
Clec4e	91.593	87.3581	54.645	65.2357	89.4195	99.9984	95.193	2924.93	1677.14	1599.29	4731.21	4988.51	5397.95	5910.02	0.631009	0.558685	0	0.18087	0.593891	0.77456	0.692492	49.0197	27.7095	26.38	79.8679	84.2623	91.2548	100	77.8654	2067.12	4.73128	1.41728e-10	1.1025e-08	5256.92	1.3466	7.15232e-05	0.000508386	87.4617	0.168468	0.489513	0.714518	x
Ehd1	23.2364	14.9471	16.6918	21.4153	36.5694	19.6533	30.8013	537.624	595.36	594.336	543.335	588.943	532.996	606.403	1.4015	0	0.294978	1.0936	3.65578	0.795697	2.68053	88.3713	98.133	97.9599	89.3369	97.048	87.5889	100	18.2918	575.774	4.98047	1.01674e-11	1.85413e-09	567.919	-0.019738	0.923569	0.952599	27.1098	0.571952	0.0150884	0.0839637	MEF2A independent
Slamf7	7.61577	10.609	12.6751	2.77657	0.491572	5.79989	1.06684	304.032	180.555	349.351	65.5871	49.6889	50.8076	41.7505	2.04214	2.90013	3.49239	0.654991	0	1.52162	0.164901	87.0094	51.6148	100	18.6595	14.1023	14.423	11.8268	10.2999	277.979	4.74736	2.49711e-06	1.96866e-05	51.9585	-2.42029	0.000318088	0.0016161	2.53372	-2.032	0.00176996	0.0197607	MEF2A dependent
Tmem67	1.35608	2.19906	1.51197	2.41287	2.30554	2.30477	2.11379	18.732	14.8456	9.30424	3.55694	1.58997	2.65879	2.37617	0	4.85144	0.897189	6.08192	5.46423	5.4598	4.36067	100	77.6336	45.7423	12.6661	1.34604	7.49722	5.87071	1.68904	14.294	3.0594	4.64218e-08	8.04356e-07	2.54547	-2.50699	1.70663e-07	6.6847e-06	2.28424	0.414991	0.145537	0.358287	MEF2A dependent
Trafd1	27.4724	38.1534	43.7524	33.2261	33.7809	37.1807	32.3703	244.721	221.462	310.154	102.177	56.5559	86.743	74.3046	0	3.77848	5.75915	2.03543	2.23166	3.43437	1.73266	76.8527	68.6247	100	26.4272	10.2884	20.9672	16.5671	36.4594	258.779	2.8242	3.44693e-09	1.11874e-07	79.9452	-1.69609	4.27845e-07	1.22035e-05	34.1395	-0.0978786	0.62482	0.809942	x
Cers6	6.43322	8.69521	5.09441	12.9422	14.2973	11.416	12.6881	81.2474	57.3496	60.7012	79.9322	69.8993	84.0005	66.2229	1.69671	4.5634	0	9.94571	11.6632	8.01148	9.62376	96.511	66.2246	70.4722	94.8442	82.1291	100	77.47	6.74094	66.4327	3.29958	1.46086e-10	1.12851e-08	75.0137	0.17474	0.338258	0.44566	12.8359	0.928013	0.00014802	0.00361092	MEF2A independent
Irf7	11.8201	29.1216	64.3281	8.94905	10.0591	8.466	6.61874	561.85	493.443	702.862	190.755	68.6782	155.913	113.017	0.747062	3.23204	8.28867	0.334697	0.494128	0.265318	0	79.7468	69.9215	100	26.4471	8.91346	21.4429	15.2818	35.0899	586.052	4.0511	1.09049e-06	1.0017e-05	132.091	-2.15172	0.000146466	0.000876903	8.52322	-2.05252	0.000276642	0.00569882	MEF2A dependent
Dyrk2	0.625284	0.28205	0.303716	0.305956	0.835275	0.311732	0.562535	1.98794	1.70833	1.92183	3.47666	4.36823	1.86008	2.7371	8.39989	0	0.530235	0.585044	13.5389	0.726403	6.86425	41.7479	34.9051	40.13	78.1809	100	38.6187	60.082	0.403683	1.8727	2.30234	0.000185065	0.000720318	3.11052	0.747282	0.0783458	0.140251	0.503875	0.415295	0.365453	0.606284	MEF2A independent
Zbp1	5.90585	12.9763	27.0184	0.67204	3.97082	2.00283	0.883107	98.5188	80.6621	127.696	15.6962	19.9279	23.7482	12.96	4.12033	9.68659	20.7412	0	2.59698	1.04767	0.166164	77.0302	62.9724	100	11.8278	15.1592	18.1668	9.67373	15.3002	102.292	2.71863	0.000153005	0.000614006	18.0831	-2.51449	0.000129993	0.000801573	1.8822	-3.06689	3.89477e-05	0.00154183	MEF2A dependent
N4bp1	2.1574	1.4569	1.93137	2.66153	2.70673	1.99522	2.04414	22.8715	20.6635	26.6644	17.3826	13.3646	10.5996	14.1753	2.77893	0	1.88227	4.77887	4.95817	2.13555	2.32962	84.9532	76.1938	100	63.1785	47.2386	36.2695	50.4549	1.84856	23.3998	3.67492	5.03976e-11	5.18565e-09	13.8805	-0.749956	0.000729779	0.00310562	2.3519	0.361208	0.0763794	0.243517	MEF2A independent
Fas	6.75989	3.3467	4.26448	4.71947	9.15594	5.13222	6.39999	52.8701	39.9172	51.2662	46.7159	71.767	38.9921	61.4453	4.98856	0	1.34138	2.00637	8.49051	2.60963	4.46255	72.3811	53.4497	70.037	63.3865	100	52.0977	84.9142	4.79035	48.0178	3.36924	2.58099e-08	5.10318e-07	54.7301	0.195592	0.461939	0.5673	6.3519	0.449951	0.1346	0.342393	MEF2A independent
Tma16	4.13158	3.14798	3.39863	2.28246	0.991912	1.71925	1.1426	52.4685	32.1409	44.2401	42.7197	49.891	49.9549	52.5909	6.08474	4.17852	4.66428	2.50111	0	1.40959	0.29203	99.7627	60.3675	83.816	80.8693	94.7675	94.8914	100	3.5594	42.9498	3.61339	7.71829e-10	3.46264e-08	48.7891	0.185169	0.389106	0.497062	1.53405	-1.17769	0.000411762	0.00755849	MEF2A independent
Slc25a22	5.9867	8.16539	8.47714	7.61627	5.72225	5.9855	6.69452	46.7415	67.2519	60.5878	24.3608	11.8839	22.0678	19.8475	0.429803	3.97068	4.47734	3.07823	0	0.427844	1.58018	66.6658	100	89.1693	30.292	10.0141	26.5653	22.9568	7.54308	58.1937	2.93613	5.69628e-09	1.6155e-07	19.54	-1.58066	2.41752e-06	4.11463e-05	6.50463	-0.223192	0.317803	0.564906	x
Herc6	2.08123	3.04126	5.67609	1.98167	2.49571	2.14528	1.82177	92.5454	39.9239	78.5184	21.8336	20.7572	23.3424	14.1182	0.28599	1.34419	4.24842	0.176254	0.742858	0.356587	0	100	41.998	84.5388	22.058	20.8716	23.7211	13.5537	3.59953	70.3292	4.26409	1.29606e-08	2.97879e-07	20.0129	-1.81751	3.17637e-05	0.000275401	2.11111	-0.794289	0.0256192	0.119192	x
Ddx58	7.02853	11.2072	17.4308	6.74594	7.99608	5.32344	5.53638	116.44	84.7641	120.26	46.6354	18.3912	42.8888	27.9991	1.48351	5.11917	10.5339	1.23765	2.32532	0	0.185267	96.6766	69.117	100	35.9434	11.3695	32.6836	19.7289	11.8888	107.155	3.16404	4.03331e-07	4.43345e-06	33.9786	-1.66112	0.000100975	0.000659958	6.40046	-0.901183	0.0123432	0.0737412	x
Oasl2	6.4861	15.1489	39.6682	0.926626	1.70757	0.557621	0.383335	200.864	114.488	247.227	36.4335	25.279	24.6113	21.7804	2.47233	5.98175	15.9149	0.220096	0.536469	0.070606	0	81.218	46.2254	100	14.6045	10.0856	9.81512	8.6683	20.4344	187.526	3.18577	4.96911e-05	0.000237136	27.0261	-2.79584	5.67526e-05	0.00042285	0.893789	-4.53701	1.13087e-06	0.00016128	MEF2A dependent
Parp12	7.77066	13.6605	18.6264	4.11722	4.4487	2.81096	3.94194	134.423	105.45	118.663	36.8145	21.3486	36.7256	30.2689	3.76842	8.24354	12.0167	0.992506	1.24437	0	0.859329	100	77.9861	88.0256	25.8361	14.085	25.7686	20.8627	13.3525	119.512	3.15059	2.47797e-08	4.99365e-07	31.2894	-1.9373	1.79642e-06	3.33056e-05	3.8297	-1.81116	5.37681e-06	0.000439792	x
Sod2	30.1289	26.8671	24.8369	27.3378	30.0742	26.3707	29.8833	506.78	518.172	477.61	708.158	722.613	703.211	804.57	0.678689	0.26037	0	0.320735	0.671681	0.196709	0.647196	61.8088	63.2698	58.0677	87.6352	89.4891	87.0008	100	27.2776	500.854	4.19943	2.35795e-14	1.1469e-10	734.638	0.55268	0.000290555	0.00150472	28.4165	0.0600018	0.613026	0.802688	MEF2A independent
Slfn8	10.0313	14.5217	15.9793	12.1713	12.0156	10.8786	8.21559	250.945	191.276	243.087	136.921	77.7326	97.4504	85.8979	0.748028	2.59802	3.1985	1.62969	1.56553	1.09713	0	100	75.4178	96.7628	53.0242	28.6398	36.7632	32.0037	13.5108	228.436	4.07441	1.56643e-10	1.17736e-08	99.5004	-1.1995	4.82018e-05	0.000371854	10.8203	-0.325519	0.14873	0.362188	x
Irak2	10.4955	11.6034	8.86502	12.2026	13.2138	15.7843	11.3027	107.359	89.5526	97.4891	77.1923	94.5147	84.755	95.4042	1.65545	2.78019	0	3.38859	4.41528	7.02506	2.47498	100	81.9209	89.9787	69.3717	86.9589	77.05	87.862	10.3213	98.1337	3.2492	6.31628e-12	1.49494e-09	87.9665	-0.157177	0.272343	0.379547	13.1259	0.346723	0.0279484	0.126176	MEF2A independent
Lacc1	10.0044	4.25853	11.2914	1.17125	1.68663	2.16871	1.22778	107.067	59.7287	99.2894	40.1767	50.8793	56.5547	46.5664	8.34134	2.91539	9.55665	0	0.486686	0.941919	0.0533786	100	55.2971	92.6551	36.8337	46.9404	52.2998	42.8676	8.5181	88.6951	3.38863	6.74789e-08	1.06322e-06	48.5443	-0.871211	0.00805009	0.0215729	1.56359	-2.44199	2.10218e-06	0.000233847	MEF2A independent
Phf11c	0.653642	0.68924	0.476236	0.456902	0.641503	0.418976	0.933959	7.18635	6.97643	5.54865	1.76805	0.632262	1.04166	1.00869	3.46762	3.99364	0.846123	0.560438	3.28825	0	7.6098	100	96.8982	75.8001	19.9351	3.15169	9.20132	8.71403	0.606373	6.57048	3.43493	4.6702e-07	5.01966e-06	1.11267	-2.57933	4.0692e-06	5.89398e-05	0.612835	0.0346766	0.928613	0.979046	MEF2A dependent
Tnip1	13.878	17.1986	16.799	12.6043	12.6844	14.2564	13.9387	99.7426	150.313	107.958	210.284	212.336	186.755	233.085	0.577687	2.08374	1.90253	0	0.0363118	0.7493	0.605223	39.5219	62.4583	43.2482	89.6584	90.5889	78.9868	100	15.9585	119.338	2.89964	4.95087e-11	5.14705e-09	210.615	0.819826	6.65154e-05	0.00048109	13.3709	-0.257915	0.10096	0.288414	MEF2A independent
Il10	0	0.041956	0.331313	0	0	0	0.0541455	40.2682	92.6761	66.3878	97.7865	55.0923	38.8063	64.2189	0	0.0429058	0.338812	0	0	0	0.0553712	41.1797	94.7739	67.8906	100	56.3394	39.6848	65.6726	0.124423	66.444	8.6473	4.34846e-10	2.29253e-08	63.976	-0.05038	0.879653	0.92101	0.0135364	-2.77117	0.0771205	0.244971	MEF2A independent
Batf	17.7376	19.6994	18.9064	22.0996	25.1048	23.0286	19.1647	205.152	262.03	225.977	250.112	222.411	202.267	241.281	0	0.803052	0.478465	1.78558	3.01576	2.16585	0.584201	76.7174	100	85.242	95.1217	83.7822	75.5364	91.5068	18.7811	231.053	3.61656	3.25992e-13	2.01463e-10	229.018	-0.0119309	0.923183	0.952377	22.3495	0.24645	0.073749	0.238247	MEF2A independent
Mllt6	1.06181	1.12287	1.153	1.159	0.794931	0.996371	1.01145	10.9803	18.8284	12.8449	14.692	14.1619	14.1228	11.3143	1.47993	1.8185	1.98557	2.01886	0	1.11703	1.20065	56.4801	100	66.8199	77.0628	74.123	73.9064	58.3322	1.11256	14.2179	3.66887	3.10358e-11	3.9683e-09	13.5728	-0.0693825	0.687048	0.766419	0.990439	-0.17001	0.378898	0.620106	MEF2A independent
Rel	10.2849	13.4866	10.1936	17.5996	14.2104	17.7886	12.5063	111.796	99.8206	102.191	93.8727	71.2511	81.1457	77.7298	0.0898535	3.24107	0	7.28921	3.95345	7.47527	2.27624	100	88.2138	90.547	82.3596	60.0948	69.8333	66.4713	11.3217	104.603	3.20384	2.11116e-11	3.26175e-09	80.9998	-0.369419	0.0254131	0.0553719	15.5262	0.451882	0.0103793	0.0653052	MEF2A independent
Nfkbib	14.5954	19.0786	17.1297	12.8408	11.7311	11.9766	11.6087	177.988	197.324	194.98	180.769	204.884	167.63	185.394	1.54527	3.86487	2.8565	0.637484	0.0633203	0.19031	0	86.084	96.0885	94.8756	87.5228	100	80.7245	89.9159	16.9345	190.098	3.48411	1.74383e-13	1.49218e-10	184.669	-0.0413589	0.720453	0.793497	12.0393	-0.496028	0.00071819	0.0107961	MEF2A independent
Xaf1	7.25778	11.1994	21.8804	3.88684	4.25323	3.04495	2.66743	121.23	105.606	120.552	56.0355	38.6397	56.6107	44.2659	3.87167	7.19614	16.2049	1.0285	1.33753	0.318418	0	100	86.8223	99.428	45.0126	30.3404	45.4977	35.0856	13.4458	115.796	3.09094	1.03558e-07	1.50782e-06	48.888	-1.24711	0.00041566	0.00198879	3.46311	-1.97224	7.09113e-06	0.000544012	x
Ikzf1	10.9308	13.4955	9.7593	19.6112	18.4435	16.1721	19.9757	85.0651	55.1334	110.269	15.9889	22.2115	19.007	19.0383	1.16556	3.71725	0	9.802	8.64019	6.38025	10.1646	74.9241	45.1442	100	6.198	12.389	9.20087	9.23193	11.3952	83.4891	2.87214	3.02522e-09	1.00898e-07	19.0614	-2.1299	2.95609e-08	2.40026e-06	18.5506	0.702391	0.00335316	0.0305491	MEF2A dependent
Phf11b	6.89372	17.1498	17.3933	1.9989	3.72739	4.08123	1.58088	209.974	183.996	209.396	18.9923	9.75537	23.9251	9.73432	2.54942	7.47093	7.58779	0.200591	1.03003	1.19982	0	100	87.534	99.7224	8.35507	3.92262	10.7221	3.91252	13.8123	201.122	3.82993	1.55062e-07	2.08586e-06	15.6018	-3.74576	6.58656e-08	4.05908e-06	2.8471	-2.32488	2.80064e-05	0.00127681	MEF2A dependent
Triobp	4.45257	4.52608	5.31359	5.88805	5.29597	5.19908	5.62165	19.1635	17.8419	23.9687	10.0193	9.00371	7.79308	9.86589	0	0.376653	4.41186	7.35538	4.32155	3.8251	5.99036	75.3784	68.6065	100	28.5236	23.3199	17.1167	27.7377	4.76408	20.3247	2.0903	4.12879e-10	2.21878e-08	9.17049	-1.14436	2.61286e-07	8.75464e-06	5.50119	0.205591	0.131452	0.337929	x
Gpd2	5.80764	6.00514	5.43512	6.39386	4.2994	5.61601	6.49791	55.3262	42.4242	58.2433	39.9502	42.6168	26.7524	45.97	2.79593	3.16206	2.10538	3.88266	0	2.4407	4.07556	94.5924	70.6749	100	66.0887	71.032	41.6228	77.248	5.7493	51.9979	3.17679	4.343e-10	2.29253e-08	38.8223	-0.418836	0.0380258	0.0769648	5.7018	-0.010707	0.955475	0.991761	MEF2A independent
Rnf31	6.19175	6.32058	7.79067	6.20974	5.63142	6.35434	5.41701	71.2307	58.9306	79.6315	19.8959	20.3888	22.7299	20.7602	1.04391	1.21751	3.19838	1.06815	0.288894	1.26299	0	88.6804	72.1067	100	19.5096	20.1737	23.3282	20.6742	6.76767	69.9309	3.36415	8.15757e-13	3.94542e-10	20.9437	-1.74091	8.45057e-10	4.20329e-07	5.90313	-0.201496	0.13478	0.342458	x
Tlr2	45.2431	47.1944	45.4291	39.9243	88.4825	42.8753	48.0261	542.658	414.596	553.988	481.851	738.039	459.92	550.421	0.761879	1.04138	0.788523	0	6.95562	0.422706	1.16052	72.013	53.669	73.6359	63.3028	100	60.1613	73.125	45.9555	503.747	3.45414	8.40683e-09	2.13024e-07	557.558	0.146637	0.564252	0.661264	54.827	0.254227	0.326589	0.573024	MEF2A independent
Myd88	43.5668	45.2451	53.8596	43.3216	40.871	47.7772	52.8221	270.066	312.223	346.538	218.825	176.784	202.923	212.059	0.881954	1.431	4.24928	0.801705	0	2.2594	3.90983	74.9819	88.7735	100	58.2182	44.4645	53.0157	56.0046	47.5572	309.609	2.70154	3.49156e-11	4.19225e-09	202.648	-0.611502	0.000378111	0.00184803	46.198	-0.0426897	0.755057	0.892588	MEF2A independent
Ifi35	17.6854	28.2031	37.7812	21.0464	16.2498	18.185	19.0304	273.055	244.585	281.85	130.963	75.8197	119.347	107.453	0.540503	4.50047	8.10668	1.80593	0	0.728598	1.04689	96.6885	85.9695	100	43.1903	22.4284	38.8167	34.3383	27.8899	266.497	3.24513	2.53332e-09	8.83406e-08	108.396	-1.29968	2.57294e-05	0.000232317	18.6279	-0.592104	0.0165357	0.0894029	x
Tet2	2.32869	2.00534	2.40949	3.94058	2.84226	3.2924	2.58024	14.5039	17.0984	14.5466	14.8287	10.9341	13.8186	10.7896	2.14241	0	2.67773	12.8221	5.54507	8.52752	3.80907	82.8099	100	83.0928	84.9623	59.1581	78.2693	58.2004	2.24784	15.383	2.77599	2.47271e-10	1.57179e-08	12.5927	-0.291863	0.0824018	0.146177	3.16387	0.494972	0.0086087	0.0576539	MEF2A independent
Csf1	3.15608	4.08915	4.28095	1.61001	2.6334	5.91298	0.879527	62.0814	61.6643	62.8114	28.9712	28.2226	50.4889	28.4178	3.6759	5.1825	5.4922	1.17949	2.83194	8.12741	0	98.8213	98.1478	100	45.359	44.1503	80.1031	44.4653	3.84206	62.1857	4.00471	1.2098e-06	1.0897e-05	34.0251	-0.875667	0.0510947	0.0982332	2.75898	-0.497312	0.273326	0.519739	MEF2A independent
Gm6904	0.165334	0	0.0602303	0	0	0	0	4.40451	2.34541	0.677548	0.223609	0	0	0.210115	3.75375	0	1.36747	0	0	0	0	100	53.2501	15.383	5.0768	0	0	4.77046	0.0751882	2.47582	5.20491	0.000304403	0.00110451	0.108431	-4.14484	0.000957429	0.00385606	0	-2.29307	0.144533	0.357444	MEF2A dependent
Mthfr	1.81327	0.749511	1.50608	1.13567	0.968888	0.949194	0.921205	11.3548	4.32142	6.71254	1.83111	0.748354	1.29457	0.99857	10.0403	0.0109053	7.14404	3.65173	2.07925	1.89356	1.62968	100	33.6877	56.2318	10.2085	0	5.14989	2.3591	1.35629	7.46291	2.48429	1.23494e-05	7.50682e-05	1.21815	-2.64379	3.15381e-06	4.99046e-05	0.99374	-0.421075	0.253906	0.496928	MEF2A dependent
Aldh1b1	4.57923	6.95049	6.8607	8.07896	10.191	7.66878	7.24957	23.1	50.5043	33.435	12.3865	11.4791	7.19481	7.45882	0	5.16332	4.96782	7.62051	12.2195	6.72737	5.81455	40.3282	100	62.8323	17	15.0242	5.69531	6.2702	6.13014	35.6798	2.52423	3.9604e-07	4.37058e-06	9.62981	-1.88468	3.8003e-06	5.59187e-05	8.29709	0.419176	0.133575	0.340955	x
Tmem2	2.63622	2.8452	1.99335	3.62045	3.65261	3.93868	3.76677	43.497	35.2391	52.1784	16.9281	8.78569	11.3678	15.4421	1.281	1.69741	0	3.2422	3.30627	3.87631	3.53376	82.7011	66.2463	100	29.7594	13.5346	18.6798	26.7983	2.49159	43.6382	4.13313	6.98015e-11	6.58027e-09	13.1309	-1.73055	4.7105e-07	1.29383e-05	3.74463	0.5911	0.0138861	0.0797878	x
Junb	28.3223	34.6933	30.7766	39.9166	38.0649	44.1248	30.5915	311.691	387.811	363.658	360.568	419.68	348.351	411.207	0	1.62792	0.627112	2.96259	2.48942	4.03786	0.579825	72.4066	91.8568	85.6851	84.8956	100	81.774	97.835	31.2641	354.387	3.50081	3.1501e-12	1.06187e-09	384.952	0.119641	0.408266	0.515675	38.1744	0.286146	0.0639692	0.216817	MEF2A independent
Stat2	8.85647	11.4461	19.2736	7.41732	6.17175	7.53461	6.36679	81.1984	69.8608	83.5651	51.9497	31.4115	53.654	35.0726	3.46893	6.81505	16.9289	1.6094	0	1.76096	0.252014	96.9419	82.2927	100	59.1497	32.6123	61.3519	37.3428	13.1921	78.2081	2.56105	1.27078e-07	1.78487e-06	43.022	-0.865402	0.00235384	0.0079781	6.87261	-0.946741	0.00131799	0.0162949	MEF2A independent
Apobec3	12.4379	18.4283	18.6521	9.54255	7.95031	9.41417	6.70043	107.053	107.693	150.068	19.5983	6.30756	12.7973	8.7858	4.26428	8.43117	8.58689	2.25026	1.1427	2.16096	0.273281	70.0788	70.5236	100	9.24501	0	4.51429	1.72386	16.5061	121.605	2.87345	3.40353e-07	3.87521e-06	11.8722	-3.376	1.81714e-08	1.87246e-06	8.40187	-0.981458	0.00417173	0.0356972	MEF2A dependent
Tex12	0	0.621657	0.438305	1.88389	0.964334	1.48458	0.687656	14.2455	6.14444	10.6008	1.95268	3.49142	4.29496	1.98775	0	4.36389	3.0768	13.2245	6.76941	10.4214	4.82719	100	43.1326	74.4155	13.7074	24.509	30.1497	13.9536	0.35332	10.3302	4.55576	2.68374e-06	2.10091e-05	2.9317	-1.86248	0.00193132	0.00677826	1.25511	1.5358	0.0222569	0.108733	x
Mov10	4.48955	5.66841	10.2722	2.69778	3.96813	1.92165	2.56971	33.5724	28.79	45.068	6.39153	5.18076	6.6777	5.70555	5.95161	8.68383	19.354	1.79885	4.74312	0	1.50202	73.3568	62.2726	100	10.3598	7.55363	11.0231	8.76993	6.81005	35.8102	2.37923	9.98937e-07	9.36157e-06	5.98889	-2.5886	1.49256e-07	6.39593e-06	2.78932	-1.30294	0.000258752	0.00543924	MEF2A dependent
Dtx3l	8.74028	10.5866	17.7888	7.05302	8.44906	5.94681	6.04638	103.74	87.1035	124.483	50.5005	36.8667	48.0154	38.5853	2.35665	3.91429	9.99024	0.933229	2.11097	0	0.0840028	82.5006	68.466	100	37.5867	26.0849	35.4902	27.5347	12.3719	105.109	3.08143	6.32321e-09	1.74539e-07	43.492	-1.27432	4.06789e-05	0.000326017	6.87382	-0.853071	0.00170694	0.0192967	x
Gch1	12.8381	12.7273	15.4785	11.8013	11.4706	11.1169	12.357	217.722	172.162	222.606	178.715	146.679	147.768	180.458	0.81382	0.76143	2.06233	0.323593	0.16723	0	0.58638	97.6908	76.1481	100	79.2468	64.099	64.6136	80.0707	13.6813	204.163	3.89729	2.9808e-13	2.01463e-10	163.405	-0.320893	0.0255037	0.0554984	11.6865	-0.228754	0.10431	0.294391	MEF2A independent
Oaf	0.124347	0.0229458	0.317092	0	0.177971	0.0697415	0	10.9807	0.352793	6.94302	0	26.4014	0	0.0395066	0.470987	0.0869114	1.20104	0	0.674099	0.264159	0	41.5913	1.33627	26.298	0	100	0	0.149639	0.154795	6.09217	5.19042	0.0192564	0.0387216	6.61022	0.159935	0.909897	0.942242	0.0619283	-1.41196	0.606752	0.798665	MEF2A independent
Tpst1	2.88292	5.16787	6.02631	0.100759	0.392969	0.19249	0.0653851	34.6079	60.2414	49.0154	2.04235	4.5813	2.60344	1.17764	4.68215	8.47926	9.90582	0.0587846	0.544376	0.211223	0	57.4024	100	81.3448	3.28531	7.50451	4.21771	1.84833	4.69237	47.9549	3.32242	1.17436e-06	1.0638e-05	2.60118	-4.22159	4.68407e-08	3.23637e-06	0.187901	-4.68547	2.1049e-07	5.57692e-05	MEF2A dependent
Htra1	0.0728152	0.537465	0.530523	0.890725	0.583614	0.857626	0.797657	1.14951	1.58385	4.2522	3.74224	2.81734	1.78702	2.31343	0	11.1177	10.9515	19.5701	12.2218	18.7781	17.3432	25.762	36.1544	100	87.798	65.668	41.0157	53.6111	0.380268	2.32852	2.45418	0.000524225	0.00175988	2.66501	0.206712	0.673431	0.754862	0.782405	0.894132	0.108317	0.30191	MEF2A independent
Pnp	34.5303	39.7219	47.0248	34.5823	42.9765	35.3075	39.4325	371.084	273.996	296.461	202.029	298.898	268.964	208.797	0	1.54257	3.71248	0.0154452	2.50961	0.230935	1.45659	100	71.1525	77.8274	49.769	78.5516	69.6571	51.7797	40.4257	313.847	2.95531	2.79778e-10	1.70069e-08	244.672	-0.359386	0.0492794	0.0954193	38.0747	-0.0877562	0.611143	0.801977	MEF2A independent
Nfkb1	3.46118	4.7902	4.00594	4.09282	4.1901	3.66006	3.62328	29.3124	45.3832	31.1016	45.4946	48.7896	40.4609	47.6749	0	2.93198	1.20181	1.39347	1.60809	0.43875	0.357606	57.0309	92.485	60.978	92.7308	100	81.6259	97.5408	4.08577	35.2657	3.09929	4.86428e-11	5.10474e-09	45.605	0.37191	0.0293185	0.0620863	3.89156	-0.0800351	0.624646	0.809942	MEF2A independent
Slfn5	12.1225	15.0962	26.8041	10.9414	6.52857	6.1595	9.96537	201.135	154.877	258.909	121.976	34.7944	73.5617	96.752	2.35927	3.53579	8.168	1.89195	0.146025	0	1.50579	77.1417	58.84	100	45.8225	11.3294	26.6676	35.8428	18.0076	204.974	3.50544	9.97485e-07	9.35583e-06	81.7709	-1.32573	0.00264199	0.0087599	8.39871	-1.10236	0.00945314	0.0614951	x
Gm14446	1.43782	8.49028	6.55873	0.0305884	1.07367	0.21037	0.089323	157.162	164.888	286.286	1.94459	3.20486	1.81315	1.23141	0.491598	2.95529	2.28053	0	0.36439	0.0628045	0.0205182	54.8918	57.5909	100	0.668635	1.10889	0.622717	0.419492	5.49561	202.779	5.15019	1.3232e-06	1.17155e-05	2.0485	-6.63441	5.28426e-08	3.47823e-06	0.350989	-4.07911	3.47674e-05	0.00144947	MEF2A dependent
Snn	0.511085	0.169759	0.260659	0.0750232	0.204817	0.0859946	0.121711	27.9366	6.18682	29.27	1.45157	6.08072	1.2543	1.49388	1.49362	0.324495	0.63585	0	0.444577	0.0375795	0.159917	95.433	20.9344	100	4.71502	20.571	4.03931	4.85994	0.313835	21.1311	6.23554	7.88298e-07	7.71921e-06	2.57012	-2.98927	9.1731e-05	0.000613599	0.121886	-1.17025	0.228239	0.466539	MEF2A dependent
Usp12	3.1959	3.62819	4.13813	2.49864	3.32121	2.33799	2.72995	31.8071	25.9207	37.8672	11.4166	9.03887	9.30039	9.73438	2.41465	3.63137	5.06665	0.452161	2.76736	0	1.10321	82.9432	66.3754	100	25.5525	18.8602	19.5962	20.8178	3.65407	31.865	3.11478	4.1943e-11	4.71286e-09	9.87256	-1.68988	2.2801e-08	2.079e-06	2.72195	-0.433749	0.0166609	0.0898376	x
H2-T10	0.922493	0.737656	0.821477	0.70215	0.205383	1.06353	0.537007	8.09063	5.18608	8.66347	2.0794	1.04104	2.28684	1.30261	8.4784	6.29306	7.28408	5.87328	0	10.1459	3.92079	93.2272	58.8867	100	22.1565	9.87996	24.6091	12.9726	0.827209	7.31339	3.15209	3.71723e-06	2.73301e-05	1.67747	-2.17104	6.20646e-05	0.000455714	0.627017	-0.381484	0.371398	0.612641	MEF2A dependent
Pik3r6	9.21335	11.5891	8.22156	14.972	12.6785	15.5734	13.1041	38.5722	44.086	40.0516	25.5502	20.3586	31.0222	24.5992	2.76539	9.38953	0	18.8222	12.4272	20.4989	13.614	84.6259	100	88.751	48.317	33.8414	63.5744	45.6655	9.67466	40.9033	2.07798	4.03574e-09	1.26818e-07	25.3825	-0.693055	0.000345215	0.00173128	14.082	0.539788	0.0031275	0.0289942	MEF2A independent
Slfn9	1.96369	3.09783	2.51077	0.885486	1.49895	2.02996	1.81553	68.8386	44.0608	59.7235	14.7372	8.082	13.9166	7.63347	1.58669	3.25569	2.39178	0	0.902774	1.68421	1.36866	100	63.5369	86.5863	20.3842	10.5904	19.1766	9.93036	2.5241	57.5409	4.48715	1.72982e-09	6.77247e-08	11.0923	-2.3926	4.61345e-07	1.28653e-05	1.55748	-0.720244	0.0301379	0.132669	MEF2A dependent
Oas1g	0.574075	0.820992	5.64657	0.0351124	0	0.0402472	0.0683557	17.6299	7.73656	37.0533	0.48526	0.347061	0	0.319185	1.54932	2.21571	15.239	0.0947619	0	0.10862	0.18448	47.5798	20.8796	100	1.30963	0.936654	0	0.861421	2.34721	20.8066	3.07293	0.000602439	0.00198623	0.287876	-6.00531	3.72963e-06	5.50981e-05	0.0359288	-5.83516	5.2612e-05	0.00186983	MEF2A dependent
Dtx2	4.23116	4.94493	3.99179	6.34372	5.03101	4.92874	6.92413	44.7983	69.1029	45.7385	75.6395	46.8568	33.8874	70.7995	0.334088	1.33031	0	3.28263	1.45045	1.30772	4.09272	56.9543	90.8768	58.2666	100	59.8275	41.7258	93.2447	4.38929	53.2132	3.59565	4.88526e-09	1.46875e-07	56.7958	0.0981018	0.692151	0.770702	5.8069	0.402537	0.142857	0.354719	MEF2A independent
Tnfrsf1b	93.8931	108.931	79.4183	161.753	153.528	169.339	152.137	553.195	546.843	572.988	576.121	518.945	598.985	598.273	2.78594	5.68028	0	15.8467	14.2637	17.3069	13.9959	91.1868	89.9642	94.9964	95.5994	84.5948	100	99.8628	94.0809	557.675	2.56742	2.82222e-11	3.72867e-09	573.081	0.0392961	0.759078	0.824366	159.189	0.758748	3.30064e-05	0.00139534	MEF2A independent
Pml	5.74331	5.56404	9.14355	3.93164	3.28805	3.94908	3.99796	38.9044	34.7831	57.6528	8.9253	1.44228	6.59171	4.38636	7.65165	7.33271	13.7008	4.42863	3.28366	4.45966	4.54663	66.6461	59.3141	100	13.3125	0	9.16097	5.23759	6.81697	43.7801	2.67729	2.07786e-05	0.000114944	5.33641	-3.06394	2.05933e-06	3.69016e-05	3.79168	-0.850497	0.0449391	0.172083	MEF2A dependent
Zfp800	5.8702	4.0375	4.51302	5.0732	6.28492	4.93856	4.97449	70.8196	27.4335	57.1729	23.6115	28.0591	22.5368	23.8337	2.7443	0	0.71205	1.55087	3.36531	1.34926	1.40306	100	35.0333	79.5653	29.3102	35.9701	27.701	29.643	4.8069	51.8087	3.44207	5.09271e-09	1.50269e-07	24.5103	-1.07789	0.00040293	0.00194286	5.31779	0.158057	0.532889	0.743338	x
Parp9	10.8312	13.9754	21.0186	8.6223	8.41883	8.90191	7.34124	136.585	103.615	138.409	60.6233	49.3622	61.1565	58.7651	2.66267	5.0616	10.4353	0.977402	0.82216	1.19073	0	98.6081	73.453	100	40.6521	32.0604	41.059	39.2344	15.275	126.203	3.04025	7.12705e-10	3.30339e-08	57.4768	-1.13522	2.14045e-05	0.000202469	8.32107	-0.8823	0.00030314	0.00607591	x
Znfx1	5.67698	10.2148	13.3432	5.75328	5.88714	4.65703	5.20564	63.1093	59.0192	85.3171	33.4167	22.3169	28.5318	23.5181	1.2645	6.89036	10.7689	1.35909	1.52505	0	0.68015	72.4674	67.3966	100	35.6553	21.8942	29.5993	23.3833	9.745	69.1485	2.82027	3.68129e-08	6.68037e-07	26.9459	-1.36094	3.82739e-05	0.000313523	5.37577	-0.864372	0.00235839	0.0240465	x
Eva1b	0.980361	0.924634	2.42061	1.38579	1.18487	0.549848	0.46693	13.757	7.72625	5.91475	19.0046	24.5503	15.5539	22.0108	2.13189	1.9005	8.11217	3.81534	2.98108	0.344294	0	55.1838	30.1425	22.6207	76.973	100	62.6447	89.4554	1.44187	9.13268	2.5999	3.52124e-05	0.000178452	20.2799	1.15833	0.0084135	0.0223156	0.896861	-0.737376	0.121874	0.324116	x
Plagl2	8.15529	8.0464	11.5336	6.90601	7.34134	6.45288	6.32986	71.1728	80.9958	86.759	47.7955	45.0204	48.459	52.3443	2.26961	2.13423	6.46994	0.716343	1.2576	0.152946	0	80.6213	92.8344	100	51.5555	48.1052	52.3805	57.2111	9.24509	79.6426	3.10386	7.20707e-12	1.63615e-09	48.4048	-0.718193	8.86841e-05	0.000595366	6.75752	-0.454828	0.00464954	0.0382556	MEF2A independent
Ptgs2os2	0.0850832	0.0628018	0.0309953	0.291423	0.535811	0.33404	0.405238	15.5306	7.32233	6.27615	18.2964	23.7025	18.4133	18.4899	0.228494	0.134367	0	1.10017	2.13259	1.28021	1.58099	65.4778	30.8022	26.3827	77.1623	100	77.6558	77.9797	0.0596268	9.70968	7.33501	2.41773e-10	1.55462e-08	19.7255	1.02387	0.00186079	0.00659039	0.391628	2.71939	0.000404082	0.00747921	x
Clic4	18.9241	14.9121	16.5029	7.22185	1.96602	8.07306	6.15964	719.045	505.123	696.021	483.473	494.132	441.04	465.372	2.36488	1.80539	2.02723	0.732949	0	0.851655	0.584818	100	70.1676	96.7892	67.1483	68.6348	61.2309	64.624	16.7797	640.063	5.25499	1.92314e-09	7.25379e-08	471.004	-0.442424	0.172004	0.265341	5.85514	-1.51528	0.000260129	0.00543924	MEF2A independent
Zfp36	15.0573	27.6922	34.0149	17.6165	9.15005	12.8799	9.53537	323.027	325.692	527.083	189.424	63.7108	97.0287	158.216	1.14055	3.58003	4.80079	1.63466	0	0.720147	0.0743955	60.6018	61.1163	100	34.8063	10.5343	16.9672	28.781	25.5882	391.934	3.92707	2.27401e-07	2.8048e-06	127.095	-1.6235	0.000425319	0.00202797	12.2955	-1.06565	0.0106642	0.0665331	x
Cst7	43.3665	51.2379	61.931	26.0824	26.1204	66.8029	36.2176	350.33	245.934	358.985	195.709	280.091	295.302	226.286	5.19197	7.55644	10.7685	0	0.0114367	12.232	3.04451	97.4003	66.0409	100	50.9539	76.3011	80.8704	60.139	52.1785	318.416	2.60534	1.00331e-06	9.38676e-06	249.347	-0.35366	0.230166	0.333294	38.8058	-0.431612	0.153195	0.368383	MEF2A independent
Rhbdf2	8.94672	11.1038	10.3415	15.9038	15.0634	13.1058	16.1997	115.762	116.956	127.551	80.9226	53.3485	55.5029	72.4175	0	1.81873	1.17603	5.86577	5.15724	3.50667	6.11527	90.0607	91.0673	100	60.6859	37.437	39.2535	53.5148	10.1307	120.09	3.56378	5.97456e-12	1.4448e-09	65.5479	-0.872743	3.49269e-05	0.000294785	15.0682	0.569743	0.00217612	0.0226872	MEF2A independent
Lcp2	27.5388	22.0782	26.1387	36.5624	36.1018	37.5318	32.3367	214.792	131.688	240.522	162.656	159.185	209.949	170.424	2.49977	0	1.85882	6.63063	6.41976	7.0744	4.69614	88.2212	50.1778	100	64.354	62.7651	86.0042	67.9102	25.2519	195.668	2.95481	5.9769e-10	2.86582e-08	175.553	-0.156925	0.390522	0.498655	35.6332	0.497811	0.0151975	0.0843598	MEF2A independent
D730005E14Rik	0.535102	0.622838	0.899697	0.362533	0.188521	0.484807	0.117628	7.75707	9.61511	12.1873	2.17112	0.318522	0.459175	0.65388	3.45886	4.18578	6.47961	2.02909	0.58736	3.04216	0	63.2944	78.6887	100	17.0136	1.66445	2.82979	4.44296	0.685879	9.85317	3.80592	5.8968e-06	4.06419e-05	0.900674	-3.47023	6.71105e-06	8.3975e-05	0.288372	-1.28144	0.0336286	0.142238	MEF2A dependent
Gtpbp2	5.35614	4.39687	4.65008	4.77622	4.5566	4.40782	3.52855	27.4115	25.0904	29.4885	7.10858	6.24618	7.37101	4.77116	7.04003	3.34484	4.32022	4.80613	3.96013	3.38705	0	91.999	83.0582	100	13.7906	10.4686	14.8015	4.78666	4.80103	27.3302	2.51514	6.19088e-10	2.93792e-08	6.37424	-2.11688	1.80568e-09	6.69546e-07	4.3173	-0.146584	0.373571	0.614644	MEF2A dependent
Hivep1	0.882035	0.851373	1.05665	1.02917	0.757447	1.02745	0.953302	10.8785	11.2131	10.2356	7.38692	9.84443	7.9094	5.65857	1.19159	0.898325	2.86163	2.59878	0	2.58242	1.8732	96.7998	100	90.6518	63.406	86.9102	68.4031	46.8756	0.930018	10.7757	3.52674	2.93053e-11	3.7906e-09	7.69983	-0.487115	0.00946749	0.0245093	0.941842	0.0138796	0.93916	0.983984	MEF2A independent
Gm12185	0.140411	0.0932762	0.122762	0.0412223	0.0643081	0.0157502	0.0267501	3.65742	2.15119	5.35131	0.03798	0	0.18796	0.0713765	2.62385	1.74305	2.29405	0.770322	1.20173	0.294324	0.49988	68.3463	40.1994	100	0.709733	0	3.51242	1.33381	0.118816	3.71998	4.98162	2.29785e-07	2.83071e-06	0.0743292	-5.88415	4.83539e-08	3.3203e-06	0.0370077	-1.59245	0.023693	0.113019	MEF2A dependent
Reps1	1.36107	2.17671	1.96266	1.6372	1.26622	2.09928	1.72868	9.12071	16.3045	9.99345	13.7293	16.0729	12.9058	11.1711	0.630722	6.0545	4.63111	2.46693	0	5.53958	3.07524	52.23	100	58.0334	82.8756	98.4599	77.3997	65.8645	1.83348	11.8062	2.65378	5.51321e-08	9.20855e-07	13.4698	0.188762	0.41467	0.522064	1.68285	-0.153642	0.539647	0.747669	MEF2A independent
Slc31a2	41.4406	34.8335	43.9022	47.7856	73.8782	48.2795	56.6002	192.039	231.834	217.589	192.249	249.206	206.16	223.245	3.08208	0	4.23033	6.04186	18.2135	6.27225	10.1537	73.333	91.8966	85.2516	73.431	100	79.9199	87.8899	40.0588	213.821	2.4165	1.54267e-09	6.1952e-08	217.715	0.0263926	0.870808	0.914718	56.6359	0.499819	0.00785699	0.0540181	MEF2A independent
Pydc4	0.0553993	0.081783	0.201816	0	0	0.0310714	0.0263858	4.86481	3.40551	6.75412	0.149851	0.0535872	0.247201	0.176011	0.82023	1.21086	2.98805	0	0	0.460037	0.390663	72.0273	50.4212	100	2.21866	0.793401	3.66	2.60598	0.113	5.00815	5.28702	9.36181e-08	1.39226e-06	0.156662	-5.04755	9.28547e-08	5.06576e-06	0.0143643	-2.75137	0.00276661	0.0267706	MEF2A dependent
Fabp3	0.695954	0.513699	1.09864	0	0	0	0	10.7579	1.31636	7.60548	0.313751	0.67319	0	0	6.46922	4.77508	10.2124	0	0	0	0	100	12.2362	70.6965	2.91646	6.25762	0	0	0.76943	6.55992	3.03876	0.00335011	0.00857887	0.246735	-4.59896	0.000438075	0.00207368	0	-5.36741	0.00217414	0.0226872	MEF2A dependent
Themis2	44.9733	48.2201	60.8317	41.125	35.1767	42.1598	35.4126	262.727	162.065	333.959	10.0321	2.65533	8.20955	5.6041	12.7732	13.7532	17.5598	11.6116	9.81618	11.924	9.8874	78.4995	48.1158	100	2.2266	0	1.67647	0.89005	51.3417	252.917	2.2992	9.41826e-06	5.99707e-05	6.62528	-5.28817	4.33075e-10	3.01095e-07	38.4685	-0.417489	0.195858	0.422966	MEF2A dependent
Usb1	29.0375	32.9575	38.848	36.8179	36.0909	34.5076	37.6821	224.719	193.504	277.143	73.7634	58.8621	63.095	60.06	0	1.57996	3.95417	3.13593	2.8429	2.20473	3.48422	78.8703	66.2889	100	18.027	12.0209	13.727	12.5037	33.6144	231.789	2.78273	3.74689e-11	4.41357e-09	63.9452	-1.85849	1.61747e-09	6.20439e-07	36.2746	0.107347	0.45342	0.685863	x
Lztfl1	2.86888	2.47052	2.51152	3.65631	3.99786	2.91874	3.47427	16.5011	16.5945	9.41001	53.629	61.7608	28.1829	55.4802	0.671889	0	0.0691553	1.99999	2.57605	0.755979	1.69294	23.6642	23.8217	11.7043	86.2847	100	43.367	89.407	2.61697	14.1685	2.442	3.00402e-07	3.51263e-06	49.7633	1.81424	3.86396e-06	5.64663e-05	3.5118	0.429808	0.106645	0.299651	x
Stx11	6.25855	5.05409	4.28902	12.9771	18.5537	13.728	14.5796	154.989	128.281	177.503	69.2242	32.6668	49.632	63.7083	1.13705	0.441691	0	5.01579	8.23525	5.44928	5.94095	87.0021	71.5829	100	37.4883	16.383	26.1774	34.3039	5.20055	153.591	4.89899	4.7626e-11	5.10474e-09	53.8078	-1.51254	7.05246e-06	8.71685e-05	14.9596	1.539	1.53509e-05	0.000832992	x
H2-Q4	0.662444	0.336163	0.754138	0.324138	0.142218	0.232212	0.0788779	4.73869	3.21075	5.42945	1.00792	1.12136	1.10847	0.894485	10.9066	4.80855	12.6203	4.58381	1.18381	2.86576	0	87.0899	58.5334	100	17.3634	19.4835	19.2427	15.2433	0.584248	4.45963	2.93636	6.78748e-06	4.54503e-05	1.03306	-2.11505	7.87507e-05	0.000547172	0.194362	-1.53479	0.00379985	0.0333094	MEF2A dependent
Relb	11.6752	10.2864	13.0792	10.0055	12.209	8.8949	8.45354	88.5604	85.715	97.0044	85.7966	104.838	81.7582	93.9559	3.34246	1.90165	4.79914	1.61022	3.8963	0.457916	0	83.1117	80.1596	91.8725	80.2442	100	76.0544	88.7096	11.6803	90.4266	2.95196	2.15392e-11	3.28221e-09	91.5872	0.0196368	0.889268	0.928585	9.89074	-0.240732	0.113397	0.310477	MEF2A independent
F10	16.5396	32.8605	4.29802	57.8105	130.892	159.153	60.7621	120.435	169.297	33.2122	478.029	838.218	865.946	542.86	1.42071	3.31486	0	6.21048	14.6921	17.9719	6.55303	13.4784	19.1492	3.35568	54.9796	96.782	100	62.5037	17.8994	107.648	2.5869	0.00168999	0.00475093	681.263	2.66137	0.00102568	0.00406038	102.154	2.51075	0.00160512	0.0185177	x
Rab3ip	0.441547	0.509243	0.945011	0.783189	0.979545	0.650074	0.893783	5.7725	5.01098	4.41061	3.35912	2.88295	1.72397	3.50713	0	1.26987	9.44415	6.40864	10.092	3.91162	8.4832	100	85.715	74.4532	54.7288	45.7968	24.0562	57.5053	0.631934	5.0647	2.94861	2.76781e-07	3.28593e-06	2.86829	-0.794139	0.0131824	0.0322715	0.826648	0.340166	0.289271	0.537173	MEF2A independent
Dcp2	0.944795	1.34403	1.02003	0.916184	0.826094	0.876744	0.728167	12.9152	9.97487	11.5451	4.87887	2.64198	4.4841	3.7549	1.77753	5.05343	2.39489	1.54276	0.803537	1.21914	0	100	75.8733	88.7573	34.0584	15.7037	30.8191	24.8357	1.10295	11.4784	3.36484	2.52064e-10	1.58416e-08	3.93996	-1.55192	7.40724e-07	1.79517e-05	0.836797	-0.411278	0.05764	0.200936	x
Trim30d	5.37306	4.88456	8.3764	0.483286	2.35229	1.50677	0.357522	76.169	50.6648	63.9524	12.7704	16.9295	24.945	7.00409	6.6158	5.97144	10.5774	0.16589	2.63122	1.51593	0	100	66.3584	83.8855	16.3734	21.8594	32.4324	8.76723	6.21134	63.5954	3.34851	2.15152e-05	0.000118718	15.4123	-2.0664	0.000575695	0.00257087	1.17497	-2.43226	0.000297949	0.00599346	MEF2A dependent
Tap2	23.4929	31.3804	29.1287	30.3719	26.9335	35.2148	26.7804	131.018	121.803	146.001	59.5144	63.6746	63.4561	53.1573	0	6.43835	4.60035	5.61517	2.80847	9.56828	2.68356	87.7701	80.248	100	29.4034	32.7993	32.621	24.2143	28.0006	132.941	2.24438	3.59784e-10	2.01566e-08	59.9506	-1.14983	4.71056e-07	1.29383e-05	29.8251	0.0883127	0.523284	0.737303	x
F11r	0.179456	0.242845	0.0435832	0.0878092	0.0342462	0	0	4.07247	1.58402	1.28699	0.323611	2.77738	0.266921	0.266073	4.40657	5.96308	1.07019	2.15617	0.840921	0	0	100	38.8957	31.6021	7.9463	68.199	6.55428	6.53345	0.155295	2.31449	3.89384	0.00141585	0.00410873	0.908497	-1.28316	0.129556	0.2111	0.0305139	-2.11348	0.110259	0.305182	x
Calcrl	7.71192	7.54351	5.00211	3.72748	5.3304	3.88576	3.77759	101.919	79.9897	65.6165	76.8689	61.1026	90.1562	67.7484	4.05784	3.88632	1.29811	0	1.63244	0.1612	0.0510289	100	77.6669	63.029	74.4887	58.432	88.0207	65.2002	6.75252	82.5083	3.6153	2.48861e-10	1.57292e-08	73.969	-0.158864	0.432394	0.539353	4.18031	-0.687924	0.00421985	0.0360258	MEF2A independent
Crlf3	23.7949	24.9503	25.3729	27.5005	27.5999	26.4133	25.7061	115.738	102.437	115.86	31.4275	61.0778	35.9452	29.3735	0	1.25499	1.71406	4.02504	4.13297	2.84409	2.07598	99.8673	85.4207	100	8.29042	40.4964	13.1976	6.05948	24.706	111.345	2.1711	7.07401e-08	1.10366e-06	39.456	-1.49508	1.82527e-06	3.37281e-05	26.805	0.116836	0.559962	0.764578	x
Samhd1	43.7265	54.8766	61.0736	57.8644	79.488	64.4575	65.7587	473.228	325.713	598.272	52.3283	43.8721	36.5943	34.9135	1.56436	3.54358	4.64358	4.07393	7.91227	5.24425	5.47523	77.8037	51.6189	100	3.09124	1.5902	0.298352	0	53.2255	465.738	3.12837	1.93138e-09	7.25833e-08	41.9271	-3.4734	1.29145e-10	1.30601e-07	66.8921	0.32878	0.131887	0.338367	MEF2A dependent
Ikbke	30.3615	27.8335	38.6189	30.5514	34.2332	28.2078	28.789	140.957	145.059	188.724	124.881	168.185	149.853	143.471	1.57125	0	6.70357	1.68927	3.97765	0.232599	0.593843	70.3107	72.8601	100	60.3191	87.2339	75.8401	71.8736	32.2713	158.247	2.29305	1.41109e-09	5.6873e-08	146.598	-0.110213	0.476568	0.581223	30.4453	-0.0847187	0.585041	0.783264	MEF2A independent
Ifi44	0.0510558	0.113056	0.27899	0	0	0	0	5.33976	1.93139	4.55073	0.0690511	0.246929	0	0.0648843	0.956143	2.11725	5.22476	0	0	0	0	100	36.1699	85.2235	1.29315	4.62434	0	1.21512	0.147701	3.94063	4.55867	2.38667e-05	0.000129434	0.0952161	-5.14907	9.17848e-06	0.000106912	0	-5.29507	0.000789491	0.0114801	MEF2A dependent
Pcgf5	6.19856	6.1367	5.66316	6.93256	5.4075	6.34606	6.65433	95.3307	74.6257	73.1819	45.7756	23.8881	28.098	32.8852	0.8797	0.810915	0.284309	1.69596	0	1.04374	1.38655	100	76.9748	75.3692	44.8917	20.5515	25.2332	30.5569	5.99947	81.0461	3.75743	5.49688e-11	5.41126e-09	32.6617	-1.31056	3.71218e-06	5.49857e-05	6.33512	0.0834455	0.677308	0.843242	x
Tor3a	13.3569	18.7455	30.9989	14.1605	14.9035	12.2563	14.3678	238.877	222.347	274.198	134.993	65.8303	105.416	98.1813	0.420163	2.47736	7.15529	0.726956	1.0106	0	0.806118	86.5158	80.2054	100	46.8568	20.4527	35.565	32.8032	21.0338	245.141	3.537	7.21124e-09	1.88748e-07	101.105	-1.27845	0.000139346	0.00084473	13.922	-0.600694	0.031169	0.135917	x
Ncoa7	2.92045	2.57652	2.69522	2.68107	3.29615	2.62076	3.13961	16.3012	10.0745	17.6388	12.1127	16.6267	12.6592	13.432	2.28343	0	0.78809	0.694152	4.77771	0.293712	3.73842	91.1194	49.78	100	63.3119	93.2807	66.94	72.0704	2.73073	14.6715	2.42905	5.3485e-09	1.55344e-07	13.7076	-0.0950349	0.593945	0.687229	2.93439	0.108441	0.560596	0.764739	MEF2A independent
Arhgef12	0.538192	0.648147	0.557223	0.367292	0.600013	0.468665	0.553138	8.00718	6.34887	8.4594	1.76225	1.15077	1.39034	1.12494	2.11194	3.47074	2.34712	0	2.87591	1.25274	2.29664	94.4116	73.9186	100	17.2385	9.68205	12.6426	9.36279	0.581188	7.60515	3.69887	8.12856e-11	7.35139e-09	1.35708	-2.49875	2.44303e-09	7.99303e-07	0.497277	-0.234481	0.265189	0.511437	MEF2A dependent
Slfn2	208.786	268.046	298.355	265.137	314.865	304.311	292.673	1567.12	1706.04	1736.65	1394.98	1501.21	1226.06	1429.58	0	3.87859	5.86237	3.68823	6.94295	6.25219	5.49046	88.9043	97.9967	100	77.6379	84.5907	66.5816	79.9026	258.396	1669.93	2.69166	5.16596e-11	5.18723e-09	1387.96	-0.266743	0.0702847	0.128277	294.246	0.186973	0.195025	0.421992	MEF2A independent
Prdm1	0.94131	1.0422	1.57948	0.181444	0.342936	0.367962	0.203787	14.4099	12.8947	18.6155	15.8557	14.182	12.919	16.2946	4.12207	4.66939	7.58397	0	0.876051	1.01181	0.121202	77.1854	68.966	100	85.0288	75.9495	69.098	87.4095	1.18766	15.3067	3.65824	3.29719e-10	1.91031e-08	14.8128	-0.0440918	0.828277	0.880688	0.274032	-2.15284	5.94093e-07	0.000103261	MEF2A independent
Rnd3	7.24757	7.07465	0.631363	20.5839	22.3097	15.0519	26.4396	91.8742	45.8933	107.504	10.1572	10.8714	9.13952	10.6456	6.19072	6.02891	0	18.6694	20.2842	13.4931	24.1485	85.375	42.3512	100	8.91325	9.58147	7.96099	9.3702	4.98453	81.7573	4.06976	7.54402e-06	4.96309e-05	10.2034	-2.99522	3.97124e-05	0.000321047	21.0963	2.11636	0.00146967	0.0175039	MEF2A dependent
Peli1	9.54299	10.5973	8.2721	14.9673	14.3413	13.0462	12.7021	167.929	145.972	162.628	143.067	158.078	124.991	142.068	0.796018	1.45637	0	4.19348	3.80143	2.99027	2.77474	100	86.2475	96.6803	84.4279	93.8303	73.106	83.8022	9.47079	158.843	4.06771	7.8663e-14	1.16908e-10	142.051	-0.160792	0.206132	0.305369	13.7642	0.539443	0.000702195	0.0106275	MEF2A independent
C3	2.25349	3.45465	2.81011	4.73573	10.3375	4.50466	4.54089	36.7154	22.8145	65.1771	9.10421	12.883	9.99097	8.97707	0	1.90892	0.884604	3.94485	12.8474	3.57762	3.6352	54.7678	32.6762	100	10.8874	16.8928	12.2966	10.6853	2.83942	41.569	3.85558	1.32101e-07	1.83916e-06	10.2388	-2.02006	3.20004e-05	0.000277021	6.0297	1.06902	0.00925082	0.0606903	MEF2A dependent
Papd7	0.520036	0.808827	1.36672	0.781547	0.255189	0.500003	0.619212	10.7019	15.3515	14.2329	7.88733	5.92852	6.7957	5.54674	1.75438	3.66737	7.36291	3.48666	0	1.62168	2.41134	69.2002	100	92.5904	50.5564	37.5809	43.3252	35.052	0.898526	13.4288	3.83597	1.79185e-08	3.87793e-07	6.53957	-1.04435	0.00227927	0.00777986	0.538988	-0.780852	0.0331142	0.140919	x
Traf2	4.45653	5.39901	4.9234	6.09149	3.63292	5.67821	5.65251	30.5886	36.0993	37.4195	23.5195	16.8213	16.5354	22.3158	2.43769	5.22721	3.81951	7.27677	0	6.05358	5.97749	79.7824	96.0928	100	58.8596	39.0345	38.1883	55.2967	4.92631	34.7025	2.80891	8.79652e-10	3.85246e-08	19.798	-0.805633	0.000355896	0.00176899	5.26378	0.0907254	0.624978	0.809942	MEF2A independent
Gm5431	3.99785	3.81773	11.287	0.684662	1.23021	0.840842	0.285617	58.6259	29.0181	69.783	2.29795	1.4985	1.44942	1.61947	5.34154	5.08237	15.83	0.574187	1.35918	0.798915	0	83.946	41.3433	100	2.89555	1.74521	1.6746	1.91928	6.36754	52.4757	3.0213	9.04193e-06	5.79392e-05	1.71633	-4.93182	3.69422e-08	2.72149e-06	0.760334	-3.10179	7.73899e-06	0.000573924	MEF2A dependent
Whamm	1.40294	1.2498	1.1984	1.657	1.63407	1.68225	0.852531	8.30545	6.35948	8.42575	4.05658	4.6327	4.74909	2.33626	7.26789	5.24564	4.56705	10.6225	10.3197	10.956	0	98.4115	72.7161	100	42.3076	49.915	51.4518	19.5918	1.28371	7.69689	2.59049	4.19567e-07	4.58024e-06	3.94366	-0.984765	0.00205729	0.00715835	1.45646	0.188689	0.508643	0.727081	MEF2A independent
Itga5	12.5577	12.9718	11.0749	14.1836	12.4511	11.0084	13.6618	151.307	179.479	150.695	203.806	197.379	181.173	224.11	0.726998	0.921317	0.0311932	1.48996	0.676996	0	1.24509	65.8367	79.0563	65.5495	90.472	87.4564	79.8513	100	12.2015	160.494	3.71766	3.61814e-13	2.06933e-10	201.617	0.329303	0.0209289	0.047291	12.8262	0.0728744	0.578549	0.779056	MEF2A independent
Adar	6.34299	7.14081	9.65484	7.13363	6.15079	6.50838	6.10068	34.3486	30.5516	39.2175	18.5538	11.2009	17.3331	14.4504	0.731684	3.14079	10.7322	3.1191	0.151329	1.2311	0	85.2977	73.8323	100	37.6037	15.4006	33.9176	25.213	7.71288	34.7059	2.16487	1.86594e-08	3.99167e-07	15.3846	-1.17748	8.04633e-06	9.67648e-05	6.47337	-0.257143	0.165276	0.385898	x
Gdap10	1.32895	1.45177	2.20762	2.54903	1.03472	1.60997	0.962095	20.7175	12.3168	20.8586	12.7972	6.27314	10.5554	10.0321	1.84381	2.46112	6.26005	7.97599	0.365012	3.25625	0	99.2909	57.0691	100	59.4833	26.6934	48.216	45.5858	1.66278	17.9643	3.40377	2.48155e-07	3.01362e-06	9.91443	-0.863152	0.0155476	0.0368619	1.53896	-0.133631	0.707457	0.86225	MEF2A independent
4933412E12Rik	0.775076	0.349617	0.125491	0.969195	0.788856	1.30413	0.533226	3.31389	2.28047	2.294	0.698842	1.41615	1.15284	1.14918	20.3734	7.02943	0	26.4617	20.8056	36.9666	12.7881	100	67.5881	68.0124	17.9824	40.4797	32.2214	32.1065	0.416728	2.62945	2.81155	0.000118077	0.000492128	1.10425	-1.23445	0.0189154	0.0433935	0.898853	1.26643	0.0262863	0.121245	x
Mmp14	0.273426	0.0288317	0.0996073	0.0382255	0.0223623	0	0.0930203	47.6741	0.738815	5.88269	56.3678	36.3852	54.2059	63.2917	0.432009	0.0455537	0.157378	0.0603957	0.0353322	0	0.146971	75.3244	1.16732	9.29457	89.0604	57.4881	85.6447	100	0.133955	18.0985	7.44398	3.61889e-05	0.000182569	52.5627	1.5384	0.0695125	0.12718	0.038402	-1.24585	0.578796	0.779105	x
Map3k8	10.127	10.972	12.621	9.85247	10.8834	11.6254	8.71585	49.2588	47.6627	56.9728	30.6767	27.8406	33.4288	30.8201	2.92426	4.67535	8.09235	2.35536	4.49173	6.02938	0	84.0147	80.7072	100	45.5082	39.631	51.2111	45.8053	11.24	51.2981	2.18551	1.62501e-10	1.19691e-08	30.6915	-0.742904	2.66351e-05	0.000238943	10.2693	-0.135313	0.298317	0.545534	MEF2A independent
Ptprj	3.43606	2.81509	3.95837	2.33268	2.77048	2.33075	2.39912	21.8503	24.3632	21.3982	24.9632	22.5174	24.5637	22.9882	4.88374	2.14	7.19152	0.00850983	1.94292	0	0.302074	86.2457	97.349	84.2482	100	89.1935	98.2349	91.2735	3.40317	22.5372	2.7272	7.92743e-12	1.71645e-09	23.7581	0.075514	0.540518	0.639515	2.45826	-0.469141	0.00188691	0.0205382	MEF2A independent
Hck	58.9765	75.3819	61.2484	83.3432	97.4728	82.2365	87.5813	381.493	396.066	323.269	336.619	318.188	328.082	317.164	0	4.86678	0.673982	7.22857	11.4202	6.90025	8.48582	95.6767	100	78.4043	82.3647	76.8971	79.8321	76.593	65.2022	366.943	2.49175	2.52933e-11	3.59122e-09	325.013	-0.175131	0.169128	0.261702	87.6584	0.426184	0.00360389	0.0320461	MEF2A independent
Mesdc1	5.86625	5.28432	3.86635	4.00345	2.51882	3.05206	4.0991	30.0065	32.5571	20.6398	26.8813	15.7165	16.7906	28.5699	11.1439	9.20658	4.48605	4.94245	0	1.77519	5.26086	91.5086	100	60.3261	81.1046	43.9362	47.512	86.726	5.00564	27.7345	2.47972	2.791e-07	3.30288e-06	21.9896	-0.329856	0.193402	0.291085	3.41836	-0.536485	0.0514707	0.187295	MEF2A independent
Gm16675	0	0.66468	0.656094	1.32186	1.28884	0.694454	0.965013	2.22124	2.98069	4.49755	1.2179	0.979928	0.251136	0.500677	0	14.7787	14.5878	29.3908	28.6565	15.4407	21.4564	49.3878	66.2736	100	27.0791	21.788	5.58384	11.1322	0.440258	3.23316	2.67702	0.000736172	0.0023458	0.737409	-2.0838	0.00339108	0.0107563	1.06754	1.08918	0.0864102	0.262891	MEF2A dependent
Phf11d	0.442205	0.856803	1.99352	0.324561	0.0949358	0.062004	0.263269	39.0497	17.1986	45.2478	5.45735	2.45951	1.60321	4.42557	0.841416	1.75896	4.27461	0.58106	0.0728809	0	0.445416	86.2831	37.9248	100	11.9404	5.30588	3.41083	9.65694	1.09751	33.832	4.84204	3.90345e-07	4.3163e-06	3.48641	-3.23745	5.6305e-06	7.44752e-05	0.186192	-2.58108	0.000991874	0.0134857	MEF2A dependent
Sp110	20.1124	27.9116	28.9506	18.5397	22.6837	26.2362	18.2974	95.0593	107.143	124.867	33.5177	26.668	30.9233	21.97	1.70313	9.02152	9.99643	0.22735	4.11591	7.4494	0	72.0297	83.3687	100	14.282	7.8546	11.8475	3.44622	25.6582	109.023	2.08164	3.6809e-08	6.68037e-07	28.2698	-1.95372	2.62901e-08	2.20777e-06	21.4392	-0.265058	0.159367	0.377593	x
Tdrd7	9.34291	8.61305	10.7661	9.85083	9.57863	10.6117	8.82529	41.9262	31.7202	42.0925	21.2009	9.56669	18.0538	15.3014	2.18003	0	6.43093	3.69714	2.88411	5.96988	0.633927	99.5033	69.019	100	37.5988	2.84844	28.1988	19.9774	9.57402	38.5796	2.0093	2.92291e-07	3.4298e-06	16.0307	-1.27367	1.80584e-05	0.000178403	9.71662	0.0202313	0.922655	0.977109	x

## Sheet: LPS-induc. genes Mef2c-dKO BMDM
Gene	Mean_UT_MEF2C/D_wt (RPKM)	Mean_LPS_MEF2C/D_wt (RPKM)	Mean_PGE2_MEF2C/D_wt (RPKM)	Mean_LPS+PGE2_MEF2C/D_wt (RPKM)	Mean_UT_MEF2C/D_ko (RPKM)	Mean_LPS_MEF2C/D_ko (RPKM)	Mean_PGE2_MEF2C/D_ko (RPKM)	Mean_LPS+PGE2_MEF2C/D_ko (RPKM)	logFC (LPS_MEF2C/D_wt vs UT_MEF2C/D_wt)	Pvalue (LPS_MEF2C/D_wt vs UT_MEF2C/D_wt)	FDR (LPS_MEF2C/D_wt vs UT_MEF2C/D_wt)	logFC (LPS_PGE2_MEF2C/D_wt vs LPS_MEF2C/D_wt)	PValue (LPS_PGE2_MEF2C/D_wt vs LPS_MEF2C/D_wt)	FDR (LPS_PGE2_MEF2C/D_wt vs LPS_MEF2C/D_wt)	logFC (LPS_MEF2C/D_ko vs UT_MEF2C/D_ko)	PValue (LPS_MEF2C/D_ko vs UT_MEF2C/D_ko)	FDR (LPS_MEF2C/D_ko vs UT_MEF2C/D_ko)
Il12b	0	180.071	0	9.79507	0.00936105	309.001	0.00607887	20.9551	15.5842	1.44717e-27	3.89571e-25	-4.19513	5.34446e-23	4.91557e-20	14.697	1.79143e-28	7.32298e-26
Il6	0.0203362	623.29	0.20573	391.391	0.0340728	331.192	0.167411	140.298	14.4365	4.54589e-27	1.04527e-24	-0.671871	3.32159e-05	0.000278363	12.9105	3.08916e-26	5.4992e-24
Cxcl11	0	94.0374	0.0846715	86.2918	0	35.3462	0	13.8927	14.0046	2.4925e-20	9.38899e-19	-0.125891	0.40724	0.576244	12.5925	9.42906e-19	2.85903e-17
Ccl17	0	138.821	0.0528456	32.0953	0	84.0345	0.264032	34.603	12.9228	2.91165e-19	9.10365e-18	-2.10784	9.69477e-11	3.31273e-09	12.2008	1.54265e-18	4.4806e-17
Shisa3	0	14.0629	0	7.53935	0	20.605	0	8.79304	12.4883	2.6074e-18	6.83559e-17	-0.903066	6.59013e-06	6.83602e-05	13.0409	3.1345e-19	1.06776e-17
Nos2	0.0390071	119.944	0.0065232	86.5776	0.0140047	139.449	0.0315867	175.961	11.525	1.03077e-27	2.99384e-25	-0.470676	0.000617583	0.00351716	13.0383	2.92773e-28	1.07711e-25
Cxcl10	4.50495	13278.1	2.45063	7555.02	4.21194	11582.1	1.03131	2559.69	11.5105	1.48349e-31	4.09332e-28	-0.813526	1.12769e-07	1.87728e-06	11.4148	1.6165e-31	5.9471e-28
Il1a	0.344738	958.822	0.397397	607.376	0.404944	706.561	0.876441	295.937	11.4553	4.54044e-30	5.5681e-27	-0.658914	3.62657e-06	4.07601e-05	10.7216	9.42552e-30	8.17507e-27
Edn1	0.0419657	114.322	0.0572613	5.95064	0.0556213	68.688	0.0355951	1.50472	11.2452	2.36373e-25	2.9313e-23	-4.25569	1.00845e-20	5.85801e-18	10.1548	1.47788e-24	1.5684e-22
Tnfsf15	0.0148496	37.4796	0.00932142	6.25059	0.0654367	39.3731	0.0139968	8.12317	11.0831	7.22525e-24	6.27914e-22	-2.58789	3.62432e-15	3.63765e-13	9.206	5.93028e-24	5.34158e-22
Cxcl1	0.0456874	88.8152	0.153809	114.65	0.130305	119.009	0.0269326	81.577	10.5818	5.35094e-24	4.80149e-22	0.369119	0.0103969	0.0367673	9.7742	6.31616e-25	7.57733e-23
Irg1	3.52239	4697.12	1.77394	3280.93	2.3729	3957.55	1.49445	2572.17	10.373	3.07341e-28	1.21062e-25	-0.517695	0.00123759	0.00636201	10.6892	2.22617e-28	8.77507e-26
Serpina3f	0.0202652	29.3741	0	0.917687	0.00848844	7.93749	0	0.17303	10.2568	2.11145e-19	6.70712e-18	-4.98339	9.69851e-17	1.50764e-14	9.28598	5.68797e-17	1.23823e-15
Sele	0	3.58533	0	8.19124	0.00610245	1.90034	0.0261462	3.28013	10.154	1.52966e-13	1.79414e-12	1.18977	0.000103823	0.000742613	7.57482	5.52003e-12	5.58941e-11
Ccl5	5.82985	6136.14	2.13719	4703.22	1.03263	6240.94	1.43724	4153.44	10.0371	1.32941e-34	7.33637e-31	-0.383803	4.43162e-05	0.000359381	12.5122	2.3934e-35	2.64159e-31
Apol9b	0	5.90641	0.0158763	2.44789	0	6.39243	0.0446657	2.06669	10.0057	4.7136e-14	5.92529e-13	-1.28687	9.58585e-05	0.000692402	10.1196	1.25964e-14	1.87873e-13
Il27	0.558791	524.888	0.647458	75.0226	0.465912	330.449	0.68375	18.8867	9.85846	1.91807e-29	1.31708e-26	-2.80739	7.26439e-21	4.7163e-18	9.38702	8.06403e-29	3.70845e-26
Il12a	0	4.96409	0.0138848	0.408417	0	5.05564	0	0.408256	9.53417	1.71758e-10	1.2546e-09	-3.63817	1.39026e-07	2.24661e-06	9.56397	7.01662e-11	6.13163e-10
Ifnb1	0	8.63498	0	3.1528	0	6.37002	0	1.0543	9.50341	7.81508e-12	7.15216e-11	-1.46421	0.000109159	0.000776779	9.06176	1.70937e-11	1.61665e-10
Adora2a	0.0619162	50.0254	0.0591641	39.9495	0.121992	52.043	0.148696	28.5475	9.40798	1.32092e-22	8.09943e-21	-0.32547	0.0509744	0.128569	8.77646	7.49246e-23	4.95175e-21
Ifi205	0.566577	379.684	0.37074	275.067	0.138372	265.347	0.0403569	96.9445	9.37177	7.14568e-26	1.09537e-23	-0.466649	0.00267227	0.0120285	10.8698	7.94521e-26	1.27089e-23
Il1bos	0	4.19209	0.0856845	8.54696	0	2.40603	0.112465	6.78975	9.31889	1.003e-12	1.05229e-11	1.03327	0.000578242	0.00332919	8.51957	1.52934e-11	1.46142e-10
Cd69	1.27556	813.598	0.456157	166.592	0.294107	380.388	0.168318	23.3234	9.27504	1.23061e-28	5.43289e-26	-2.28822	4.14417e-17	7.33984e-15	10.42	3.42346e-28	1.21886e-25
Lad1	0.00775523	6.39023	0.00907842	3.54706	0.0178179	7.02576	0.035626	2.36506	9.21731	8.14919e-16	1.38373e-14	-0.847939	0.0033528	0.0145247	8.25414	2.90886e-16	5.64238e-15
Gm13889	0	3.79216	0.0406548	0.217931	0.0301139	1.46092	0.0117952	0.053997	9.05356	1.8075e-09	1.14192e-08	-3.94505	6.36194e-07	8.63674e-06	5.26832	1.01603e-06	4.4784e-06
Csf3	0	3.12072	0.0139867	37.3862	0	11.0855	0.0365871	88.112	8.8547	3.80699e-13	4.23567e-12	3.58348	1.05463e-16	1.59451e-14	10.6841	2.5148e-18	7.06254e-17
Gbp5	0.27616	135.75	0.185668	105.58	0.0452452	121.692	0.0219615	59.9969	8.8365	3.26275e-27	7.82848e-25	-0.363093	0.00538375	0.0214437	11.4753	1.07861e-27	3.1328e-25
Cxcl9	0.0319499	15.1007	0.025263	2.36207	0.0080721	8.14123	0.0157255	1.01207	8.76525	3.69774e-18	9.29656e-17	-2.67374	3.58559e-11	1.36935e-09	9.66397	3.10221e-17	7.13315e-16
Rsad2	7.6605	3147.06	6.35867	1471.78	2.18369	2079.05	1.49205	660.912	8.68439	3.54923e-29	1.86538e-26	-1.0965	1.06114e-09	2.80186e-08	9.88212	6.68783e-30	6.71033e-27
Cd40	2.07804	839.376	1.37505	513.374	0.667174	743.868	0.0713318	313.574	8.67405	7.65702e-29	3.52127e-26	-0.709337	1.37846e-06	1.71137e-05	10.1696	1.99648e-29	1.29618e-26
Lipg	0.0978538	40.4689	0.193829	17.8214	0.0299013	3.87427	0.0106051	1.91848	8.67241	6.25859e-22	3.40276e-20	-1.18469	4.03262e-07	5.80288e-06	7.07012	5.2329e-16	9.45262e-15
Bcl2a1a	0.0506375	25.399	0.055762	9.90223	0.222726	76.0703	0.132233	29.2625	8.52506	4.71802e-19	1.41888e-17	-1.35808	1.30868e-07	2.13666e-06	8.32641	4.57577e-22	2.53783e-20
Saa3	2.99143	1064.23	1.3613	2597.89	21.7601	4201.45	31.2997	7743.7	8.421	6.34871e-27	1.28523e-24	1.28716	5.23679e-11	1.93306e-09	7.58726	1.11511e-27	3.15575e-25
Iigp1	0.206483	66.4982	0.0707351	14.1889	0.0165254	18.0445	0.0505724	2.12811	8.36208	3.73821e-22	2.10503e-20	-2.23654	1.51727e-12	7.78891e-11	9.72116	4.62714e-20	1.81099e-18
Serpina3g	0.31337	101.474	0.0491531	2.43668	0.045722	25.4707	0.0361872	0.264092	8.35634	1.36468e-20	5.39854e-19	-5.42786	3.21633e-18	7.98471e-16	8.94395	2.49233e-18	7.01731e-17
Mmp25	0.0515753	15.9028	0.120389	15.194	0.0772212	7.78301	0.0910738	8.6361	8.23871	1.54931e-19	5.02934e-18	-0.0674977	0.729802	0.837474	6.53199	1.30528e-17	3.18724e-16
Mmp13	3.05792	911.363	11.4208	293.329	5.95366	432.551	4.2639	71.2973	8.2096	1.77542e-27	4.66556e-25	-1.63597	8.1035e-13	4.32069e-11	6.1832	2.53808e-25	3.33486e-23
Ifit1	6.44015	1896.05	2.69752	1073.56	1.34238	1250.34	0.436579	524.325	8.20207	2.228e-23	1.68428e-21	-0.82074	0.000158689	0.00107715	9.85717	3.11072e-24	3.01166e-22
Nt5c1a	0.0236465	8.48171	0	16.1674	0	5.17064	0	5.26875	8.19015	5.64965e-13	6.11325e-12	0.924289	0.00132936	0.00674591	9.28353	2.64902e-12	2.81127e-11
Zfp811	0.0130541	4.4024	0.00536255	1.04014	0.0120641	5.0927	0.011473	0.404121	8.15282	1.0373e-13	1.24849e-12	-2.05956	1.6903e-06	2.05688e-05	8.52537	1.85337e-14	2.71295e-13
Ccl22	0.39596	109.011	0.519052	56.0934	0.218893	64.014	0.647605	46.6006	8.10012	9.25916e-26	1.34465e-23	-0.958104	3.09929e-08	6.01176e-07	8.21928	4.6625e-25	5.78203e-23
Ccl8	0.504453	139.615	0.412852	20.8853	0.340303	33.9581	0.0297996	3.89963	8.09308	2.10076e-19	6.70119e-18	-2.74342	2.39963e-12	1.1771e-10	6.67994	4.00113e-16	7.48415e-15
Tgtp1	0.0258061	7.44427	0.0464865	1.45076	0	2.8075	0	0.397068	8.06736	3.0121e-15	4.59405e-14	-2.35887	8.44617e-09	1.84961e-07	9.74869	1.11374e-13	1.45643e-12
Oasl1	3.38636	847.641	5.10384	704.112	1.27746	830.831	3.97952	613.48	7.98518	2.93285e-26	4.90452e-24	-0.267679	0.0660409	0.156819	9.29987	4.356e-27	9.61544e-25
Mir155	0	33.8402	0.29329	19.489	0	21.017	0	6.83164	7.9174	9.01085e-08	4.28676e-07	-0.829337	0.0899447	0.198227	7.23499	5.47978e-07	2.54119e-06
Plagl1	0.0126192	3.50764	0.301741	1.28122	0.200909	2.86845	0.14273	0.546835	7.89297	1.18729e-14	1.63393e-13	-1.47815	3.71569e-05	0.000307808	3.8412	1.62925e-11	1.55017e-10
AW112010	11.1925	2615.63	8.8276	1406.12	3.81568	1456.75	3.72675	476.658	7.86864	3.18093e-28	1.21062e-25	-0.895881	3.64889e-08	6.8725e-07	8.58869	2.44087e-28	9.28961e-26
Ch25h	0.168988	40.3732	0	10.0115	1.50049	29.9066	0.011263	2.20066	7.84226	8.87372e-21	3.64086e-19	-2.00564	1.02011e-11	4.33036e-10	4.3086	7.79457e-18	2.0242e-16
Dll1	0.00676886	2.10262	0.0467684	1.49493	0.00518388	1.01892	0.0290946	0.0816009	7.81134	4.26418e-12	4.12478e-11	-0.486799	0.16668	0.311616	6.91529	2.17589e-10	1.75936e-09
Traf1	0.663408	147.936	1.88388	190.696	0.236021	118.675	1.96789	138.51	7.78576	3.41938e-29	1.86538e-26	0.366311	0.00111255	0.0058085	8.91277	1.45288e-29	1.06903e-26
Mx1	2.58302	543.109	1.5285	259.528	0.843435	321.633	0.50647	71.1248	7.7172	2.34677e-23	1.75009e-21	-1.06559	1.64691e-06	2.00628e-05	8.52307	1.50995e-23	1.26253e-21
Socs3	2.35325	484.004	5.00835	620.34	1.39368	260.6	2.61523	342.666	7.67289	8.54725e-30	7.25662e-27	0.357866	0.00140749	0.00707078	7.55638	2.613e-29	1.51788e-26
Mmp14	0.355926	74.0705	0.358406	80.0017	0.383752	80.0404	0.927723	64.9599	7.67273	7.83929e-24	6.65556e-22	0.110445	0.45973	0.625344	7.76752	3.46934e-24	3.27274e-22
Tnfsf10	0.080057	16.4578	0.105309	11.3869	0.0117952	10.3104	0.0307828	3.59625	7.59883	2.96925e-22	1.71579e-20	-0.533606	0.00211711	0.00995169	9.52848	5.74296e-22	3.07299e-20
Gstt4	0	1.80305	0.0282063	3.43236	0	4.38807	0	4.81534	7.56751	8.10378e-09	4.61514e-08	0.939249	0.00985046	0.0352528	8.84918	8.15011e-12	8.05306e-11
Tnfsf4	0.0932594	19.5624	0.330297	11.6357	0.281999	6.25953	0.447802	3.61901	7.54362	2.16058e-17	4.67575e-16	-0.746175	0.00342114	0.0147669	4.48595	4.00542e-13	4.82618e-12
Cmpk2	6.52884	1199.34	2.47192	470.802	2.62312	906.857	0.904702	266.438	7.53072	3.28856e-26	5.41728e-24	-1.3492	2.95268e-10	8.78402e-09	8.42293	7.17698e-27	1.46689e-24
Tnfaip3	1.54861	272.38	5.12878	214.168	6.03606	194.323	5.08476	102.467	7.47036	2.39053e-28	9.77196e-26	-0.347014	0.00446081	0.0183468	5.00385	2.19757e-25	2.99439e-23
Mx2	1.40629	240.309	0.602795	162.768	0.334903	123.126	0.255553	52.941	7.41826	2.08981e-21	9.90972e-20	-0.562338	0.00656496	0.0253614	8.46443	3.19856e-21	1.52825e-19
Gbp4	0.175185	29.9359	0.0775537	21.8624	0.0042835	13.843	0.0222535	5.348	7.3917	2.34148e-19	7.3837e-18	-0.459638	0.0336622	0.0928361	11.0744	1.07782e-18	3.23259e-17
Ccl12	5.91448	956.062	10.5633	87.512	18.7868	333.729	3.3099	17.7545	7.32847	4.07352e-28	1.45843e-25	-3.44863	3.0705e-22	2.50321e-19	4.14756	1.92938e-23	1.57738e-21
Gm14023	0.128283	20.4158	0.182559	20.0788	0.140738	12.088	0.110751	6.97827	7.25613	4.56017e-17	9.39004e-16	-0.0300368	0.896446	0.94787	6.43125	7.7041e-16	1.36704e-14
Gbp6	0.183885	26.7996	0.0265021	9.32308	0.0492984	29.1653	0.00577713	6.32179	7.23497	2.86083e-21	1.30475e-19	-1.52761	2.26468e-09	5.5793e-08	9.23369	2.6067e-22	1.53851e-20
Tnf	12.2985	1837.22	15.4553	151.206	26.5891	2205.34	10.7787	135.624	7.22403	2.31119e-31	5.10172e-28	-3.60264	2.86242e-25	6.31851e-22	6.37378	1.67667e-30	2.79649e-27
Cfb	0.422021	62.4025	0.437961	55.7058	0.578973	84.4181	0.582026	54.0236	7.18863	3.75672e-24	3.54384e-22	-0.164826	0.231802	0.394449	7.22213	6.99978e-25	8.21878e-23
Ifit2	8.11296	1165.39	2.16973	400.242	1.43235	775.878	0.522451	120.765	7.16798	1.75786e-24	1.74788e-22	-1.54206	2.38702e-10	7.31821e-09	9.07447	7.22766e-26	1.17311e-23
H2-M2	0.128687	18.8078	0.0355532	1.18538	0.42311	50.5925	0.228578	3.7365	7.06193	5.1832e-17	1.05734e-15	-4.03434	7.012e-14	5.05826e-12	6.85892	3.44147e-19	1.16514e-17
Vcam1	0.150823	17.9268	0.161926	12.1962	0.427101	21.2142	0.541782	10.0345	6.95155	1.22209e-21	6.10325e-20	-0.555409	0.00137503	0.00692979	5.59043	2.44687e-21	1.17418e-19
Nfkbiz	1.05353	128.021	0.573219	60.6801	1.28924	96.4086	1.0413	38.8973	6.93624	1.3278e-31	4.09332e-28	-1.07726	7.96412e-14	5.56329e-12	6.22039	7.5948e-31	1.75363e-27
Ccrl2	4.18981	495.977	4.14072	266.768	5.54924	621.211	8.03163	287.607	6.87981	2.44071e-30	3.36727e-27	-0.894608	1.53913e-10	4.92387e-09	6.81198	1.77362e-30	2.79649e-27
Slamf1	0.0667254	8.04938	0.0431308	17.5196	0.0072316	2.1726	0.0149411	6.93896	6.82022	8.02829e-18	1.90555e-16	1.11521	3.9246e-06	4.38863e-05	7.6519	1.91427e-14	2.79839e-13
Apol9a	0.0147512	2.29717	0	1.26623	0.0272651	3.64725	0	0.608854	6.81174	2.5126e-09	1.55272e-08	-0.833897	0.0460678	0.118769	6.86769	7.55201e-11	6.57347e-10
Rnd1	0.260392	27.9531	0.295643	163.524	0.395728	11.3434	0.58015	74.1036	6.78447	1.21954e-20	4.85923e-19	2.545	8.97622e-16	1.07685e-13	4.78908	3.24312e-17	7.42622e-16
Apol7c	0.0803716	10.3378	0.0545581	3.86236	0.548452	43.5973	0.707408	33.9175	6.7814	6.12247e-18	1.47762e-16	-1.40418	1.34651e-07	2.18551e-06	6.30513	2.13372e-21	1.03744e-19
Gbp2	6.28273	677.453	3.52312	444.795	1.93454	492.267	1.44638	244.564	6.75624	4.09635e-28	1.45843e-25	-0.607286	6.74441e-06	6.97639e-05	7.98859	5.03375e-29	2.52534e-26
Socs1	1.78599	190.163	3.77758	193.583	1.76266	100.2	3.38811	70.6823	6.74478	8.02334e-26	1.19667e-23	0.0244629	0.838774	0.912911	5.80769	2.42688e-24	2.45738e-22
Fpr1	0.146321	17.0759	0	14.0798	1.3737	132.96	1.52135	113.593	6.71651	7.71257e-20	2.61919e-18	-0.280163	0.0560134	0.137719	6.60344	9.96542e-25	1.08899e-22
AA467197	2.20994	233.425	8.53912	185.171	3.24137	144.959	5.86909	72.5119	6.70954	3.72421e-26	5.78932e-24	-0.336504	0.00558071	0.0221085	5.48753	1.30466e-24	1.41172e-22
Cdc42ep2	1.32072	131.832	0.630644	112.022	1.5863	128.938	2.42603	88.4665	6.63473	2.46253e-27	6.17703e-25	-0.234847	0.0294872	0.0839871	6.32532	2.68756e-27	6.7415e-25
Gm14446	1.51943	152.005	0.994177	97.6016	0.419619	67.9393	0.133782	22.7788	6.62574	1.57893e-22	9.52274e-21	-0.641507	0.00045462	0.00271224	7.25066	5.61624e-22	3.03855e-20
Tgtp2	0.510082	48.247	0.185178	16.5221	0.114606	25.4015	0.0596438	4.48678	6.58773	1.85861e-22	1.10884e-20	-1.55095	1.64031e-10	5.22114e-09	7.76617	4.1243e-22	2.29898e-20
Rasgrp1	0.0242845	2.60194	0.0397956	1.97413	0.0183737	0.304393	0	0.216889	6.51643	1.08974e-10	8.23231e-10	-0.408763	0.298673	0.470788	4.12799	3.67561e-05	0.000120665
Nox1	0.0360794	3.50322	0.0180361	0.442058	0.0504637	2.34847	0.0156698	0.171746	6.47607	1.0091e-12	1.05768e-11	-2.95483	1.94851e-08	3.91725e-07	5.53601	1.21243e-11	1.17692e-10
Upp1	0.325354	26.8101	1.01906	54.4742	0.579619	30.2689	1.14866	52.0744	6.45161	1.18248e-18	3.27094e-17	1.02077	4.12693e-06	4.587e-05	5.76464	7.03895e-19	2.21968e-17
Bcl2a1d	1.67299	149.919	1.33487	82.4284	1.75159	160.217	2.19364	85.2341	6.43835	2.47809e-25	3.03896e-23	-0.864215	5.23211e-08	9.43576e-07	6.48691	9.89794e-26	1.51727e-23
Ccr3	0.0686651	6.831	0.191956	5.77679	0.927362	4.04643	0.217014	1.62824	6.43714	2.08649e-14	2.75462e-13	-0.243071	0.388527	0.558939	2.10525	2.37503e-07	1.17496e-06
Ptges	0.301393	25.4625	0.52276	140.076	0.465081	21.3243	0.938262	105.915	6.36335	1.06559e-21	5.47019e-20	2.4583	4.95895e-16	6.59421e-14	5.51144	5.12006e-21	2.38044e-19
Mir7683	0	12.3258	0	2.59166	0.291317	2.91315	0	2.30118	6.35892	6.22672e-05	0.000176781	-2.18582	0.012985	0.0442604	2.71596	0.0446605	0.0732527
Gbp3	3.0826	249.504	1.80807	152.884	1.26747	241.137	1.03036	98.4526	6.3408	8.836e-25	9.37721e-23	-0.70733	1.64166e-05	0.000151117	7.56502	6.85363e-26	1.12901e-23
Misp	0.0166079	1.79265	0.0111918	0.922525	0.0096619	1.20162	0	0.274247	6.3144	1.32987e-08	7.32425e-08	-0.968525	0.0435677	0.113517	6.6374	3.96677e-08	2.22127e-07
Isg15	14.0242	1001.96	9.97192	861.121	4.46607	987.646	5.98558	686.059	6.15995	5.0206e-27	1.10825e-24	-0.218701	0.0578331	0.141304	7.77387	1.75532e-28	7.32298e-26
Fam3b	0.0207343	2.35133	0	0.621217	0	1.50195	0	0.214309	6.15648	3.88913e-07	1.66052e-06	-1.96933	0.00172668	0.00839533	7.32185	8.08609e-07	3.64419e-06
Mir6381	0	7.32586	0	2.67393	0	2.43636	0	0.274256	6.13443	5.19781e-05	0.000150061	-1.32921	0.0657542	0.156239	4.57057	0.00322739	0.0070522
Slfn4	0.0722064	5.34245	0.0612068	8.31122	0.209919	19.7461	0.240757	8.51738	6.1139	2.92653e-13	3.30105e-12	0.627604	0.0281807	0.080894	6.56036	1.24948e-16	2.58734e-15
Tmem200b	0.0338739	2.75306	0.0463142	0.509726	0.0259421	1.66512	0.011115	0.186788	6.10783	2.04527e-10	1.48121e-09	-2.43728	5.50622e-06	5.85474e-05	5.55259	2.90168e-09	1.95161e-08
Efna2	0.0326659	2.49554	0.0297749	0.722153	0.0292475	4.52412	0.073088	1.48466	6.09591	5.56728e-12	5.26982e-11	-1.75446	2.25858e-05	0.000199264	7.12448	2.29937e-14	3.33484e-13
Fpr2	0.246984	18.0926	0.0356686	9.54897	1.46546	63.2789	1.44544	36.2435	6.06129	3.08413e-17	6.59681e-16	-0.916743	0.000110207	0.000782723	5.42736	1.15795e-19	4.21792e-18
Batf2	0.970127	62.6045	0.544028	45.4907	0.986412	48.8834	0.838306	20.9683	6.04151	3.25687e-22	1.86249e-20	-0.463109	0.00362464	0.015452	5.61773	1.08179e-21	5.45194e-20
Pydc3	0.284187	18.1218	0.081394	9.21903	0.0522679	15.1287	0.0256703	4.25198	6.0145	4.43844e-17	9.19081e-16	-0.979213	0.000184095	0.00122771	8.24081	5.34139e-18	1.43438e-16
Inhba	0.0875231	5.66565	0.149184	13.9403	0.218064	4.15218	0.683666	9.15645	6.01411	6.53552e-21	2.74268e-19	1.29789	8.65445e-10	2.32973e-08	4.25453	8.31802e-19	2.55017e-17
I830012O16Rik	1.09419	70.2146	0.408744	19.4363	0.157866	69.7952	0.181466	7.77654	5.98852	1.12951e-21	5.69244e-20	-1.85608	6.42949e-12	2.80483e-10	8.66026	2.97138e-23	2.23334e-21
Heatr9	0.032576	2.60804	0	2.47167	0	2.00926	0.0134343	2.2855	5.96139	3.8165e-10	2.66094e-09	-0.0718435	0.834175	0.910572	8.67249	1.43911e-10	1.19785e-09
Zmynd15	0.155438	10.1147	0.267207	6.7547	0.0570048	7.53817	0.280101	4.77528	5.95514	4.4026e-17	9.13374e-16	-0.583832	0.0119022	0.0411089	7.058	2.50632e-17	5.87308e-16
Slco3a1	0.153494	9.65315	0.199781	8.02109	0.204546	11.175	0.153719	8.73777	5.9246	1.11096e-21	5.6246e-20	-0.265858	0.0766006	0.175904	5.7395	3.97573e-22	2.23878e-20
Ccl4	170.797	10354.2	24.2878	1970.66	352.975	7804.04	34.4488	592.453	5.92085	1.00373e-27	2.99384e-25	-2.39345	6.14401e-19	2.05489e-16	4.46687	3.35941e-25	4.26182e-23
Enpp4	0.195305	11.6064	0.10012	5.8682	0.131947	7.4171	0.106329	2.63147	5.84644	7.10356e-15	1.00515e-13	-0.989285	0.00124646	0.00639573	5.75598	2.8873e-14	4.12522e-13
Gm12250	3.81561	219.847	1.48923	126.503	1.2424	171.636	1.138	63.7395	5.84226	3.1887e-25	3.86744e-23	-0.797383	5.97478e-07	8.15126e-06	7.08903	2.73087e-26	4.94109e-24
Ifit3	5.83651	329.739	2.20624	118.835	1.01048	305.708	0.536591	65.0857	5.82381	7.33747e-23	4.84932e-21	-1.47363	2.59064e-10	7.83169e-09	8.22482	7.89878e-25	8.98751e-23
Gm4951	0.449575	24.5103	0.0444772	12.8244	0.0155664	8.54175	0	1.59772	5.80193	3.58151e-18	9.06631e-17	-0.939244	4.71094e-05	0.0003798	8.84825	1.7728e-17	4.23515e-16
Gm12185	0.0667913	3.7009	0.0262303	0.869917	0.00779644	2.00119	0.014503	0.246683	5.79207	4.97783e-14	6.24321e-13	-2.1079	2.23124e-07	3.42031e-06	7.75169	7.09627e-14	9.56306e-13
Cd274	5.91426	316.52	10.8706	202.344	7.23648	298.045	14.1806	168.546	5.7455	1.49325e-29	1.17722e-26	-0.645615	5.04801e-08	9.14858e-07	5.35912	4.88154e-29	2.52534e-26
Abtb2	0.269502	14.3504	0.219424	21.4333	0.454832	10.0755	0.145985	9.84728	5.71842	2.73413e-22	1.59665e-20	0.576821	0.00019924	0.00131678	4.47233	1.64456e-20	6.9544e-19
Fam26f	5.93714	310.721	0.734393	77.0526	2.23623	182.475	0.7037	31.4233	5.70344	6.27115e-27	1.28523e-24	-2.01374	2.50883e-17	4.61498e-15	6.36666	4.23149e-27	9.55156e-25
Cd247	0.0345423	1.87827	0.00828144	2.78217	0.0182684	2.1792	0.00872321	2.47807	5.67257	8.76186e-16	1.4832e-14	0.57099	0.0104662	0.0369533	6.81616	3.02347e-17	6.97912e-16
Il7	0.173987	9.03624	0.350626	8.34441	0.0846898	4.34793	0.0552016	2.55094	5.65674	1.60307e-15	2.5981e-14	-0.116777	0.631626	0.767253	5.64246	3.29033e-14	4.65417e-13
Gbp11	0.0490321	2.66993	0.00935106	0.849926	0	0.846648	0	0.145232	5.63009	3.77757e-09	2.26347e-08	-1.66109	0.000888185	0.00482664	7.96333	1.24511e-07	6.44875e-07
Hcar2	0.953814	46.9548	0.235766	10.9981	4.4727	76.1032	0.522418	34.4292	5.62976	6.57093e-24	5.80187e-22	-2.08671	1.30119e-15	1.46543e-13	4.08831	1.33084e-22	8.2986e-21
Olfr56	0.148568	7.22867	0.0281478	4.49474	0.0800291	7.6287	0	2.79822	5.61318	3.48112e-14	4.45721e-13	-0.692046	0.0112829	0.0393706	6.61979	3.45603e-15	5.56039e-14
Cish	0.954094	45.7902	1.86302	39.1838	0.393662	13.1664	1.86513	14.9176	5.58522	1.24908e-24	1.30058e-22	-0.224003	0.0668639	0.158032	5.02218	5.85373e-22	3.10613e-20
Ccr7	0.242768	12.2604	0.88176	45.5701	0.144094	4.54101	2.32063	42.9056	5.56793	2.32735e-19	7.36017e-18	1.89271	4.49382e-13	2.5435e-11	4.8668	4.35101e-16	8.08454e-15
Icam1	24.032	1131.73	19.889	430.838	21.645	939.584	18.0004	353.287	5.5587	6.16946e-30	5.96232e-27	-1.39321	8.02455e-16	1.01801e-13	5.43753	9.62906e-30	8.17507e-27
Isg20	1.58826	75.2453	1.52534	56.4532	0.730992	58.3683	1.02921	27.1458	5.54371	6.28519e-24	5.59432e-22	-0.416141	0.00215507	0.0100914	6.28134	2.24058e-24	2.33296e-22
Clec4e	28.4951	1322.38	109.578	1349.36	42.7314	1764.37	106.619	1481.45	5.53526	3.78865e-25	4.44844e-23	0.0290364	0.818286	0.899993	5.36742	6.11963e-25	7.42223e-23
Il1rn	10.3873	481.813	28.5965	1726.22	62.5589	487.438	56.4615	1698.37	5.53313	1.31541e-25	1.79236e-23	1.84077	4.70129e-15	4.5516e-13	2.96223	6.87084e-20	2.624e-18
Cd38	0.116975	5.51332	0.18145	9.54407	0.335969	10.9871	0.0505111	23.6827	5.48247	6.23401e-12	5.82104e-11	0.773355	0.0122286	0.0420981	5.08229	1.4817e-13	1.89277e-12
Cp	0.0817499	3.80042	0.0332624	0.88166	0.0216681	0.811482	0.00884106	0.177176	5.48219	1.39079e-13	1.64348e-12	-2.11882	3.63217e-07	5.26784e-06	5.09756	2.48999e-10	1.99145e-09
Adamts4	0.0464009	1.98542	0.00906221	2.5687	0.0030801	2.9904	0.0466785	2.22188	5.45478	1.92803e-14	2.56073e-13	0.367761	0.134446	0.266214	9.34025	3.00501e-17	6.9677e-16
Lta	0.0582898	3.09247	0.0575907	0.475915	0.0397536	8.65197	0.018029	0.252737	5.41176	8.83491e-10	5.85425e-09	-2.67757	3.05953e-06	3.52853e-05	7.44319	1.53028e-13	1.95257e-12
Pydc4	0.302649	12.7012	0.0571034	5.363	0.028642	13.9509	0.0374483	3.03867	5.38946	1.33792e-15	2.18766e-14	-1.2501	2.31408e-05	0.00020351	8.71629	1.18601e-17	2.91536e-16
Slc7a2	0.43185	17.7652	0.378159	27.9225	0.544031	23.854	0.38714	28.4604	5.3611	6.4046e-27	1.28523e-24	0.650504	1.18383e-07	1.9648e-06	5.44781	1.1721e-27	3.23413e-25
Il15ra	2.34321	95.6128	2.24075	73.5433	2.04502	77.0726	1.54451	35.627	5.36086	2.16675e-23	1.64927e-21	-0.379937	0.00664724	0.0256165	5.25703	3.56004e-23	2.56811e-21
Gem	0.238704	9.6004	0.220604	10.0877	0.498937	7.94092	0.193928	6.81405	5.33534	2.32963e-15	3.65748e-14	0.0689878	0.766652	0.864215	3.97031	1.0848e-13	1.42028e-12
Bcl2a1c	0.403959	17.371	0.351134	10.4902	0.471701	20.4448	0.467328	10.0383	5.32536	2.03612e-13	2.34824e-12	-0.719644	0.0130227	0.0443478	5.43669	2.65379e-14	3.80388e-13
Mir146	0	5.60047	0	1.42888	0	5.24113	0	1.07296	5.30929	0.00590273	0.0114055	-1.82222	0.138387	0.272235	5.24569	0.00366004	0.00790679
Fcrlb	0.0721519	3.03525	0.0917256	6.87906	0.168879	2.22561	0.108955	2.20791	5.28342	1.39087e-10	1.03235e-09	1.16695	0.000748434	0.0041489	3.65165	1.02302e-08	6.33264e-08
Nfkbie	3.40396	131.402	12.0223	251.141	4.46009	118.132	14.7768	277.629	5.27711	1.6004e-28	6.79369e-26	0.934364	1.21904e-11	5.09642e-10	4.72675	9.44383e-28	2.81707e-25
Car2	0.0836254	3.78724	0.0959056	7.53641	0.00921698	1.7118	0	2.91143	5.26613	1.44711e-10	1.07265e-09	0.98431	0.00486996	0.0197392	6.83132	1.44603e-09	1.02372e-08
Marcksl1	16.6353	622.885	20.8207	684.529	27.5883	904.78	31.8399	816.765	5.22743	2.20343e-30	3.36727e-27	0.135937	0.0859556	0.191732	5.03401	3.06584e-30	4.22971e-27
Acp5	1.43141	53.228	1.64962	46.0761	3.28689	129.197	5.26275	94.1165	5.22571	1.15955e-20	4.6538e-19	-0.213323	0.166825	0.311616	5.29862	2.81409e-22	1.64334e-20
Ccl3	124.276	4640.29	17.0982	350.842	176.924	3768.34	15.3001	161.991	5.22173	5.82249e-29	2.79403e-26	-3.72554	8.93201e-26	3.28609e-22	4.41334	2.00568e-27	5.16846e-25
Usp18	13.8805	500.043	7.76784	404.443	4.30564	445.504	3.87437	230.734	5.17109	2.09202e-21	9.90972e-20	-0.306247	0.0655166	0.155806	6.69009	2.97455e-23	2.23334e-21
Ifi47	12.0514	431.987	3.97286	245.152	5.25345	331.317	1.39051	118.77	5.16498	3.44225e-25	4.08517e-23	-0.81781	1.29269e-07	2.11682e-06	5.97488	3.18297e-26	5.57627e-24
Rab11fip1	0.496118	17.8416	1.0882	31.6614	0.745349	16.0981	1.94689	24.1844	5.15809	2.17701e-25	2.82678e-23	0.826697	1.01186e-08	2.19409e-07	4.43239	2.00458e-24	2.1071e-22
Mycl	0.155358	5.83487	0.0138224	1.7326	0.0276211	5.18836	0	1.32681	5.1564	2.2238e-14	2.92191e-13	-1.74029	4.71191e-07	6.64181e-06	7.44657	1.01208e-15	1.76466e-14
Tnip3	8.41414	299.282	9.41798	521.041	6.98124	117.029	3.26956	223.887	5.15407	4.31491e-25	5.01302e-23	0.799614	2.25505e-07	3.45201e-06	4.06462	1.00073e-22	6.42153e-21
Lhx2	0.0565162	2.1384	0.0247196	0.482073	0	0.47921	0	0.0162703	5.15355	1.15247e-09	7.51759e-09	-2.14902	2.3762e-05	0.000208309	7.21347	2.61605e-07	1.28155e-06
Gpr18	0.341569	12.8235	0.477389	7.72179	0.169664	17.909	0.245739	14.3467	5.11491	9.75559e-14	1.17933e-12	-0.723329	0.0111552	0.0389633	6.56916	8.52694e-16	1.50579e-14
Serpine1	0.12139	4.51717	0.103423	13.1304	0.0505779	2.08853	0.13349	9.62908	5.10931	6.31835e-16	1.08117e-14	1.53807	1.39627e-08	2.91868e-07	5.23149	3.70249e-14	5.17926e-13
Gm6377	2.10281	67.2872	4.68704	57.907	5.07545	47.2015	4.13037	27.4122	4.9943	1.352e-17	3.06407e-16	-0.220514	0.288241	0.459928	3.21511	4.54295e-14	6.29115e-13
Hivep3	0.491046	15.401	0.302487	4.79163	0.717246	17.1315	0.309941	3.93458	4.98504	3.76874e-23	2.70101e-21	-1.68518	2.72365e-13	1.62491e-11	4.57685	7.37033e-23	4.92142e-21
Cd200	0.727686	22.6999	0.465841	14.5024	2.85601	40.1027	1.18997	18.2315	4.98025	9.15058e-23	5.83786e-21	-0.648332	1.35621e-05	0.000129039	3.80139	5.9771e-22	3.15643e-20
Nudt17	0.165634	5.47967	0.17505	2.66257	0.332645	3.04418	0.464161	1.31257	4.97686	2.57151e-12	2.55922e-11	-1.05108	0.00176275	0.0085406	3.20396	4.17027e-09	2.74135e-08
Igtp	9.00589	281.469	6.29958	165.894	5.65771	213.815	5.71121	99.9085	4.96556	2.64506e-26	4.49131e-24	-0.763329	4.0408e-08	7.57186e-07	5.24447	1.22195e-26	2.28588e-24
Irf1	14.017	430.645	6.59088	146.442	7.71118	268.567	7.36096	57.1906	4.94096	1.79583e-29	1.31708e-26	-1.55598	1.28822e-17	2.63297e-15	5.12238	1.14042e-29	8.99055e-27
U90926	0.182991	5.84812	0.0520357	66.4301	0.0449223	11.6502	0.183048	80.4	4.93924	2.16534e-10	1.55998e-09	3.48485	1.44993e-14	1.29633e-12	7.70776	1.30662e-14	1.94309e-13
Malt1	3.66776	112.544	7.82741	100.342	4.41653	80.6693	4.66603	62.976	4.93246	4.78815e-24	4.3317e-22	-0.166121	0.185042	0.335594	4.18558	1.40927e-22	8.73828e-21
Slfn1	0.342835	10.5621	0.0942204	14.7498	0.567564	29.6137	0.647673	18.2676	4.92115	1.27986e-16	2.44392e-15	0.473	0.016828	0.0543706	5.71085	6.51975e-20	2.51603e-18
Cnn3	0.582335	17.0544	0.867921	25.3035	0.599946	2.0134	0.541162	5.00215	4.88343	1.90907e-16	3.50007e-15	0.564415	0.0104796	0.0369799	1.78524	5.04033e-06	1.94647e-05
Nfkbia	44.2024	1290	64.2529	1412.96	55.3098	1128.57	68.7202	983.726	4.86736	6.48254e-30	5.96232e-27	0.131302	0.0972455	0.210575	4.35036	6.80804e-29	3.26697e-26
Csf1	2.18833	63.7571	4.13253	22.4246	3.37143	47.9772	3.01242	12.0442	4.86095	6.67813e-25	7.29768e-23	-1.50755	1.21949e-13	8.0596e-12	3.83217	7.40198e-23	4.92142e-21
Snn	0.61729	17.8859	0.351675	7.61712	0.443161	14.4829	0.401665	5.24219	4.85377	1.43238e-18	3.93263e-17	-1.23318	2.44471e-07	3.70126e-06	4.99578	1.17115e-18	3.47473e-17
Gpr85	0.352678	10.3264	0.346929	10.5295	1.29551	7.58311	0.785687	6.53258	4.85237	3.10849e-19	9.63719e-18	0.0264879	0.870225	0.930831	2.53383	3.76143e-14	5.2484e-13
Ifi44	0.476067	13.7194	0.164155	6.76469	0.0796404	12.8411	0.0157093	3.13134	4.84655	2.0797e-14	2.74894e-13	-1.02819	0.000479647	0.0028477	7.23323	2.85709e-16	5.55171e-15
Flnb	0.582494	16.4535	1.06642	11.0188	0.481313	11.9132	0.755868	6.12102	4.83427	5.53385e-21	2.38582e-19	-0.579719	0.00055414	0.00321389	4.61585	1.85767e-20	7.79585e-19
Tlr2	19.3022	548.009	21.4594	425.491	20.8	575.206	32.1356	406.723	4.82639	6.01451e-30	5.96232e-27	-0.365054	4.45224e-05	0.000360788	4.78996	6.36637e-30	6.71033e-27
Pyhin1	4.66054	129.068	1.67111	109.099	1.6346	115.634	0.686619	56.4057	4.79729	9.68309e-18	2.24994e-16	-0.24463	0.240141	0.403735	6.12505	1.90791e-19	6.74923e-18
Mnda	4.78078	130.681	1.72933	104.673	3.49238	130.635	1.21692	66.5279	4.77983	2.4427e-21	1.13755e-19	-0.321971	0.0350188	0.0958351	5.21838	4.10232e-22	2.29834e-20
A530032D15Rik	0.129911	3.67253	0.0514847	1.69914	0.0845656	2.42347	0.0425013	0.994902	4.76619	6.65583e-11	5.20795e-10	-1.10399	0.00315256	0.0138129	4.67308	2.9339e-10	2.31462e-09
F3	0.152664	4.41288	0.146865	3.42916	0.186669	1.54464	0.296872	1.27142	4.76367	5.16053e-11	4.08878e-10	-0.372735	0.26589	0.435469	3.05654	5.1945e-07	2.41906e-06
Ifih1	4.33577	115.739	2.8399	64.7547	3.00956	101.881	2.65245	46.5732	4.7381	8.58511e-24	7.17832e-22	-0.838713	2.04023e-07	3.16264e-06	5.08027	2.29517e-24	2.34553e-22
Trim30b	0.160993	4.2184	0.1864	5.7312	0.134523	3.79597	0.245789	3.00648	4.71445	1.53511e-12	1.57903e-11	0.435471	0.119523	0.24561	4.70373	1.09513e-12	1.22834e-11
Tagap	2.41569	63.6287	2.23647	28.0435	2.87712	39.0677	2.08442	7.97569	4.71035	4.12941e-24	3.82994e-22	-1.18228	6.35688e-11	2.29284e-09	3.75495	5.76342e-22	3.07299e-20
Met	0.218681	5.68904	0.715773	11.7526	0.71569	12.6992	1.56187	13.2154	4.68631	3.74183e-17	7.85145e-16	1.0413	2.33052e-06	2.75396e-05	4.14014	3.8779e-18	1.07001e-16
Il10	1.15443	28.9922	0.764046	130.391	2.05651	10.8139	1.02935	47.2912	4.66218	2.25e-18	6.01289e-17	2.16311	7.55514e-14	5.34526e-12	2.39344	7.76686e-12	7.71583e-11
Phf11a	0.919502	22.6142	0.275788	10.7071	0.255523	20.4265	0.180277	4.46123	4.63693	7.76005e-15	1.09244e-13	-1.0871	0.000120173	0.000842661	6.16939	2.27642e-16	4.51885e-15
Asap3	0.087565	2.27011	0.0276	0.233004	0.0410021	1.10124	0.133735	0.111555	4.63648	5.56689e-10	3.7927e-09	-3.26545	9.58866e-08	1.63066e-06	4.74346	4.91489e-09	3.20222e-08
Fscn1	0.208037	5.31838	0.123676	2.10743	0.358218	8.22759	0.581126	2.43789	4.61482	7.36495e-14	9.05597e-13	-1.33119	2.10657e-05	0.000187049	4.54858	7.07396e-15	1.09044e-13
Rnd3	2.65741	64.8061	1.38032	14.8085	4.17973	36.2246	2.61789	11.6802	4.60466	8.00153e-23	5.25672e-21	-2.13342	1.13999e-15	1.31063e-13	3.11328	3.8511e-19	1.28802e-17
Mir7043	0	3.03387	0.272341	0.478947	0	1.86953	0	0.340862	4.58915	0.00553727	0.0107653	-2.44748	0.0639612	0.153132	3.92584	0.01405	0.0261634
Dusp2	6.6969	160.425	6.86018	452.361	4.33065	62.267	1.95964	167.842	4.58545	2.12777e-25	2.79574e-23	1.49462	8.98362e-15	8.40273e-13	3.84044	4.45574e-23	3.11254e-21
Irgm2	5.41453	130.079	3.43337	90.7018	3.403	109.169	3.60372	54.9054	4.58164	2.1398e-24	2.09e-22	-0.520567	7.73168e-05	0.000581393	5.00401	4.4899e-25	5.63125e-23
G530011O06Rik	0.202952	4.88412	0.450167	2.48523	1.10767	5.99198	5.39818	9.90398	4.56955	5.19231e-17	1.05734e-15	-0.98407	1.12438e-05	0.000109241	2.42531	2.22357e-13	2.77619e-12
Hsh2d	0.124983	3.23893	0.0829209	2.56041	0.233677	3.66381	0.217575	1.81133	4.56631	7.6131e-09	4.36497e-08	-0.335707	0.387003	0.557764	3.87686	8.5302e-09	5.34627e-08
Csrnp1	1.36646	32.0782	2.35914	29.5266	2.18373	18.9101	3.38654	14.2884	4.56434	1.90074e-23	1.46703e-21	-0.120931	0.295002	0.467069	3.1151	6.56059e-20	2.52297e-18
Cxcl16	10.8277	254.268	10.7564	199.717	8.65247	244.404	13.4732	187.425	4.55073	7.34034e-25	7.86557e-23	-0.348928	0.00288358	0.0128487	4.81408	2.16789e-25	2.99088e-23
Il15	19.661	460.375	16.0178	301.257	15.6528	328.772	19.8314	147.759	4.54649	2.22383e-27	5.708e-25	-0.612543	1.45872e-07	2.34351e-06	4.3953	5.52367e-27	1.1724e-24
Helz2	1.20477	27.7896	1.23027	28.6164	0.742817	16.4319	1.23738	20.2571	4.5246	8.17828e-23	5.30963e-21	0.0424761	0.735376	0.84188	4.46843	2.41645e-22	1.44947e-20
Slc28a2	2.0919	47.2881	1.32881	19.3584	2.68913	18.9303	1.11922	6.66456	4.51104	4.38851e-23	3.0851e-21	-1.29092	3.56002e-11	1.3643e-09	2.82047	2.63745e-18	7.3882e-17
Irf7	19.236	434.939	12.6336	367.868	6.9454	373.368	9.46244	231.277	4.50053	4.41253e-21	1.94028e-19	-0.24187	0.114849	0.238762	5.73613	5.19566e-23	3.56177e-21
C3	1.85342	41.4741	1.53142	19.3408	12.5071	87.2515	13.9196	49.3056	4.47874	1.70934e-24	1.71509e-22	-1.10201	6.22182e-11	2.25148e-09	2.80165	8.71099e-21	3.84573e-19
Sdc4	42.9894	953.917	59.0833	1232.12	47.6828	730.774	33.9399	688.081	4.47103	4.63783e-28	1.55114e-25	0.36906	0.000140798	0.000967613	3.93763	7.64586e-27	1.53432e-24
Gm12216	0.281244	6.20085	0.386712	2.33257	0.454072	5.80274	0.205468	1.51193	4.43616	9.90923e-11	7.55305e-10	-1.40045	0.000347176	0.00214545	3.70258	5.55795e-10	4.1901e-09
Jdp2	0.105976	2.45302	0.409565	6.66515	0.231774	2.01039	0.606272	4.54568	4.42651	4.88966e-11	3.88813e-10	1.43632	1.13279e-05	0.000109769	3.13475	3.05517e-09	2.04859e-08
Nod2	0.355367	7.77294	0.961791	9.21166	0.153979	6.39449	0.859996	5.32152	4.42506	1.12294e-20	4.52331e-19	0.244619	0.0780222	0.17849	5.34624	1.14145e-21	5.72644e-20
Slfn8	6.36313	136.17	3.74408	101.776	3.25879	106.424	2.36242	60.9775	4.42249	3.63734e-23	2.62388e-21	-0.421049	0.0018105	0.00872599	5.02771	3.76617e-24	3.52265e-22
Pgf	0.144495	3.2772	0.0763694	19.9038	0.249622	1.26762	0.277846	7.19054	4.41721	2.28887e-09	1.42483e-08	2.59029	5.74172e-09	1.31204e-07	2.38153	6.33465e-05	0.0001974
Nfkb2	7.83113	165.7	14.4738	193.297	8.6085	146.35	18.7236	163.578	4.40383	6.79429e-28	2.14253e-25	0.222071	0.0112477	0.0392604	4.08512	3.01662e-27	7.12605e-25
Mefv	0.676369	14.6956	1.56959	26.3433	3.55101	64.9238	11.5131	80.843	4.40163	1.19839e-20	4.79226e-19	0.839533	3.27771e-07	4.79789e-06	4.19626	7.07944e-23	4.76438e-21
Rapgef2	0.421306	9.01764	0.37069	8.64724	0.456097	10.3788	0.457041	6.0656	4.39708	2.96203e-17	6.34795e-16	-0.0648083	0.727322	0.835323	4.50226	7.29703e-18	1.91756e-16
Parp14	4.49297	94.2487	1.80824	63.3455	2.07261	84.4519	1.4367	40.0295	4.38622	2.6127e-20	9.74203e-19	-0.573829	0.000977264	0.00522075	5.35169	6.32445e-22	3.31822e-20
Zhx2	0.180554	3.75987	0.304823	4.62411	0.161376	3.11593	0.598369	3.92889	4.38101	1.01057e-15	1.68995e-14	0.294837	0.145982	0.283015	4.23358	1.74581e-15	2.91948e-14
Ppfia3	0.246216	5.08357	0.159003	1.91006	0.194567	7.81502	0.172686	5.07499	4.36246	2.25845e-17	4.87799e-16	-1.4071	3.22609e-08	6.21403e-07	5.32562	1.16739e-19	4.23831e-18
Slc2a6	31.0901	633.464	20.0973	458.664	18.6699	533.473	16.2952	338.591	4.34906	4.25828e-29	2.1363e-26	-0.465789	1.02822e-06	1.32575e-05	4.83716	4.80117e-30	5.88784e-27
Zeb1	0.11826	2.33311	0.115868	5.66949	0.130685	1.49618	0.129269	3.12538	4.28523	3.12791e-11	2.56674e-10	1.27593	0.000120081	0.000842661	3.50014	1.47179e-09	1.03929e-08
Daxx	11.1285	216.705	9.88533	148.954	8.95273	183.121	10.7129	87.9299	4.28212	5.79373e-28	1.88075e-25	-0.541216	2.58197e-07	3.88775e-06	4.35733	4.18884e-28	1.44476e-25
Ddx60	1.18443	22.9763	0.613843	14.2304	0.378243	17.6879	0.248493	8.03353	4.27344	1.74515e-17	3.85996e-16	-0.695163	0.000889124	0.00482936	5.54721	5.16477e-19	1.67658e-17
Peli1	9.88258	190.047	9.21431	98.7224	10.2857	172.801	8.59769	77.0667	4.26815	1.1955e-27	3.38327e-25	-0.945131	4.7874e-12	2.20161e-10	4.07053	3.03456e-27	7.12605e-25
Cflar	3.69507	69.3056	4.91339	42.8875	4.83267	62.7202	5.37155	26.0623	4.22688	3.68793e-26	5.78932e-24	-0.692898	3.61333e-08	6.81716e-07	3.69781	5.85644e-25	7.18195e-23
Htra1	0.445465	8.45498	0.182775	7.61563	0.382287	11.9514	0.47072	7.53615	4.22562	4.31748e-14	5.46468e-13	-0.158475	0.493979	0.656082	4.9821	5.19647e-16	9.41763e-15
Casp4	9.44484	175.89	7.94572	145.34	10.7697	153.003	5.37836	113.428	4.21781	3.55698e-26	5.68962e-24	-0.276331	0.00454575	0.018616	3.82624	2.3487e-25	3.16129e-23
Bcl2a1b	23.9353	446.032	15.8172	245.141	33.5109	519.655	18.3577	284.697	4.2145	1.89761e-26	3.2725e-24	-0.862709	1.95778e-10	6.13865e-09	3.9568	4.49648e-26	7.63503e-24
Gbp7	3.0898	57.3073	2.52567	39.1262	0.906768	54.2775	1.28867	32.1354	4.21299	9.91971e-23	6.29217e-21	-0.55165	9.03484e-05	0.0006604	5.88107	2.81943e-25	3.66094e-23
Zc3h12c	0.422323	7.76122	0.258925	1.38135	0.454132	9.10544	0.281574	1.4222	4.19575	2.98804e-18	7.68741e-17	-2.48542	1.07337e-13	7.22367e-12	4.30628	6.91456e-19	2.18671e-17
Pnp2	0.265474	4.60927	0.180862	3.39678	1.0751	19.1406	1.32165	8.20986	4.1813	2.05877e-10	1.48904e-09	-0.451062	0.152498	0.292208	4.13027	1.07283e-13	1.40628e-12
Fnbp1l	2.57452	46.6312	0.912518	22.2311	0.736792	14.5091	0.100644	3.83376	4.17762	8.25361e-21	3.39907e-19	-1.07144	3.42154e-08	6.52219e-07	4.29339	7.53823e-20	2.8493e-18
Gm6904	0.274229	4.79417	0.173612	2.18229	0.0459018	5.12082	0.0169572	1.37063	4.16451	1.46141e-10	1.08252e-09	-1.11793	0.00175719	0.00852041	6.55047	6.80342e-13	7.87926e-12
Arhgef3	2.45274	44.0295	4.63004	13.7509	3.18142	42.5225	4.53156	9.65871	4.16179	1.79328e-26	3.14166e-24	-1.67838	2.05152e-17	3.83773e-15	3.73951	1.1693e-25	1.72074e-23
Phf11b	8.35059	149.316	4.59175	82.0588	4.17673	131.439	2.60771	44.8309	4.16054	8.04992e-22	4.21076e-20	-0.864273	2.40246e-07	3.65738e-06	4.95709	3.71439e-23	2.64488e-21
Psd	0.215657	3.9845	0.402593	5.27514	0.239757	3.05462	0.803157	4.84898	4.15415	5.28304e-16	9.12503e-15	0.403951	0.0377885	0.101899	3.65561	5.76686e-15	9.0282e-14
Phldb1	0.689494	12.1325	2.72656	10.6133	0.682734	7.90796	2.20437	6.06919	4.14088	1.55223e-20	6.07515e-19	-0.193381	0.163131	0.307248	3.5343	6.42777e-19	2.04447e-17
Six1	0.125909	2.30268	0.0502276	3.87405	0.26433	2.09141	0.245398	3.36721	4.13331	2.47163e-12	2.47769e-11	0.749014	0.00474879	0.0192976	2.96222	1.52419e-10	1.26295e-09
Ccl24	0.900484	15.8806	1.38616	18.6446	0.670463	2.80279	1.70237	2.65725	4.13297	8.50424e-14	1.03714e-12	0.224432	0.352523	0.52472	2.0928	1.63699e-06	6.94636e-06
Arl5c	5.38916	94.437	3.39417	186.072	8.22479	148.29	5.95115	310.975	4.12655	4.8518e-27	1.09284e-24	0.978668	6.34455e-13	3.48382e-11	4.17286	8.89636e-28	2.72747e-25
2010002M12Rik	0.10489	1.8329	0.0137374	2.12033	0.0848503	3.03209	0.0379778	1.72373	4.12585	2.33896e-10	1.67848e-09	0.210105	0.494431	0.656446	5.14342	6.2981e-13	7.3325e-12
Mxd1	4.73587	82.1968	3.83454	129.981	5.50484	67.2593	6.96481	70.9108	4.11616	6.26851e-25	6.98844e-23	0.660355	2.82951e-07	4.22018e-06	3.60964	1.00223e-23	8.70991e-22
Ripk2	6.95805	119.614	8.7235	63.9082	7.11502	110.795	7.89218	44.0203	4.10369	4.47868e-25	5.14908e-23	-0.90501	5.41326e-10	1.5164e-08	3.95816	8.1663e-25	9.19709e-23
Jak2	2.01974	34.7002	4.21689	57.0988	1.80853	25.769	4.97982	39.1614	4.09752	1.504e-23	1.20287e-21	0.717056	2.59919e-07	3.90835e-06	3.83638	7.55818e-23	4.96545e-21
Serpinb2	0.18972	3.11282	0.390123	8.8837	0.286045	4.24399	0.334197	8.47522	4.08282	6.38036e-11	5.00854e-10	1.50528	4.14688e-06	4.59991e-05	3.84706	7.83315e-12	7.77468e-11
Dcbld2	0.225263	3.81277	0.223089	1.36332	0.0177221	0.679885	0.0929656	0.208335	4.08281	6.60201e-12	6.12971e-11	-1.48096	4.62943e-05	0.000373775	5.10771	7.51911e-10	5.53995e-09
Gbp9	2.0652	34.9094	1.17812	25.4532	1.67881	20.5971	0.725508	11.4298	4.07969	1.61064e-17	3.58399e-16	-0.461391	0.0156845	0.0513223	3.60622	3.88498e-16	7.3047e-15
Trex1	72.6786	1222.89	50.7777	1072.69	36.4906	1049.68	44.0016	744.298	4.07381	2.20728e-25	2.83276e-23	-0.189112	0.0610278	0.147324	4.84248	5.97281e-27	1.24381e-24
Zc3h12a	1.31301	22.2176	2.73034	46.2303	1.1834	20.1976	3.23629	44.0513	4.06373	4.0435e-22	2.25395e-20	1.05715	3.04983e-10	9.04864e-09	4.07412	2.8821e-22	1.6742e-20
Gadd45b	22.1658	371.494	7.84556	295.657	20.75	274.905	6.93726	197.348	4.06297	1.25336e-26	2.38507e-24	-0.329559	0.00063273	0.00358677	3.72463	9.25852e-26	1.4598e-23
Icosl	2.06954	34.5286	2.37303	23.9131	2.81062	44.8041	3.28999	21.3328	4.06275	7.05982e-23	4.7222e-21	-0.52855	5.40097e-05	0.000428852	3.9968	2.87669e-23	2.20487e-21
Irgm1	39.7231	661.639	21.898	393.509	18.4445	424.643	14.1253	208.823	4.05839	1.13743e-25	1.63036e-23	-0.74983	1.27671e-08	2.70462e-07	4.52376	1.34454e-26	2.47327e-24
Arg2	0.412595	6.78187	0.806596	41.0132	0.331097	8.01624	2.35081	61.697	4.05582	4.41516e-15	6.53219e-14	2.58414	2.18085e-15	2.31442e-13	4.59929	7.72674e-17	1.65592e-15
Bambi-ps1	5.91559	99.2018	2.11463	31.1049	7.63945	63.6869	1.36833	13.5588	4.04864	2.17425e-21	1.02116e-19	-1.67271	5.51564e-13	3.07455e-11	3.06246	1.06167e-18	3.19281e-17
Nlrp3	3.41188	54.7878	6.3034	45.638	2.94259	65.3242	3.82981	42.6334	4.00341	4.4468e-22	2.4663e-20	-0.264048	0.0375098	0.101345	4.47634	2.90059e-23	2.20785e-21
Sp140	5.19429	82.7583	4.00785	60.3362	4.11076	66.7608	3.92147	36.7138	3.98639	7.25014e-25	7.84508e-23	-0.456651	5.09681e-05	0.000407339	4.01497	7.22712e-25	8.39639e-23
Ppap2b	0.605098	9.47826	0.645819	14.608	2.34072	16.9478	2.38988	21.3569	3.98239	5.3067e-19	1.57024e-17	0.621771	0.00010743	0.000765464	2.85524	1.09488e-17	2.72166e-16
Ccnd2	2.611	41.1066	4.77024	53.8404	1.5324	11.0821	0.981882	10.7954	3.98179	2.14281e-20	8.24048e-19	0.38834	0.00919343	0.0333337	2.85101	2.63913e-16	5.16456e-15
Agrn	0.278641	4.18616	0.423863	4.69453	0.433189	5.28361	0.978218	5.98138	3.95892	2.71943e-15	4.20368e-14	0.163479	0.412307	0.581031	3.61002	2.28852e-15	3.74754e-14
Mfsd7a	1.16786	18.3367	0.874207	12.0551	1.67378	31.6834	1.98663	20.431	3.95396	2.00772e-19	6.46042e-18	-0.599779	0.000244954	0.00158381	4.2488	5.13314e-21	2.38044e-19
Zbp1	4.52869	70.0865	2.39724	55.1902	2.00993	80.1964	1.74109	52.4262	3.95095	2.35503e-20	8.99394e-19	-0.346594	0.0173438	0.0555388	5.31449	7.74068e-23	5.05526e-21
Mir221	2.55651	42.0635	2.64999	11.8634	4.50468	26.6696	2.46724	5.89002	3.95062	7.26779e-08	3.51818e-07	-1.87166	0.000358987	0.00220978	2.56066	2.03305e-05	6.98591e-05
Gnb4	1.30189	19.9619	2.7204	9.56352	0.462463	8.62252	0.909957	3.45591	3.93143	1.73386e-22	1.04004e-20	-1.06321	6.7424e-10	1.85576e-08	4.21027	4.77582e-22	2.62243e-20
H2-Q5	0.38276	5.70115	0.0919987	4.1643	0.1232	3.15234	0.0978737	2.47511	3.90938	3.39917e-09	2.05233e-08	-0.451741	0.21423	0.372179	4.47662	6.36242e-09	4.05673e-08
Relb	5.47559	82.6458	6.14199	105.289	6.43983	91.2158	9.12856	98.8611	3.90233	1.5488e-23	1.22979e-21	0.349458	0.0021682	0.0101229	3.81795	1.39576e-23	1.17595e-21
Exoc3l4	1.07427	15.9498	0.917541	12.0138	1.21266	13.6665	1.04288	8.23028	3.89591	1.00505e-21	5.1835e-20	-0.409912	0.00164892	0.00808131	3.5002	6.94896e-21	3.13043e-19
2500002B13Rik	1.49386	22.6298	0.604469	2.86382	2.63685	18.7363	0.861588	2.75486	3.89425	2.26603e-16	4.10676e-15	-2.99365	5.9099e-14	4.34851e-12	2.83112	7.4239e-14	9.99238e-13
Phf11d	2.53166	37.3186	1.29705	19.9093	2.09508	34.0567	0.705754	13.1902	3.88448	1.00153e-17	2.32225e-16	-0.912078	1.13963e-05	0.000110334	4.00755	4.69103e-18	1.27211e-16
Tma16	5.79473	84.3867	7.74199	70.7843	7.08929	95.7926	4.43463	78.0294	3.87036	1.28874e-23	1.03824e-21	-0.255057	0.0168614	0.0544315	3.75956	9.53295e-24	8.35041e-22
Sntb1	0.494088	7.30578	0.231905	3.01862	0.804287	10.3489	0.641518	3.85875	3.8644	2.93636e-14	3.79937e-13	-1.2752	5.38017e-06	5.74839e-05	3.68594	8.78493e-15	1.33369e-13
Scimp	0.911182	13.7364	1.1378	9.33088	1.30182	7.65742	0.477667	1.54137	3.85861	4.20962e-11	3.38888e-10	-0.562401	0.0721772	0.167957	2.54822	7.22536e-08	3.91489e-07
Slfn5	6.60746	94.7128	4.06601	84.4188	3.49045	76.4328	2.25029	44.3988	3.84256	5.03852e-23	3.49749e-21	-0.16697	0.144545	0.280673	4.4452	2.74611e-24	2.70614e-22
Stx11	5.99105	85.0432	12.1396	126.534	8.71577	64.7999	13.8769	72.7946	3.8308	2.39739e-20	9.09277e-19	0.571583	0.000209997	0.00138043	2.89416	9.12155e-18	2.33043e-16
Otud1	1.2112	16.6608	0.48686	5.12258	0.76596	8.48208	0.314272	2.68798	3.77838	6.04312e-18	1.46267e-16	-1.70073	9.26579e-11	3.20585e-09	3.46294	1.64542e-16	3.35684e-15
Slamf8	1.55093	21.3852	0.934887	6.22955	1.8072	26.9757	0.876555	6.53662	3.77735	1.81035e-16	3.33569e-15	-1.79435	5.00093e-10	1.41526e-08	3.91317	3.02487e-17	6.97912e-16
Birc3	6.15159	83.9632	4.71437	91.2943	5.50092	86.7469	6.89327	85.2266	3.77443	1.73322e-26	3.12984e-24	0.120788	0.142277	0.277783	3.97558	4.24052e-27	9.55156e-25
Adhfe1	0.225784	3.17805	0.256944	1.67271	0.25546	4.9544	0.219072	1.88958	3.76769	5.24042e-12	4.99038e-11	-0.920584	0.00189672	0.00907025	4.27482	6.88264e-14	9.28652e-13
Nlrc5	1.81558	24.5219	0.85238	15.0317	1.37357	18.0016	0.545464	7.03499	3.75831	2.50295e-18	6.6247e-17	-0.70824	0.000131746	0.000911648	3.71863	4.30675e-18	1.17658e-16
Tnfsf9	9.30514	125.016	8.56553	151.826	13.9661	70.1663	8.74357	61.1766	3.75119	2.38929e-22	1.41019e-20	0.280116	0.0173454	0.0555388	2.32957	1.44394e-17	3.51031e-16
Pstpip2	4.57486	61.4001	6.09559	65.0502	8.87833	90.9353	8.97202	66.6301	3.74832	3.44933e-26	5.59857e-24	0.0825759	0.309804	0.482068	3.35521	1.02361e-25	1.52669e-23
Fas	4.25395	57.1987	2.37113	60.8026	5.62155	80.799	4.3914	88.5592	3.7429	1.96739e-23	1.50792e-21	0.0861859	0.391259	0.561332	3.84209	3.02316e-24	2.9528e-22
Dtx3l	5.89774	78.4208	3.52772	61.7938	3.57898	75.0768	4.08633	43.5858	3.73412	1.4306e-25	1.90236e-23	-0.344073	0.000499305	0.0029454	4.3863	4.58362e-27	9.91949e-25
Arid5a	3.47044	46.1272	4.63215	33.3376	2.33226	24.6128	3.43463	10.7073	3.72693	5.17714e-22	2.84279e-20	-0.469138	0.000400711	0.00242337	3.40051	8.21683e-21	3.64213e-19
Clic4	45.4848	599.678	53.9379	480.828	47.5716	465.794	40.6505	313.459	3.72114	1.75818e-26	3.12984e-24	-0.318811	0.000615729	0.00350842	3.29152	3.01892e-25	3.87439e-23
Ifi203	10.9168	143.516	3.11772	98.7647	3.27745	83.8791	0.496113	29.1354	3.71736	3.75257e-18	9.41298e-17	-0.540331	0.00288782	0.0128623	4.67408	6.16118e-20	2.386e-18
Sod2	26.2306	344.794	26.1323	426.292	31.7458	429.244	29.7063	479.652	3.71644	2.49076e-29	1.44687e-26	0.305927	6.02571e-05	0.000468681	3.75728	1.68969e-29	1.16557e-26
Herc6	4.14676	54.2828	2.28152	37.5572	2.64155	54.349	2.55049	33.5577	3.71491	6.42625e-21	2.70712e-19	-0.533525	0.000266017	0.00170205	4.36309	2.12627e-22	1.29655e-20
Nod1	2.38053	30.8321	0.575291	12.3763	2.48416	34.0395	1.13485	8.49568	3.69757	3.26853e-20	1.19541e-18	-1.32202	1.86577e-10	5.90044e-09	3.77651	1.23253e-20	5.33466e-19
Foxp4	0.33456	4.41422	0.350983	5.96243	0.387218	4.92703	0.547439	6.61034	3.69184	2.63296e-10	1.87605e-09	0.435465	0.155069	0.296209	3.6994	8.82679e-11	7.58142e-10
St3gal1	3.01494	39.0704	4.55702	32.8999	4.02798	33.8454	5.79322	22.1626	3.68961	6.50821e-25	7.18311e-23	-0.248229	0.0101476	0.0360448	3.07229	3.1892e-23	2.36236e-21
Oaf	2.12974	27.3947	3.77442	41.8869	0.276228	1.94869	0.294342	4.66539	3.6811	6.64587e-18	1.59112e-16	0.612372	0.000516313	0.00302792	2.76878	5.1767e-10	3.92413e-09
Tnfrsf1b	33.2546	424.024	69.6533	421.428	37.8176	543.267	84.9089	501.297	3.67289	4.52061e-28	1.55114e-25	-0.00889681	0.902025	0.95098	3.84413	1.4559e-28	6.4275e-26
Phxr4	0.253678	3.26228	0.484231	0.683972	0.145463	0.714639	0.42158	0.354409	3.67007	1.09109e-07	5.11701e-07	-2.16033	6.88892e-05	0.000525453	2.25506	0.00158104	0.00370488
Nt5c3	21.665	274.616	17.6766	145.015	19.0028	237.183	11.1337	80.2141	3.66465	1.36955e-22	8.35121e-21	-0.921999	5.77852e-09	1.31772e-07	3.6399	1.56158e-22	9.62856e-21
Ciita	0.96064	11.7896	0.558594	6.75502	0.595195	10.4323	0.283623	3.75971	3.63464	1.79336e-18	4.85131e-17	-0.804816	1.18029e-05	0.000113872	4.11803	1.65527e-19	5.89328e-18
Pim1	3.4837	42.9532	7.67893	36.1051	3.78892	41.7662	11.0656	34.5071	3.63225	2.67361e-18	6.98731e-17	-0.252728	0.103108	0.219947	3.45864	4.22446e-18	1.15696e-16
Ntng2	0.572971	7.10688	0.475829	9.88887	0.722143	23.8827	1.78756	25.4265	3.62336	1.81637e-14	2.41825e-13	0.477568	0.0156682	0.0512994	5.06374	1.58665e-19	5.66725e-18
Tex12	0.328849	3.83978	0.481158	1.76244	0.348741	2.58629	0.703317	0.826621	3.60763	5.41772e-07	2.24457e-06	-1.13504	0.0165275	0.0535694	2.81279	1.42732e-05	5.04268e-05
Lysmd2	0.382761	4.852	0.723836	1.19517	0.0910212	3.10068	0.0461577	0.44641	3.58722	7.63848e-09	4.37725e-08	-2.02752	2.06564e-05	0.000184007	5.08532	9.15637e-10	6.68821e-09
Klf7	2.55884	30.7095	3.76045	28.5655	3.73557	28.529	3.98264	21.7386	3.5842	4.85492e-19	1.45213e-17	-0.104004	0.453443	0.620078	2.93908	1.5264e-17	3.69115e-16
Cacnb3	0.179137	2.29747	0.0342058	17.9761	0.0694644	2.53791	0.00827001	16.9496	3.58149	9.29633e-12	8.41013e-11	2.96925	2.12414e-14	1.74956e-12	5.19341	2.18347e-14	3.17509e-13
Pfkfb3	2.62358	31.305	3.25513	109.478	4.68181	23.5048	3.53952	104.527	3.5802	1.55275e-21	7.58303e-20	1.80405	2.16326e-15	2.31442e-13	2.32838	1.97227e-17	4.66123e-16
Gca	0.895906	10.7872	0.757992	3.12516	1.66564	9.39031	1.12685	3.21614	3.57784	4.51518e-17	9.31478e-16	-1.78577	7.29387e-11	2.57196e-09	2.47946	4.79466e-14	6.6274e-13
Dusp16	1.25797	14.9123	0.795163	19.9963	1.49938	7.85392	0.371466	13.7635	3.55115	8.01592e-18	1.90555e-16	0.421548	0.00996862	0.0355714	2.39471	7.81264e-14	1.04646e-12
Zfp558	0.299641	3.66159	0.261348	4.30306	0.522303	1.99417	0.321158	3.08692	3.55104	3.64147e-10	2.54373e-09	0.231951	0.446086	0.613514	1.93326	7.09723e-06	2.65443e-05
Ms4a4c	7.74813	90.1519	3.89459	68.0039	7.64644	157.778	6.29301	76.0326	3.5381	1.69097e-16	3.13141e-15	-0.411221	0.0279087	0.0803623	4.36421	8.54596e-19	2.61279e-17
Hrh2	0.259959	3.06572	0.588113	3.51505	0.632003	3.47185	0.475713	2.60974	3.53245	6.48264e-12	6.03788e-11	0.191895	0.436276	0.60439	2.45765	5.58105e-10	4.20464e-09
Rnf19b	5.41726	62.8887	5.31325	50.576	4.44149	42.8651	4.64117	26.7698	3.53005	2.39499e-20	9.09277e-19	-0.313147	0.0199831	0.0619706	3.26319	1.91556e-19	6.75463e-18
Ralgds	7.82285	90.2662	5.92531	61.5799	8.81544	73.2098	5.69883	34.2319	3.52795	8.6788e-26	1.27717e-23	-0.551998	2.70219e-07	4.0412e-06	3.0529	2.28171e-24	2.34553e-22
Cdkn1a	82.4709	950.196	163.905	436.277	126.441	891.725	264.695	434.641	3.52615	8.3138e-28	2.54887e-25	-1.12299	1.88133e-15	2.03571e-13	2.81792	1.63263e-25	2.31017e-23
Ddx58	7.09939	81.3373	4.56391	63.989	3.36412	77.0478	3.35124	46.0084	3.51821	2.15989e-21	1.01875e-19	-0.346928	0.00672539	0.0258725	4.52037	1.19774e-23	1.02476e-21
Arhgef12	0.496575	5.67661	0.425766	4.08773	0.409954	4.21412	0.442571	2.9131	3.5174	2.35749e-18	6.28492e-17	-0.47528	0.0031727	0.0138809	3.35655	8.55882e-18	2.20195e-16
Junb	32.0654	363.977	76.5283	379.205	27.6523	275.243	79.1614	257.828	3.50683	2.26232e-25	2.87003e-23	0.0588008	0.495838	0.657681	3.31561	8.72039e-25	9.72191e-23
Lox	0.356887	4.08152	0.385879	1.03883	0.537739	1.76113	1.01924	1.04475	3.48889	1.74846e-11	1.50411e-10	-1.97457	3.02724e-07	4.45614e-06	1.70909	6.34741e-06	2.40248e-05
4933432I03Rik	0.321487	3.65511	0.389347	2.73378	0.529825	2.28544	0.137648	1.81251	3.4702	7.16445e-08	3.46968e-07	-0.416373	0.274999	0.445888	2.02194	7.99495e-05	0.000244636
Cers6	3.51584	39.0917	3.70535	18.9683	3.66827	48.6957	3.56533	15.1073	3.47008	1.38144e-20	5.44532e-19	-1.04562	5.23254e-09	1.21327e-07	3.72874	1.87233e-21	9.18439e-20
Tap1	20.3462	225.448	17.995	177.728	13.3954	189.701	16.4315	115.437	3.46956	1.69628e-26	3.12031e-24	-0.343388	0.000122811	0.000855724	3.82512	2.01362e-27	5.16846e-25
D730005E14Rik	0.566129	6.32065	0.510886	6.3955	0.385285	2.99038	0.403686	2.01568	3.46752	1.92684e-13	2.23154e-12	0.0169134	0.939206	0.969899	2.97045	2.4666e-11	2.29157e-10
Xkr8	1.75215	19.4763	1.46313	8.13543	1.79757	23.1654	1.49068	7.71389	3.46564	2.7631e-20	1.02337e-18	-1.2587	1.29946e-10	4.30693e-09	3.67149	3.69812e-21	1.75176e-19
Phf11c	0.573286	6.37888	0.356524	3.70448	0.380025	4.68171	0.528101	2.22587	3.45833	5.35648e-10	3.66519e-09	-0.791418	0.0173425	0.0555388	3.61064	5.38635e-10	4.06908e-09
Xaf1	8.8589	95.9118	4.85627	74.3515	3.81595	90.5835	3.72268	57.2511	3.43969	3.93518e-19	1.1932e-17	-0.368162	0.0135845	0.0457528	4.56942	1.37105e-21	6.78578e-20
Trim21	0.599149	6.56494	0.281066	2.63854	0.29588	4.37927	0.280341	1.78202	3.43483	4.26969e-13	4.69837e-12	-1.32122	6.6193e-06	6.85983e-05	3.85855	1.71968e-13	2.17912e-12
Furin	7.4421	80.2423	8.44178	72.8215	7.96212	56.8908	7.46215	37.82	3.43008	7.34262e-24	6.32834e-22	-0.140582	0.145895	0.282896	2.83392	6.47531e-22	3.37113e-20
Trim30d	3.19712	34.2747	1.75956	27.8866	1.97949	44.0727	2.00855	29.2051	3.41924	2.60008e-18	6.83264e-17	-0.300269	0.049607	0.12601	4.48271	6.56925e-21	2.97151e-19
Irak2	7.50687	79.4382	15.6519	44.9457	9.29281	84.2598	21.8839	43.8475	3.40875	9.77038e-24	8.09501e-22	-0.821863	1.94038e-09	4.85623e-08	3.17638	3.24281e-23	2.38606e-21
Gpr132	1.93676	20.7213	6.80333	43.908	2.59285	18.5233	9.90691	38.9113	3.40641	6.46949e-18	1.55564e-16	1.08096	2.25241e-08	4.48733e-07	2.82991	1.68548e-16	3.4259e-15
Fchsd2	4.41541	46.8572	1.89379	31.4297	4.12173	45.6533	2.31366	28.8487	3.40331	2.38636e-23	1.76767e-21	-0.576539	2.05292e-06	2.4416e-05	3.46647	1.28467e-23	1.09069e-21
Bcl3	3.81166	39.993	7.78198	136.898	4.62562	34.3608	15.4603	123.362	3.39736	2.76983e-15	4.26964e-14	1.77512	1.44387e-10	4.64608e-09	2.89428	4.8256e-14	6.65752e-13
Tmem67	1.85639	19.6923	1.88489	14.6602	1.86468	14.6895	2.00953	9.92183	3.39436	1.12126e-20	4.52331e-19	-0.427388	0.00113251	0.00590157	2.9853	2.22433e-19	7.76895e-18
Prdm1	1.34153	13.968	2.0006	19.2499	0.900704	10.7784	2.36388	12.34	3.36376	1.61402e-19	5.22404e-18	0.460232	0.00105659	0.00555841	3.58481	7.16217e-20	2.72582e-18
Vcan	0.444058	4.53301	0.945424	8.74916	1.47213	5.46416	3.20943	16.376	3.34711	1.60327e-16	2.97901e-15	0.94593	2.01761e-06	2.41e-05	1.89433	4.94544e-12	5.07276e-11
Stat5a	7.61235	76.9381	7.54812	89.0583	7.05893	35.1574	5.73264	36.706	3.3411	3.74526e-24	3.54384e-22	0.210569	0.0254354	0.0750214	2.31807	3.83555e-20	1.5338e-18
Oasl2	18.2426	183.898	5.98406	129.28	4.32094	180.846	4.19703	130.943	3.33521	5.04639e-16	8.72995e-15	-0.508585	0.00942628	0.0340104	5.39194	4.21761e-20	1.67445e-18
Tnfsf8	1.59036	15.8375	0.857354	7.47698	1.94761	17.6589	1.49217	5.11237	3.32436	4.32914e-12	4.17663e-11	-1.07829	0.000220799	0.00144369	3.18517	4.11817e-12	4.2814e-11
Il18bp	3.75298	37.4311	4.82147	25.4955	3.27136	33.9376	4.66277	21.153	3.32148	6.72057e-17	1.33408e-15	-0.553601	0.00175679	0.00852041	3.35675	4.27592e-17	9.57269e-16
Ptger4	1.62848	16.221	0.746428	5.93667	2.18954	5.42757	0.387068	2.56041	3.31714	3.02988e-18	7.77692e-17	-1.45199	1.70039e-10	5.39289e-09	1.30447	5.60779e-09	3.60263e-08
Fgr	0.708271	6.97199	2.15531	16.4565	6.90739	27.2649	11.087	32.2771	3.31376	1.6789e-15	2.70907e-14	1.23335	1.37576e-08	2.88675e-07	1.98195	1.37408e-13	1.76757e-12
Hivep2	0.269893	2.729	0.567734	3.73725	0.20017	0.94386	0.427908	1.37504	3.31362	1.65488e-14	2.22095e-13	0.449848	0.0252632	0.0745935	2.22112	6.90479e-10	5.11808e-09
Tmem2	2.50347	24.9663	5.01616	39.0323	3.17954	18.7252	4.30824	19.471	3.30999	1.06437e-23	8.70185e-22	0.643789	8.75539e-08	1.50052e-06	2.55645	4.00313e-21	1.87214e-19
Slamf7	27.8173	275.357	13.6759	126.961	24.7541	232.401	9.10894	81.1126	3.30728	5.65394e-25	6.36761e-23	-1.11724	1.83234e-13	1.14906e-11	3.23114	9.73541e-25	1.0745e-22
Akap2	0.727115	7.25291	1.03939	3.54836	0.719921	6.6301	0.540939	2.07431	3.30609	1.14485e-14	1.57947e-13	-1.03179	1.73621e-05	0.000157846	3.22604	1.52399e-14	2.25171e-13
Zufsp	8.75432	86.3914	7.35198	54.8758	6.49676	75.9181	6.59323	31.8956	3.30524	6.07425e-20	2.12157e-18	-0.657176	1.6319e-05	0.00015047	3.54479	1.34767e-20	5.74295e-19
Plcd1	0.189226	1.82936	0.54577	1.72892	0.520311	2.6459	0.906513	2.3696	3.30466	2.73548e-09	1.67451e-08	-0.0964875	0.750626	0.851893	2.35737	3.14157e-08	1.79191e-07
Gm5431	3.47617	34.1369	0.89739	23.5652	1.39786	28.4487	0.584998	12.1442	3.29994	5.64186e-21	2.42293e-19	-0.535456	6.12126e-05	0.000474774	4.34929	3.43252e-23	2.50264e-21
Pdgfb	0.6603	6.60238	1.14472	3.12643	0.328457	2.67148	0.146532	0.961569	3.29504	9.43299e-12	8.51283e-11	-1.07293	0.000322885	0.00201224	2.98277	6.42541e-10	4.80795e-09
Zfp36	36.5373	352.696	93.7623	361.295	30.117	225.315	71.3361	248.741	3.2714	2.29259e-25	2.87538e-23	0.0342819	0.673464	0.799078	2.90372	4.5143e-24	4.15203e-22
Glipr2	5.19038	50.338	8.90767	72.2891	8.63516	32.274	16.2787	46.7002	3.26899	1.19277e-21	5.98392e-20	0.520749	2.68538e-05	0.000231732	1.9055	3.23057e-16	6.17951e-15
Trp53i11	0.375706	3.55054	0.405371	2.43165	0.516387	2.89062	0.166716	1.48708	3.25743	3.89564e-11	3.15452e-10	-0.543636	0.0467339	0.120157	2.4753	3.11243e-09	2.08387e-08
Chst7	0.781857	7.36842	0.271937	1.36127	0.255623	2.17084	0.051038	0.513208	3.23816	1.59519e-10	1.17218e-09	-2.43631	2.805e-08	5.46975e-07	3.03632	1.83065e-08	1.08804e-07
Rel	8.45727	79.5543	9.62457	49.3816	7.52865	50.6457	10.2801	32.8895	3.23519	1.31964e-22	8.09943e-21	-0.689237	1.51015e-07	2.4086e-06	2.7508	7.75958e-21	3.46731e-19
Cysltr2	0.285624	2.68907	0.282592	1.6186	0.157489	1.24437	0.291768	0.60936	3.2348	3.40525e-07	1.46984e-06	-0.738635	0.0788603	0.179645	3.04568	7.6236e-06	2.8321e-05
Ccrn4l	2.46055	23.0241	3.52014	15.4046	4.9998	11.915	3.08653	8.03355	3.2257	3.04477e-19	9.46624e-18	-0.583198	0.000102998	0.000737214	1.24888	5.31769e-10	4.02547e-09
Parp9	14.8052	136.577	8.03941	97.8671	6.97398	111.237	7.14667	67.4089	3.2072	6.3909e-22	3.45766e-20	-0.481196	9.3887e-05	0.000681731	3.99345	5.95283e-24	5.34158e-22
Ikbke	13.9835	128.097	13.0436	131.043	15.6327	146.851	13.9479	145.719	3.19753	4.54024e-24	4.14137e-22	0.0326224	0.711712	0.825036	3.2317	2.68724e-24	2.67199e-22
Tor3a	25.4856	232.916	12.6147	167.943	20.2662	205.811	8.54839	101.213	3.19284	9.01342e-27	1.74528e-24	-0.471984	2.88381e-07	4.2838e-06	3.34394	3.03262e-27	7.12605e-25
Siglece	0.455427	4.23948	0.756647	3.18253	2.11783	28.1936	1.74578	24.5471	3.19097	2.76637e-13	3.12832e-12	-0.404375	0.0465788	0.119834	3.72914	7.1052e-19	2.23419e-17
Gdap10	1.62342	14.8717	1.08283	12.2946	1.21279	13.1666	1.01891	7.76276	3.18685	8.24239e-16	1.39741e-14	-0.279252	0.110024	0.231313	3.43614	1.80331e-16	3.63861e-15
Znfx1	6.98329	63.5604	5.25479	72.1606	5.89127	63.8474	5.75177	50.4777	3.18555	1.53772e-24	1.55705e-22	0.182706	0.0380657	0.102521	3.439	2.38426e-25	3.17049e-23
Batf	20.1393	182.921	18.806	192.076	14.3184	153.685	16.918	152.437	3.18458	2.96703e-22	1.71579e-20	0.0698622	0.486808	0.649608	3.41953	6.78839e-23	4.59653e-21
Jag1	0.260354	2.36352	0.895226	1.24544	0.877163	4.27527	0.558469	1.43555	3.17959	9.90477e-11	7.55305e-10	-0.949024	0.00175781	0.00852041	2.2837	2.10743e-09	1.45101e-08
Gch1	12.8042	115.858	20.2923	88.2759	14.2935	102.031	16.2514	65.1719	3.17743	2.11722e-24	2.08641e-22	-0.392684	7.23619e-05	0.000547776	2.83507	2.70732e-23	2.10427e-21
Heg1	0.222479	1.95433	0.289913	0.303265	0.241068	1.14407	0.272842	0.321426	3.17379	4.50844e-09	2.66951e-08	-2.70859	9.39411e-08	1.60252e-06	2.22239	1.77673e-06	7.49323e-06
Tnfaip2	48.6934	434.728	34.3673	327.059	31.39	417.187	47.6329	285.925	3.15797	4.10969e-16	7.22271e-15	-0.41028	0.0258256	0.0759291	3.73368	1.07647e-17	2.68193e-16
Pcdh7	0.572612	5.0813	0.471204	3.12587	0.0655774	0.444666	0.0132321	0.394182	3.15385	1.3771e-13	1.62905e-12	-0.70519	0.00251873	0.0114683	2.71097	2.18979e-08	1.28969e-07
Parp10	8.2678	73.0544	7.23256	60.7542	6.73135	70.7234	8.54262	53.9522	3.14452	1.97257e-22	1.1705e-20	-0.266704	0.0111502	0.0389633	3.38791	3.17062e-23	2.36236e-21
Eva1b	4.06237	36.0196	12.4856	47.1857	3.02701	31.6846	17.6337	51.7759	3.14317	3.61153e-18	9.12138e-17	0.386932	0.00668665	0.0257594	3.39224	7.53497e-19	2.34925e-17
Rassf4	26.1923	231.036	9.85113	113.385	16.075	242.474	15.125	122.737	3.14035	5.75418e-27	1.22132e-24	-1.02681	8.28424e-15	7.8148e-13	3.91407	3.4076e-29	1.88048e-26
Rab20	12.0049	105.866	41.1806	116.028	17.3362	133.722	46.9162	110.854	3.13621	8.39515e-23	5.41855e-21	0.132508	0.155131	0.296262	2.94874	9.83121e-23	6.34544e-21
Sh3bgrl2	5.16057	45.3202	15.6758	55.2222	7.67442	43.9443	23.0282	58.1091	3.13616	5.5346e-19	1.6269e-17	0.282158	0.0368339	0.0998614	2.51762	4.92736e-17	1.08118e-15
Ifi204	40.3964	354.501	23.3071	283.235	28.9957	332.169	10.3104	185.518	3.13392	5.55713e-19	1.6269e-17	-0.324469	0.0220763	0.0671228	3.51674	4.10423e-20	1.63532e-18
Hspa1a	0.194362	1.67271	0.173024	1.2056	0.123242	1.30873	0.153311	0.846279	3.11975	6.40058e-07	2.61061e-06	-0.481746	0.239976	0.40363	3.38961	3.34854e-07	1.61317e-06
Slfn3	3.27996	28.3242	2.42413	23.9357	2.80296	24.0127	2.01235	11.6508	3.11329	1.1493e-17	2.6317e-16	-0.243716	0.0960076	0.208426	3.09348	1.26664e-17	3.09976e-16
Rasgef1b	17.6231	152.517	6.09469	7.47964	31.5117	179.612	3.16847	3.48408	3.11326	6.46396e-23	4.35017e-21	-4.34944	7.95929e-26	3.28609e-22	2.5109	7.81182e-21	3.47657e-19
Mllt6	0.834592	7.22351	0.578973	5.43408	0.483519	4.6751	0.523754	3.86507	3.10978	1.6561e-14	2.22095e-13	-0.409717	0.0388344	0.104261	3.24332	1.68656e-14	2.48194e-13
Slfn2	145.712	1254.38	99.0599	1079.3	101.614	972.923	82.9223	696.288	3.10557	2.62311e-27	6.43361e-25	-0.216959	0.00283381	0.0126678	3.25902	8.58215e-28	2.70632e-25
Map3k8	4.85651	41.8191	1.78809	45.9357	5.02496	36.962	1.14198	22.1223	3.10514	1.86548e-17	4.09331e-16	0.135076	0.358734	0.530886	2.87087	8.28119e-17	1.77131e-15
Creb5	4.74409	40.7844	11.5733	36.284	4.71011	23.5632	6.02294	20.4375	3.09705	3.27096e-20	1.19541e-18	-0.170633	0.14868	0.286886	2.32458	4.04747e-17	9.07965e-16
Lcp2	18.3115	156.109	19.3732	100.358	23.1502	152.409	16.9588	80.6565	3.09196	7.96884e-27	1.57057e-24	-0.63778	4.06233e-10	1.17989e-08	2.7185	1.4999e-25	2.14992e-23
Tldc2	0.384313	3.47305	0.085016	2.52054	0.0733942	1.42169	0.0476606	0.802225	3.09114	1.492e-05	4.74696e-05	-0.472247	0.325655	0.497405	4.21978	3.9642e-05	0.000128837
Rhbdf2	11.0008	93.4932	10.3529	79.6337	12.1517	82.5	13.6764	56.3522	3.08872	2.95944e-24	2.8652e-22	-0.231752	0.00981328	0.0351425	2.7641	3.66342e-23	2.62553e-21
Socs2	0.210105	1.82149	0.562139	2.578	0.146679	0.624375	0.244942	0.772747	3.08453	1.47833e-08	8.05344e-08	0.491505	0.122824	0.250343	2.10339	6.26687e-05	0.000195665
Ext1	0.956097	8.08099	1.07216	8.18362	1.77712	8.28608	1.53828	7.64829	3.07651	5.23254e-15	7.66952e-14	0.0155639	0.9287	0.96444	2.22652	1.3915e-12	1.53427e-11
Ppm1k	1.11665	9.38263	0.839047	8.09748	0.609489	5.31049	0.881968	4.253	3.06997	3.19553e-18	8.14529e-17	-0.216609	0.11631	0.240983	3.1087	9.70702e-18	2.44946e-16
Spata13	0.399841	3.33337	1.49179	6.73327	0.706501	7.36652	1.44883	8.11547	3.06573	1.30433e-17	2.96211e-16	1.01414	1.30037e-08	2.7442e-07	3.3828	3.75245e-20	1.50603e-18
Nupr1	17.8479	148.857	5.42853	106.542	10.3947	63.3111	4.59746	28.7308	3.06448	5.27816e-17	1.07087e-15	-0.486573	0.00334336	0.0144936	2.60524	8.45901e-15	1.28775e-13
Zfp800	4.99509	41.8681	5.81708	29.9013	5.89769	39.2156	4.52389	17.5661	3.06421	7.2461e-17	1.42813e-15	-0.4889	0.00372637	0.0158002	2.73633	6.70968e-16	1.20024e-14
Themis2	35.1312	292.858	16.0562	132.96	26.3139	170.247	12.6997	49.9766	3.06038	4.01542e-24	3.75578e-22	-1.13957	1.24889e-13	8.20476e-12	2.69227	1.03903e-22	6.59069e-21
N4bp1	1.57832	13.1911	2.18168	21.8034	1.56865	10.6601	3.17333	17.9229	3.05453	6.32456e-20	2.20203e-18	0.724746	6.08478e-07	8.28085e-06	2.7665	5.68726e-19	1.82472e-17
Tiparp	8.8007	72.975	14.7872	68.7711	8.26957	35.7095	10.7502	31.7623	3.052	9.40647e-19	2.66203e-17	-0.0872449	0.51236	0.67153	2.11132	6.97998e-15	1.07746e-13
Pla2g16	1.15343	9.7305	1.73313	2.97297	1.38793	8.75744	2.68049	2.663	3.0506	3.08663e-15	4.69244e-14	-1.71123	4.93955e-10	1.40149e-08	2.65542	3.81457e-14	5.31583e-13
BC147527	1.19385	9.83689	0.164055	4.28359	0.206092	10.2096	0.057665	1.9788	3.04851	1.07692e-10	8.14665e-10	-1.20877	0.000149769	0.00102163	5.60071	1.12974e-14	1.69185e-13
H2-T10	0.714933	5.93938	0.534755	5.09736	0.677189	2.49522	0.347263	2.34789	3.04419	6.22186e-12	5.81462e-11	-0.215973	0.359343	0.531573	1.8843	1.76268e-07	8.92826e-07
Gm9895	0.331079	2.87947	0.246991	9.57519	0	2.21316	0.461098	7.91857	3.01657	3.48797e-05	0.000104186	1.72685	0.000271818	0.00173313	7.33985	2.63656e-07	1.29076e-06
Gm16675	0.283132	2.31043	0.604448	1.47701	0.307735	2.13309	0.303617	0.456895	3.01653	1.29952e-08	7.18218e-08	-0.632971	0.0536916	0.133467	2.73238	2.52451e-08	1.46879e-07
Kcna3	0.527627	4.26108	1.05145	2.66573	0.300384	2.86712	0.672321	2.62065	3.01231	7.29705e-10	4.90784e-09	-0.663728	0.0264165	0.0771671	3.25686	6.46375e-10	4.83336e-09
Slfn9	6.59192	52.6153	5.01976	45.2947	9.00915	38.5029	4.17	23.2937	2.99717	4.16653e-20	1.49792e-18	-0.217161	0.0682045	0.160712	2.09184	1.71001e-16	3.46938e-15
Sh3bp4	0.987088	7.95452	0.978145	10.175	1.63143	8.76814	1.91009	8.73893	2.99601	9.57456e-15	1.33259e-13	0.355017	0.0473656	0.121321	2.43915	2.03543e-13	2.55285e-12
Klf8	0.577039	4.5365	0.673851	1.39305	0.176948	2.1274	0.0583254	0.475188	2.98891	1.15299e-13	1.37871e-12	-1.69727	8.38577e-09	1.84738e-07	3.57796	3.40425e-14	4.78634e-13
Fam49a	7.85566	62.1042	3.04084	33.9368	8.65819	63.104	2.17056	26.5638	2.98472	2.70453e-21	1.24895e-19	-0.872961	4.75648e-09	1.11223e-07	2.86417	5.58326e-21	2.55695e-19
Trafd1	32.3621	255.546	18.7164	207.421	21.0086	230.381	26.1293	164.05	2.98152	1.48949e-26	2.78635e-24	-0.301373	0.000121648	0.000849765	3.45524	4.77607e-28	1.59738e-25
Mndal	27.8068	219.325	9.22012	157.019	10.51	122.401	2.44996	50.662	2.97969	7.11704e-15	1.00577e-13	-0.484382	0.0135136	0.0455835	3.54241	3.39127e-16	6.45335e-15
Skil	3.4515	27.2025	10.3256	29.2102	3.84758	27.1981	8.00631	18.5342	2.9781	2.09672e-16	3.81872e-15	0.100708	0.524463	0.68132	2.8168	5.20666e-16	9.42063e-15
Tlr3	1.7496	13.7632	1.1946	10.9858	1.19556	11.5052	1.23072	6.49167	2.97655	2.29484e-15	3.608e-14	-0.33019	0.0606224	0.146473	3.27834	3.82037e-16	7.19546e-15
Ets2	3.45915	26.9781	10.4591	25.7491	7.66961	33.1176	10.0361	28.2642	2.95733	1.49649e-20	5.87786e-19	-0.0667385	0.534964	0.689203	2.10873	1.22815e-17	3.01224e-16
Lck	0.385011	3.01618	0.316926	3.58753	0.110846	1.61822	0.136134	0.645821	2.95357	9.31195e-10	6.14321e-09	0.253123	0.356038	0.528526	3.79287	3.25703e-10	2.53893e-09
Stk40	1.75975	13.6528	4.93521	26.3378	1.49719	8.66286	5.25504	20.9837	2.94782	7.89776e-17	1.54827e-15	0.945541	2.66694e-07	3.9939e-06	2.52733	4.71509e-15	7.48783e-14
Etv3	6.98174	53.708	5.97246	82.3028	7.12448	19.2948	4.52929	27.0663	2.94167	7.58063e-21	3.15726e-19	0.615212	3.15987e-06	3.61778e-05	1.43812	3.60535e-13	4.38241e-12
Lacc1	12.7807	98.2278	4.16697	42.1005	7.97353	79.1982	2.53136	37.0479	2.94088	1.82143e-19	5.87811e-18	-1.22247	9.45066e-11	3.25959e-09	3.31294	1.51044e-20	6.4118e-19
Sowahc	2.91316	22.422	2.0485	12.8178	2.65508	17.3583	1.71973	8.10559	2.93977	5.71942e-20	2.01036e-18	-0.80641	1.09513e-07	1.82583e-06	2.70701	4.1652e-19	1.37807e-17
Papd7	1.23229	9.38432	0.89724	4.48258	1.15556	5.28891	0.598437	2.5203	2.92814	8.8498e-16	1.49579e-14	-1.06482	5.17085e-07	7.22414e-06	2.19878	8.6392e-13	9.8503e-12
Mir6385	2.23075	17.2341	2.41442	7.37307	0.986155	11.4082	1.06694	6.00173	2.92489	4.81158e-05	0.000139898	-1.24119	0.0267812	0.0779699	3.46581	3.22188e-05	0.000106787
Samd9l	9.54317	72.3402	6.61926	58.8914	6.78154	65.8508	3.44033	34.8924	2.92303	3.73132e-15	5.60307e-14	-0.299019	0.0995557	0.214213	3.27787	3.13604e-16	6.04058e-15
Itga5	20.3232	153.332	37.6168	106.098	32.3998	190.788	37.5474	111.391	2.9163	1.46711e-24	1.4993e-22	-0.531205	2.35783e-07	3.59439e-06	2.55796	2.79889e-23	2.16024e-21
Fcgr2b	44.5622	335.771	32.416	249.396	38.445	285.118	31.9361	149.836	2.91278	9.82813e-24	8.09501e-22	-0.429842	1.92537e-05	0.000172907	2.89077	1.17696e-23	1.01485e-21
Mtmr14	22.1837	166.424	14.7236	136.453	18.3684	140.905	20.2803	111.666	2.90821	1.21441e-25	1.71839e-23	-0.286477	0.000387272	0.0023537	2.93932	9.46562e-26	1.47144e-23
Ppp1r15a	9.44301	70.8432	9.39888	28.1441	7.61941	94.7736	7.87557	28.1421	2.90617	5.07799e-20	1.80212e-18	-1.33139	3.61889e-12	1.71596e-10	3.6318	2.01928e-22	1.23815e-20
Tnip1	17.9711	133.933	15.2598	187.32	15.3357	144.384	16.3241	180.801	2.89882	5.28141e-23	3.62055e-21	0.483792	6.97836e-06	7.18472e-05	3.2348	3.44452e-24	3.27274e-22
E230013L22Rik	0.825372	6.20981	2.15411	6.3139	0.927011	7.45197	2.40359	4.87032	2.88813	6.99112e-12	6.45699e-11	0.0234819	0.914258	0.958278	3.01258	7.9562e-13	9.13763e-12
Mier3	1.57778	11.6254	2.00404	15.0839	1.83383	7.86697	1.9242	7.31988	2.88783	5.02601e-17	1.02726e-15	0.371844	0.0125229	0.0429508	2.10031	6.77523e-14	9.15278e-13
Ikzf1	8.42854	62.0062	6.59546	29.7273	9.33647	53.4625	6.60388	19.3428	2.88043	1.0639e-22	6.67171e-21	-1.06172	2.87535e-12	1.39147e-10	2.51734	2.42825e-21	1.17033e-19
H2-Q4	0.51499	3.74034	0.282118	2.69468	0.221843	2.23526	0.152426	1.20267	2.8788	5.26215e-09	3.08272e-08	-0.470833	0.125033	0.253482	3.35496	2.98664e-09	2.00386e-08
Hp	4.30411	31.5218	3.29084	27.6008	15.9777	107.441	15.8563	98.799	2.86894	1.69065e-17	3.75446e-16	-0.1937	0.148884	0.287044	2.75053	7.57244e-19	2.35428e-17
Filip1l	4.41316	32.1356	9.48693	32.8183	6.45866	21.2887	9.25494	16.3722	2.86755	1.09987e-20	4.46297e-19	0.0276144	0.791676	0.881442	1.72252	1.88736e-15	3.13717e-14
Ell2	4.46198	32.6945	7.07273	27.4635	8.53139	30.2054	6.16084	21.3956	2.86519	2.54622e-14	3.31399e-13	-0.251345	0.177849	0.32558	1.82172	2.06902e-10	1.67664e-09
Stat2	12.5174	90.7742	8.08704	93.5626	7.61415	89.2621	7.65592	66.0826	2.85986	2.80046e-21	1.28786e-19	0.0434109	0.669704	0.7959	3.55072	1.91421e-23	1.57665e-21
Kpna3	19.4457	140.6	19.5625	51.7047	24.1537	130.408	12.3043	37.5634	2.85459	5.05814e-21	2.20659e-19	-1.44415	6.38376e-14	4.66607e-12	2.43212	2.07074e-19	7.27858e-18
Ptprj	1.76269	12.7749	1.60672	10.1777	2.03606	10.7947	1.44428	7.10188	2.8543	1.32021e-20	5.24143e-19	-0.328852	0.00379013	0.0160029	2.40629	5.75728e-19	1.84183e-17
Oas1g	4.17748	30.1104	2.57724	28.2126	1.93721	23.5215	1.70881	17.1214	2.84969	4.06593e-15	6.07038e-14	-0.0924509	0.581567	0.728152	3.59532	6.32299e-17	1.36569e-15
F10	5.28513	38.063	6.57983	24.871	38.5474	184.842	35.4297	111.08	2.8483	7.65555e-22	4.04279e-20	-0.613906	3.93749e-07	5.68823e-06	2.26255	1.20882e-20	5.25267e-19
Calcrl	3.30343	23.697	2.05205	14.7142	4.13883	26.7721	0.79287	8.79186	2.84597	1.51522e-16	2.83931e-15	-0.689737	7.90654e-05	0.000592427	2.68612	2.9186e-16	5.65132e-15
Lcn2	14.9244	107.533	19.3515	253.44	131.669	706.096	163.811	997.246	2.84493	9.84185e-19	2.76398e-17	1.23748	2.86313e-11	1.11662e-09	2.42192	1.64537e-18	4.75391e-17
Samhd1	27.6492	198.289	16.691	122.977	19.9812	145.857	15.4524	62.9236	2.84329	1.10116e-21	5.60069e-20	-0.689948	1.1897e-07	1.97157e-06	2.86915	9.65818e-22	4.91232e-20
Lztfl1	1.49901	10.6887	2.50271	10.8018	1.60714	12.7659	2.17724	13.1319	2.83236	2.37787e-18	6.32399e-17	0.0115969	0.925527	0.96318	2.99197	2.96197e-19	1.01842e-17
Ccl9	204.332	1454.8	378.301	1009.93	208.392	1118.74	324.673	569.255	2.83164	8.07673e-23	5.27473e-21	-0.52661	2.37739e-06	2.80633e-05	2.42438	3.55459e-21	1.69104e-19
Dcp2	1.24385	8.80603	1.21152	6.39303	1.1496	6.87904	1.17683	4.36523	2.8226	1.10631e-18	3.07566e-17	-0.465291	0.000667351	0.00375602	2.57618	9.27153e-18	2.36328e-16
Fgl2	6.51808	45.8512	6.00509	16.1301	4.89276	35.2943	6.52669	7.9782	2.81659	1.07243e-17	2.48143e-16	-1.50913	1.42008e-11	5.84829e-10	2.84827	9.81593e-18	2.46785e-16
Adrbk2	0.925395	6.52101	0.825942	3.11418	1.15733	7.73925	1.38257	2.61175	2.8099	2.54373e-15	3.97665e-14	-1.0622	5.93604e-07	8.11644e-06	2.74195	1.67845e-15	2.81108e-14
Armcx6	0.326483	2.36825	0.332984	1.55927	0.291358	1.32708	0.149818	0.602755	2.80872	1.29362e-05	4.1626e-05	-0.601679	0.199535	0.353494	2.12572	0.000518355	0.0013525
Fabp3	7.11121	49.8016	4.11075	20.7249	2.94865	38.8675	2.32985	8.66002	2.80443	8.92411e-15	1.24836e-13	-1.268	7.59088e-08	1.31524e-06	3.71959	6.18203e-17	1.33786e-15
Sbds	27.6958	193.617	30.0859	97.5447	32.7834	132.49	31.8348	63.2186	2.80376	7.10235e-23	4.7222e-21	-0.990055	5.68684e-12	2.56186e-10	2.01607	2.28578e-19	7.95841e-18
Pcgf5	9.26499	65.0284	11.7182	51.8421	10.26	66.649	12.3968	43.4628	2.80342	4.6955e-18	1.16198e-16	-0.32921	0.0154153	0.0506215	2.70101	6.85541e-18	1.81012e-16
Gm16712	1.27033	8.83453	0.941646	9.94743	1.47806	5.86404	1.16658	6.4662	2.79735	3.95523e-11	3.19808e-10	0.169755	0.468165	0.632703	1.97915	2.66726e-08	1.54696e-07
Rnf31	8.17154	56.4231	6.84462	40.8723	6.46525	47.7133	7.1397	27.3699	2.79072	7.66284e-20	2.61565e-18	-0.465201	0.000243059	0.00157248	2.88223	3.69956e-20	1.49022e-18
St3gal6	0.418541	2.915	0.651717	2.1198	1.08231	1.72601	0.395474	0.72316	2.77251	8.81689e-08	4.20592e-07	-0.4615	0.179682	0.328174	0.67565	0.0620794	0.0978814
Rtp4	57.8117	393.369	30.7989	338.403	18.2292	346.947	21.2462	262.903	2.76705	2.57732e-15	4.02346e-14	-0.217499	0.200395	0.354448	4.24229	3.07482e-19	1.05067e-17
Tet2	2.22437	15.1064	2.24453	9.04209	2.30166	11.2087	2.72338	6.12801	2.76461	4.08943e-17	8.53213e-16	-0.741585	1.16495e-05	0.000112588	2.28457	3.21788e-15	5.19236e-14
Trim30a	23.8798	161.693	14.8322	127.252	14.4807	164.224	10.698	108.359	2.75991	5.54771e-19	1.6269e-17	-0.346361	0.00734144	0.0277017	3.50112	2.30672e-21	1.11664e-19
Gsap	4.71248	31.9254	4.27586	25.4577	6.7897	46.8214	3.98567	31.6211	2.75374	2.11478e-19	6.70712e-18	-0.327764	0.00682522	0.0261653	2.78376	6.05904e-20	2.35471e-18
Etv6	3.22871	21.6845	8.03958	29.497	4.24995	16.1019	8.95117	19.2062	2.74684	1.7405e-18	4.71989e-17	0.441801	0.000964137	0.00517819	1.91535	6.50073e-15	1.01197e-13
Nfkb1	4.74343	31.6333	4.45983	36.2924	4.74012	24.0277	3.5095	26.668	2.74074	3.38919e-21	1.51443e-19	0.198767	0.0461879	0.118967	2.34233	1.43564e-19	5.16128e-18
Ggct	2.13658	14.303	2.20997	7.69319	1.76799	20.4204	1.90128	7.00506	2.73869	1.16375e-15	1.92279e-14	-0.893474	3.24412e-06	3.6989e-05	3.52238	1.4669e-18	4.28311e-17
Trim36	1.48321	9.8841	2.15527	4.95019	1.22491	8.58201	0.924293	2.82565	2.7339	1.52399e-13	1.78939e-12	-0.997589	1.50411e-05	0.000140805	2.80558	8.47372e-14	1.12871e-12
Frmd6	0.599384	3.91726	0.797115	3.24332	1.33558	1.55471	0.581112	0.877996	2.72483	1.16218e-09	7.56307e-09	-0.274583	0.317682	0.489428	0.214778	0.459937	0.543724
Plagl2	7.86986	51.7816	6.81011	53.8265	8.20883	37.7297	5.23088	34.5805	2.71871	7.39654e-24	6.32834e-22	0.0560095	0.473904	0.638564	2.20027	1.35364e-21	6.7298e-20
Ctrl	0.306495	1.95057	0.266177	1.35741	0.129463	1.61375	0.305659	0.730323	2.71809	0.000588437	0.00138773	-0.531507	0.366316	0.538137	3.48851	9.88314e-05	0.000297464
Ncoa7	2.49074	16.3914	1.72357	13.1548	1.77245	16.0622	1.94142	8.57204	2.70921	4.72935e-17	9.70219e-16	-0.318431	0.0259339	0.076053	3.17341	1.26422e-18	3.73079e-17
Msantd3	0.364023	2.45088	0.896319	4.39708	1.37401	4.15046	1.36654	7.46012	2.70451	6.51267e-09	3.76732e-08	0.84773	0.00248814	0.0113617	1.60179	7.82451e-07	3.53786e-06
Spred1	2.82829	18.5094	3.74149	17.0946	3.92277	11.2976	1.59327	6.11768	2.70243	1.22761e-10	9.19205e-10	-0.117751	0.639849	0.774173	1.52621	2.9624e-06	1.20162e-05
Dhx58	17.8894	115.898	22.412	106.93	10.8492	102.372	23.2501	85.9578	2.69746	3.57719e-19	1.09065e-17	-0.116739	0.315154	0.487069	3.23485	5.93748e-21	2.70793e-19
Rbpms	0.884879	5.7522	1.27067	4.83332	0.702263	6.45356	1.0837	5.07993	2.68658	1.61887e-10	1.18642e-09	-0.247646	0.31226	0.484841	3.22974	2.79436e-12	2.95698e-11
Rnf24	0.774541	4.9736	0.699244	2.86002	0.743177	5.68941	0.736773	2.62163	2.68558	6.88863e-15	9.82297e-14	-0.797988	3.71757e-05	0.000307808	2.92834	4.64251e-16	8.52741e-15
Usb1	30.1938	194.01	32.5954	126.789	30.2766	200.421	36.0449	117.816	2.68378	7.51268e-26	1.13586e-23	-0.613595	3.5877e-10	1.05312e-08	2.72515	4.27192e-26	7.36707e-24
Aldh1b1	5.47069	35.1469	8.9831	33.7163	4.75532	26.9109	6.73539	15.6273	2.67843	6.78325e-17	1.34411e-15	-0.0626355	0.646145	0.778973	2.49702	3.79485e-16	7.15961e-15
Slc25a22	8.31266	52.9061	7.10216	46.3214	9.60138	49.8993	7.11299	30.498	2.67539	3.58145e-20	1.29601e-18	-0.191892	0.0726551	0.168806	2.37988	4.17028e-19	1.37807e-17
Rcan1	4.45913	28.2934	3.19707	49.6531	8.20074	22.3579	2.88797	37.3754	2.67492	9.11773e-20	3.06806e-18	0.81063	1.26857e-08	2.69253e-07	1.44578	1.02275e-13	1.34223e-12
Kctd14	0.461796	2.94421	0.227535	3.77935	0.165382	0.692552	0.0652298	1.35482	2.67179	1.21018e-08	6.72206e-08	0.362995	0.211747	0.368639	2.11978	3.90774e-05	0.000127226
Fam208b	1.15137	7.26843	1.56206	5.04611	1.22451	3.91201	0.846217	1.52731	2.66601	1.40669e-14	1.90967e-13	-0.528188	0.00382221	0.0161137	1.67071	4.59847e-10	3.50749e-09
Gprc5c	0.952012	6.03111	1.35763	3.85267	0.094487	1.50802	0.307981	0.639826	2.66083	7.87402e-10	5.28301e-09	-0.646876	0.0223774	0.0677585	3.92492	2.95591e-10	2.32865e-09
Adap2	16.8942	106.145	15.3293	96.0383	18.5118	72.0125	18.0355	51.1128	2.65292	3.23427e-19	9.97113e-18	-0.146615	0.198036	0.351573	1.95868	4.61395e-16	8.50152e-15
Wdr59	1.27036	7.97853	1.54182	7.16729	1.10563	6.24407	1.27833	5.11593	2.64671	1.35368e-16	2.56711e-15	-0.156648	0.258769	0.426678	2.50243	5.43424e-16	9.78429e-15
Rcn1	2.43496	15.2341	2.67808	5.84619	1.89022	9.55653	1.45056	2.89257	2.64067	2.62008e-12	2.59819e-11	-1.3829	5.08025e-07	7.10655e-06	2.32806	5.72194e-11	5.05629e-10
Hivep1	1.30139	8.13682	1.16692	4.38006	0.962254	5.24358	1.5033	2.43423	2.63863	4.00196e-15	5.98505e-14	-0.895986	5.60441e-06	5.94197e-05	2.45638	3.44624e-14	4.83921e-13
Vasp	11.4829	71.3308	12.6004	54.8645	12.0878	93.8554	19.9859	77.993	2.6344	8.78821e-19	2.49988e-17	-0.379676	0.00261469	0.011803	2.95817	3.29504e-20	1.34471e-18
Parp12	15.0166	93.0806	8.44533	80.8419	10.9245	100.249	7.50855	58.8291	2.63217	5.58977e-19	1.63213e-17	-0.203836	0.0843776	0.188976	3.19528	5.45434e-21	2.50832e-19
Slc31a2	19.7044	122.323	18.2171	85.3259	30.7808	200.825	39.1041	139.847	2.63096	1.77762e-23	1.38523e-21	-0.519711	2.9182e-07	4.32325e-06	2.7062	4.49127e-24	4.15203e-22
Mcoln2	20.6847	127.712	18.5953	177.022	24.3886	90.2276	13.3402	116.413	2.6267	1.22576e-22	7.60038e-21	0.470507	4.52071e-06	4.97369e-05	1.88631	4.27336e-19	1.40372e-17
Ifi35	29.2605	180.315	20.9054	140.037	21.5932	170.349	18.5334	108.246	2.62356	5.4209e-21	2.34629e-19	-0.365433	0.000667176	0.00375602	2.97857	2.58072e-22	1.53137e-20
Cst7	10.9048	66.9917	11.5544	30.7782	13.2661	92.0008	12.8386	39.8097	2.62069	1.70465e-20	6.62474e-19	-1.12109	6.90628e-12	3.00097e-10	2.79221	1.27359e-21	6.36047e-20
Plk2	25.8905	157.778	6.60881	14.2145	40.1054	125.383	4.23396	7.5958	2.60867	1.27333e-21	6.30781e-20	-3.47476	2.49604e-24	3.52685e-21	1.64436	9.50941e-17	2.00679e-15
Zc3hav1	11.746	71.6396	17.0325	67.1703	10.5201	55.3388	13.8694	42.7063	2.60649	3.23641e-23	2.35002e-21	-0.0931152	0.247375	0.412594	2.39439	2.69486e-22	1.58208e-20
3110001I22Rik	1.6926	10.1615	2.35851	5.74614	1.76837	6.57271	2.80854	3.71906	2.59811	1.5584e-12	1.60064e-11	-0.824846	0.000270535	0.00172695	1.89659	1.13251e-09	8.14829e-09
Pnp	41.9978	254.162	30.0271	166.27	38.6662	265.543	30.6296	120.539	2.59724	4.32582e-24	3.97868e-22	-0.612446	5.08794e-09	1.18722e-07	2.77977	7.58358e-25	8.71875e-23
Cdyl2	1.04923	6.30143	1.26993	2.83562	1.39764	5.85803	1.41287	2.06278	2.59398	2.00213e-15	3.19328e-14	-1.1486	4.28572e-08	7.97665e-07	2.06953	1.76462e-13	2.23094e-12
Tpst1	7.55101	45.5279	5.25065	54.1635	5.95713	38.2988	5.05655	30.7433	2.59276	1.81319e-21	8.70097e-20	0.249372	0.00863195	0.0317252	2.684	8.35875e-22	4.29095e-20
Mapkbp1	0.829167	5.06842	1.03295	6.66128	0.947131	7.04644	1.54939	6.41736	2.59154	3.60631e-16	6.38889e-15	0.393036	0.00697563	0.0266282	2.89001	7.69924e-18	2.00416e-16
Marco	1.08351	6.45888	1.61935	2.62879	25.8996	164.108	37.6591	78.126	2.58782	1.82357e-13	2.11861e-12	-1.30001	7.43439e-08	1.29218e-06	2.66336	2.7067e-19	9.33559e-18
1110038F14Rik	15.2114	91.1143	19.4763	41.0077	16.6608	74.9259	17.6603	36.8498	2.58367	6.26974e-21	2.65131e-19	-1.1516	1.36212e-12	7.05811e-11	2.16982	3.51847e-19	1.18394e-17
Clec2d	2.79756	16.8126	2.61555	14.7746	2.85607	14.7504	2.61573	9.46504	2.57877	6.59736e-11	5.16786e-10	-0.19328	0.398894	0.568957	2.37086	2.57958e-10	2.05863e-09
Ampd3	6.23727	37.0967	4.596	22.9279	9.9125	50.6436	6.84555	27.7635	2.57494	5.25521e-20	1.85903e-18	-0.694864	2.1551e-07	3.31741e-06	2.35255	2.0918e-19	7.32928e-18
Car13	15.0723	89.8003	12.0623	93.051	11.5364	71.3818	7.38479	58.9115	2.57426	2.99144e-23	2.18652e-21	0.0506122	0.516762	0.67505	2.62769	2.02614e-23	1.6443e-21
Zcchc2	1.34996	8.02411	1.17189	4.0119	1.17925	4.21469	1.08797	2.02563	2.57106	1.57103e-15	2.55367e-14	-1.00052	3.67561e-07	5.32385e-06	1.83808	5.47891e-12	5.55797e-11
Slc25a37	3.13642	18.6131	3.0782	10.5065	3.35184	18.2078	3.71828	10.2544	2.57062	9.90513e-19	2.77469e-17	-0.822567	6.59324e-08	1.15875e-06	2.4411	2.14134e-18	6.09123e-17
Fam46a	3.08246	18.32	2.03675	17.6218	1.80138	12.1895	2.25245	9.15649	2.56668	2.05508e-19	6.59359e-18	-0.0567748	0.593663	0.738108	2.75604	7.8633e-20	2.95195e-18
Dyrk2	1.10757	6.57136	0.895092	3.46316	0.691716	4.56632	1.02012	2.43699	2.56646	4.43278e-11	3.56074e-10	-0.920429	0.0003744	0.00229188	2.7401	2.8095e-11	2.56693e-10
Nfkbib	18.2789	108.045	15.8653	122.211	15.9415	109.033	16.1648	124.658	2.56549	6.0479e-23	4.09514e-21	0.177325	0.0324241	0.0905299	2.7728	7.65348e-24	6.75772e-22
Cebpd	9.85383	58.3315	7.18468	25.8739	11.9412	73.1932	12.8398	31.8704	2.5643	5.53678e-20	1.95238e-18	-1.17366	5.3779e-12	2.43262e-10	2.61664	1.78524e-20	7.52048e-19
Spint2	0.422486	2.45548	0.278854	3.25348	1.00701	7.26793	1.13627	6.28228	2.56241	1.69319e-07	7.66835e-07	0.419009	0.16476	0.309418	2.85132	1.35911e-10	1.13812e-09
Gm21188	2.0484	12.2064	1.6589	8.49748	3.17065	19.9113	4.90625	16.0506	2.56174	2.03707e-16	3.71623e-15	-0.517559	0.000584292	0.00336051	2.65107	9.72062e-18	2.44946e-16
5730508B09Rik	5.43467	32.2301	2.0635	12.0974	2.36374	17.5994	1.0509	5.16337	2.56106	1.85145e-13	2.14874e-12	-1.4223	2.78642e-08	5.4528e-07	2.89636	5.39314e-14	7.38512e-13
Acsl1	11.2116	65.8542	12.6343	37.2833	13.6593	91.0694	9.89216	42.2237	2.55493	9.83309e-22	5.0952e-20	-0.820117	4.84999e-10	1.37962e-08	2.73697	1.17965e-22	7.39759e-21
Mitf	2.10184	12.2742	0.83879	6.36446	2.82649	11.84	0.728804	4.23597	2.55088	4.43223e-16	7.72804e-15	-0.944859	3.53238e-07	5.12986e-06	2.06318	3.10059e-14	4.39297e-13
Il20rb	0.708554	4.1412	0.933138	1.52856	0.812916	4.81991	0.651753	1.63945	2.54968	1.09874e-10	8.28898e-10	-1.4381	2.26434e-06	2.67862e-05	2.54209	3.56833e-11	3.215e-10
Ccdc173	0.372878	2.19656	0.71837	1.72077	0.300871	1.46834	0.720348	1.33098	2.54899	4.20743e-07	1.784e-06	-0.36045	0.289588	0.461433	2.26803	4.13962e-06	1.62884e-05
Fndc3a	8.93976	52.2386	11.1388	50.6256	8.31384	39.908	10.2025	28.3638	2.54615	8.17005e-20	2.76604e-18	-0.0463725	0.656027	0.786932	2.26138	1.45621e-18	4.27451e-17
Gpr126	0.319148	1.86929	0.293193	1.11738	0.811197	2.56038	0.385242	1.16332	2.54205	6.88664e-10	4.64028e-09	-0.732375	0.00690764	0.026417	1.66504	2.00733e-07	1.00463e-06
Kremen1	3.32091	19.3026	4.45864	13.9104	3.79692	12.8566	4.62868	8.36781	2.54083	9.61354e-20	3.20558e-18	-0.474428	7.25989e-05	0.000549194	1.7577	7.10319e-16	1.26448e-14
Ppp4r2	0.954552	5.62004	0.921831	3.51219	0.87247	6.54217	0.785717	3.30067	2.5394	1.98302e-12	2.00794e-11	-0.680764	0.00163654	0.00803136	2.88978	6.11455e-14	8.32137e-13
Jarid2	2.18108	12.6239	5.53206	20.6854	2.13001	10.4462	5.28419	13.5406	2.53885	1.42333e-17	3.20057e-16	0.70955	2.07648e-06	2.46697e-05	2.29581	1.28518e-16	2.65627e-15
Ccnj	1.46424	8.4745	1.24422	7.34057	1.10316	7.07798	1.18205	3.50263	2.52779	8.35407e-13	8.89998e-12	-0.208869	0.269747	0.439893	2.66406	3.02305e-13	3.71553e-12
Igsf6	46.9473	270.392	38.9535	192.614	61.1583	406.219	47.7399	266.752	2.52693	3.35134e-21	1.50859e-19	-0.489594	1.10797e-05	0.000107837	2.73137	3.89156e-22	2.21273e-20
Fam20c	53.2789	306.918	45.3279	146.168	69.9317	413.275	29.9698	222.123	2.52666	3.94927e-23	2.81214e-21	-1.07001	7.45465e-14	5.30819e-12	2.56313	2.3756e-23	1.87282e-21
F11r	1.74796	10.0907	2.28943	17.7406	0.806935	4.64415	1.54673	5.54248	2.52248	8.62383e-13	9.16085e-12	0.813014	0.000100102	0.000719759	2.52325	9.7729e-12	9.5539e-11
Sema4c	0.592931	3.38566	0.957306	16.6066	0.516055	0.597666	0.300624	3.14591	2.51909	1.70397e-10	1.24548e-09	2.28484	2.24042e-11	8.89478e-10	0.205934	0.50864	0.59087
Gstt1	0.655901	3.73766	0.560057	3.9888	0.118597	3.71528	0	3.33178	2.51903	6.6072e-07	2.6893e-06	0.0667686	0.838793	0.912911	4.90511	1.8393e-10	1.50373e-09
Fcgr1	24.9315	142.821	41.8914	159.585	17.9212	77.0294	22.0025	77.4155	2.5188	4.55291e-20	1.62098e-18	0.159437	0.121724	0.248744	2.10349	5.07038e-18	1.36492e-16
Oas1b	1.47385	8.53356	0.558027	8.523	0.591306	9.46836	0.775496	8.59154	2.51635	2.85088e-10	2.01981e-09	0.00231715	0.992113	0.998992	3.97899	5.80365e-14	7.92759e-13
Trim12a	5.63901	32.4005	4.14168	20.9005	3.08134	32.9116	3.4464	17.2769	2.51512	1.13635e-15	1.88317e-14	-0.634185	0.000146136	0.000999941	3.41641	1.43098e-18	4.21166e-17
Cybb	70.5686	403.387	51.6133	205.426	75.3614	496.198	49.4598	229.861	2.51512	1.51082e-19	4.91886e-18	-0.973905	6.57764e-10	1.81494e-08	2.71884	2.19804e-20	9.15461e-19
Daam1	1.28593	7.33688	1.29954	7.06373	1.18854	3.98993	1.33228	3.24568	2.51496	1.4712e-16	2.76151e-15	-0.057933	0.661638	0.791599	1.74159	1.22841e-12	1.37088e-11
Btla	0.340515	1.89893	0.0588412	1.91199	0.863377	2.23797	0.450987	1.17282	2.50854	4.83945e-06	1.68975e-05	0.0121703	0.974545	0.989518	1.37035	0.00113297	0.00274524
Kdr	1.00096	5.60799	3.50473	2.68079	0.737291	2.60354	2.05748	0.781605	2.5056	9.31794e-13	9.82255e-12	-1.06347	6.00896e-06	6.30427e-05	1.822	2.1162e-09	1.45488e-08
Igf2bp2	4.61659	26.102	3.22322	7.07384	2.94058	10.3657	1.00298	2.92474	2.50553	7.02695e-16	1.19871e-14	-1.88662	5.00159e-13	2.80216e-11	1.81242	3.15049e-12	3.30846e-11
Rras2	0.889702	5.11377	0.669285	3.69293	0.497523	1.89261	0.511846	0.72464	2.5044	3.32976e-06	1.19631e-05	-0.475288	0.234465	0.397205	1.97115	0.000329729	0.000895476
Parp8	3.96487	22.4791	7.22453	24.3457	2.53489	19.9595	8.21371	19.6107	2.50432	5.93141e-19	1.72276e-17	0.114517	0.287003	0.458549	2.9714	1.29221e-20	5.55373e-19
Ier3	23.4305	132.915	60.4913	405.608	17.4265	121.769	79.7253	400.007	2.50262	7.12653e-22	3.79978e-20	1.60846	1.01477e-17	2.11321e-15	2.80741	4.49717e-23	3.12171e-21
Mgat4a	3.81066	21.405	5.34882	10.1087	3.25964	14.1153	5.18086	5.83197	2.49217	2.7313e-18	7.07638e-17	-1.08514	4.6328e-10	1.32467e-08	2.11298	1.72252e-16	3.48834e-15
Rin2	10.3077	57.828	8.21487	46.0707	23.3814	55.4058	11.4647	34.7889	2.4902	3.97016e-18	9.89134e-17	-0.33004	0.00864709	0.0317492	1.24495	2.81734e-11	2.57196e-10
9330175E14Rik	0.564366	3.19042	0.349102	2.31018	0.421844	3.24421	0.172144	1.53653	2.48718	4.12816e-06	1.45707e-05	-0.489232	0.213896	0.371716	2.93963	2.80979e-07	1.36974e-06
Gcnt2	0.352251	1.95521	0.79867	6.9876	0.456823	1.62588	1.2094	2.20675	2.48455	2.5898e-10	1.84649e-09	1.83011	2.68616e-09	6.53022e-08	1.81479	4.29635e-08	2.39852e-07
Tmem171	17.047	95.0407	9.7492	39.979	20.5617	51.6915	10.3116	20.5193	2.47837	1.58588e-20	6.18491e-19	-1.24915	2.20398e-13	1.34394e-11	1.32761	7.60646e-14	1.02008e-12
Snord53	0.642958	3.97489	0.879925	3.04112	1.43069	2.19554	1.17251	1.71517	2.47719	0.00435628	0.00867075	-0.309028	0.630004	0.766294	0.537669	0.451117	0.534971
Mapkapk2	21.7412	121.107	17.2352	70.998	17.2095	112.461	11.8653	50.4311	2.47634	3.0018e-16	5.34368e-15	-0.769335	6.2414e-06	6.52332e-05	2.70548	3.73927e-17	8.43973e-16
1600014C10Rik	5.99147	33.1947	5.74009	26.6219	6.44691	43.2099	11.6494	28.4232	2.46841	8.0121e-21	3.32442e-19	-0.318741	0.00150517	0.00748241	2.74733	3.05349e-22	1.75528e-20
Sp110	8.72388	48.3186	5.79927	33.1803	5.61361	39.9737	3.96045	22.4089	2.46778	7.3242e-18	1.74594e-16	-0.543427	7.78982e-05	0.00058527	2.82597	3.93342e-19	1.31158e-17
Aff1	3.44823	19.0662	3.89746	20.4845	4.6513	14.0806	4.72951	10.7649	2.4648	3.63078e-21	1.61584e-19	0.103547	0.249363	0.415241	1.59844	1.3168e-16	2.71654e-15
4933430I17Rik	0.898492	4.96854	0.400415	2.13381	0.868836	6.8154	0.735887	1.49401	2.46206	2.7942e-09	1.70857e-08	-1.21274	0.000111878	0.000794081	2.95226	2.50168e-11	2.31366e-10
Tmem176a	4.3517	24.0145	5.64338	11.1349	2.28456	13.1754	2.55051	5.195	2.46067	9.33055e-12	8.43417e-11	-1.11539	1.13072e-05	0.000109664	2.52469	2.10288e-11	1.9736e-10
Apobec3	18.7138	102.918	12.3418	96.7433	11.2502	71.8748	11.978	56.8091	2.45947	1.28494e-21	6.3312e-20	-0.0900756	0.300902	0.473085	2.67741	2.30968e-22	1.393e-20
Stat1	18.1568	99.8277	12.6406	99.4953	13.18	126.45	13.646	99.6368	2.45945	1.03638e-19	3.44532e-18	-0.00520396	0.959423	0.981022	3.2616	1.12374e-22	7.08728e-21
Rnf180	2.09203	11.474	1.43555	12.6569	1.52968	7.53871	0.950276	7.90231	2.45864	5.88003e-14	7.31657e-13	0.140935	0.39043	0.560433	2.30484	4.37995e-13	5.23177e-12
Osgin2	5.06699	27.706	9.48842	19.449	6.9397	17.668	6.34249	12.6313	2.45834	3.38164e-18	8.58003e-17	-0.512681	0.000103904	0.000742613	1.34877	4.11964e-12	4.2814e-11
Dtx2	4.59388	25.1447	6.77099	49.0581	5.16447	32.9422	8.60824	74.1328	2.45726	1.40165e-19	4.5905e-18	0.961948	9.55822e-11	3.27621e-09	2.67552	6.03124e-21	2.73937e-19
Pilrb1	1.92842	10.4773	2.21032	4.11179	5.23852	29.2102	6.06525	16.0492	2.45602	1.13547e-10	8.54855e-10	-1.34273	3.48104e-06	3.93649e-05	2.48508	1.47827e-12	1.6169e-11
Myo10	0.7914	4.32899	0.542512	4.3559	0.549342	1.49035	0.330982	1.24639	2.45573	2.2812e-14	2.99378e-13	0.00594335	0.969932	0.986922	1.43829	1.13038e-08	6.95041e-08
Usp12	3.53941	19.4142	2.57409	15.9286	3.37394	16.9225	3.46093	7.80646	2.45413	3.34946e-18	8.51798e-17	-0.286635	0.0166707	0.0539468	2.32836	9.94636e-18	2.49318e-16
Slc11a2	7.67732	42.0743	7.94733	37.3914	9.20404	39.3572	8.61908	32.8751	2.45374	1.78221e-23	1.38523e-21	-0.170259	0.0268739	0.0781163	2.09576	7.08651e-22	3.65485e-20
Bco2	0.790985	4.37928	0.755011	1.8855	0.668012	2.98	1.31351	1.38857	2.45267	1.91847e-08	1.02688e-07	-1.22622	0.000307964	0.00193125	2.1584	2.48815e-07	1.22542e-06
Orai2	3.92804	21.4698	5.80908	31.5806	4.483	26.6922	6.11198	32.728	2.45127	9.33011e-18	2.1725e-16	0.556441	3.95092e-05	0.000325421	2.57136	1.25629e-18	3.71734e-17
Hck	35.324	192.287	34.1091	153.897	38.8447	204.676	38.1662	156.624	2.44544	1.19993e-23	9.73793e-22	-0.321403	0.000123789	0.000861447	2.39725	1.61966e-23	1.34408e-21
Ezr	20.5063	111.581	42.1229	164.759	31.9567	91.0278	30.1677	66.5103	2.4452	1.77184e-21	8.53963e-20	0.561588	4.49143e-07	6.37084e-06	1.50935	2.26839e-16	4.51102e-15
Hk2	4.53172	24.5959	3.91432	46.2402	5.69328	17.9511	5.55413	33.1503	2.43809	9.98411e-21	4.06622e-19	0.909739	6.50235e-11	2.33008e-09	1.65678	1.13946e-16	2.38638e-15
Mthfr	5.09731	27.5362	3.04811	22.3867	3.72795	26.5459	3.90181	15.2623	2.433	8.26219e-17	1.61398e-15	-0.299938	0.0261796	0.0766087	2.83678	2.2713e-18	6.41134e-17
Plscr1	6.42785	34.6241	4.19717	16.4116	2.85841	10.887	1.67352	7.22602	2.42786	1.49095e-17	3.33784e-16	-1.07617	1.26451e-09	3.31505e-08	1.9242	3.29339e-14	4.65417e-13
Il18	12.1758	65.3967	14.4166	32.5027	8.84429	52.6885	15.0043	21.5784	2.42308	5.68375e-13	6.14412e-12	-1.01707	6.39888e-06	6.6564e-05	2.56714	1.91736e-13	2.41574e-12
Whamm	1.40569	7.5484	1.01348	5.51134	1.10118	6.54084	1.11378	4.01453	2.42215	2.15028e-13	2.47215e-12	-0.455877	0.0121732	0.0419339	2.57268	5.85154e-14	7.98312e-13
6330407A03Rik	0.54026	2.8985	1.29232	2.86797	0.630838	1.84864	1.31964	2.1396	2.42156	4.86702e-07	2.03783e-06	-0.0117527	0.970893	0.987535	1.52906	0.000226365	0.000636372
Myd88	39.4776	211.037	33.1637	199.741	42.8048	214.608	41.1009	157.386	2.42013	4.16951e-23	2.94993e-21	-0.0795146	0.296519	0.468538	2.32544	9.45557e-23	6.13889e-21
Trim25	16.6967	89.0414	38.1578	114.007	14.6489	77.7846	29.668	73.6072	2.4148	5.53659e-22	3.02512e-20	0.356182	0.000166436	0.00112146	2.4084	5.7572e-22	3.07299e-20
Nrp2	15.278	81.0282	16.1937	63.6811	21.9563	82.1235	13.9374	56.7328	2.40759	4.0273e-22	2.25395e-20	-0.347893	0.000198097	0.00131079	1.90317	1.22193e-19	4.42179e-18
Perm1	0.503425	2.66003	1.58719	2.64446	0.612288	2.90751	4.26549	4.02101	2.40688	6.99949e-09	4.03202e-08	-0.0140617	0.956376	0.979267	2.23371	7.28648e-09	4.60864e-08
Foxp1	7.29976	38.6086	9.20865	40.8433	7.93544	21.9585	6.06444	24.1577	2.40325	1.36771e-21	6.70909e-20	0.0807476	0.344446	0.516951	1.46834	3.26123e-16	6.21662e-15
Pilra	2.69771	14.2226	3.13029	5.47076	7.12479	46.3006	6.16394	19.4492	2.40011	7.00048e-17	1.38466e-15	-1.37341	1.99622e-11	7.98272e-10	2.69888	1.50021e-19	5.3759e-18
Ccdc86	11.7637	61.9644	11.3134	44.0042	11.5848	57.1626	9.62406	34.1315	2.39922	1.68109e-21	8.17367e-20	-0.494489	2.71299e-06	3.15857e-05	2.30214	3.84928e-21	1.81558e-19
Slc30a4	0.951028	5.0393	1.44583	6.32797	0.563104	1.43797	0.203541	0.707066	2.39861	3.09147e-09	1.87682e-08	0.319666	0.218917	0.378238	1.32766	0.000174572	0.00050202
Klf6	42.188	222.14	34.788	69.0582	49.2835	150.158	35.8059	40.3716	2.39657	1.19224e-22	7.43433e-21	-1.6861	8.33705e-19	2.70636e-16	1.60722	2.74139e-18	7.6406e-17
Fam102b	2.24908	11.8467	2.85079	5.0016	2.50857	11.6279	3.43947	5.56208	2.39386	9.20712e-14	1.11669e-12	-1.243	5.68767e-08	1.02239e-06	2.21334	3.37378e-13	4.12821e-12
Uba7	15.7793	82.4632	11.2882	66.4353	10.4763	68.3787	9.44768	52.9201	2.38801	1.20062e-16	2.30056e-15	-0.312304	0.021544	0.0657581	2.70917	7.15309e-18	1.88422e-16
Tapbpl	6.9357	36.1904	5.14128	26.159	6.14977	39.0825	5.95439	21.7443	2.3817	1.15827e-16	2.22714e-15	-0.468458	0.00088621	0.00482286	2.67006	5.41629e-18	1.45096e-16
Lphn2	2.28204	11.9111	3.24994	18.7442	1.82282	14.1672	1.9979	17.0988	2.38124	7.94156e-15	1.11657e-13	0.651875	0.000103954	0.000742613	2.96107	3.63272e-17	8.21606e-16
Mrpl52	45.5996	237.861	61.8212	262.901	63.5382	218.442	76.1702	199.947	2.37771	2.51165e-16	4.51483e-15	0.141848	0.278206	0.449569	1.78111	1.22867e-13	1.58978e-12
Gda	2.94029	15.2891	5.45659	20.9029	10.4398	21.9462	9.59751	25.4736	2.37351	1.13907e-17	2.62431e-16	0.448461	0.000420645	0.00253006	1.07152	2.18469e-10	1.76518e-09
Sqstm1	335.347	1732.22	385.385	1206.03	326.54	2825.35	385.452	1691.16	2.36892	8.49463e-23	5.45088e-21	-0.522301	1.87547e-07	2.9278e-06	3.11302	1.0193e-25	1.52669e-23
March5	14.2099	73.3774	9.69005	53.9567	11.1353	60.4217	8.04114	28.0656	2.36867	1.19766e-15	1.96704e-14	-0.444386	0.00367163	0.0156041	2.44036	6.23611e-16	1.11734e-14
Gpd2	6.8271	35.2069	18.2242	28.5442	7.681	35.0406	12.7876	25.4352	2.36814	1.0112e-22	6.37753e-21	-0.303127	0.000387181	0.0023537	2.19049	5.2615e-22	2.86065e-20
Itga4	5.07679	26.2024	3.91988	17.4378	4.52935	21.4714	2.89855	11.9325	2.36711	2.23397e-20	8.56122e-19	-0.588742	6.79409e-07	9.16703e-06	2.24591	8.05684e-20	3.01435e-18
Il13ra1	5.33892	27.1971	4.22062	20.4574	5.22194	18.5613	3.02353	9.42509	2.35305	1.11622e-11	9.96744e-11	-0.417905	0.0454533	0.117514	1.82724	2.03431e-09	1.40593e-08
St6galnac4	10.6805	54.5305	32.7669	68.9193	15.2553	34.5753	18.9912	50.4946	2.35254	6.44539e-20	2.23002e-18	0.337873	0.00126902	0.00649027	1.17953	1.0905e-12	1.2244e-11
Zfp263	17.4712	88.8597	28.8707	105.676	18.6987	65.565	26.9569	70.3219	2.34949	8.91405e-19	2.52916e-17	0.249087	0.0241979	0.0721818	1.80969	4.79035e-16	8.78257e-15
B4galt5	3.56152	18.1861	10.6017	27.482	4.14871	9.01836	7.52199	15.8985	2.3488	5.63859e-19	1.64203e-17	0.594029	1.8758e-06	2.25525e-05	1.12303	3.42563e-11	3.08894e-10
Prr5l	2.39987	12.222	1.3101	10.1113	1.59835	7.9643	0.500502	5.1014	2.34861	2.20471e-14	2.90028e-13	-0.273025	0.0833452	0.187342	2.31758	5.55591e-14	7.59859e-13
Zyx	18.8361	95.6927	39.5442	85.3587	22.4887	71.4602	41.4161	65.8803	2.34574	1.07774e-21	5.50694e-20	-0.165508	0.0529433	0.132173	1.6678	5.06784e-18	1.36492e-16
Pml	6.35898	32.0447	4.29609	27.4962	4.65632	25.7453	5.85587	19.0145	2.3363	9.19358e-18	2.14978e-16	-0.221724	0.0602796	0.145836	2.46505	2.87004e-18	7.97901e-17
Slc15a3	29.967	150.828	74.8547	104.95	24.8895	107.884	73.7029	96.8487	2.33007	2.67158e-21	1.23892e-19	-0.523117	1.07406e-06	1.37681e-05	2.11552	3.21425e-20	1.3188e-18
Ubtd2	0.617129	3.10263	0.831124	1.56983	0.953598	1.85547	0.425581	0.957449	2.32251	8.04818e-10	5.3835e-09	-0.979636	0.000331553	0.00206044	0.975574	0.000432269	0.00114466
D8Ertd82e	0.696699	3.48734	1.6889	6.98341	1.64171	1.89913	0.728677	3.68315	2.32143	3.21068e-11	2.62491e-10	1.0031	1.34519e-05	0.000128211	0.212652	0.306279	0.386862
Il4ra	15.8428	79.0244	43.0837	400.33	15.5851	23.1277	37.0038	142.063	2.32073	9.05916e-15	1.26565e-13	2.33967	4.17457e-15	4.11381e-13	0.56946	0.000924079	0.00229089
Pik3r5	42.4444	211.13	39.4771	200.746	42.0527	180.284	29.2701	160.476	2.31488	5.8489e-23	3.98483e-21	-0.0728043	0.328617	0.500682	2.09996	6.56042e-22	3.39941e-20
Ccdc25	17.4031	86.5324	20.6903	64.1345	17.8092	64.8522	21.3391	38.7496	2.31394	9.50446e-20	3.17881e-18	-0.434085	9.05339e-05	0.000660425	1.86281	1.88344e-17	4.47044e-16
Slpi	5.92079	29.3407	7.59637	64.1753	12.319	131.694	24.9827	232.488	2.31245	3.70765e-16	6.54741e-15	1.12709	1.39251e-10	4.50158e-09	3.41232	2.17895e-22	1.32138e-20
Slc44a1	5.48667	27.1637	6.48095	34.6779	3.43364	24.0132	3.78172	22.6296	2.31109	2.87773e-14	3.73225e-13	0.352383	0.0261636	0.0765963	2.79988	4.64345e-16	8.52741e-15
Psmb10	53.4611	264.873	39.0844	160.974	35.1862	231.627	32.6368	109.357	2.30928	1.73988e-21	8.4224e-20	-0.719303	1.85727e-09	4.69079e-08	2.7174	3.44661e-23	2.50264e-21
Stim2	2.02461	9.9952	1.55687	5.92825	2.17977	10.2252	2.27063	4.37708	2.30833	3.81267e-10	2.65995e-09	-0.745698	0.00306463	0.013506	2.22972	4.7113e-10	3.58611e-09
Ebi3	23.9133	117.408	22.6869	148.994	26.0754	167.944	29.606	183.437	2.29541	3.37058e-22	1.91758e-20	0.343925	8.85325e-05	0.00064969	2.68559	3.44286e-24	3.27274e-22
Tmcc3	0.576022	2.83399	0.244055	0.586847	0.355748	4.58081	0.158022	0.651728	2.29337	2.08629e-11	1.77361e-10	-2.29289	4.8149e-11	1.80143e-09	3.68204	4.47004e-16	8.27782e-15
Rilpl1	0.846142	4.16164	1.38497	2.0183	1.20547	4.34134	1.26043	1.48952	2.29246	6.81861e-10	4.60287e-09	-1.06062	0.000114654	0.000810655	1.83662	1.41049e-08	8.5442e-08
Mdm2	27.728	135.784	56.2866	153.693	49.0853	122.504	75.7666	101.525	2.29237	8.41514e-22	4.38103e-20	0.178066	0.033068	0.0917598	1.31928	6.8762e-16	1.22804e-14
Oas2	9.35405	45.3211	4.70396	40.8306	3.11446	28.7868	3.88731	25.7664	2.28073	1.57308e-11	1.37033e-10	-0.151836	0.448397	0.615618	3.20869	3.0124e-14	4.28452e-13
Nmi	15.2479	74.0287	12.134	50.9615	10.528	59.3063	11.9249	33.2441	2.28053	5.37795e-17	1.08911e-15	-0.540759	9.28224e-05	0.000675779	2.4913	8.19161e-18	2.1124e-16
Prdx5	148.658	722.344	208.024	741.995	190.983	958.122	298.455	906.739	2.27918	2.75592e-20	1.02337e-18	0.0382199	0.674702	0.799601	2.32719	1.29824e-20	5.55373e-19
4930487H11Rik	0.678402	3.37802	0.532456	1.72237	0.346038	2.29167	0.176816	0.805544	2.27682	1.41331e-05	4.51743e-05	-0.968679	0.0224118	0.0678068	2.66041	5.50677e-06	2.11256e-05
Snx10	32.097	155.295	25.1377	116.972	34.786	173.165	24.0923	101.575	2.27377	2.90955e-21	1.32151e-19	-0.409608	3.235e-05	0.000271725	2.31533	1.54506e-21	7.61287e-20
Tlr6	3.89426	18.9471	4.49451	9.30693	5.73911	21.7625	5.75534	11.1317	2.27298	6.72077e-15	9.60844e-14	-1.02866	9.64406e-08	1.63756e-06	1.92053	1.21375e-13	1.57231e-12
Tap2	24.5948	118.592	24.2694	85.958	18.5937	103.102	21.3686	61.267	2.27129	7.58075e-20	2.59841e-18	-0.464821	2.8519e-05	0.000243814	2.47073	9.8441e-21	4.32866e-19
Tank	19.4615	93.8432	26.0011	56.1771	31.9473	171.279	27.6991	80.494	2.27036	1.30726e-19	4.30693e-18	-0.741853	1.72784e-08	3.53806e-07	2.42225	1.29469e-20	5.55373e-19
Chil1	0.856548	4.05019	1.11766	2.60166	7.19679	30.0165	7.5718	19.9196	2.26261	4.07524e-09	2.43126e-08	-0.666414	0.00973461	0.0348948	2.05974	5.99782e-12	6.04547e-11
Dram1	7.26613	34.8812	3.44941	14.8063	3.39183	32.9287	1.90105	13.7316	2.26071	1.7081e-16	3.15784e-15	-1.23522	1.51032e-10	4.84575e-09	3.28197	4.40868e-20	1.74404e-18
A630072M18Rik	0.917505	4.41246	1.00596	2.16748	0.679081	2.63343	0.609274	2.78906	2.25934	3.58736e-11	2.9242e-10	-1.02785	2.73835e-05	0.000235567	1.94715	1.45281e-09	1.02786e-08
Timp1	2.7342	13.0343	8.39288	238.537	2.42817	3.958	8.38783	93.6006	2.25429	3.34646e-09	2.02716e-08	4.17919	1.71955e-18	4.84063e-16	0.753115	0.021776	0.0388266
Gas7	20.0479	95.1204	18.4988	118.929	15.591	69.9137	12.5622	84.7979	2.24636	2.07881e-19	6.6504e-18	0.321857	0.00232061	0.0107255	2.16482	5.44541e-19	1.75734e-17
Prpf38a	14.6523	69.38	19.3979	49.5993	15.816	53.6639	19.8336	34.3462	2.24356	2.53265e-20	9.50779e-19	-0.485392	6.17501e-06	6.46006e-05	1.76256	8.80093e-18	2.25373e-16
Bcor	1.35641	6.417	1.90675	7.25679	1.25985	3.5195	1.00604	3.31486	2.24071	8.98012e-14	1.09036e-12	0.176758	0.255022	0.422245	1.4777	1.18102e-09	8.46972e-09
9930111J21Rik1	1.91256	9.00068	0.491148	6.53158	1.67339	7.5238	0.633857	2.85578	2.23984	1.1645e-13	1.39088e-12	-0.463213	0.0061326	0.0239849	2.17325	2.16068e-13	2.70072e-12
Plek	116.217	548.799	178.279	626.193	169.531	574.811	131.316	606.191	2.2394	5.27708e-18	1.28856e-16	0.190138	0.0914785	0.200925	1.76144	1.67759e-15	2.81108e-14
Rps6ka2	4.51762	21.2799	6.65937	14.7578	5.48416	17.1725	3.56117	7.97663	2.23867	9.18906e-16	1.54368e-14	-0.526438	0.000378396	0.00231249	1.64856	8.57136e-13	9.78305e-12
Lrch1	4.12638	19.4164	4.06028	19.6094	5.53953	15.8514	5.49806	13.7098	2.23598	6.44365e-17	1.28373e-15	0.011553	0.921127	0.961551	1.52037	3.97626e-13	4.79629e-12
Rmdn3	11.593	54.6029	12.5274	28.3863	12.8671	43.9063	14.6238	22.5031	2.23582	5.20265e-21	2.26069e-19	-0.944073	5.79642e-12	2.60061e-10	1.771	1.46475e-18	4.28311e-17
Mafk	9.64701	45.2686	9.29956	32.494	8.94463	33.3086	8.28796	16.2994	2.2351	4.36321e-17	9.06907e-16	-0.479043	0.000288472	0.00182561	1.89632	2.26533e-15	3.71507e-14
Gm10941	0.736535	3.51658	1.86604	5.14761	1.03653	2.36575	1.54921	3.17092	2.23079	5.48457e-06	1.90006e-05	0.537665	0.109919	0.231241	1.17223	0.00417758	0.00888571
Gtpbp2	6.55889	30.7232	7.06818	15.977	5.27907	22.7126	6.50337	9.47493	2.22593	2.79361e-16	4.98917e-15	-0.945115	3.26273e-08	6.25187e-07	2.11099	1.18923e-15	2.04767e-14
Rhoc	14.5738	68.3465	15.4946	43.645	18.2693	48.7108	16.6408	27.6514	2.22541	1.41876e-16	2.66762e-15	-0.649129	9.79162e-06	9.64911e-05	1.41833	4.41489e-12	4.56247e-11
Gm5434	1.43241	6.72748	1.17694	5.43238	1.74362	6.11704	1.50211	4.71921	2.2204	4.87107e-10	3.34341e-09	-0.313264	0.160035	0.303125	1.80619	1.27151e-08	7.73206e-08
Atp10a	1.24383	5.73795	1.10262	4.6517	1.68714	7.21597	1.34138	3.7994	2.21285	3.05773e-12	3.00786e-11	-0.3043	0.0931178	0.203751	2.09866	2.97991e-12	3.1473e-11
Ppfibp1	9.40165	43.5952	12.8407	55.8341	13.044	40.2963	10.8633	47.3313	2.21275	1.19628e-18	3.30082e-17	0.355668	0.00131487	0.00668768	1.62649	1.57805e-15	2.67131e-14
Tapbp	95.1495	437.955	83.1609	352.309	77.1606	385.453	89.3584	279.035	2.20277	2.34202e-23	1.75009e-21	-0.314113	7.55652e-05	0.00057046	2.32055	6.27557e-24	5.58576e-22
Spryd7	14.4485	66.2089	10.1239	18.9736	17.436	72.6898	5.02526	14.9156	2.19501	6.14862e-19	1.78116e-17	-1.80197	8.8043e-17	1.38819e-14	2.05842	2.23707e-18	6.3309e-17
Slamf9	7.30723	33.3412	7.0794	9.40895	25.788	69.4993	21.0711	22.688	2.19026	2.48879e-16	4.48836e-15	-1.81269	3.0822e-14	2.4468e-12	1.42931	4.53552e-13	5.40589e-12
Adar	8.51282	38.789	6.9052	35.2936	6.26903	38.3204	7.97404	29.6492	2.18892	2.5718e-18	6.77444e-17	-0.136566	0.192282	0.344124	2.60907	3.46701e-20	1.40682e-18
6530402F18Rik	0.670944	3.08845	0.483563	4.73018	1.02528	10.4924	1.51428	11.8955	2.18862	9.48149e-09	5.32556e-08	0.616024	0.0126536	0.0433099	3.38406	3.3211e-14	4.68733e-13
Grap	5.54623	25.2149	8.52827	12.5088	1.88963	8.02941	2.42901	3.46297	2.18425	1.84979e-12	1.87796e-11	-1.00663	3.85264e-06	4.31691e-05	2.09087	8.00833e-11	6.93783e-10
Socs7	0.947234	4.30668	0.572882	2.06742	0.742937	2.1107	0.687968	1.14059	2.18351	1.76502e-12	1.7971e-11	-1.0582	1.7188e-06	2.08318e-05	1.50911	8.4629e-09	5.3071e-08
Wfdc21	4.31801	19.6315	3.98514	11.4267	48.038	254.453	45.3555	134.496	2.18135	1.46176e-09	9.36356e-09	-0.793391	0.00144186	0.00721389	2.40343	8.23194e-15	1.25853e-13
Zbtb5	2.00816	9.11349	1.68396	6.96725	1.56846	6.13351	1.88808	3.84737	2.18084	2.39596e-15	3.75629e-14	-0.385072	0.00645248	0.0250402	1.96946	3.84089e-14	5.34162e-13
Kdm4a	2.7593	12.5368	2.85187	14.8205	1.96839	16.8351	3.26862	14.0617	2.18072	1.3504e-14	1.83777e-13	0.241735	0.0894525	0.197339	3.08305	2.71246e-18	7.57908e-17
Marcks	11.3375	51.4743	9.26724	51.1663	4.90426	24.9864	3.90223	24.3014	2.17942	7.08378e-13	7.57593e-12	-0.0107185	0.949155	0.974677	2.34467	3.43414e-13	4.19741e-12
AI607873	59.0738	267.325	32.0795	203.697	42.5942	177.986	13.5246	96.3359	2.17837	3.48949e-17	7.33591e-16	-0.392647	0.00180276	0.00870006	2.06265	1.39471e-16	2.85593e-15
Maml2	0.988486	4.46636	1.83022	2.79667	0.631256	3.55597	1.07588	1.813	2.17627	6.47783e-15	9.32148e-14	-0.675356	3.14618e-05	0.000265072	2.48755	4.53654e-16	8.3869e-15
Stk38l	0.811571	3.65439	0.860598	1.24735	0.620888	2.6901	0.409825	0.688358	2.17539	1.88784e-09	1.18995e-08	-1.55868	7.70057e-07	1.0277e-05	2.10262	4.54473e-09	2.97334e-08
Mob3b	0.556035	2.54515	0.817837	2.91113	0.75198	1.76868	1.16137	2.05471	2.17507	7.51176e-11	5.82623e-10	0.19408	0.322807	0.494973	1.23325	1.93786e-06	8.09849e-06
Rnf135	7.85291	35.1386	6.48561	24.3977	7.38931	36.08	9.16621	25.0367	2.16247	4.62124e-18	1.14617e-16	-0.527623	1.85962e-05	0.000167822	2.28256	8.15481e-19	2.5141e-17
Cd44	60.6301	271.39	138.098	253.849	90.106	300.972	122.995	241.558	2.16202	5.08422e-23	3.50716e-21	-0.0964948	0.170588	0.316593	1.73974	1.19604e-20	5.21768e-19
Mov10	5.29223	23.7058	2.77526	16.249	3.29129	22.6662	2.38574	11.2044	2.1613	1.74126e-14	2.32105e-13	-0.54576	0.000633584	0.00358793	2.78141	5.8939e-17	1.28053e-15
Tmem229b	7.75277	34.5986	5.84881	20.1491	5.49919	30.5947	5.53934	12.1649	2.16006	2.47833e-18	6.57533e-17	-0.779988	2.26278e-08	4.49987e-07	2.47494	9.64819e-20	3.54957e-18
Ppfibp2	1.59639	7.18397	1.2764	2.75071	2.53362	28.6995	4.15093	10.9629	2.15818	1.25312e-12	1.29865e-11	-1.38428	1.19064e-08	2.54672e-07	3.49958	1.14893e-18	3.418e-17
Dennd6b	0.81513	3.59169	0.723601	4.19848	0.719083	2.20643	0.903049	2.40781	2.15502	4.28939e-08	2.14508e-07	0.221158	0.40349	0.572921	1.60642	6.58436e-06	2.4828e-05
Trim26	11.897	52.9236	14.2819	49.3108	11.1028	42.2164	12.6071	32.5263	2.15322	5.78e-20	2.0252e-18	-0.102947	0.24658	0.411726	1.9278	8.73836e-19	2.65689e-17
Eif2ak2	11.2488	50.045	7.40512	41.686	6.70215	38.6659	5.89176	27.7624	2.15319	8.38852e-15	1.17642e-13	-0.265045	0.0648644	0.154795	2.52708	2.63709e-16	5.16456e-15
Nck1	10.2118	45.2937	9.15064	17.1479	12.4138	50.8649	10.3327	18.859	2.14992	8.37904e-18	1.98029e-16	-1.39965	2.45647e-13	1.48153e-11	2.03699	1.79746e-17	4.28478e-16
Trim13	6.34727	28.0564	5.30693	12.1272	7.49236	38.646	6.41283	15.2326	2.14357	1.36564e-16	2.58535e-15	-1.20749	6.74638e-11	2.40671e-09	2.36893	4.47315e-18	1.21637e-16
Arhgap26	2.46364	10.8187	3.71263	16.4261	2.85056	11.664	6.24062	14.4766	2.13364	1.42383e-17	3.20057e-16	0.599796	3.08526e-06	3.54961e-05	2.03462	2.38927e-17	5.61072e-16
Irf2	11.6346	51.0843	10.5413	37.6695	10.2154	40.5261	9.0305	25.6171	2.1326	5.33723e-19	1.57505e-17	-0.439846	6.56979e-05	0.000503897	1.98963	3.00734e-18	8.3397e-17
Itgav	4.46661	19.5699	5.97253	15.5475	6.42648	17.2381	4.49687	11.4719	2.12988	9.5544e-14	1.15627e-12	-0.335415	0.0334771	0.0924944	1.42263	4.50251e-10	3.44143e-09
Slc4a7	2.93978	12.8603	3.01193	13.6762	2.54622	9.94121	2.04889	8.2128	2.12904	1.77234e-17	3.91226e-16	0.0879351	0.411485	0.580169	1.96113	1.34547e-16	2.76536e-15
Atf3	96.9723	423.821	10.1957	79.2966	98.459	368.528	8.86481	62.4211	2.12775	2.97927e-23	2.18652e-21	-2.41732	1.39996e-24	2.57523e-21	1.90419	4.84167e-22	2.64542e-20
Tor1aip2	15.8035	68.7058	15.3408	53.5178	13.5329	55.0326	12.671	38.9484	2.12006	1.4402e-22	8.73379e-21	-0.360755	1.72682e-05	0.000157252	2.02378	4.71727e-22	2.60323e-20
Fcgr4	27.9905	121.898	39.134	133.411	30.2778	75.0777	59.7306	100.28	2.11949	1.49372e-18	4.08074e-17	0.129005	0.191552	0.343207	1.31048	1.92548e-13	2.4232e-12
Sav1	0.935771	4.09482	0.664382	2.66408	0.996147	3.04229	0.398492	1.28487	2.11804	4.59463e-09	2.71326e-08	-0.616758	0.0146389	0.0486655	1.60104	5.55555e-07	2.572e-06
Akap13	3.53643	15.3527	3.26134	8.2424	4.11286	15.7458	4.35355	5.8266	2.11656	4.77541e-19	1.43223e-17	-0.897179	2.78437e-10	8.34116e-09	1.93748	3.10773e-18	8.5965e-17
Fam53c	7.38755	32.032	6.54	23.797	6.89497	25.5925	7.32309	16.1838	2.11595	1.65066e-18	4.49835e-17	-0.429714	0.000138421	0.000953127	1.8901	2.51358e-17	5.87763e-16
Zfp949	2.22217	9.67425	2.37214	3.8154	2.03866	4.62197	2.43562	2.35532	2.11536	1.32199e-11	1.16726e-10	-1.34335	1.01415e-07	1.70368e-06	1.1843	1.52258e-06	6.49331e-06
Sertad1	25.3028	109.516	48.0782	113.37	27.6718	84.2642	52.7583	90.0085	2.11428	1.77832e-20	6.8627e-19	0.0498353	0.544904	0.69753	1.60694	1.49082e-17	3.61631e-16
Ogfr	30.4178	131.351	26.5786	102.807	23.4477	123.115	22.6614	88.094	2.11068	5.79146e-21	2.46797e-19	-0.353447	0.000120159	0.000842661	2.3911	2.5007e-22	1.49191e-20
Clec4a1	20.9241	90.1762	18.0365	69.4633	42.5512	203	37.1329	153.132	2.1067	6.62207e-17	1.3169e-15	-0.380647	0.0019533	0.00928027	2.25391	4.04194e-18	1.10972e-16
Iqsec2	0.769457	3.33297	0.410198	2.10968	0.571393	3.01264	0.546767	1.69183	2.10618	8.87823e-09	5.00966e-08	-0.664659	0.0115887	0.0402469	2.386	8.30907e-10	6.09755e-09
Notch1	2.75344	11.8972	6.5997	17.8753	4.63602	12.5086	13.6675	16.3521	2.10597	1.42476e-14	1.92946e-13	0.587132	0.000160729	0.00108832	1.43149	4.24783e-11	3.7993e-10
Sec24b	15.3042	65.5848	15.6765	53.5749	15.6179	64.8232	14.0586	45.2682	2.09959	1.71087e-20	6.62559e-19	-0.29229	0.00133576	0.00677515	2.05283	2.55421e-20	1.0596e-18
Pik3r6	6.62582	28.061	5.51445	25.2805	6.36265	31.2774	8.12453	26.6668	2.08376	1.5656e-16	2.91393e-15	-0.150002	0.194742	0.347289	2.29836	9.57018e-18	2.42262e-16
Psme2b	86.3055	364.915	74.826	258.745	74.6497	359.378	76.3055	250.507	2.07992	4.76681e-23	3.32983e-21	-0.496113	3.18597e-08	6.15824e-07	2.26735	4.9426e-24	4.50839e-22
Lmo4	16.5209	69.7571	12.3789	45.3922	12.8423	147.395	9.6005	83.9768	2.07563	8.1406e-21	3.36509e-19	-0.62222	1.32182e-08	2.78414e-07	3.52074	1.07531e-26	2.04624e-24
Pvr	6.13558	25.8995	11.4926	21.5576	9.8088	33.9546	13.6587	27.3788	2.0746	8.28516e-19	2.369e-17	-0.265156	0.00743875	0.0280019	1.79005	9.96187e-18	2.49318e-16
Rgl1	13.5166	56.9051	10.1785	52.7182	20.9342	40.1786	4.90682	32.3176	2.07419	2.67793e-18	6.98731e-17	-0.111053	0.265392	0.434847	0.941022	2.80193e-10	2.22321e-09
Casp1	66.4823	278.96	46.282	191.535	62.5511	237.42	37.3066	152.416	2.06849	8.18807e-18	1.93931e-16	-0.54372	1.21379e-05	0.000116898	1.924	4.60711e-17	1.02278e-15
Rab38	1.24225	5.30387	0.644806	2.24879	0.208714	5.44334	0.216443	2.82202	2.06826	2.88904e-07	1.26142e-06	-1.23649	0.000307771	0.00193113	4.63203	1.31644e-12	1.45732e-11
Ifnar1	18.815	78.7496	29.9957	86.947	25.1184	55.8832	30.7151	67.5901	2.06539	1.08595e-19	3.5993e-18	0.142314	0.112075	0.234409	1.15343	1.73777e-13	2.19952e-12
Rffl	3.95619	16.4476	2.68694	20.9759	2.60088	14.9097	1.83297	14.0113	2.0618	1.78256e-15	2.86378e-14	0.347805	0.00771083	0.0288588	2.51325	1.86379e-17	4.43334e-16
Psme2	57.7875	241.474	53.4562	177.954	48.7905	243.325	55.0318	166.481	2.06147	5.01309e-22	2.76647e-20	-0.440274	1.00786e-06	1.30561e-05	2.31786	2.31641e-23	1.85262e-21
Slc30a1	1.15223	4.83231	2.75104	4.07551	1.18358	4.27303	1.34427	2.72205	2.06129	4.56689e-11	3.66048e-10	-0.24657	0.192767	0.344769	1.84821	3.05404e-10	2.3991e-09
Sap30	47.5965	198.568	19.6141	101.914	42.2211	174.972	20.957	67.1348	2.06118	1.4722e-17	3.30257e-16	-0.962533	6.36209e-10	1.75986e-08	2.04912	1.58045e-17	3.8086e-16
Tnfrsf14	6.2845	26.1493	5.86909	27.2431	4.2045	36.5708	10.387	25.2911	2.05406	1.11286e-12	1.15983e-11	0.0587965	0.706294	0.821594	3.11795	4.8166e-17	1.05898e-15
Rap2c	13.2593	55.0565	17.4126	56.347	13.2816	39.3289	11.595	33.8821	2.05283	2.80186e-15	4.31299e-14	0.0309203	0.807766	0.892781	1.56404	1.53785e-12	1.67886e-11
Myo1g	46.6893	193.612	50.3009	143.48	64.5355	183.489	50.9819	142.727	2.05238	4.3488e-21	1.91991e-19	-0.432406	4.97589e-06	5.40009e-05	1.5075	9.33017e-18	2.37274e-16
Tsc22d1	1.85664	7.70491	1.08818	1.96396	1.37122	9.36955	0.860866	2.35734	2.04675	1.26628e-14	1.73184e-13	-1.97126	5.36524e-14	4.08388e-12	2.77183	7.42714e-18	1.9425e-16
Etnk1	4.33574	17.9016	5.61785	20.3857	3.36831	15.8634	4.24719	10.308	2.04425	3.04044e-11	2.50241e-10	0.183266	0.323617	0.495803	2.2375	4.53946e-12	4.67369e-11
Nfil3	4.48482	18.5668	12.7329	98.4465	3.55008	6.29041	17.9292	83.8343	2.04331	5.5932e-15	8.13336e-14	2.40246	3.25552e-18	7.98471e-16	0.830453	4.63103e-06	1.80674e-05
Znrf1	4.45367	18.3074	2.21486	17.7923	3.65958	14.0679	2.17933	13.3587	2.04139	1.58176e-15	2.56734e-14	-0.0420564	0.731569	0.839227	1.94349	5.57594e-15	8.75415e-14
Snord12	6.92599	29.0998	12.846	31.2902	9.78059	19.8038	5.56841	14.151	2.04139	0.000291571	0.000728895	0.0788105	0.852878	0.920338	0.98605	0.041512	0.0687218
Zfp658	0.53369	2.20676	0.878166	2.67653	0.800536	1.81804	0.704835	1.48919	2.03586	4.4748e-07	1.88721e-06	0.283575	0.313613	0.485735	1.17881	0.000376188	0.00101071
Alpk1	1.24075	5.07906	1.01893	5.32251	1.6367	4.66002	1.809	5.09941	2.03554	3.95483e-12	3.839e-11	0.0656796	0.688268	0.808818	1.50385	1.0591e-09	7.66012e-09
Pdlim1	1.17835	4.87335	2.05361	2.43111	1.50796	3.30313	1.76405	1.7917	2.03522	1.16055e-07	5.39099e-07	-0.999107	0.00115907	0.00601441	1.1383	0.000333866	0.000906267
Ms4a4b	1.08806	4.55518	1.15276	3.50351	1.57807	6.79905	1.78403	2.83913	2.03398	4.12338e-05	0.000121262	-0.397547	0.307887	0.480101	2.08441	7.09485e-06	2.65443e-05
Dgkh	0.408473	1.67807	0.567666	1.75954	0.243545	0.703503	0.202442	0.728953	2.03219	4.25798e-06	1.50097e-05	0.0739072	0.820229	0.90168	1.51943	0.000568408	0.00147093
Aebp2	0.923387	3.79576	1.05031	2.46699	0.733451	2.15698	0.783584	1.44279	2.03017	1.80609e-13	2.10272e-12	-0.621411	0.000228473	0.00148728	1.54684	1.36088e-10	1.13874e-09
Zc3h7a	12.9177	52.659	14.135	40.2069	13.1182	38.762	16.4026	28.1884	2.02906	3.0457e-18	7.79939e-17	-0.390477	0.000361488	0.00222146	1.56189	1.79845e-15	3.00295e-14
Rnf145	4.87939	19.8199	5.64029	15.6005	4.46801	15.6186	5.95111	11.2189	2.02569	1.80755e-17	3.98202e-16	-0.346119	0.0021385	0.0100181	1.8072	2.8475e-16	5.54283e-15
Aim2	12.2053	49.6924	9.43125	27.8113	10.9427	42.169	10.3843	17.0311	2.02406	1.145e-17	2.62731e-16	-0.839746	5.51596e-09	1.27097e-07	1.94599	2.80977e-17	6.5425e-16
Aftph	10.8235	44.082	12.0687	32.2845	8.08474	33.4633	11.3222	22.5321	2.02404	5.93013e-17	1.18356e-15	-0.451151	0.000250536	0.00161517	2.04764	5.19377e-17	1.13512e-15
Ednrb	9.88978	40.1669	7.43369	86.1723	2.37217	15.2363	0.754563	42.6112	2.02314	1.41158e-16	2.65864e-15	1.09934	9.52283e-11	3.27425e-09	2.68013	1.61013e-18	4.66432e-17
B3gnt2	33.4004	135.539	15.7964	62.3441	38.4707	116.22	14.1734	33.1748	2.02088	5.77998e-21	2.46797e-19	-1.12095	1.46031e-14	1.29633e-12	1.59537	2.04782e-18	5.84025e-17
Gnl1	7.26699	29.398	8.20209	21.0568	6.03394	19.6061	7.78224	15.5947	2.01946	1.60804e-17	3.58399e-16	-0.479774	5.71582e-05	0.000449628	1.69641	1.44119e-15	2.45469e-14
Pvrl2	1.17626	4.7234	1.23333	5.71513	1.81322	7.89691	2.10862	8.6096	2.018	4.03592e-11	3.25142e-10	0.26607	0.136761	0.270023	2.13004	1.36932e-12	1.51283e-11
Tlk2	1.27373	5.15394	1.47453	3.53072	1.2266	3.86995	0.887045	2.22772	2.01367	3.47083e-13	3.87728e-12	-0.54816	0.00102648	0.00542832	1.6613	2.42998e-11	2.26136e-10
Casp7	9.47633	38.0783	8.80661	20.2144	12.6097	36.7698	9.50945	20.7843	2.00468	2.13813e-18	5.74173e-17	-0.914627	2.02322e-10	6.32586e-09	1.54211	7.92701e-16	1.40209e-14
Dennd4a	0.523825	2.1215	1.15209	4.47704	0.821385	1.8751	1.19556	3.7774	2.00399	3.21067e-11	2.62491e-10	1.0766	5.82919e-07	8.01205e-06	1.18656	3.09209e-07	1.4955e-06
Sema4a	8.63636	34.4718	9.82807	64.5	15.1983	67.1254	21.466	90.1189	2.00057	2.02561e-18	5.45285e-17	0.903211	1.15898e-10	3.89988e-09	2.14416	1.06452e-19	3.90335e-18
H2-T24	2.9774	11.9244	1.3412	6.14222	2.25935	17.9024	1.68799	7.11557	2.00035	3.65872e-12	3.5641e-11	-0.950243	4.03208e-06	4.4997e-05	2.98684	2.10665e-16	4.19694e-15

## Sheet: Dataset
	Genotype
	Mef2a	Mef2c	Mef2d		Replicate 1
	+/+	+/+	+/+	UT_NE (RPKM)	iMac_UT_NE_bulk_RNA
	+/+	+/+	+/+	UT_B3 (RPKM)	iMac_UT_B3_bulk_RNA
	+/+	+/+	+/+	UT_D10 (RPKM)	iMac_UT_D10_bulk_RNA
	-/-	+/+	+/+	UT_D7 (RPKM)	iMac_UT_D7_bulk_RNA
	-/-	+/+	+/-	UT_A7 (RPKM)	iMac_UT_A7_bulk_RNA
	-/-	+/+	-/-	UT_A8 (RPKM)	iMac_UT_A8_bulk_RNA
	-/-	+/-	+/+	UT_C7 (RPKM)	iMac_UT_C7_bulk_RNA
	+/+	+/+	+/+	LPS_NE (RPKM)	iMac_LPS_4h_NE_bulk_RNA
	+/+	+/+	+/+	LPS_B3 (RPKM)	iMac_LPS_4h_B3_bulk_RNA
	+/+	+/+	+/+	LPS_D10 (RPKM)	iMac_LPS_4h_D10_bulk_RNA
	-/-	+/+	+/+	LPS_D7 (RPKM)	iMac_LPS_4h_D7_bulk_RNA
	-/-	+/+	+/-	LPS_A7 (RPKM)	iMac_LPS_4h_A7_bulk_RNA
	-/-	+/+	-/-	LPS_A8 (RPKM)	iMac_LPS_4h_A8_bulk_RNA
	-/-	+/-	+/+	LPS_C7 (RPKM)	iMac_LPS_4h_C7_bulk_RNA
					Replicate 1	Replicate 2	Replicate 3	Replicate 4
				Mean_iMac_WT_UT (RPKM)	iMac_UT_NE_bulk_RNA	iMac_UT_B3_bulk_RNA	iMac_UT_D10_bulk_RNA
				Mean_iMac_WT_LPS (RPKM)	iMac_LPS_4h_NE_bulk_RNA	iMac_LPS_4h_B3_bulk_RNA	iMac_LPS_4h_D10_bulk_RNA
				Mean_iMac_MEF2Ako_UT (RPKM)	iMac_UT_D7_bulk_RNA	iMac_UT_A7_bulk_RNA	iMac_UT_A8_bulk_RNA	iMac_UT_C7_bulk_RNA
				Mean_iMac_MEF2Ako_LPS (RPKM)	iMac_LPS_4h_D7_bulk_RNA	iMac_LPS_4h_A7_bulk_RNA	iMac_LPS_4h_A8_bulk_RNA	iMac_LPS_4h_C7_bulk_RNA
					Replicate 1	Replicate 2	Replicate 3
				Mean_UT_MEF2C/D_wt (RPKM)	BMDM_UT_MEF2C/D_wt_A_bulk_RNA	BMDM_UT_MEF2C/D_wt_B_bulk_RNA	BMDM_UT_MEF2C/D_wt_C_bulk_RNA
				Mean_LPS_MEF2C/D_wt (RPKM)	BMDM_LPS_4h_MEF2C/D_wt_A_bulk_RNA	BMDM_LPS_4h_MEF2C/D_wt_B_bulk_RNA	BMDM_LPS_4h_MEF2C/D_wt_C_bulk_RNA
				Mean_PGE2_MEF2C/D_wt (RPKM)	BMDM_PGE2_4h_MEF2C/D_wt_A_bulk_RNA	BMDM_PGE2_4h_MEF2C/D_wt_B_bulk_RNA	BMDM_PGE2_4h_MEF2C/D_wt_C_bulk_RNA
				Mean_LPS+PGE2_MEF2C/D_wt (RPKM)	BMDM_LPS+PGE2_4h_MEF2C/D_wt_A_bulk_RNA	BMDM_LPS+PGE2_4h_MEF2C/D_wt_B_bulk_RNA	BMDM_LPS+PGE2_4h_MEF2C/D_wt_C_bulk_RNA
				Mean_UT_MEF2C/D_ko (RPKM)	BMDM_UT_MEF2C/D_ko_A_bulk_RNA	BMDM_UT_MEF2C/D_ko_B_bulk_RNA	BMDM_UT_MEF2C/D_ko_C_bulk_RNA
				Mean_LPS_MEF2C/D_ko (RPKM)	BMDM_LPS_4h_MEF2C/D_ko_A_bulk_RNA	BMDM_LPS_4h_MEF2C/D_ko_B_bulk_RNA	BMDM_LPS_4h_MEF2C/D_ko_C_bulk_RNA
				Mean_PGE2_MEF2C/D_ko (RPKM)	BMDM_PGE2_4h_MEF2C/D_ko_A_bulk_RNA	BMDM_PGE2_4h_MEF2C/D_ko_B_bulk_RNA	BMDM_PGE2_4h_MEF2C/D_ko_C_bulk_RNA
				Mean_LPS+PGE2_MEF2C/D_ko (RPKM)	BMDM_LPS+PGE2_4h_MEF2C/D_ko_A_bulk_RNA	BMDM_LPS+PGE2_4h_MEF2C/D_ko_B_bulk_RNA	BMDM_LPS+PGE2_4h_MEF2C/D_ko_C_bulk_RNA
