# Supplementary material for: A PGE2-MEF2A axis enables context-dependent control of inflammatory gene expression
Source: Immunity. 2021 Aug 10;54(8):1665–1682.e14. doi: 10.1016/j.immuni.2021.05.016 (PMC8362890; doi:10.1016/j.immuni.2021.05.016)
Supplement: Table S7, Sanger sequencing and list of oligonucleotides, related to Figures 6, 7, and S6 and STAR Methods — Sanger sequencing data of iMacs clones generated in this study. List and sequences of oligonucleotides used in this study. [file mmc8.xlsx]

## Sheet: Sanger sequencing iMacs clones
	Genotype			MEF2A		MEF2C		MEF2D
Clone ID	MEF2A	MEF2C	MEF2D	FW	REV	FW	REV	FW	REV
	+/+	+/+	+/+	TATTTATAATTCACACATTACTAAATATGAGTTACCTCAACGATATCCGAGTTCGTCCTGCTTTCATGAGGCTCGTTATACTCAGT	TATTTATAATTCACACATTACTAAATATGAGTTACCTCAACGATATCCGAGTTCGTCCTGCTTTCATGAGGCTCGTTATACTCAGT	GTGTTGCTCAAGTACACCGAGTACAACGAGCCGCACGAGAGCCGGACAAACTCAGACATTGTGGAGGTGAGCAAG	GTGTTGCTCAAGTACACCGAGTACAACGAGCCGCACGAGAGCCGGACAAACTCAGACATTGTGGAGGTGAGCAAG	ATTCAGATCCAGCGAATCACTGATGAACGGAACCGCCAGGTGAGGAGGTCCCAGAGCCCTTGTGGTAGGTGAGCAAGGACAG	ATTCAGATCCAGCGAATCACTGATGAACGGAACCGCCAGGTGAGGAGGTCCCAGAGCCCTTGTGGTAGGTGAGCAAGGACAG
B5	+/-	+/+	+/+	TATTTATAATTCACACATTACTAAATATGAGTTACCTCAACGATATCCGAGTTCGTCCTGCTTTCATGAGGCTCGTTATACTCAGT	TATTTATAATTCACACATTACTAAATATGAGTTACCTCATCGATATCCGAGTTCGTCCTGCTTTCATGAGGCTCGTTATACTCAGT	GTGTTGCTCAAGTACACCGAGTACAACGAGCCGCACGAGAGCCGGACAAACTCAGACATTGTGGAGGTGAGCAAG	GTGTTGCTCAAGTACACCGAGTACAACGAGCCGCACGAGAGCCGGACAAACTCAGACATTGTGGAGGTGAGCAAG	ATTCAGATCCAGCGAATCACTGATGAACGGAACCGCCAGGTGAGGAGGTCCCAGAGCCCTTGTGGTAGGTGAGCAAGGACAG	ATTCAGATCCAGCGAATCACTGATGAACGGAACCGCCAGGTGAGGAGGTCCCAGAGCCCTTGTGGTAGGTGAGCAAGGACAG
B9	+/-	+/+	+/+	TATTTATAATTCACACATTACTAAATATGAGTTACCTCAACGATATCCGAGTTCGTCCTGCTTTCATGAGGCTCGTTATACTCAGT	TATTTATAATTCACACATTACTAAATATGAGTT-----------ATCCGAGTTCGTCCTGCTTTCATGAGGCTCGTTATACTCAGT	GTGTTGCTCAAGTACACCGAGTACAACGAGCCGCACGAGAGCCGGACAAACTCAGACATTGTGGAGGTGAGCAAG	GTGTTGCTCAAGTACACCGAGTACAACGAGCCGCACGAGAGCCGGACAAACTCAGACATTGTGGAGGTGAGCAAG	ATTCAGATCCAGCGAATCACTGATGAACGGAACCGCCAGGTGAGGAGGTCCCAGAGCCCTTGTGGTAGGTGAGCAAGGACAG	ATTCAGATCCAGCGAATCACTGATGAACGGAACCGCCAGGTGAGGAGGTCCCAGAGCCCTTGTGGTAGGTGAGCAAGGACAG
D7	-/-	+/+	+/+	TATTTATAATTCACACATTACTAAATATGAGTTC----------GTCCGAGTTCGTCCTGCTTTCATGAGGCTCGTTATACTCAGT	TATTTATAATTCACACATTACTAAATATGAGTTACCTCAGGCGATATCCGAGTTCGTCCTGCTTTCATGAGGCTCGTTATACTCAGT	GTGTTGCTCAAGTACACCGAGTACAACGAGCCGCACGAGAGCCGGACAAACTCAGACATTGTGGAGGTGAGCAAG	GTGTTGCTCAAGTACACCGAGTACAACGAGCCGCACGAGAGCCGGACAAACTCAGACATTGTGGAGGTGAGCAAG	ATTCAGATCCAGCGAATCACTGATGAACGGAACCGCCAGGTGAGGAGGTCCCAGAGCCCTTGTGGTAGGTGAGCAAGGACAG	ATTCAGATCCAGCGAATCACTGATGAACGGAACCGCCAGGTGAGGAGGTCCCAGAGCCCTTGTGGTAGGTGAGCAAGGACAG
H4	+/+	-/-	+/+	TATTTATAATTCACACATTACTAAATATGAGTTACCTCAACGATATCCGAGTTCGTCCTGCTTTCATGAGGCTCGTTATACTCAGT	TATTTATAATTCACACATTACTAAATATGAGTTACCTCAACGATATCCGAGTTCGTCCTGCTTTCATGAGGCTCGTTATACTCAGT	GTGTTGCTCAAGTACACCGAGTAC-ACGAGCCGCACGAGAGCCGGACAAACTCAGACATTGTGGAGGTGAGCAAG	GTGTTGCTCAAGTACACCGAGTAACG--CCGCACGAGAGCCGGACAAACTCAGACATTGTGGAGGTGAGCAAG	ATTCAGATCCAGCGAATCACTGATGAACGGAACCGCCAGGTGAGGAGGTCCCAGAGCCCTTGTGGTAGGTGAGCAAGGACAG	ATTCAGATCCAGCGAATCACTGATGAACGGAACCGCCAGGTGAGGAGGTCCCAGAGCCCTTGTGGTAGGTGAGCAAGGACAG
G4	+/+	+/+	-/-	TATTTATAATTCACACATTACTAAATATGAGTTACCTCAACGATATCCGAGTTCGTCCTGCTTTCATGAGGCTCGTTATACTCAGT	TATTTATAATTCACACATTACTAAATATGAGTTACCTCAACGATATCCGAGTTCGTCCTGCTTTCATGAGGCTCGTTATACTCAGT	GTGTTGCTCAAGTACACCGAGTACAACGAGCCGCACGAGAGCCGGACAAACTCAGACATTGTGGAGGTGAGCAAG	GTGTTGCTCAAGTACACCGAGTACAACGAGCCGCACGAGAGCCGGACAAACTCAGACATTGTGGAGGTGAGCAAG	ATTCAGATCCAGCGAATCACTGATGAACGGAACCGCC-GGTGAGGAGGTCCCAGAGCCCTTGTGGTAGGTGAGCAAGGACAG	ATTCAGATCCAGCGAATCACTGATGAACGGAACCGCCAGGCCCTTGGGTCCCAGAGCCCTTGTGGTAGGTGAGCAAGGACAG
D3	+/+	+/+	+/-	TATTTATAATTCACACATTACTAAATATGAGTTACCTCAACGATATCCGAGTTCGTCCTGCTTTCATGAGGCTCGTTATACTCAGT	TATTTATAATTCACACATTACTAAATATGAGTTACCTCAACGATATCCGAGTTCGTCCTGCTTTCATGAGGCTCGTTATACTCAGT	GTGTTGCTCAAGTACACCGAGTACAACGAGCCGCACGAGAGCCGGACAAACTCAGACATTGTGGAGGTGAGCAAG	GTGTTGCTCAAGTACACCGAGTACAACGAGCCGCACGAGAGCCGGACAAACTCAGACATTGTGGAGGTGAGCAAG	ATTCAGATCCAGCGAATCACTGATGAACGGAACCGCCAGGTGAGGAGGTCCCAGAGCCCTTGTGGTAGGTGAGCAAGGACAG	ATTCAGATCCAGCGAATCACTGATGAACGGAACCGCCAGGGTGAGGAGGTCCCAGAGCCCTTGTGGTAGGTGAGCAAGGACAG
G1	+/-	+/+	+/-	TATTTATAATTCACACATTACTAAATATGAGTTACCTCAACGATATCCGAGTTCGTCCTGCTTTCATGAGGCTCGTTATACTCAGT	TATTTATAATTCACACATTACTAAATATGAGTTACCTCAACAATATCCGAGTTCGTCCTGCTTTCATGAGGCTCGTTATACTCAGT	GTGTTGCTCAAGTACACCGAGTACAACGAGCCGCACGAGAGCCGGACAAACTCAGACATTGTGGAGGTGAGCAAG	GTGTTGCTCAAGTACACCGAGTACAACGAGCCGCACGAGAGCCGGACAAACTCAGACATTGTGGAGGTGAGCAAG	ATTCAGATCCAGCGAATCACTGATGAACGGAACCGCCAGGTGAGGAGGTCCCAGAGCCCTTGTGGTAGGTGAGCAAGGACAG	ATTCAGATCCAGCGAATCACTGATGAACGGAACCGCCCTTGTGGGAGGTCCCAGAGCCCTTGTGGTAGGTGAGCAAGGACAG
A7	-/-	+/+	+/-	TATTTATAATTCACACATTACTAAATATGAGTTACCTCT-------CCGAGTTCGTCCTGCTTTCATGAGGCTCGTTATACTCAGT	TATTTATAATTCACACATTACTAAATATGAGTTACCTCAACGATATGTGCTGACCCCGGATGAATGTCAGCTACTGGGCTATCTGGACAAGGGAAAACGCAAGCGCAAAGAGAAAGCAGGTA--GAGTTCGTCCTGCTTTCATGAGGCTCGTTATACTCAGT	GTGTTGCTCAAGTACACCGAGTACAACGAGCCGCACGAGAGCCGGACAAACTCAGACATTGTGGAGGTGAGCAAG	GTGTTGCTCAAGTACACCGAGTACAACGAGCCGCACGAGAGCCGGACAAACTCAGACATTGTGGAGGTGAGCAAG	ATTCAGATCCAGCGAATCACTGATGAACGGAACCGCCAGGTGAGGAGGTCCCAGAGCCCTTGTGGTAGGTGAGCAAGGACAG	ATTCAGATCCAGCGAATCACTGATGAACGGAACCGCCAGGGTGAGGAGGTCCCAGAGCCCTTGTGGTAGGTGAGCAAGGACAG
A8	-/-	+/+	-/-	TATTTATAATTCACACATTACTAAATATGAGTTACCTC---GATATCCGAGTTCGTCCTGCTTTCATGAGGCTCGTTATACTCAGT	TATTTATAATTCACACATTACTAAATATGAGTCACCTCAACGATATCCGAGTTCGTCCTGCTTTCATGAGGCTCGTTATACTCAGT	GTGTTGCTCAAGTACACCGAGTACAACGAGCCGCACGAGAGCCGGACAAACTCAGACATTGTGGAGGTGAGCAAG	GTGTTGCTCAAGTACACCGAGTACAACGAGCCGCACGAGAGCCGGACAAACTCAGACATTGTGGAGGTGAGCAAG	ATTCAGATCCAGCGAATCACTGATGAACGGAACCGCCAGAGCC---------------TTGTGGTAGGTGAGCAAGGACAG	ATTCAGATCCAGCGAATCACTGATGAACGGAACCGCTAGGTGAGGAGGTCCCAGAGCCCTTGTGGTAGGTGAGCAAGGACAG
C7	-/-	+/-	+/+	TATTTATAATTCACACATTACTAAATATGAGTTACCTCAAACCGATATCCGAGTTCGTCCTGCTTTCATGAGGCTCGTTATACTCAGT	TATTTATAATTCACACATTACTAAATATGAGTTACCTCA---ATATCCGAGTTCGTCCTGCTTTCATGAGGCTCGTTATACTCAGT	GTGTTGCTCAAGTACACCGAGTACAACGAGCCGCACGAGAGCCGGACAAACTCAGACATTGTGGAGGTGAGCAAG	GTGTTGCTCAAGTACACCGAGTAC-ACGAGCCGCACGAGAGCCGGACAAACTCAGACATTGTGGAGGTGAGCAAG	ATTCAGATCCAGCGAATCACTGATGAACGGAACCGCCAGGTGAGGAGGTCCCAGAGCCCTTGTGGTAGGTGAGCAAGGACAG	ATTCAGATCCAGCGAATCACTGATGAACGGAACCGCCAGGTGAGGAGGTCCCAGAGCCCTTGTGGTAGGTGAGCAAGGACAG
C1	+/-	-/-	-/-	TATTTATAATTCACACATTACTAAATATGAGTTACCTCAACGATATCCGAGTTCGTCCTGCTTTCATGAGGCTCGTTATACTCAGT	TATTTATAATTCACACATTACTAAATATGAG---------------------------------------GT	GTGTTGCTCAAGTACACCGAGTACAACGAGCCGGCACGAGAGCCGGACAAACTCAGACATTGTGGAGGTGAGCAAG	GTGTTGCTCAAGTACACCGAGTACAACGAGCCGCACGAGAGCCGGAC-AACTCAGACATTGTGGAGGTGAGCAAG	ATTCAGATCCAGCGAATCACTGATGAACGGAACCGCCAG-TGAGGAGGTCCCAGAGCCCTTGTGGTAGGTGAGCAAGGACAG	ATTCAGATCCAGCGAATCACTGATGAACGGAACCGCCAGAGGTGAGGAGGTCCCAGAGCCCTTGTGGTAGGTGAGCAAGGACAG
G5	+/-	+/-	+/-	TATTTATAATTCACACATTACTAAATATGAGTTACCTCAACGATATCCGAGTTCGTCCTGCTTTCATGAGGCTCGTTATACTCAGT	TATTTATAATTCACACATTACTAAATATGAGTTACCTCAAC-ATATCCGAGTTCGTCCTGCTTTCATGAGGCTCGTTATACTCAGT	GTGTTGCTCAAGTACACCGAGTACAACGAGCCGCACGAGAGCCGGACAAACTCAGACATTGTGGAGGTGAGCAAG	GTGTTGCTCAAGTACACCGAG-TACAACGAGCCGCACGAGAGCCGGACAAACTCAGACATTGTGGAGGTGAGCAAG	ATTCAGATCCAGCGAATCACTGATGAACGGAACCGCCAGGTGAGGAGGTCCCAGAGCCCTTGTGGTAGGTGAGCAAGGACAG	ATTCAGATCCAGCGAATCACTGATGAACGGAACCGCCA-GTGAGGAGGTCCCAGAGCCCTTGTGGTAGGTGAGCAAGGACAG
				Mismatches from wild-type sequence are highlighted in red.
	Genotype
Clone ID	ERK5
	+/+			ACAGTAGGCTTCAGGATGTCCTTGATGGCGATGATATTGTCGTGTTTGAAGTGTTTGAGGATCTTCAGCTCCCTGAGGG
18	-/-			ACAGTAGGCTTCAGGATGTCCTTGAGATGGCGATGATATTGTCGTGTTTGAAGTGTTTGAGGATCTTCAGCTCCCTGAGGG
31	-/-			ACAGTAGGCTTCAGGATGTCCTTGATTGGCGATGATATTGTCGTGTTTGAAGTGTTTGAGGATCTTCAGCTCCCTGAGGG
				Mismatches from wild-type sequence are highlighted in red.
	Genotype
Clone ID	+7.25kb
	+/+			TATTCTATTACGCCCTATTTTGGGAACACATGCTTATTGCCAATTAGTGTTTGTGGGAATGAGATACTAACAGGGGCTCAAGCAC
5	-/-			TATTCTATTACGCCTGCCTAGCTC - - AACACATGCTTATTGCCAATTAGTGTTTGTGGGAATGAGATACTAACAGGGGCTCAAGC
20	-/-			TATT - - - - - - - - - - - - - - - - - - - - - - - - - - ACATGCTTATTGCCAATTAGTGTTTGTGGGAATGAGATACTAACAGGGGCTCAAGCAC
41	-/-			TATT-AATAAC-CCCCAATTTGGGAACACATGCTTATTGCCAATTAGTGTTTGTGGGAATGAGATACTAACAGGGGCTCAAGCAC
50	-/-			TATT - - - - - - - - - - - - - - - - TTGGGAACACATGCTTATTGCCAATTAGTGTTTGTGGGAATGAGATACTAACAGGGGCTCAAGCAC
				Mef2a binding site is highlighted in bold
				Mismatches from wild-type sequence are highlighted in red.

## Sheet: qPCRs
Oligonucleotides	Sequence	Assay
mouse_Ccl3_FW	ACCATGACACTCTGCAACCA	qRT-PCR
mouse_Ccl3_RV	CCCAGGTCTCTTTGGAGTCA	qRT-PCR
mouse_Ccl4_FW	TGTCTGCCCTCTCTCTCCTC	qRT-PCR
mouse_Ccl4_RV	GTCTGCCTCTTTTGGTCAGG	qRT-PCR
mouse_Cxcl10_FW	CGCTGCAACTGCATCCATATCG	qRT-PCR
mouse_Cxcl10_RV	CCGGATTCAGACATCTCTGCTC	qRT-PCR
mouse_Cxcl9_FW	ATCTTCCTGGAGCAGTGTGG	qRT-PCR
mouse_Cxcl9_RV	AGTCCGGATCTAGGCAGGTT	qRT-PCR
mouse_Icer_FW	GTAACTGGAGATGAAACTGATGAGG	qRT-PCR
mouse_Icer_RV	AGGAGCTCGGATCTGGTAAGT	qRT-PCR
mouse_Ifnb1_FW	AGCACTGGGTGGAATGAGAC	qRT-PCR
mouse_Ifnb1_RV	TCCCACGTCAATCTTTCCTC	qRT-PCR
mouse_Ifit1_FW	GCTCTGCTGAAAACCCAGAG	qRT-PCR
mouse_Ifit1_RV	CCCAATGGGTTCTTGATGTC	qRT-PCR
mouse_Ifit3_FW	CTGAACTGCTCAGCCCACA	qRT-PCR
mouse_Ifit3_RV	TTCCCGGTTGACCTCACTCA	qRT-PCR
mouse_Irf7_FW	CCAGTTGATCCGCATAAGGT	qRT-PCR
mouse_Irf7_RV	GCAGAACCTGAAGCAAGAGG	qRT-PCR
mouse_Myd88_FW	GATGACCCCCTAGGACAAACG	qRT-PCR
mouse_Myd88_RV	ACTCGATATCGTTGGGGCAG	qRT-PCR
mouse_Il12a_FW	CCTGCTGAAGACCACAGATG	qRT-PCR
mouse_Il12a_RV	AGCTCCCTCTTGTTGTGGAA	qRT-PCR
mouse_Il12b_FW	TCTGAGCCACTCACATCTGC	qRT-PCR
mouse_Il12b_RV	TCAGGGGAACTGCTACTGCT	qRT-PCR
mouse_Il6_FW	CCATAGCTACCTGGAGTACATG	qRT-PCR
mouse_Il6_RV	TGGAAATTGGGGTAGGAAGGAC	qRT-PCR
mouse_Irf1_FW	AAGAGCCAGATCCCAAGACA	qRT-PCR
mouse_Irf1_RV	CAGCTTCCTCTTGGTTTTGC	qRT-PCR
mouse_Irg1_FW	ACGGCTTGAAAGTGAACCAC	qRT-PCR
mouse_Irg1_RV	GTGCTGGAGGTGTTGGAACT	qRT-PCR
mouse_Nfkbia_FW	CTTGGCTGTGATCACCAACCAG	qRT-PCR
mouse_Nfkbia_RV	CGAAACCAGGTCAGGATTCTGC	qRT-PCR
mouse_Nod1_FW	GAAATTGGCTTCTCCCCTTC	qRT-PCR
mouse_Nod1_RV	CTGCCCAGGTTTTCATTGTT	qRT-PCR
mouse_Nr4a2_FW	GAGAGCGGACAAGGAGATCTGA	qRT-PCR
mouse_Nr4a2_RV	GGCATGGCTTCAGCAGAGTTA	qRT-PCR
mouse_Relb_FW	GTCATCACAGAGCAGCCAAA	qRT-PCR
mouse_Relb_RV	CACGAGGCTATGTGGGTGTA	qRT-PCR
mouse_Tbp_FW	CTGGAATTGTACCGCAGCTT	qRT-PCR
mouse_Tbp_RV	ATGATGACTGCAGCAAATCG	qRT-PCR
mouse_Tnf_FW	TCTTCTCATTCCTGCTTGTGG	qRT-PCR
mouse_Tnf_RV	CACTTGGTGGTTTGCTACGA	qRT-PCR
human_CCL3_FW	GCTCTCTGCAACCAGTTCTCT	qRT-PCR
human_CCL3_RV	TAGGAAGATGACACCGGGCT	qRT-PCR
human_CCL4_FW	ATGAAGCTCTGCGTGACTGT	qRT-PCR
human_CCL4_RV	AGGGTCTGAGCCCATTGGT	qRT-PCR
human_GAPDH_FW	GTGGAAGGGCTCATGACCA	qRT-PCR
human_GAPDH_RV	GGATGCAGGGATGATGTTCT	qRT-PCR
human_IFNB1_FW	CAGCAATTTTCAGTGTCAGAAGC	qRT-PCR
human_IFNB1_RV	TCATCCTGTCCTTGAGGCAGT	qRT-PCR
human_IL12B_FW	GGTGGCTGACGACAATCAGT	qRT-PCR
human_IL12B_RV	CTCCTTGTTGTCCCCTCTGAC	qRT-PCR
human_TNF_FW	CCCCAGGGACCTCTCTCTAA	qRT-PCR
human_TNF_RV	GAGGTACAGGCCCTCTGATG	qRT-PCR
human_NFKBIA_FW	CTCCGAGACTTTCGAGGAAAATAC	qRT-PCR
human_NFKBIA_RV	GCCATTGTAGTTGGTAGCCTTCA	qRT-PCR
chr4:88,523,238-88,523,257_FW	TGGGAGAGGGTCTCTGTGAG	ChIP-qPCR
chr4:88,523,327-88,523,346_RV	TCCAGGATGTGGGGTTCTCT	ChIP-qPCR
chr3:157,752,072-157,752,091_FW	TGGGCACATGACACATCCAA	ChIP-qPCR
chr3:157,752,186-157,752,205_RV	CCAACCACACACACAGAGGA	ChIP-qPCR
chr13:95,494,684-95,494,703_FW	AGTGACACCTACCCTTCGGG	ChIP-qPCR
chr13:95,494,806-95,494,825_RV	CCATCAGTCGCCCCATAACA	ChIP-qPCR
chr13:42,262,206-42,262,228_FW	TTCAGACTTACTGACTTGGAGCA	ChIP-qPCR
chr13:42,262,325-42,262,346_RV	AAACACAACAGCCTTTGATCCG	ChIP-qPCR
chr16:97,269,890-97,269,959_FW	ACCCAACAGATTTGGGGTCC	ChIP-qPCR
chr16:97,269,890-97,269,959_RV	TCAGTGAAAGCCCAGCTCAG	ChIP-qPCR
chr18:75,009,964-75,010,040_FW	TGCCCCTCGACCATAGTACA	ChIP-qPCR
chr18:75,009,964-75,010,040_RV	GCTCTGCTTGGCATCCTACA	ChIP-qPCR
chr5:92,509,915-92,510,046_FW	GCCCAGGTCTGCTGTGATAA	ChIP-qPCR
chr5:92,509,915-92,510,046_RV	ATGCTCCACAAGCTCTTCCC	ChIP-qPCR
chr2:164,891,261-164,891,331_FW	GGGGAGGGACACAGACAAAG	ChIP-qPCR
chr2:164,891,261-164,891,331_RV	ACTAGGGACCTGACCTGCAA	ChIP-qPCR
chr13:95,494,949-95,495,019_FW	CAGTTCCAGTTTTAGCAAGCAGAA	ATAC-qPCR
chr13:95,494,949-95,495,019_RV	GAATGCGTTAGAGGAAGTGGAA	ATAC-qPCR
chr16:52,231,127-52,231,238_FW	ACTTCACTCTTTGGCATGGGT	ATAC-qPCR
chr16:52,231,127-52,231,238_RV	CACTGTCAATGCTCCTACTTTGT	ATAC-qPCR
chr16:70,810,973-70,811,083_FW	TCCCTCAAGTATCACGCTGGA	ATAC-qPCR
chr16:70,810,973-70,811,083_RV	GCAGAATGCAACTACAGGCAAT	ATAC-qPCR
chr3:121,340,575-121,340,665_FW	GTCTGCTGCAGGAAGCAACG	ATAC-qPCR
chr3:121,340,575-121,340,665_RV	CCTTTCAAACAGTGTGCTGACC	ATAC-qPCR
chr6:129,315,826-129,315,897_FW	AGGATGTAAGCCCTGCCCTAT	ATAC-qPCR
chr6:129,315,826-129,315,897_RV	GACATAGCGTTTGTGGTGAAATGA	ATAC-qPCR
chr1:160,373,498-160,373,582_FW	TGAACAGTGACAGCCTCTGA	ATAC-qPCR
chr1:160,373,498-160,373,582_RV	CTTGTCCGGTCCTTCCTGTG	ATAC-qPCR
chr11:117,946,693-117,946,801_FW	TCAGGAGGAGTTGGGGGAAA	ATAC-qPCR
chr11:117,946,693-117,946,801_RV	TAAACACTGGCTGCCCACAT	ATAC-qPCR
chr13:116,949,672-116,949,744_FW	GAGCACAGCTTGGACTTTTAGA	ATAC-qPCR
chr13:116,949,672-116,949,744_RV	CTCATTCCCATGCAGGACGA	ATAC-qPCR
chr2:57,102,696-57,102,771_FW	GGGAGTTTTGTAGGGCACGC	ATAC-qPCR
chr2:57,102,696-57,102,771_RV	ACTAGGCGCCTTCTCCTTGC	ATAC-qPCR
chr1:154,428,450-154,428,546_FW	GAAGCAGCCAGGAAGATGAC	ATAC-qPCR
chr1:154,428,450-154,428,546_RV	TCAGACCCTCTTTCCCAGTG	ATAC-qPCR

## Sheet: Gene Editing
Oligonucleotides	Sequence	Assay
sgRNA_MEF2A_FW	GACGAACTCGGATATCGTTG	Gene editing
sgRNA_MEF2A_RV	CAACGATATCCGAGTTCGTC	Gene editing
sgRNA_MEF2C_FW	ACAACGAGCCGCACGAGAGC	Gene editing
sgRNA_MEF2C_RV	GCTCTCGTGCGGCTCGTTGT	Gene editing
sgRNA_MEF2D_FW	ATGAACGGAACCGCCAGGTG	Gene editing
sgRNA_MEF2D_RV	CACCTGGCGGTTCCGTTCAT	Gene editing
sgRNA_CREB1_FW	GGTCCATGGCGTTATCCAGG	Gene editing
sgRNA_CREB1_RV	CCTGGATAACGCCATGGACC	Gene editing
sgRNA_HDAC5_FW	CAGTTGAGATCACCGGCACG	Gene editing
sgRNA_HDAC5_RV	CGTGCCGGTGATCTCAACTG	Gene editing
sgRNA_ERK5_FW	CGACAATATCATCGCCATCA	Gene editing
sgRNA_ERK5_RV	TGATGGCGATGATATTGTCG	Gene editing
Sanger_MEF2A_FW	CTGCCTCTACACACAAGGCA	TOPO TA Sequencing
Sanger_MEF2A_RV	ACGCTAGCACTGACATGGAC	TOPO TA Sequencing
Sanger_MEF2C_FW	AAGCTGTTCCAGTACGCCAG	TOPO TA Sequencing
Sanger_MEF2C_RV	ATCGATCTGACCCTGGACCT	TOPO TA Sequencing
Sanger_MEF2D_FW	TCATGAGCACAGTGTGAGGC	TOPO TA Sequencing
Sanger_MEF2D_RV	GAGCTGGCTCTCTGTCCTTG	TOPO TA Sequencing
NHEJ_MEF2A_FW	GCCTCTACACACAAGGCACT	Non-Homologous End Joining assay
NHEJ_MEF2A_RV	AGCAAAATGGAGTGGGGAGG	Non-Homologous End Joining assay
NHEJ_MEF2C_FW	TCACGCATTTTCAAATTGTAGG	Non-Homologous End Joining assay
NHEJ_MEF2C_RV	GATTCTGCTGGAGAAGCTGTTT	Non-Homologous End Joining assay
NHEJ_MEF2D_FW	TAAGGACTGTGGTGACAACCTG	Non-Homologous End Joining assay
NHEJ_MEF2D_RV	TCCTCTCTCTGCTTAGACCCAC	Non-Homologous End Joining assay
NHEJ_CREB1_FW	ACTTGGGAATGGCTGAAAAGTA	Non-Homologous End Joining assay
NHEJ_CREB1_RV	CTGAACTGTTTGGACTTGTGGA	Non-Homologous End Joining assay
NHEJ_HDAC5_FW	GAGGCAGAATGGATACAGGTTC	Non-Homologous End Joining assay
NHEJ_HDAC5_RV	CAAGTCCAGAGAGAGCCAAACT	Non-Homologous End Joining assay
NHEJ_ERK5_FW	CCTAATGCTTTTGATGTGGTGA	Non-Homologous End Joining assay
NHEJ_ERK5_RV	CTACCAATGTCCTGGACTCACA	Non-Homologous End Joining assay

## Sheet: Enhancer Editing
Oligonucleotides	Sequence	Assay	Genomic coordinate Enhancer	Genomic coordinate gRNA
sgRNA_EN168.5Kb_FW1	GGAGGAAGGCTACTTTTGAT	Enhancer editing	chr4:88,352,810-88,355,745	chr4:88,353,606
sgRNA_EN168.5Kb_RV1	ATCAAAAGTAGCCTTCCTCC	Enhancer editing	chr4:88,352,810-88,355,745	chr4:88,353,606
sgRNA_EN168.5Kb_FW2	GAGACCAGTCAAATTTCTGG	Enhancer editing	chr4:88,352,810-88,355,745	chr4:88,353,624
sgRNA_EN168.5Kb_RV2	CCAGAAATTTGACTGGTCTC	Enhancer editing	chr4:88,352,810-88,355,745	chr4:88,353,624
sgRNA_EN132.1Kb_FW1	ACAGGTTGGTTTTCCCGTCC	Enhancer editing	chr4:88,389,544-88,391,738	chr4:88,390,398
sgRNA_EN132.1Kb_RV1	GGACGGGAAAACCAACCTGT	Enhancer editing	chr4:88,389,544-88,391,738	chr4:88,390,398
sgRNA_EN132.1Kb_FW2	AGGTTGGTTTTTTCCCCTCC	Enhancer editing	chr4:88,389,544-88,391,738	chr4:88,390,298
sgRNA_EN132.1Kb_RV2	GGAGGGGAAAAAACCAACCT	Enhancer editing	chr4:88,389,544-88,391,738	chr4:88,390,298
sgRNA_EN107.5Kb_FW1	AGGAACTTCCACACTGTTGC	Enhancer editing	chr4:88,414,758-88,415,810	chr4:88,415,271
sgRNA_EN107.5Kb_RV1	GCAACAGTGTGGAAGTTCCT	Enhancer editing	chr4:88,414,758-88,415,810	chr4:88,415,271
sgRNA_EN107.5Kb_FW2	TGTCCTCTCTTTGGGGCAGT	Enhancer editing	chr4:88,414,758-88,415,810	chr4:88,415,211
sgRNA_EN107.5Kb_RV2	ACTGCCCCAAAGAGAGGACA	Enhancer editing	chr4:88,414,758-88,415,810	chr4:88,415,211
sgRNA_EN83.8Kb_FW1	CTATATTGGGGTCTTTCACT	Enhancer editing	chr4:88,437,302-88,440,577	chr4:88,437,658
sgRNA_EN83.8Kb_RV1	AGTGAAAGACCCCAATATAG	Enhancer editing	chr4:88,437,302-88,440,577	chr4:88,437,658
sgRNA_EN83.8Kb_FW2	TCCAGGTCAGAGTTCTATAT	Enhancer editing	chr4:88,437,302-88,440,577	chr4:88,437,644
sgRNA_EN83.8Kb_RV2	ATATAGAACTCTGACCTGGA	Enhancer editing	chr4:88,437,302-88,440,577	chr4:88,437,644
sgRNA_EN7.25Kb_FW1	ATACTAACAGGGGCTCAAGC	Enhancer editing	chr4:88,514,492-88,516,597	chr4:88,514,773
sgRNA_EN7.25Kb_RV1	GCTTGAGCCCCTGTTAGTAT	Enhancer editing	chr4:88,514,492-88,516,597	chr4:88,514,773
sgRNA_EN7.25Kb_FW2	AAAATAGGGCGTAATAGAAT	Enhancer editing	chr4:88,514,492-88,516,597	chr4:88,514,708
sgRNA_EN7.25Kb_RV2	ATTCTATTACGCCCTATTTT	Enhancer editing	chr4:88,514,492-88,516,597	chr4:88,514,708
sgRNA_EN-14.9Kb_FW1	ATAGTTCATTACGCAACCCT	Enhancer editing	chr4:88,536,929-88,538,467	chr4:88,537,582
sgRNA_EN-14.9Kb_RV1	AGGGTTGCGTAATGAACTAT	Enhancer editing	chr4:88,536,929-88,538,467	chr4:88,537,582
sgRNA_EN-14.9Kb_FW2	ATGGCGTGTGTACACTAGCG	Enhancer editing	chr4:88,536,929-88,538,467	chr4:88,537,448
sgRNA_EN-14.9Kb_RV2	CGCTAGTGTACACACGCCAT	Enhancer editing	chr4:88,536,929-88,538,467	chr4:88,537,448
NHEJ_EN168.5Kb_FW	TACCAGGGGCTATGTGAGAGTT	Non-Homologous End Joining assay
NHEJ_EN168.5Kb_RV	GGACTTCAGTTCCCAGTCTCTG	Non-Homologous End Joining assay
NHEJ_EN132.1Kb_FW	CTTTCCCCTCATCTTCTCCTTT	Non-Homologous End Joining assay
NHEJ_EN132.1Kb_RV	GTGTCAGCTAGACAAAAACCCC	Non-Homologous End Joining assay
NHEJ_EN107.5Kb_FW	ACATTTAATCGGTCGAGCTTGT	Non-Homologous End Joining assay
NHEJ_EN107.5Kb_RV	TCCATTTTACTAACCACCAGGG	Non-Homologous End Joining assay
NHEJ_EN83.8Kb_FW	AGAGACGTGAATGGTTCCAGAT	Non-Homologous End Joining assay
NHEJ_EN83.8Kb_RV	GGCTGAGCAACTAAACTGCTTT	Non-Homologous End Joining assay
NHEJ_EN7.25Kb_FW	CACAAAACCTGGATTATGCTGA	Non-Homologous End Joining assay
NHEJ_EN7.25Kb_RV	TAATCAGGCTGCTGATGAAGAA	Non-Homologous End Joining assay
NHEJ_EN-14.9Kb_FW	ATTCCAGTCTTTCTGGTTTGGA	Non-Homologous End Joining assay
NHEJ_EN-14.9Kb_RV	GCCAAAATTTCCAAGTTACAGC	Non-Homologous End Joining assay

## Sheet: Luciferase assay
Oligonucleotides	Sequence	Assay	Genomic coordinates
EN_A cloning FW	CTAGCTAGCctcctgagtggtgggattaaag	Luciferase Assay	chr10:41,399,505-41,401,737
EN_A cloning RV	CCGCTCGAGtatcccccagatctgtgtctct	Luciferase Assay	chr10:41,399,505-41,401,737
EN_B cloning FW	CTAGCTAGCtatcatagactgggtgtgctgg	Luciferase Assay	chr6:71,164,476-71,167,035
EN_B cloning RV	CCGCTCGAGGTCTAAGGTCAGACCAGGTTGG	Luciferase Assay	chr6:71,164,476-71,167,035
EN_C cloning FW	CTAGCTAGCTCAGCTGGTTGGACAGACAA	Luciferase Assay	chr18:74,868,956-74,871,509
EN_C cloning RV	CCGCTCGAGacaaatgccagctgtcagga	Luciferase Assay	chr18:74,868,956-74,871,509
EN_D cloning FW	CTAGCTAGCtgttagcagcaaagagagcttg	Luciferase Assay	chr9:83,186,624-83,188,702
EN_D cloning RV	CCGCTCGAGcttcggctgtttggtaaaattc	Luciferase Assay	chr9:83,186,624-83,188,702
EN_E cloning FW	CGGGTACCCTGAAGGCCCTTGTCACTGT	Luciferase Assay	chr2:103,721,322-103,722,547
EN_E cloning RV	CGGAGCTCTGCAGTGTTTCAGGCCTATG	Luciferase Assay	chr2:103,721,322-103,722,547
EN_7.25Kb cloning FW	CTAGCTAGCCACAAAACCTGGATTATGCTGA	Luciferase Assay	chr4:88,514,366-88,515,216
EN_7.25Kb cloning RV	CCGCTCGAGTAATCAGGCTGCTGATGAAGAA	Luciferase Assay	chr4:88,514,366-88,515,216
EN_7.25Kb Mutagenesis FW	TCGGCCTATTCTATTACGCCTCGCTAGCTCAACACATGCTTATTGCCAAT
EN_7.25Kb Mutagenesis RV	ATTGGCAATAAGCATGTGTTGAGCTAGCGAGGCGTAATAGAATAGGCCGA
